# Supplementary material for: Hygrothermal simulation data of a living wall system for decentralized greywater treatment
Source: Data Brief. 2021 Dec 27;40:107741. doi: 10.1016/j.dib.2021.107741 (PMC8741426; doi:10.1016/j.dib.2021.107741)
Supplement: Supplementary file 1 [file mmc1.zip]

Archive with 25 entries (25 files):
- DataInBrief_Submission/Alsaad et al._Data in brief.docx
- DataInBrief_Submission/Figure 1 The simulated exterior surface temperature of the investigated wall assemblies.jpg
- DataInBrief_Submission/Figure 2 The simulated interior surface temperature of the investigated wall assemblies.jpg
- DataInBrief_Submission/Figure 3 The simulated relative humidity of the exterior surface of the investigated wall assemblies.jpg
- DataInBrief_Submission/Figure 4 The simulated heat flux through the investigated wall assemblies.jpg
- DataInBrief_Submission/Figure 5 The simulated moisture content in the investigated wall assemblies.jpg
- DataInBrief_Submission/Figure 6 The simulated degree of saturation at the exterior finishes of the investigated wall assemblies.jpg
- DataInBrief_Submission/Figure 7 The simulated air temperature adjacent to the wall.jpg
- DataInBrief_Submission/Figure 8 The simulated relative humidity adjacent to the wall.jpg
- DataInBrief_Submission/Figure 9 The coupling of ENVI-Met and Delphin.jpg
- DataInBrief_Submission/Input_Delphin_Adaptive indoor climate.csv
- DataInBrief_Submission/Input_Delphin_Exterior boundary conditions_No greening.csv
- DataInBrief_Submission/Input_Delphin_Exterior boundary conditions_With greening.csv
- DataInBrief_Submission/Input_Delphin_Greywater flow rate.csv
- DataInBrief_Submission/Input_EnviMet_Exterior boundary conditions.csv
- DataInBrief_Submission/Output_Delphin_Condensation in wall.csv
- DataInBrief_Submission/Output_Delphin_Deg. of saturation in finishing layer.csv
- DataInBrief_Submission/Output_Delphin_Exterior surface RH.csv
- DataInBrief_Submission/Output_Delphin_Exterior surface temperature.csv
- DataInBrief_Submission/Output_Delphin_Heat flux.csv
- DataInBrief_Submission/Output_Delphin_Interior surface temperature.csv
- DataInBrief_Submission/Output_Delphin_RH in air gap.csv
- DataInBrief_Submission/Output_Delphin_Temp in air gap.csv
- DataInBrief_Submission/Output_Delphin_Wall moisture content.csv
- DataInBrief_Submission/Results_U-values.csv
