# Supplementary material for: Hygrothermal simulation data of a living wall system for decentralized greywater treatment
Source: Data Brief. 2021 Dec 27;40:107741. doi: 10.1016/j.dib.2021.107741 (PMC8741426; doi:10.1016/j.dib.2021.107741)
Supplement: Supplementary file 1 [file mmc1.zip › DataInBrief_Submission/Input_Delphin_Adaptive indoor climate.csv]

The adaptive indoor climate boundary conditions according to DIN EN 15026 and WTA
Date/Time	Air temperature_No greening	RH_No greening	Air temperature_With greening	RH_With greening
01/01/2015 00:00	20	50.9075	20	50.7721
01/01/2015 01:00	20	50.5692	20	50.4483
01/01/2015 02:00	20	50.1842	20	50.0767
01/01/2015 03:00	20	49.7862	20	49.6904
01/01/2015 04:00	20	49.4092	20	49.3375
01/01/2015 05:00	20	49.0592	20	49.0233
01/01/2015 06:00	20	48.7108	20	48.7142
01/01/2015 07:00	20	48.3788	20	48.3854
01/01/2015 08:00	20	48.0267	20	48.0717
01/01/2015 09:00	20	47.6392	20	47.7042
01/01/2015 10:00	20	47.26	20	47.3433
01/01/2015 11:00	20	46.8575	20	46.9437
01/01/2015 12:00	20	46.4654	20	46.5638
01/01/2015 13:00	20	46.0508	20	46.1621
01/01/2015 14:00	20	45.6258	20	45.7608
01/01/2015 15:00	20	45.2067	20	45.3521
01/01/2015 16:00	20	44.8017	20	44.9587
01/01/2015 17:00	20	44.4129	20	44.5738
01/01/2015 18:00	20	44.0417	20	44.2129
01/01/2015 19:00	20	43.6912	20	43.8679
01/01/2015 20:00	20	43.375	20	43.545
01/01/2015 21:00	20	43.0908	20	43.2579
01/01/2015 22:00	20	42.8462	20	43.0125
01/01/2015 23:00	20	42.6458	20	42.8162
02/01/2015 00:00	20	42.5054	20	42.6737
02/01/2015 01:00	20	42.4042	20	42.5688
02/01/2015 02:00	20	42.3388	20	42.4996
02/01/2015 03:00	20	42.295	20	42.4529
02/01/2015 04:00	20	42.2542	20	42.4113
02/01/2015 05:00	20	42.2183	20	42.3754
02/01/2015 06:00	20	42.195	20	42.3512
02/01/2015 07:00	20	42.1692	20	42.3288
02/01/2015 08:00	20	42.1587	20	42.2875
02/01/2015 09:00	20	42.1471	20	42.2654
02/01/2015 10:00	20	42.1396	20	42.2471
02/01/2015 11:00	20	42.1433	20	42.2617
02/01/2015 12:00	20	42.1592	20	42.2692
02/01/2015 13:00	20	42.18	20	42.2833
02/01/2015 14:00	20	42.2104	20	42.3
02/01/2015 15:00	20	42.2367	20	42.3263
02/01/2015 16:00	20	42.2608	20	42.3454
02/01/2015 17:00	20	42.3508	20	42.42
02/01/2015 18:00	20	42.4071	20	42.4696
02/01/2015 19:00	20	42.5154	20	42.565
02/01/2015 20:00	20	42.5575	20	42.615
02/01/2015 21:00	20	42.6646	20	42.7083
02/01/2015 22:00	20	42.735	20	42.7742
02/01/2015 23:00	20	42.82	20	42.8525
03/01/2015 00:00	20	42.895	20	42.9237
03/01/2015 01:00	20	42.9842	20	43.0075
03/01/2015 02:00	20	43.0992	20	43.1121
03/01/2015 03:00	20	43.2046	20	43.2079
03/01/2015 04:00	20	43.3058	20	43.305
03/01/2015 05:00	20	43.4125	20	43.4067
03/01/2015 06:00	20	43.5096	20	43.5
03/01/2015 07:00	20	43.6075	20	43.5942
03/01/2015 08:00	20	43.695	20	43.6808
03/01/2015 09:00	20	43.7746	20	43.7604
03/01/2015 10:00	20	43.8446	20	43.8163
03/01/2015 11:00	20	43.91	20	43.8621
03/01/2015 12:00	20	43.9579	20	43.8942
03/01/2015 13:00	20	44.0075	20	43.9221
03/01/2015 14:00	20	44.0454	20	43.9442
03/01/2015 15:00	20	44.0887	20	43.9804
03/01/2015 16:00	20	44.1346	20	44.0221
03/01/2015 17:00	20	44.1129	20	44.0108
03/01/2015 18:00	20	44.1362	20	44.0375
03/01/2015 19:00	20	44.1088	20	44.0167
03/01/2015 20:00	20	44.1254	20	44.0387
03/01/2015 21:00	20	44.1013	20	44.0237
03/01/2015 22:00	20	44.1192	20	44.0392
03/01/2015 23:00	20	44.1429	20	44.0654
04/01/2015 00:00	20	44.1775	20	44.1037
04/01/2015 01:00	20	44.2058	20	44.1367
04/01/2015 02:00	20	44.2037	20	44.1425
04/01/2015 03:00	20	44.2092	20	44.1429
04/01/2015 04:00	20	44.225	20	44.1638
04/01/2015 05:00	20	44.24	20	44.1825
04/01/2015 06:00	20	44.2479	20	44.1958
04/01/2015 07:00	20	44.2508	20	44.1992
04/01/2015 08:00	20	44.2517	20	44.1996
04/01/2015 09:00	20	44.2613	20	44.2079
04/01/2015 10:00	20	44.2875	20	44.2338
04/01/2015 11:00	20	44.3221	20	44.2696
04/01/2015 12:00	20	44.3679	20	44.315
04/01/2015 13:00	20	44.3996	20	44.3533
04/01/2015 14:00	20	44.4317	20	44.385
04/01/2015 15:00	20	44.465	20	44.4138
04/01/2015 16:00	20	44.4758	20	44.425
04/01/2015 17:00	20	44.4896	20	44.4392
04/01/2015 18:00	20	44.4912	20	44.4367
04/01/2015 19:00	20	44.4913	20	44.4408
04/01/2015 20:00	20	44.4838	20	44.4279
04/01/2015 21:00	20	44.4521	20	44.4
04/01/2015 22:00	20	44.4154	20	44.3733
04/01/2015 23:00	20	44.3667	20	44.3283
05/01/2015 00:00	20	44.3217	20	44.2796
05/01/2015 01:00	20	44.2817	20	44.2396
05/01/2015 02:00	20	44.2458	20	44.205
05/01/2015 03:00	20	44.2079	20	44.1788
05/01/2015 04:00	20	44.1758	20	44.1392
05/01/2015 05:00	20	44.1404	20	44.1021
05/01/2015 06:00	20	44.1175	20	44.0738
05/01/2015 07:00	20	44.1008	20	44.0583
05/01/2015 08:00	20	44.0967	20	44.055
05/01/2015 09:00	20	44.0875	20	44.045
05/01/2015 10:00	20	44.0717	20	44.0337
05/01/2015 11:00	20	44.0517	20	44.0296
05/01/2015 12:00	20	44.0408	20	44.0358
05/01/2015 13:00	20	44.0392	20	44.0379
05/01/2015 14:00	20	44.0463	20	44.0558
05/01/2015 15:00	20	44.0529	20	44.0671
05/01/2015 16:00	20	44.0917	20	44.1054
05/01/2015 17:00	20	44.1412	20	44.1563
05/01/2015 18:00	20	44.2075	20	44.2225
05/01/2015 19:00	20	44.2763	20	44.29
05/01/2015 20:00	20	44.3933	20	44.3954
05/01/2015 21:00	20	44.4896	20	44.4892
05/01/2015 22:00	20	44.5942	20	44.5838
05/01/2015 23:00	20	44.7329	20	44.7079
06/01/2015 00:00	20	44.8608	20	44.8296
06/01/2015 01:00	20	44.9796	20	44.94
06/01/2015 02:00	20	45.0646	20	45.02
06/01/2015 03:00	20	45.1821	20	45.1262
06/01/2015 04:00	20	45.2904	20	45.2292
06/01/2015 05:00	20	45.3708	20	45.3054
06/01/2015 06:00	20	45.4462	20	45.3792
06/01/2015 07:00	20	45.5096	20	45.4363
06/01/2015 08:00	20	45.5525	20	45.4779
06/01/2015 09:00	20	45.6025	20	45.5296
06/01/2015 10:00	20	45.66	20	45.58
06/01/2015 11:00	20	45.7087	20	45.6167
06/01/2015 12:00	20	45.7654	20	45.6571
06/01/2015 13:00	20	45.8329	20	45.7429
06/01/2015 14:00	20	45.9263	20	45.8617
06/01/2015 15:00	20	46.01	20	45.9946
06/01/2015 16:00	20	46.0346	20	46.0079
06/01/2015 17:00	20	45.9583	20	45.9292
06/01/2015 18:00	20	45.8912	20	45.8646
06/01/2015 19:00	20	45.8362	20	45.8113
06/01/2015 20:00	20	45.7583	20	45.7462
06/01/2015 21:00	20	45.6946	20	45.6846
06/01/2015 22:00	20	45.6358	20	45.6275
06/01/2015 23:00	20	45.5596	20	45.56
07/01/2015 00:00	20	45.4771	20	45.4892
07/01/2015 01:00	20	45.4171	20	45.4279
07/01/2015 02:00	20	45.3775	20	45.3946
07/01/2015 03:00	20	45.3058	20	45.3333
07/01/2015 04:00	20	45.2592	20	45.2883
07/01/2015 05:00	20	45.2321	20	45.2637
07/01/2015 06:00	20	45.2483	20	45.2675
07/01/2015 07:00	20	45.2279	20	45.25
07/01/2015 08:00	20	45.2158	20	45.2383
07/01/2015 09:00	20	45.1929	20	45.2175
07/01/2015 10:00	20	45.1625	20	45.1983
07/01/2015 11:00	20	45.1325	20	45.1725
07/01/2015 12:00	20	45.09	20	45.1346
07/01/2015 13:00	20	45.0329	20	45.0521
07/01/2015 14:00	20	44.945	20	44.9379
07/01/2015 15:00	20	44.8504	20	44.7946
07/01/2015 16:00	20	44.7921	20	44.7508
07/01/2015 17:00	20	44.8183	20	44.7788
07/01/2015 18:00	20	44.8108	20	44.775
07/01/2015 19:00	20	44.7729	20	44.7404
07/01/2015 20:00	20	44.7092	20	44.6792
07/01/2015 21:00	20	44.6567	20	44.6321
07/01/2015 22:00	20	44.6425	20	44.6133
07/01/2015 23:00	20	44.5554	20	44.5329
08/01/2015 00:00	20	44.4621	20	44.4387
08/01/2015 01:00	20	44.3558	20	44.3404
08/01/2015 02:00	20	44.2592	20	44.2413
08/01/2015 03:00	20	44.1483	20	44.1342
08/01/2015 04:00	20	44.0104	20	44.0075
08/01/2015 05:00	20	43.8837	20	43.8867
08/01/2015 06:00	20	43.7104	20	43.7342
08/01/2015 07:00	20	43.5862	20	43.6171
08/01/2015 08:00	20	43.4783	20	43.5117
08/01/2015 09:00	20	43.3717	20	43.4033
08/01/2015 10:00	20	43.2725	20	43.2996
08/01/2015 11:00	20	43.1858	20	43.215
08/01/2015 12:00	20	43.1067	20	43.1375
08/01/2015 13:00	20	43.0479	20	43.0912
08/01/2015 14:00	20	42.9896	20	43.0358
08/01/2015 15:00	20	42.9312	20	42.9787
08/01/2015 16:00	20	42.9033	20	42.9517
08/01/2015 17:00	20	42.9175	20	42.9612
08/01/2015 18:00	20	42.9129	20	42.9533
08/01/2015 19:00	20	42.9204	20	42.9596
08/01/2015 20:00	20	42.9442	20	42.9808
08/01/2015 21:00	20	42.9637	20	42.9958
08/01/2015 22:00	20	42.9867	20	43.0188
08/01/2015 23:00	20	43.035	20	43.0642
09/01/2015 00:00	20	43.1133	20	43.1375
09/01/2015 01:00	20	43.1942	20	43.2192
09/01/2015 02:00	20	43.2788	20	43.3025
09/01/2015 03:00	20	43.3754	20	43.3975
09/01/2015 04:00	20	43.48	20	43.4996
09/01/2015 05:00	20	43.5783	20	43.5875
09/01/2015 06:00	20	43.6683	20	43.6733
09/01/2015 07:00	20	43.7454	20	43.7496
09/01/2015 08:00	20	43.8638	20	43.8646
09/01/2015 09:00	20	44.0004	20	44.0017
09/01/2015 10:00	20	44.1533	20	44.1533
09/01/2015 11:00	20	44.3025	20	44.3079
09/01/2015 12:00	20	44.4521	20	44.4525
09/01/2015 13:00	20	44.6008	20	44.5933
09/01/2015 14:00	20	44.7454	20	44.7329
09/01/2015 15:00	20	44.8987	20	44.8888
09/01/2015 16:00	20	45.045	20	45.0329
09/01/2015 17:00	20	45.1571	20	45.1508
09/01/2015 18:00	20	45.2917	20	45.2888
09/01/2015 19:00	20	45.4304	20	45.4304
09/01/2015 20:00	20	45.545	20	45.5483
09/01/2015 21:00	20	45.6592	20	45.6658
09/01/2015 22:00	20	45.7142	20	45.7329
09/01/2015 23:00	20	45.8042	20	45.825
10/01/2015 00:00	20	45.8754	20	45.9012
10/01/2015 01:00	20	45.9396	20	45.9671
10/01/2015 02:00	20	45.9983	20	46.03
10/01/2015 03:00	20	46.0583	20	46.0913
10/01/2015 04:00	20	46.1188	20	46.1517
10/01/2015 05:00	20	46.1892	20	46.2317
10/01/2015 06:00	20	46.2642	20	46.3096
10/01/2015 07:00	20	46.3475	20	46.3921
10/01/2015 08:00	20	46.3733	20	46.42
10/01/2015 09:00	20	46.3796	20	46.4267
10/01/2015 10:00	20	46.365	20	46.4187
10/01/2015 11:00	20	46.3421	20	46.3979
10/01/2015 12:00	20	46.3146	20	46.36
10/01/2015 13:00	20	46.2662	20	46.3533
10/01/2015 14:00	20	46.2342	20	46.3533
10/01/2015 15:00	20	46.2008	20	46.3429
10/01/2015 16:00	20	46.155	20	46.3117
10/01/2015 17:00	20	46.0942	20	46.2583
10/01/2015 18:00	20	46.0375	20	46.2063
10/01/2015 19:00	20	45.9825	20	46.155
10/01/2015 20:00	20	45.9342	20	46.11
10/01/2015 21:00	20	45.8817	20	46.0596
10/01/2015 22:00	20	45.8371	20	46.0167
10/01/2015 23:00	20	45.7967	20	45.9783
11/01/2015 00:00	20	45.7683	20	45.95
11/01/2015 01:00	20	45.7396	20	45.9213
11/01/2015 02:00	20	45.7083	20	45.8867
11/01/2015 03:00	20	45.6692	20	45.8475
11/01/2015 04:00	20	45.6258	20	45.8054
11/01/2015 05:00	20	45.575	20	45.7558
11/01/2015 06:00	20	45.5075	20	45.69
11/01/2015 07:00	20	45.4358	20	45.62
11/01/2015 08:00	20	45.3679	20	45.5537
11/01/2015 09:00	20	45.2963	20	45.4863
11/01/2015 10:00	20	45.2379	20	45.4325
11/01/2015 11:00	20	45.1958	20	45.395
11/01/2015 12:00	20	45.1571	20	45.3783
11/01/2015 13:00	20	45.1237	20	45.3029
11/01/2015 14:00	20	45.07	20	45.2121
11/01/2015 15:00	20	44.9929	20	45.1121
11/01/2015 16:00	20	44.9196	20	45.0271
11/01/2015 17:00	20	44.8375	20	44.9417
11/01/2015 18:00	20	44.7433	20	44.845
11/01/2015 19:00	20	44.6429	20	44.7425
11/01/2015 20:00	20	44.5646	20	44.6621
11/01/2015 21:00	20	44.4954	20	44.5929
11/01/2015 22:00	20	44.4258	20	44.5237
11/01/2015 23:00	20	44.3483	20	44.4471
12/01/2015 00:00	20	44.2804	20	44.3796
12/01/2015 01:00	20	44.2308	20	44.3283
12/01/2015 02:00	20	44.1808	20	44.2788
12/01/2015 03:00	20	44.1254	20	44.2229
12/01/2015 04:00	20	44.0642	20	44.1617
12/01/2015 05:00	20	43.9933	20	44.09
12/01/2015 06:00	20	43.9346	20	44.0308
12/01/2015 07:00	20	43.8883	20	43.9838
12/01/2015 08:00	20	43.8379	20	43.9333
12/01/2015 09:00	20	43.7829	20	43.8762
12/01/2015 10:00	20	43.7108	20	43.7996
12/01/2015 11:00	20	43.6187	20	43.69
12/01/2015 12:00	20	43.5113	20	43.5938
12/01/2015 13:00	20	43.3867	20	43.4829
12/01/2015 14:00	20	43.2783	20	43.3925
12/01/2015 15:00	20	43.19	20	43.3117
12/01/2015 16:00	20	43.1017	20	43.2263
12/01/2015 17:00	20	43.0304	20	43.1546
12/01/2015 18:00	20	42.9758	20	43.1004
12/01/2015 19:00	20	42.9262	20	43.05
12/01/2015 20:00	20	42.8712	20	42.9967
12/01/2015 21:00	20	42.8033	20	42.9283
12/01/2015 22:00	20	42.7367	20	42.8621
12/01/2015 23:00	20	42.6808	20	42.8054
13/01/2015 00:00	20	42.6071	20	42.7329
13/01/2015 01:00	20	42.5025	20	42.6325
13/01/2015 02:00	20	42.4025	20	42.5362
13/01/2015 03:00	20	42.3204	20	42.4562
13/01/2015 04:00	20	42.2471	20	42.3842
13/01/2015 05:00	20	42.1908	20	42.3275
13/01/2015 06:00	20	42.1475	20	42.2833
13/01/2015 07:00	20	42.0879	20	42.2246
13/01/2015 08:00	20	42.0492	20	42.1846
13/01/2015 09:00	20	42.0271	20	42.1675
13/01/2015 10:00	20	42.0679	20	42.2558
13/01/2015 11:00	20	42.1633	20	42.4592
13/01/2015 12:00	20	42.3042	20	42.7063
13/01/2015 13:00	20	42.5092	20	43.0229
13/01/2015 14:00	20	42.7079	20	43.2996
13/01/2015 15:00	20	42.9054	20	43.5146
13/01/2015 16:00	20	43.0317	20	43.6379
13/01/2015 17:00	20	43.1246	20	43.7258
13/01/2015 18:00	20	43.2567	20	43.8521
13/01/2015 19:00	20	43.4046	20	43.9892
13/01/2015 20:00	20	43.5046	20	44.0796
13/01/2015 21:00	20	43.6454	20	44.2171
13/01/2015 22:00	20	43.8263	20	44.385
13/01/2015 23:00	20	44.0004	20	44.5479
14/01/2015 00:00	20	44.1746	20	44.7175
14/01/2015 01:00	20	44.3567	20	44.8904
14/01/2015 02:00	20	44.5383	20	45.0654
14/01/2015 03:00	20	44.7029	20	45.2258
14/01/2015 04:00	20	44.8125	20	45.3338
14/01/2015 05:00	20	44.9225	20	45.4379
14/01/2015 06:00	20	45.0104	20	45.5229
14/01/2015 07:00	20	45.1142	20	45.6208
14/01/2015 08:00	20	45.17	20	45.6779
14/01/2015 09:00	20	45.2521	20	45.8342
14/01/2015 10:00	20	45.3446	20	45.9117
14/01/2015 11:00	20	45.4321	20	45.9421
14/01/2015 12:00	20	45.5017	20	45.9475
14/01/2015 13:00	20	45.4771	20	45.8383
14/01/2015 14:00	20	45.4412	20	45.7192
14/01/2015 15:00	20	45.4071	20	45.6621
14/01/2015 16:00	20	45.4446	20	45.6954
14/01/2015 17:00	20	45.5225	20	45.7671
14/01/2015 18:00	20	45.5608	20	45.8017
14/01/2015 19:00	20	45.5787	20	45.82
14/01/2015 20:00	20	45.6342	20	45.8775
14/01/2015 21:00	20	45.6733	20	45.9158
14/01/2015 22:00	20	45.6758	20	45.9275
14/01/2015 23:00	20	45.6587	20	45.9175
15/01/2015 00:00	20	45.6463	20	45.9067
15/01/2015 01:00	20	45.6342	20	45.9017
15/01/2015 02:00	20	45.6262	20	45.8975
15/01/2015 03:00	20	45.6383	20	45.9113
15/01/2015 04:00	20	45.7067	20	45.9771
15/01/2015 05:00	20	45.7758	20	46.0479
15/01/2015 06:00	20	45.8867	20	46.1546
15/01/2015 07:00	20	45.995	20	46.2646
15/01/2015 08:00	20	46.065	20	46.3283
15/01/2015 09:00	20	46.1375	20	46.3208
15/01/2015 10:00	20	46.2025	20	46.3596
15/01/2015 11:00	20	46.2829	20	46.4142
15/01/2015 12:00	20	46.3396	20	46.4033
15/01/2015 13:00	20	46.4517	20	46.4546
15/01/2015 14:00	20	46.5554	20	46.5704
15/01/2015 15:00	20	46.6717	20	46.7058
15/01/2015 16:00	20	46.7804	20	46.8304
15/01/2015 17:00	20	46.8929	20	46.9567
15/01/2015 18:00	20	47.0021	20	47.0754
15/01/2015 19:00	20	47.1071	20	47.1908
15/01/2015 20:00	20	47.2196	20	47.3087
15/01/2015 21:00	20	47.3325	20	47.4217
15/01/2015 22:00	20	47.44	20	47.5287
15/01/2015 23:00	20	47.5725	20	47.6608
16/01/2015 00:00	20	47.7125	20	47.8013
16/01/2015 01:00	20	47.86	20	47.9471
16/01/2015 02:00	20	48.0167	20	48.1021
16/01/2015 03:00	20	48.165	20	48.2475
16/01/2015 04:00	20	48.3212	20	48.4013
16/01/2015 05:00	20	48.4812	20	48.5587
16/01/2015 06:00	20	48.625	20	48.7062
16/01/2015 07:00	20	48.7721	20	48.8496
16/01/2015 08:00	20	48.9983	20	49.0783
16/01/2015 09:00	20	49.2037	20	49.28
16/01/2015 10:00	20	49.3475	20	49.4146
16/01/2015 11:00	20	49.4379	20	49.4888
16/01/2015 12:00	20	49.5292	20	49.5946
16/01/2015 13:00	20	49.6121	20	49.705
16/01/2015 14:00	20	49.7129	20	49.7942
16/01/2015 15:00	20	49.8221	20	49.8804
16/01/2015 16:00	20	49.9462	20	49.9867
16/01/2015 17:00	20	50.0633	20	50.0896
16/01/2015 18:00	20	50.1796	20	50.1979
16/01/2015 19:00	20	50.3071	20	50.3171
16/01/2015 20:00	20	50.4471	20	50.4487
16/01/2015 21:00	20	50.5742	20	50.5746
16/01/2015 22:00	20	50.7183	20	50.7125
16/01/2015 23:00	20	50.8613	20	50.8529
17/01/2015 00:00	20	51.0125	20	51.0033
17/01/2015 01:00	20	51.1525	20	51.1404
17/01/2015 02:00	20	51.2742	20	51.2563
17/01/2015 03:00	20	51.3925	20	51.37
17/01/2015 04:00	20	51.5058	20	51.4879
17/01/2015 05:00	20	51.6025	20	51.5833
17/01/2015 06:00	20	51.6954	20	51.67
17/01/2015 07:00	20	51.78	20	51.7521
17/01/2015 08:00	20	51.855	20	51.8225
17/01/2015 09:00	20	51.9262	20	51.8917
17/01/2015 10:00	20	51.9892	20	51.955
17/01/2015 11:00	20	52.0521	20	52.0154
17/01/2015 12:00	20	52.1183	20	52.08
17/01/2015 13:00	20	52.1846	20	52.1392
17/01/2015 14:00	20	52.2537	20	52.2017
17/01/2015 15:00	20	52.2987	20	52.2446
17/01/2015 16:00	20	52.3733	20	52.3233
17/01/2015 17:00	20	52.4188	20	52.3779
17/01/2015 18:00	20	52.4608	20	52.4238
17/01/2015 19:00	20	52.4275	20	52.3967
17/01/2015 20:00	20	52.38	20	52.3488
17/01/2015 21:00	20	52.2787	20	52.2262
17/01/2015 22:00	20	52.0988	20	52.0275
17/01/2015 23:00	20	51.8629	20	51.7892
18/01/2015 00:00	20	51.5967	20	51.5092
18/01/2015 01:00	20	51.3029	20	51.1883
18/01/2015 02:00	20	50.9783	20	50.865
18/01/2015 03:00	20	50.66	20	50.5433
18/01/2015 04:00	20	50.3121	20	50.1879
18/01/2015 05:00	20	49.9725	20	49.8471
18/01/2015 06:00	20	49.6733	20	49.5879
18/01/2015 07:00	20	49.3742	20	49.3287
18/01/2015 08:00	20	49.0217	20	49.0108
18/01/2015 09:00	20	48.7179	20	48.76
18/01/2015 10:00	20	48.3933	20	48.5096
18/01/2015 11:00	20	48.2358	20	48.4129
18/01/2015 12:00	20	48.1096	20	48.3812
18/01/2015 13:00	20	48.0129	20	48.365
18/01/2015 14:00	20	47.8896	20	48.2879
18/01/2015 15:00	20	47.7658	20	48.1854
18/01/2015 16:00	20	47.5571	20	47.9908
18/01/2015 17:00	20	47.3075	20	47.7308
18/01/2015 18:00	20	47.0271	20	47.4513
18/01/2015 19:00	20	46.7342	20	47.1512
18/01/2015 20:00	20	46.4183	20	46.8333
18/01/2015 21:00	20	46.1363	20	46.5629
18/01/2015 22:00	20	45.9208	20	46.3637
18/01/2015 23:00	20	45.7454	20	46.1833
19/01/2015 00:00	20	45.5679	20	46.0133
19/01/2015 01:00	20	45.4421	20	45.9133
19/01/2015 02:00	20	45.3483	20	45.8175
19/01/2015 03:00	20	45.2767	20	45.7492
19/01/2015 04:00	20	45.2596	20	45.7387
19/01/2015 05:00	20	45.2429	20	45.7296
19/01/2015 06:00	20	45.1867	20	45.6408
19/01/2015 07:00	20	45.13	20	45.5546
19/01/2015 08:00	20	45.1396	20	45.5354
19/01/2015 09:00	20	45.1046	20	45.4579
19/01/2015 10:00	20	45.1292	20	45.4729
19/01/2015 11:00	20	45.0367	20	45.335
19/01/2015 12:00	20	44.9817	20	45.2333
19/01/2015 13:00	20	44.9167	20	45.1717
19/01/2015 14:00	20	44.8783	20	45.1292
19/01/2015 15:00	20	44.8142	20	45.0604
19/01/2015 16:00	20	44.74	20	44.9775
19/01/2015 17:00	20	44.69	20	44.9375
19/01/2015 18:00	20	44.6246	20	44.8729
19/01/2015 19:00	20	44.6196	20	44.8708
19/01/2015 20:00	20	44.6479	20	44.9067
19/01/2015 21:00	20	44.7208	20	44.9929
19/01/2015 22:00	20	44.7979	20	45.0821
19/01/2015 23:00	20	44.9142	20	45.2133
20/01/2015 00:00	20	45.0467	20	45.355
20/01/2015 01:00	20	45.175	20	45.4904
20/01/2015 02:00	20	45.34	20	45.6658
20/01/2015 03:00	20	45.4688	20	45.8042
20/01/2015 04:00	20	45.5608	20	45.8987
20/01/2015 05:00	20	45.6692	20	46.0029
20/01/2015 06:00	20	45.7642	20	46.0992
20/01/2015 07:00	20	45.9046	20	46.2287
20/01/2015 08:00	20	46.0333	20	46.3504
20/01/2015 09:00	20	46.1333	20	46.4413
20/01/2015 10:00	20	46.2204	20	46.465
20/01/2015 11:00	20	46.245	20	46.4833
20/01/2015 12:00	20	46.1929	20	46.39
20/01/2015 13:00	20	46.1254	20	46.2492
20/01/2015 14:00	20	46.0592	20	46.15
20/01/2015 15:00	20	46.0313	20	46.1121
20/01/2015 16:00	20	46.0688	20	46.1442
20/01/2015 17:00	20	46.1492	20	46.2208
20/01/2015 18:00	20	46.2758	20	46.3483
20/01/2015 19:00	20	46.4513	20	46.5246
20/01/2015 20:00	20	46.6029	20	46.6796
20/01/2015 21:00	20	46.7338	20	46.8121
20/01/2015 22:00	20	46.8567	20	46.9321
20/01/2015 23:00	20	46.9725	20	47.0429
21/01/2015 00:00	20	47.1012	20	47.1679
21/01/2015 01:00	20	47.2096	20	47.2746
21/01/2015 02:00	20	47.2975	20	47.3617
21/01/2015 03:00	20	47.3975	20	47.4612
21/01/2015 04:00	20	47.5029	20	47.5646
21/01/2015 05:00	20	47.5875	20	47.6542
21/01/2015 06:00	20	47.6912	20	47.7538
21/01/2015 07:00	20	47.7508	20	47.8217
21/01/2015 08:00	20	47.8142	20	47.8908
21/01/2015 09:00	20	47.9058	20	47.9862
21/01/2015 10:00	20	48.0087	20	48.1075
21/01/2015 11:00	20	48.1408	20	48.245
21/01/2015 12:00	20	48.3192	20	48.4492
21/01/2015 13:00	20	48.5813	20	48.7021
21/01/2015 14:00	20	48.8308	20	48.9817
21/01/2015 15:00	20	49.1029	20	49.2537
21/01/2015 16:00	20	49.28	20	49.4375
21/01/2015 17:00	20	49.3971	20	49.5554
21/01/2015 18:00	20	49.4429	20	49.5979
21/01/2015 19:00	20	49.4242	20	49.5771
21/01/2015 20:00	20	49.3833	20	49.5283
21/01/2015 21:00	20	49.3221	20	49.46
21/01/2015 22:00	20	49.2308	20	49.3629
21/01/2015 23:00	20	49.1108	20	49.2283
22/01/2015 00:00	20	48.9542	20	49.0621
22/01/2015 01:00	20	48.8221	20	48.9196
22/01/2015 02:00	20	48.6779	20	48.7646
22/01/2015 03:00	20	48.5075	20	48.5908
22/01/2015 04:00	20	48.3379	20	48.3996
22/01/2015 05:00	20	48.1267	20	48.1733
22/01/2015 06:00	20	47.9046	20	47.9408
22/01/2015 07:00	20	47.715	20	47.7446
22/01/2015 08:00	20	47.5242	20	47.5525
22/01/2015 09:00	20	47.3954	20	47.4579
22/01/2015 10:00	20	47.3054	20	47.4158
22/01/2015 11:00	20	47.245	20	47.4217
22/01/2015 12:00	20	47.1996	20	47.3554
22/01/2015 13:00	20	47.0267	20	47.21
22/01/2015 14:00	20	46.8204	20	46.9925
22/01/2015 15:00	20	46.5746	20	46.7592
22/01/2015 16:00	20	46.3912	20	46.5721
22/01/2015 17:00	20	46.2788	20	46.4612
22/01/2015 18:00	20	46.2492	20	46.4308
22/01/2015 19:00	20	46.2683	20	46.4496
22/01/2015 20:00	20	46.3287	20	46.5167
22/01/2015 21:00	20	46.4262	20	46.6187
22/01/2015 22:00	20	46.5692	20	46.77
22/01/2015 23:00	20	46.7204	20	46.9387
23/01/2015 00:00	20	46.8987	20	47.1292
23/01/2015 01:00	20	47.0692	20	47.31
23/01/2015 02:00	20	47.2504	20	47.5042
23/01/2015 03:00	20	47.4579	20	47.7104
23/01/2015 04:00	20	47.6625	20	47.9346
23/01/2015 05:00	20	47.9162	20	48.2021
23/01/2015 06:00	20	48.1492	20	48.4504
23/01/2015 07:00	20	48.3271	20	48.6367
23/01/2015 08:00	20	48.4517	20	48.7637
23/01/2015 09:00	20	48.5471	20	48.8242
23/01/2015 10:00	20	48.6525	20	48.8829
23/01/2015 11:00	20	48.6942	20	48.8546
23/01/2015 12:00	20	48.7071	20	48.85
23/01/2015 13:00	20	48.7708	20	48.8783
23/01/2015 14:00	20	48.8871	20	48.9554
23/01/2015 15:00	20	49.0154	20	49.0567
23/01/2015 16:00	20	49.1804	20	49.1992
23/01/2015 17:00	20	49.3321	20	49.3429
23/01/2015 18:00	20	49.4754	20	49.4879
23/01/2015 19:00	20	49.6175	20	49.6237
23/01/2015 20:00	20	49.7679	20	49.7521
23/01/2015 21:00	20	49.9342	20	49.895
23/01/2015 22:00	20	50.0788	20	50.0246
23/01/2015 23:00	20	50.235	20	50.1563
24/01/2015 00:00	20	50.3988	20	50.295
24/01/2015 01:00	20	50.5487	20	50.4192
24/01/2015 02:00	20	50.7121	20	50.5546
24/01/2015 03:00	20	50.8575	20	50.6842
24/01/2015 04:00	20	51.0362	20	50.8625
24/01/2015 05:00	20	51.1792	20	51.0075
24/01/2015 06:00	20	51.4146	20	51.2433
24/01/2015 07:00	20	51.6021	20	51.4304
24/01/2015 08:00	20	51.8158	20	51.645
24/01/2015 09:00	20	51.9742	20	51.8008
24/01/2015 10:00	20	52.08	20	51.8783
24/01/2015 11:00	20	52.1867	20	51.9858
24/01/2015 12:00	20	52.3229	20	52.1121
24/01/2015 13:00	20	52.4133	20	52.2154
24/01/2015 14:00	20	52.535	20	52.3367
24/01/2015 15:00	20	52.6817	20	52.4854
24/01/2015 16:00	20	52.7379	20	52.5608
24/01/2015 17:00	20	52.6587	20	52.4908
24/01/2015 18:00	20	52.6008	20	52.435
24/01/2015 19:00	20	52.5325	20	52.3775
24/01/2015 20:00	20	52.3858	20	52.2504
24/01/2015 21:00	20	52.195	20	52.0858
24/01/2015 22:00	20	52.035	20	51.9425
24/01/2015 23:00	20	51.8842	20	51.8088
25/01/2015 00:00	20	51.735	20	51.6742
25/01/2015 01:00	20	51.6154	20	51.5671
25/01/2015 02:00	20	51.4629	20	51.4362
25/01/2015 03:00	20	51.3317	20	51.3267
25/01/2015 04:00	20	51.1962	20	51.1946
25/01/2015 05:00	20	51.1467	20	51.1346
25/01/2015 06:00	20	51.0454	20	51.0154
25/01/2015 07:00	20	51.02	20	50.9833
25/01/2015 08:00	20	51.0342	20	50.9925
25/01/2015 09:00	20	51.0696	20	51.0225
25/01/2015 10:00	20	51.1204	20	51.0717
25/01/2015 11:00	20	51.1912	20	51.1208
25/01/2015 12:00	20	51.1996	20	51.1288
25/01/2015 13:00	20	51.2796	20	51.1904
25/01/2015 14:00	20	51.3487	20	51.2692
25/01/2015 15:00	20	51.4467	20	51.3687
25/01/2015 16:00	20	51.6317	20	51.5554
25/01/2015 17:00	20	52.0829	20	52.0075
25/01/2015 18:00	20	52.5129	20	52.4387
25/01/2015 19:00	20	52.8325	20	52.7621
25/01/2015 20:00	20	53.2167	20	53.1512
25/01/2015 21:00	20	53.5929	20	53.5271
25/01/2015 22:00	20	53.9283	20	53.8613
25/01/2015 23:00	20	54.2308	20	54.1729
26/01/2015 00:00	20	54.5046	20	54.4592
26/01/2015 01:00	20	54.7375	20	54.7071
26/01/2015 02:00	20	54.9462	20	54.9213
26/01/2015 03:00	20.0758	55.1517	20.0629	55.1258
26/01/2015 04:00	20.1502	55.3004	20.1377	55.2754
26/01/2015 05:00	20.1875	55.375	20.1804	55.3608
26/01/2015 06:00	20.1408	55.2817	20.1425	55.285
26/01/2015 07:00	20.0952	55.1904	20.0965	55.1929
26/01/2015 08:00	20.0665	55.1329	20.0702	55.1404
26/01/2015 09:00	20.0477	55.0954	20.0546	55.1092
26/01/2015 10:00	20.036	55.0721	20.0421	55.0842
26/01/2015 11:00	20.0267	55.0533	20.03	55.06
26/01/2015 12:00	20.0177	55.0354	20.0179	55.0358
26/01/2015 13:00	20	54.9433	20	54.9388
26/01/2015 14:00	20	54.8575	20	54.8433
26/01/2015 15:00	20	54.7096	20	54.6942
26/01/2015 16:00	20	54.5188	20	54.5017
26/01/2015 17:00	20	54.1692	20	54.1512
26/01/2015 18:00	20	53.7904	20	53.7717
26/01/2015 19:00	20	53.5429	20	53.5238
26/01/2015 20:00	20	53.285	20	53.265
26/01/2015 21:00	20	53.0262	20	52.9913
26/01/2015 22:00	20	52.7388	20	52.6842
26/01/2015 23:00	20	52.4467	20	52.37
27/01/2015 00:00	20	52.1796	20	52.0817
27/01/2015 01:00	20	51.945	20	51.8287
27/01/2015 02:00	20	51.7517	20	51.6354
27/01/2015 03:00	20	51.5708	20	51.455
27/01/2015 04:00	20	51.4346	20	51.3183
27/01/2015 05:00	20	51.345	20	51.2283
27/01/2015 06:00	20	51.4083	20	51.2917
27/01/2015 07:00	20	51.4396	20	51.3304
27/01/2015 08:00	20	51.4329	20	51.3233
27/01/2015 09:00	20	51.3967	20	51.2867
27/01/2015 10:00	20	51.3558	20	51.2783
27/01/2015 11:00	20	51.3075	20	51.2567
27/01/2015 12:00	20	51.255	20	51.2463
27/01/2015 13:00	20	51.3642	20	51.3546
27/01/2015 14:00	20	51.4442	20	51.49
27/01/2015 15:00	20	51.5233	20	51.6288
27/01/2015 16:00	20	51.5696	20	51.6837
27/01/2015 17:00	20	51.5983	20	51.7025
27/01/2015 18:00	20	51.6604	20	51.7563
27/01/2015 19:00	20	51.6292	20	51.7171
27/01/2015 20:00	20	51.6175	20	51.7038
27/01/2015 21:00	20	51.6592	20	51.76
27/01/2015 22:00	20	51.72	20	51.8346
27/01/2015 23:00	20	51.8308	20	51.9579
28/01/2015 00:00	20	51.9479	20	52.0962
28/01/2015 01:00	20	52.0733	20	52.2367
28/01/2015 02:00	20	52.2225	20	52.3817
28/01/2015 03:00	20	52.3667	20	52.52
28/01/2015 04:00	20	52.5146	20	52.6683
28/01/2015 05:00	20	52.6533	20	52.8025
28/01/2015 06:00	20	52.7829	20	52.8996
28/01/2015 07:00	20	52.9229	20	53.0288
28/01/2015 08:00	20	53.0433	20	53.145
28/01/2015 09:00	20	53.1496	20	53.2354
28/01/2015 10:00	20	53.2204	20	53.2733
28/01/2015 11:00	20	53.2754	20	53.3025
28/01/2015 12:00	20	53.2854	20	53.2946
28/01/2015 13:00	20	53.1958	20	53.2342
28/01/2015 14:00	20	53.0946	20	53.0792
28/01/2015 15:00	20	52.9696	20	52.895
28/01/2015 16:00	20	52.8917	20	52.8079
28/01/2015 17:00	20	52.8517	20	52.7767
28/01/2015 18:00	20	52.8125	20	52.7437
28/01/2015 19:00	20	52.825	20	52.7608
28/01/2015 20:00	20	52.8346	20	52.7675
28/01/2015 21:00	20	52.795	20	52.7192
28/01/2015 22:00	20	52.7738	20	52.6938
28/01/2015 23:00	20	52.7108	20	52.6354
29/01/2015 00:00	20	52.5962	20	52.5108
29/01/2015 01:00	20	52.49	20	52.3979
29/01/2015 02:00	20	52.3521	20	52.2587
29/01/2015 03:00	20	52.1821	20	52.0917
29/01/2015 04:00	20	52.0125	20	51.9158
29/01/2015 05:00	20	51.8262	20	51.7258
29/01/2015 06:00	20	51.6317	20	51.5558
29/01/2015 07:00	20	51.4637	20	51.3858
29/01/2015 08:00	20	51.3158	20	51.2404
29/01/2015 09:00	20	51.2017	20	51.145
29/01/2015 10:00	20	51.0862	20	51.0579
29/01/2015 11:00	20	51.0117	20	51.0437
29/01/2015 12:00	20	51.0621	20	51.15
29/01/2015 13:00	20	51.0942	20	51.2183
29/01/2015 14:00	20	51.155	20	51.3137
29/01/2015 15:00	20	51.2738	20	51.4975
29/01/2015 16:00	20	51.3313	20	51.5654
29/01/2015 17:00	20	51.3146	20	51.535
29/01/2015 18:00	20	51.2	20	51.4167
29/01/2015 19:00	20	51.0463	20	51.2571
29/01/2015 20:00	20	50.9275	20	51.1408
29/01/2015 21:00	20	50.8088	20	51.0288
29/01/2015 22:00	20	50.685	20	50.9129
29/01/2015 23:00	20	50.6062	20	50.8375
30/01/2015 00:00	20	50.5563	20	50.7946
30/01/2015 01:00	20	50.4363	20	50.6821
30/01/2015 02:00	20	50.3112	20	50.56
30/01/2015 03:00	20	50.2267	20	50.4692
30/01/2015 04:00	20	50.1296	20	50.3642
30/01/2015 05:00	20	50.0367	20	50.2688
30/01/2015 06:00	20	49.9733	20	50.2112
30/01/2015 07:00	20	49.8604	20	50.1096
30/01/2015 08:00	20	49.8062	20	50.0475
30/01/2015 09:00	20	49.7396	20	49.9783
30/01/2015 10:00	20	49.6979	20	49.9192
30/01/2015 11:00	20	49.6854	20	49.9046
30/01/2015 12:00	20	49.6671	20	49.81
30/01/2015 13:00	20	49.6646	20	49.7846
30/01/2015 14:00	20	49.6321	20	49.7454
30/01/2015 15:00	20	49.5633	20	49.6283
30/01/2015 16:00	20	49.5925	20	49.6437
30/01/2015 17:00	20	49.6621	20	49.7175
30/01/2015 18:00	20	49.8046	20	49.8554
30/01/2015 19:00	20	49.9563	20	50.0142
30/01/2015 20:00	20	50.0771	20	50.1363
30/01/2015 21:00	20	50.2275	20	50.2842
30/01/2015 22:00	20	50.3738	20	50.4312
30/01/2015 23:00	20	50.4583	20	50.5108
31/01/2015 00:00	20	50.5463	20	50.5929
31/01/2015 01:00	20	50.705	20	50.7375
31/01/2015 02:00	20	50.8554	20	50.8704
31/01/2015 03:00	20	50.9929	20	50.9954
31/01/2015 04:00	20	51.1563	20	51.1583
31/01/2015 05:00	20	51.2654	20	51.27
31/01/2015 06:00	20	51.3283	20	51.3108
31/01/2015 07:00	20	51.4475	20	51.4275
31/01/2015 08:00	20	51.5288	20	51.5154
31/01/2015 09:00	20	51.6808	20	51.6654
31/01/2015 10:00	20	51.9312	20	51.9083
31/01/2015 11:00	20	52.0942	20	52.0167
31/01/2015 12:00	20	52.2808	20	52.1992
31/01/2015 13:00	20	52.4617	20	52.3375
31/01/2015 14:00	20	52.6629	20	52.5079
31/01/2015 15:00	20	52.825	20	52.6504
31/01/2015 16:00	20	52.9162	20	52.7342
31/01/2015 17:00	20	52.9787	20	52.7917
31/01/2015 18:00	20	52.9408	20	52.7517
31/01/2015 19:00	20	52.9567	20	52.7542
31/01/2015 20:00	20	52.9683	20	52.7492
31/01/2015 21:00	20	52.9554	20	52.7271
31/01/2015 22:00	20	52.9392	20	52.7067
31/01/2015 23:00	20	52.9083	20	52.6825
01/02/2015 00:00	20	52.8254	20	52.6004
01/02/2015 01:00	20	52.6683	20	52.4554
01/02/2015 02:00	20	52.4954	20	52.2954
01/02/2015 03:00	20	52.3113	20	52.1292
01/02/2015 04:00	20	52.105	20	51.9383
01/02/2015 05:00	20	51.9646	20	51.8067
01/02/2015 06:00	20	51.8725	20	51.7392
01/02/2015 07:00	20	51.7813	20	51.6529
01/02/2015 08:00	20	51.6567	20	51.5317
01/02/2015 09:00	20	51.4387	20	51.315
01/02/2015 10:00	20	51.1079	20	50.9808
01/02/2015 11:00	20	50.8717	20	50.7408
01/02/2015 12:00	20	50.6233	20	50.4979
01/02/2015 13:00	20	50.3537	20	50.2421
01/02/2015 14:00	20	50.0975	20	49.9929
01/02/2015 15:00	20	49.8867	20	49.7867
01/02/2015 16:00	20	49.7254	20	49.6362
01/02/2015 17:00	20	49.6804	20	49.6075
01/02/2015 18:00	20	49.76	20	49.6908
01/02/2015 19:00	20	49.84	20	49.7779
01/02/2015 20:00	20	49.915	20	49.8629
01/02/2015 21:00	20	49.9933	20	49.9442
01/02/2015 22:00	20	50.1333	20	50.0779
01/02/2015 23:00	20	50.2921	20	50.2275
02/02/2015 00:00	20	50.4904	20	50.4321
02/02/2015 01:00	20	50.7212	20	50.6675
02/02/2015 02:00	20	50.9763	20	50.9071
02/02/2015 03:00	20	51.2158	20	51.1358
02/02/2015 04:00	20	51.4517	20	51.3679
02/02/2015 05:00	20	51.6308	20	51.5308
02/02/2015 06:00	20	51.8117	20	51.6825
02/02/2015 07:00	20	51.98	20	51.8133
02/02/2015 08:00	20	52.1617	20	51.9971
02/02/2015 09:00	20	52.3504	20	52.1863
02/02/2015 10:00	20	52.5275	20	52.3642
02/02/2015 11:00	20	52.6638	20	52.5004
02/02/2015 12:00	20	52.7142	20	52.5463
02/02/2015 13:00	20	52.7537	20	52.5729
02/02/2015 14:00	20	52.79	20	52.6037
02/02/2015 15:00	20	52.8754	20	52.6871
02/02/2015 16:00	20	52.9413	20	52.7533
02/02/2015 17:00	20	52.9654	20	52.7767
02/02/2015 18:00	20	52.8992	20	52.7125
02/02/2015 19:00	20	52.8413	20	52.655
02/02/2015 20:00	20	52.7958	20	52.6092
02/02/2015 21:00	20	52.7587	20	52.5783
02/02/2015 22:00	20	52.6592	20	52.4913
02/02/2015 23:00	20	52.5846	20	52.425
03/02/2015 00:00	20	52.5229	20	52.365
03/02/2015 01:00	20	52.4613	20	52.3025
03/02/2015 02:00	20	52.4125	20	52.2713
03/02/2015 03:00	20	52.4038	20	52.2767
03/02/2015 04:00	20	52.3875	20	52.2637
03/02/2015 05:00	20	52.3958	20	52.2883
03/02/2015 06:00	20	52.3758	20	52.3008
03/02/2015 07:00	20	52.3608	20	52.35
03/02/2015 08:00	20	52.3667	20	52.355
03/02/2015 09:00	20	52.315	20	52.3042
03/02/2015 10:00	20	52.2525	20	52.2613
03/02/2015 11:00	20	52.2071	20	52.2171
03/02/2015 12:00	20	52.1829	20	52.2042
03/02/2015 13:00	20	52.2533	20	52.275
03/02/2015 14:00	20	52.2846	20	52.3062
03/02/2015 15:00	20	52.2454	20	52.2925
03/02/2015 16:00	20	52.2183	20	52.2671
03/02/2015 17:00	20	52.1617	20	52.1979
03/02/2015 18:00	20	52.2083	20	52.2437
03/02/2015 19:00	20	52.2425	20	52.2767
03/02/2015 20:00	20	52.2633	20	52.2958
03/02/2015 21:00	20	52.2717	20	52.3017
03/02/2015 22:00	20	52.305	20	52.2592
03/02/2015 23:00	20	52.2879	20	52.2446
04/02/2015 00:00	20	52.275	20	52.215
04/02/2015 01:00	20	52.2371	20	52.1604
04/02/2015 02:00	20	52.1604	20	52.0675
04/02/2015 03:00	20	52.0388	20	51.9321
04/02/2015 04:00	20	51.9208	20	51.8
04/02/2015 05:00	20	51.8188	20	51.7046
04/02/2015 06:00	20	51.72	20	51.6092
04/02/2015 07:00	20	51.5908	20	51.4529
04/02/2015 08:00	20	51.4646	20	51.3246
04/02/2015 09:00	20	51.4321	20	51.2912
04/02/2015 10:00	20	51.4354	20	51.2846
04/02/2015 11:00	20	51.4554	20	51.3117
04/02/2015 12:00	20	51.4833	20	51.3529
04/02/2015 13:00	20	51.4892	20	51.3862
04/02/2015 14:00	20	51.5083	20	51.4058
04/02/2015 15:00	20	51.5321	20	51.4063
04/02/2015 16:00	20	51.5767	20	51.4479
04/02/2015 17:00	20	51.6296	20	51.4946
04/02/2015 18:00	20	51.6492	20	51.4975
04/02/2015 19:00	20	51.6729	20	51.505
04/02/2015 20:00	20	51.6975	20	51.515
04/02/2015 21:00	20	51.7263	20	51.5513
04/02/2015 22:00	20	51.7142	20	51.6067
04/02/2015 23:00	20	51.7071	20	51.59
05/02/2015 00:00	20	51.6296	20	51.5246
05/02/2015 01:00	20	51.5854	20	51.4867
05/02/2015 02:00	20	51.6283	20	51.5483
05/02/2015 03:00	20	51.7042	20	51.6254
05/02/2015 04:00	20	51.7958	20	51.72
05/02/2015 05:00	20	51.8758	20	51.7925
05/02/2015 06:00	20	51.9637	20	51.8637
05/02/2015 07:00	20	52.0567	20	51.9483
05/02/2015 08:00	20	52.125	20	52.0075
05/02/2015 09:00	20	52.1687	20	52.0538
05/02/2015 10:00	20	52.1708	20	52.0492
05/02/2015 11:00	20	52.1104	20	51.9913
05/02/2015 12:00	20	52.0663	20	51.9442
05/02/2015 13:00	20	51.9483	20	51.8304
05/02/2015 14:00	20	51.8471	20	51.7475
05/02/2015 15:00	20	51.7758	20	51.6842
05/02/2015 16:00	20	51.7213	20	51.6283
05/02/2015 17:00	20	51.6796	20	51.5958
05/02/2015 18:00	20	51.6542	20	51.5867
05/02/2015 19:00	20	51.6321	20	51.5812
05/02/2015 20:00	20	51.6142	20	51.5783
05/02/2015 21:00	20	51.6	20	51.5638
05/02/2015 22:00	20	51.6508	20	51.6217
05/02/2015 23:00	20	51.7463	20	51.7258
06/02/2015 00:00	20	51.9279	20	51.9125
06/02/2015 01:00	20	52.1004	20	52.0958
06/02/2015 02:00	20	52.2408	20	52.2354
06/02/2015 03:00	20	52.4104	20	52.4054
06/02/2015 04:00	20	52.5671	20	52.5667
06/02/2015 05:00	20	52.7558	20	52.7446
06/02/2015 06:00	20	52.9283	20	52.9204
06/02/2015 07:00	20	53.0808	20	53.0813
06/02/2015 08:00	20	53.2217	20	53.2325
06/02/2015 09:00	20	53.3671	20	53.375
06/02/2015 10:00	20	53.4883	20	53.4925
06/02/2015 11:00	20	53.6146	20	53.6071
06/02/2015 12:00	20	53.7171	20	53.6887
06/02/2015 13:00	20	53.8279	20	53.7675
06/02/2015 14:00	20	53.9104	20	53.8313
06/02/2015 15:00	20	53.9887	20	53.9004
06/02/2015 16:00	20	54.0292	20	53.9425
06/02/2015 17:00	20	54.0496	20	53.9675
06/02/2015 18:00	20	54.0325	20	53.9458
06/02/2015 19:00	20	53.9746	20	53.8837
06/02/2015 20:00	20	53.8754	20	53.7804
06/02/2015 21:00	20	53.7325	20	53.6283
06/02/2015 22:00	20	53.5225	20	53.4067
06/02/2015 23:00	20	53.3033	20	53.18
07/02/2015 00:00	20	53.095	20	52.9521
07/02/2015 01:00	20	52.8687	20	52.7175
07/02/2015 02:00	20	52.6312	20	52.4658
07/02/2015 03:00	20	52.3617	20	52.1917
07/02/2015 04:00	20	52.0967	20	51.9146
07/02/2015 05:00	20	51.7883	20	51.6029
07/02/2015 06:00	20	51.4592	20	51.2692
07/02/2015 07:00	20	51.1696	20	50.9646
07/02/2015 08:00	20	50.8713	20	50.6587
07/02/2015 09:00	20	50.5829	20	50.3792
07/02/2015 10:00	20	50.3775	20	50.2008
07/02/2015 11:00	20	50.2129	20	50.1013
07/02/2015 12:00	20	50.0846	20	50.0292
07/02/2015 13:00	20	49.9883	20	49.9871
07/02/2015 14:00	20	49.8875	20	49.9196
07/02/2015 15:00	20	49.7771	20	49.8567
07/02/2015 16:00	20	49.6896	20	49.8167
07/02/2015 17:00	20	49.56	20	49.685
07/02/2015 18:00	20	49.46	20	49.5888
07/02/2015 19:00	20	49.3804	20	49.5187
07/02/2015 20:00	20	49.325	20	49.4767
07/02/2015 21:00	20	49.2929	20	49.4537
07/02/2015 22:00	20	49.1958	20	49.3496
07/02/2015 23:00	20	49.0996	20	49.25
08/02/2015 00:00	20	48.9888	20	49.1554
08/02/2015 01:00	20	48.9612	20	49.1308
08/02/2015 02:00	20	48.9513	20	49.1217
08/02/2015 03:00	20	48.9842	20	49.1612
08/02/2015 04:00	20	48.9992	20	49.1871
08/02/2015 05:00	20	49.0112	20	49.1971
08/02/2015 06:00	20	49.0433	20	49.2371
08/02/2015 07:00	20	49.0504	20	49.2592
08/02/2015 08:00	20	49.0783	20	49.2946
08/02/2015 09:00	20	49.1675	20	49.3771
08/02/2015 10:00	20	49.2867	20	49.4713
08/02/2015 11:00	20	49.3412	20	49.4625
08/02/2015 12:00	20	49.3492	20	49.4129
08/02/2015 13:00	20	49.2783	20	49.2879
08/02/2015 14:00	20	49.18	20	49.1837
08/02/2015 15:00	20	48.9975	20	48.9692
08/02/2015 16:00	20	48.8263	20	48.7671
08/02/2015 17:00	20	48.7642	20	48.7125
08/02/2015 18:00	20	48.7154	20	48.6704
08/02/2015 19:00	20	48.6733	20	48.6304
08/02/2015 20:00	20	48.6417	20	48.5983
08/02/2015 21:00	20	48.6196	20	48.5767
08/02/2015 22:00	20	48.6933	20	48.6692
08/02/2015 23:00	20	48.7563	20	48.7417
09/02/2015 00:00	20	48.8121	20	48.7992
09/02/2015 01:00	20	48.77	20	48.7554
09/02/2015 02:00	20	48.7063	20	48.695
09/02/2015 03:00	20	48.5817	20	48.5675
09/02/2015 04:00	20	48.4675	20	48.4529
09/02/2015 05:00	20	48.4004	20	48.3883
09/02/2015 06:00	20	48.3542	20	48.335
09/02/2015 07:00	20	48.3408	20	48.3112
09/02/2015 08:00	20	48.3504	20	48.3142
09/02/2015 09:00	20	48.2958	20	48.2579
09/02/2015 10:00	20	48.1808	20	48.1446
09/02/2015 11:00	20	48.1325	20	48.1054
09/02/2015 12:00	20	48.1225	20	48.1096
09/02/2015 13:00	20	48.1708	20	48.1742
09/02/2015 14:00	20	48.2787	20	48.2654
09/02/2015 15:00	20	48.5254	20	48.4988
09/02/2015 16:00	20	48.7754	20	48.7329
09/02/2015 17:00	20	48.9838	20	48.9417
09/02/2015 18:00	20	49.1321	20	49.0829
09/02/2015 19:00	20	49.275	20	49.2146
09/02/2015 20:00	20	49.4079	20	49.3362
09/02/2015 21:00	20	49.5321	20	49.4512
09/02/2015 22:00	20	49.6692	20	49.5896
09/02/2015 23:00	20	49.8062	20	49.7279
10/02/2015 00:00	20	49.9462	20	49.8692
10/02/2015 01:00	20	50.0671	20	49.9975
10/02/2015 02:00	20	50.2029	20	50.1467
10/02/2015 03:00	20	50.3883	20	50.3454
10/02/2015 04:00	20	50.5687	20	50.5346
10/02/2015 05:00	20	50.7283	20	50.7088
10/02/2015 06:00	20	50.8429	20	50.8333
10/02/2015 07:00	20	50.9421	20	50.9429
10/02/2015 08:00	20	51.0333	20	51.0413
10/02/2015 09:00	20	51.1	20	51.1079
10/02/2015 10:00	20	51.1508	20	51.1558
10/02/2015 11:00	20	51.1792	20	51.1737
10/02/2015 12:00	20	51.145	20	51.1254
10/02/2015 13:00	20	51.1163	20	51.0804
10/02/2015 14:00	20	51.0558	20	51.0088
10/02/2015 15:00	20	50.9342	20	50.8846
10/02/2015 16:00	20	50.8125	20	50.7629
10/02/2015 17:00	20	50.6646	20	50.615
10/02/2015 18:00	20	50.5179	20	50.4737
10/02/2015 19:00	20	50.3754	20	50.3412
10/02/2015 20:00	20	50.2413	20	50.2167
10/02/2015 21:00	20	50.1146	20	50.0908
10/02/2015 22:00	20	49.9829	20	49.9567
10/02/2015 23:00	20	49.8842	20	49.8425
11/02/2015 00:00	20	49.7888	20	49.7463
11/02/2015 01:00	20	49.72	20	49.6762
11/02/2015 02:00	20	49.65	20	49.6046
11/02/2015 03:00	20	49.5633	20	49.5179
11/02/2015 04:00	20	49.4642	20	49.4188
11/02/2015 05:00	20	49.3608	20	49.3142
11/02/2015 06:00	20	49.3229	20	49.2704
11/02/2015 07:00	20	49.3033	20	49.2512
11/02/2015 08:00	20	49.265	20	49.2125
11/02/2015 09:00	20	49.2742	20	49.2225
11/02/2015 10:00	20	49.2871	20	49.2379
11/02/2015 11:00	20	49.3221	20	49.2754
11/02/2015 12:00	20	49.3367	20	49.2925
11/02/2015 13:00	20	49.3625	20	49.3212
11/02/2015 14:00	20	49.4146	20	49.3742
11/02/2015 15:00	20	49.5688	20	49.5275
11/02/2015 16:00	20	49.6442	20	49.6017
11/02/2015 17:00	20	49.6575	20	49.6033
11/02/2015 18:00	20	49.7117	20	49.6558
11/02/2015 19:00	20	49.7692	20	49.7096
11/02/2015 20:00	20	49.8346	20	49.7712
11/02/2015 21:00	20	49.9	20	49.8433
11/02/2015 22:00	20	49.9687	20	49.9121
11/02/2015 23:00	20	50.0196	20	49.9767
12/02/2015 00:00	20	50.0625	20	50.0204
12/02/2015 01:00	20	50.1221	20	50.0754
12/02/2015 02:00	20	50.1621	20	50.1079
12/02/2015 03:00	20	50.1933	20	50.13
12/02/2015 04:00	20	50.2625	20	50.19
12/02/2015 05:00	20	50.3438	20	50.2725
12/02/2015 06:00	20	50.4088	20	50.3438
12/02/2015 07:00	20	50.4679	20	50.4025
12/02/2015 08:00	20	50.4988	20	50.4308
12/02/2015 09:00	20	50.4958	20	50.4379
12/02/2015 10:00	20	50.5067	20	50.4792
12/02/2015 11:00	20	50.4362	20	50.4471
12/02/2015 12:00	20	50.3775	20	50.4083
12/02/2015 13:00	20	50.2463	20	50.3142
12/02/2015 14:00	20	50.1062	20	50.2012
12/02/2015 15:00	20	49.8587	20	49.98
12/02/2015 16:00	20	49.6875	20	49.8171
12/02/2015 17:00	20	49.6117	20	49.7496
12/02/2015 18:00	20	49.5613	20	49.705
12/02/2015 19:00	20	49.5075	20	49.6558
12/02/2015 20:00	20	49.435	20	49.5838
12/02/2015 21:00	20	49.3592	20	49.4967
12/02/2015 22:00	20	49.2271	20	49.3604
12/02/2015 23:00	20	49.1133	20	49.245
13/02/2015 00:00	20	48.9842	20	49.1088
13/02/2015 01:00	20	48.8088	20	48.9233
13/02/2015 02:00	20	48.5796	20	48.6842
13/02/2015 03:00	20	48.335	20	48.4396
13/02/2015 04:00	20	48.0667	20	48.1704
13/02/2015 05:00	20	47.7746	20	47.8717
13/02/2015 06:00	20	47.4629	20	47.545
13/02/2015 07:00	20	47.1192	20	47.1892
13/02/2015 08:00	20	46.8567	20	46.9317
13/02/2015 09:00	20	46.6696	20	46.7717
13/02/2015 10:00	20	46.55	20	46.7263
13/02/2015 11:00	20	46.5133	20	46.7079
13/02/2015 12:00	20	46.5208	20	46.8133
13/02/2015 13:00	20	46.6217	20	47.0108
13/02/2015 14:00	20	46.7008	20	47.0812
13/02/2015 15:00	20	46.7617	20	47.1588
13/02/2015 16:00	20	46.7858	20	47.2621
13/02/2015 17:00	20	46.7288	20	47.2046
13/02/2015 18:00	20	46.5796	20	47.0521
13/02/2015 19:00	20	46.4104	20	46.8804
13/02/2015 20:00	20	46.2271	20	46.6983
13/02/2015 21:00	20	46.0267	20	46.5058
13/02/2015 22:00	20	45.9071	20	46.3904
13/02/2015 23:00	20	45.7792	20	46.2654
14/02/2015 00:00	20	45.635	20	46.1171
14/02/2015 01:00	20	45.5542	20	46.04
14/02/2015 02:00	20	45.5154	20	46.0042
14/02/2015 03:00	20	45.5046	20	45.9904
14/02/2015 04:00	20	45.4846	20	45.9725
14/02/2015 05:00	20	45.4971	20	45.985
14/02/2015 06:00	20	45.51	20	46.0079
14/02/2015 07:00	20	45.5592	20	46.0692
14/02/2015 08:00	20	45.6371	20	46.1446
14/02/2015 09:00	20	45.7046	20	46.1746
14/02/2015 10:00	20	45.7471	20	46.1358
14/02/2015 11:00	20	45.7708	20	46.2029
14/02/2015 12:00	20	45.8963	20	46.3817
14/02/2015 13:00	20	45.9975	20	46.5417
14/02/2015 14:00	20	46.0758	20	46.7213
14/02/2015 15:00	20	46.2046	20	46.8317
14/02/2015 16:00	20	46.2938	20	46.8358
14/02/2015 17:00	20	46.36	20	46.9037
14/02/2015 18:00	20	46.4233	20	46.9683
14/02/2015 19:00	20	46.5054	20	47.0533
14/02/2015 20:00	20	46.6083	20	47.16
14/02/2015 21:00	20	46.7275	20	47.2833
14/02/2015 22:00	20	46.8063	20	47.3421
14/02/2015 23:00	20	46.8717	20	47.3804
15/02/2015 00:00	20	46.9033	20	47.3842
15/02/2015 01:00	20	46.8746	20	47.3446
15/02/2015 02:00	20	46.8163	20	47.2875
15/02/2015 03:00	20	46.7708	20	47.2263
15/02/2015 04:00	20	46.7633	20	47.1929
15/02/2015 05:00	20	46.7208	20	47.135
15/02/2015 06:00	20	46.6987	20	47.075
15/02/2015 07:00	20	46.5992	20	46.9483
15/02/2015 08:00	20	46.5092	20	46.865
15/02/2015 09:00	20	46.4375	20	46.8721
15/02/2015 10:00	20	46.3542	20	46.8775
15/02/2015 11:00	20	46.2754	20	46.9125
15/02/2015 12:00	20	46.1504	20	46.8167
15/02/2015 13:00	20	46.0263	20	46.6713
15/02/2015 14:00	20	45.9708	20	46.7346
15/02/2015 15:00	20	45.8708	20	46.7962
15/02/2015 16:00	20	45.8496	20	46.8671
15/02/2015 17:00	20	45.79	20	46.8146
15/02/2015 18:00	20	45.7767	20	46.7862
15/02/2015 19:00	20	45.725	20	46.715
15/02/2015 20:00	20	45.6313	20	46.5996
15/02/2015 21:00	20	45.4979	20	46.4442
15/02/2015 22:00	20	45.3567	20	46.2971
15/02/2015 23:00	20	45.2054	20	46.1379
16/02/2015 00:00	20	45.1267	20	46.0592
16/02/2015 01:00	20	45.0433	20	45.9767
16/02/2015 02:00	20	45.0392	20	45.9521
16/02/2015 03:00	20	44.9754	20	45.8933
16/02/2015 04:00	20	44.9342	20	45.8383
16/02/2015 05:00	20	44.885	20	45.7696
16/02/2015 06:00	20	44.7929	20	45.6987
16/02/2015 07:00	20	44.7579	20	45.6713
16/02/2015 08:00	20	44.7137	20	45.6292
16/02/2015 09:00	20	44.7175	20	45.6033
16/02/2015 10:00	20	44.7687	20	45.575
16/02/2015 11:00	20	44.8754	20	45.5404
16/02/2015 12:00	20	44.9846	20	45.5671
16/02/2015 13:00	20	45.1208	20	45.6042
16/02/2015 14:00	20	45.2346	20	45.5696
16/02/2015 15:00	20	45.3717	20	45.5896
16/02/2015 16:00	20	45.4679	20	45.6304
16/02/2015 17:00	20	45.5942	20	45.7479
16/02/2015 18:00	20	45.8133	20	45.9621
16/02/2015 19:00	20	46.0604	20	46.2067
16/02/2015 20:00	20	46.3458	20	46.4917
16/02/2015 21:00	20	46.6596	20	46.8129
16/02/2015 22:00	20	46.9492	20	47.1146
16/02/2015 23:00	20	47.155	20	47.3342
17/02/2015 00:00	20	47.2783	20	47.4679
17/02/2015 01:00	20	47.4042	20	47.5975
17/02/2015 02:00	20	47.5267	20	47.73
17/02/2015 03:00	20	47.6504	20	47.8529
17/02/2015 04:00	20	47.7088	20	47.9292
17/02/2015 05:00	20	47.7508	20	47.9883
17/02/2015 06:00	20	47.8025	20	48.0358
17/02/2015 07:00	20	47.8546	20	48.0788
17/02/2015 08:00	20	47.8996	20	48.1258
17/02/2015 09:00	20	47.97	20	48.2167
17/02/2015 10:00	20	48.0542	20	48.2708
17/02/2015 11:00	20	48.0625	20	48.2079
17/02/2015 12:00	20	47.9371	20	47.9896
17/02/2015 13:00	20	47.8292	20	47.8629
17/02/2015 14:00	20	47.6875	20	47.6333
17/02/2015 15:00	20	47.5692	20	47.45
17/02/2015 16:00	20	47.4496	20	47.2958
17/02/2015 17:00	20	47.4117	20	47.2588
17/02/2015 18:00	20	47.3079	20	47.1767
17/02/2015 19:00	20	47.2275	20	47.1196
17/02/2015 20:00	20	47.1633	20	47.0783
17/02/2015 21:00	20	47.1233	20	47.0537
17/02/2015 22:00	20	47.1358	20	47.0817
17/02/2015 23:00	20	47.2546	20	47.2208
18/02/2015 00:00	20	47.4371	20	47.4304
18/02/2015 01:00	20	47.6867	20	47.6988
18/02/2015 02:00	20	47.8938	20	47.9313
18/02/2015 03:00	20	48.1275	20	48.1821
18/02/2015 04:00	20	48.3746	20	48.4583
18/02/2015 05:00	20	48.6721	20	48.7787
18/02/2015 06:00	20	48.9654	20	49.0908
18/02/2015 07:00	20	49.2788	20	49.4196
18/02/2015 08:00	20	49.5008	20	49.63
18/02/2015 09:00	20	49.54	20	49.6183
18/02/2015 10:00	20	49.4962	20	49.575
18/02/2015 11:00	20	49.4471	20	49.5608
18/02/2015 12:00	20	49.5162	20	49.6292
18/02/2015 13:00	20	49.5158	20	49.6058
18/02/2015 14:00	20	49.595	20	49.7246
18/02/2015 15:00	20	49.6429	20	49.7717
18/02/2015 16:00	20	49.6954	20	49.8217
18/02/2015 17:00	20	49.7621	20	49.8871
18/02/2015 18:00	20	49.8167	20	49.9308
18/02/2015 19:00	20	49.8629	20	49.9696
18/02/2015 20:00	20	49.9008	20	50.0033
18/02/2015 21:00	20	49.9338	20	50.0346
18/02/2015 22:00	20	49.9504	20	50.0487
18/02/2015 23:00	20	49.9621	20	50.0596
19/02/2015 00:00	20	49.9779	20	50.0758
19/02/2015 01:00	20	50.0175	20	50.1154
19/02/2015 02:00	20	50.0654	20	50.1637
19/02/2015 03:00	20	50.1196	20	50.225
19/02/2015 04:00	20	50.1854	20	50.2912
19/02/2015 05:00	20	50.2488	20	50.3563
19/02/2015 06:00	20	50.3404	20	50.455
19/02/2015 07:00	20	50.4112	20	50.5367
19/02/2015 08:00	20	50.4508	20	50.5783
19/02/2015 09:00	20	50.5158	20	50.6396
19/02/2015 10:00	20	50.5621	20	50.715
19/02/2015 11:00	20	50.6296	20	50.7454
19/02/2015 12:00	20	50.6108	20	50.7021
19/02/2015 13:00	20	50.5542	20	50.6496
19/02/2015 14:00	20	50.4679	20	50.545
19/02/2015 15:00	20	50.4275	20	50.5042
19/02/2015 16:00	20	50.4075	20	50.49
19/02/2015 17:00	20	50.4038	20	50.4788
19/02/2015 18:00	20	50.4008	20	50.4658
19/02/2015 19:00	20	50.3783	20	50.4288
19/02/2015 20:00	20	50.3354	20	50.3658
19/02/2015 21:00	20	50.2692	20	50.2758
19/02/2015 22:00	20	50.1779	20	50.1604
19/02/2015 23:00	20	50.0908	20	50.0579
20/02/2015 00:00	20	49.9513	20	49.9125
20/02/2015 01:00	20	49.7817	20	49.7279
20/02/2015 02:00	20	49.6271	20	49.5621
20/02/2015 03:00	20	49.5371	20	49.4533
20/02/2015 04:00	20	49.4108	20	49.3129
20/02/2015 05:00	20	49.2587	20	49.1575
20/02/2015 06:00	20	49.1112	20	49.0037
20/02/2015 07:00	20	48.9517	20	48.8388
20/02/2015 08:00	20	48.8537	20	48.7437
20/02/2015 09:00	20	48.8925	20	48.8558
20/02/2015 10:00	20	48.9267	20	48.9188
20/02/2015 11:00	20	48.9408	20	49.0217
20/02/2015 12:00	20	48.9279	20	49.1096
20/02/2015 13:00	20	48.9829	20	49.2308
20/02/2015 14:00	20	49.0212	20	49.35
20/02/2015 15:00	20	49.0037	20	49.4283
20/02/2015 16:00	20	48.96	20	49.4371
20/02/2015 17:00	20	48.8717	20	49.3583
20/02/2015 18:00	20	48.7492	20	49.235
20/02/2015 19:00	20	48.6025	20	49.0842
20/02/2015 20:00	20	48.4333	20	48.9117
20/02/2015 21:00	20	48.2454	20	48.7187
20/02/2015 22:00	20	48.0525	20	48.5217
20/02/2015 23:00	20	47.8283	20	48.2912
21/02/2015 00:00	20	47.6687	20	48.1037
21/02/2015 01:00	20	47.455	20	47.8862
21/02/2015 02:00	20	47.1933	20	47.6183
21/02/2015 03:00	20	46.8837	20	47.3079
21/02/2015 04:00	20	46.5608	20	46.98
21/02/2015 05:00	20	46.2496	20	46.6512
21/02/2015 06:00	20	45.9104	20	46.295
21/02/2015 07:00	20	45.5867	20	45.9471
21/02/2015 08:00	20	45.3696	20	45.745
21/02/2015 09:00	20	45.1463	20	45.5425
21/02/2015 10:00	20	44.9967	20	45.4513
21/02/2015 11:00	20	44.9196	20	45.4383
21/02/2015 12:00	20	44.8792	20	45.4329
21/02/2015 13:00	20	44.8067	20	45.3633
21/02/2015 14:00	20	44.7613	20	45.2646
21/02/2015 15:00	20	44.7267	20	45.1683
21/02/2015 16:00	20	44.6812	20	45.0763
21/02/2015 17:00	20	44.6754	20	45.0658
21/02/2015 18:00	20	44.7188	20	45.1146
21/02/2015 19:00	20	44.7446	20	45.1529
21/02/2015 20:00	20	44.7483	20	45.1721
21/02/2015 21:00	20	44.7279	20	45.1725
21/02/2015 22:00	20	44.7167	20	45.1771
21/02/2015 23:00	20	44.7246	20	45.2013
22/02/2015 00:00	20	44.7546	20	45.2579
22/02/2015 01:00	20	44.8858	20	45.4004
22/02/2015 02:00	20	45.0625	20	45.5838
22/02/2015 03:00	20	45.2338	20	45.7625
22/02/2015 04:00	20	45.4358	20	45.9796
22/02/2015 05:00	20	45.6467	20	46.2
22/02/2015 06:00	20	45.8729	20	46.4421
22/02/2015 07:00	20	46.1083	20	46.7004
22/02/2015 08:00	20	46.2142	20	46.7908
22/02/2015 09:00	20	46.2304	20	46.7183
22/02/2015 10:00	20	46.2242	20	46.62
22/02/2015 11:00	20	46.2608	20	46.6533
22/02/2015 12:00	20	46.4075	20	46.7987
22/02/2015 13:00	20	46.6117	20	47.06
22/02/2015 14:00	20	46.7388	20	47.2442
22/02/2015 15:00	20	46.905	20	47.525
22/02/2015 16:00	20	47.0862	20	47.7829
22/02/2015 17:00	20	47.2012	20	47.9108
22/02/2015 18:00	20	47.2333	20	47.9462
22/02/2015 19:00	20	47.2846	20	47.9929
22/02/2015 20:00	20	47.3546	20	48.0567
22/02/2015 21:00	20	47.4417	20	48.1292
22/02/2015 22:00	20	47.5033	20	48.1879
22/02/2015 23:00	20	47.5629	20	48.2467
23/02/2015 00:00	20	47.5671	20	48.2437
23/02/2015 01:00	20	47.5046	20	48.1762
23/02/2015 02:00	20	47.4387	20	48.115
23/02/2015 03:00	20	47.4121	20	48.0875
23/02/2015 04:00	20	47.415	20	48.0813
23/02/2015 05:00	20	47.4208	20	48.0946
23/02/2015 06:00	20	47.4504	20	48.1242
23/02/2015 07:00	20	47.495	20	48.1662
23/02/2015 08:00	20	47.6263	20	48.2888
23/02/2015 09:00	20	47.7037	20	48.3504
23/02/2015 10:00	20	47.7313	20	48.3504
23/02/2015 11:00	20	47.6362	20	48.1067
23/02/2015 12:00	20	47.4513	20	47.7879
23/02/2015 13:00	20	47.2337	20	47.4096
23/02/2015 14:00	20	47.0838	20	47.1575
23/02/2015 15:00	20	46.9529	20	46.9296
23/02/2015 16:00	20	46.8663	20	46.7617
23/02/2015 17:00	20	46.8129	20	46.7029
23/02/2015 18:00	20	46.7929	20	46.6954
23/02/2015 19:00	20	46.8192	20	46.7396
23/02/2015 20:00	20	46.9033	20	46.8417
23/02/2015 21:00	20	47.0371	20	46.995
23/02/2015 22:00	20	47.1837	20	47.1512
23/02/2015 23:00	20	47.3783	20	47.3537
24/02/2015 00:00	20	47.6013	20	47.5904
24/02/2015 01:00	20	47.8417	20	47.8408
24/02/2015 02:00	20	48.0758	20	48.0808
24/02/2015 03:00	20	48.2721	20	48.2879
24/02/2015 04:00	20	48.38	20	48.4092
24/02/2015 05:00	20	48.5058	20	48.5304
24/02/2015 06:00	20	48.5908	20	48.6179
24/02/2015 07:00	20	48.6567	20	48.6808
24/02/2015 08:00	20	48.6396	20	48.6987
24/02/2015 09:00	20	48.6621	20	48.7729
24/02/2015 10:00	20	48.7088	20	48.8912
24/02/2015 11:00	20	48.7579	20	49.0117
24/02/2015 12:00	20	48.8346	20	49.1437
24/02/2015 13:00	20	48.8721	20	49.2454
24/02/2015 14:00	20	48.8642	20	49.2967
24/02/2015 15:00	20	48.6871	20	49.1379
24/02/2015 16:00	20	48.5071	20	48.9937
24/02/2015 17:00	20	48.3754	20	48.8646
24/02/2015 18:00	20	48.2621	20	48.7479
24/02/2015 19:00	20	48.1367	20	48.615
24/02/2015 20:00	20	47.9954	20	48.4642
24/02/2015 21:00	20	47.8417	20	48.3025
24/02/2015 22:00	20	47.7258	20	48.1867
24/02/2015 23:00	20	47.5804	20	48.0329
25/02/2015 00:00	20	47.4317	20	47.8775
25/02/2015 01:00	20	47.2904	20	47.7287
25/02/2015 02:00	20	47.1375	20	47.5633
25/02/2015 03:00	20	46.9783	20	47.3942
25/02/2015 04:00	20	46.8846	20	47.2867
25/02/2015 05:00	20	46.7712	20	47.17
25/02/2015 06:00	20	46.6771	20	47.0654
25/02/2015 07:00	20	46.5792	20	46.9675
25/02/2015 08:00	20	46.4842	20	46.8408
25/02/2015 09:00	20	46.3704	20	46.7058
25/02/2015 10:00	20	46.2258	20	46.5588
25/02/2015 11:00	20	46.1042	20	46.4392
25/02/2015 12:00	20	45.9554	20	46.3229
25/02/2015 13:00	20	45.8175	20	46.2096
25/02/2015 14:00	20	45.7283	20	46.1279
25/02/2015 15:00	20	45.7662	20	46.1321
25/02/2015 16:00	20	45.7771	20	46.115
25/02/2015 17:00	20	45.76	20	46.0942
25/02/2015 18:00	20	45.7642	20	46.0975
25/02/2015 19:00	20	45.7837	20	46.1167
25/02/2015 20:00	20	45.8146	20	46.1463
25/02/2015 21:00	20	45.8617	20	46.1917
25/02/2015 22:00	20	45.9213	20	46.2454
25/02/2015 23:00	20	45.9692	20	46.2871
26/02/2015 00:00	20	45.9854	20	46.3025
26/02/2015 01:00	20	45.9862	20	46.3042
26/02/2015 02:00	20	45.9862	20	46.3096
26/02/2015 03:00	20	45.9704	20	46.3021
26/02/2015 04:00	20	45.9663	20	46.3092
26/02/2015 05:00	20	45.9587	20	46.3058
26/02/2015 06:00	20	45.9458	20	46.3021
26/02/2015 07:00	20	45.9375	20	46.3033
26/02/2015 08:00	20	45.9233	20	46.2963
26/02/2015 09:00	20	45.9042	20	46.2629
26/02/2015 10:00	20	45.8792	20	46.2279
26/02/2015 11:00	20	45.8583	20	46.2142
26/02/2015 12:00	20	45.8267	20	46.1671
26/02/2015 13:00	20	45.8183	20	46.1492
26/02/2015 14:00	20	45.7883	20	46.1079
26/02/2015 15:00	20	45.7437	20	46.0608
26/02/2015 16:00	20	45.6921	20	46.0183
26/02/2015 17:00	20	45.6458	20	45.9779
26/02/2015 18:00	20	45.6133	20	45.9479
26/02/2015 19:00	20	45.5783	20	45.9175
26/02/2015 20:00	20	45.5483	20	45.8933
26/02/2015 21:00	20	45.5188	20	45.8717
26/02/2015 22:00	20	45.4817	20	45.8433
26/02/2015 23:00	20	45.4483	20	45.8167
27/02/2015 00:00	20	45.4433	20	45.8117
27/02/2015 01:00	20	45.4537	20	45.8221
27/02/2015 02:00	20	45.4742	20	45.8404
27/02/2015 03:00	20	45.4967	20	45.8562
27/02/2015 04:00	20	45.5125	20	45.8646
27/02/2015 05:00	20	45.5304	20	45.8804
27/02/2015 06:00	20	45.555	20	45.8992
27/02/2015 07:00	20	45.5779	20	45.9175
27/02/2015 08:00	20	45.6046	20	45.9404
27/02/2015 09:00	20	45.6171	20	45.9517
27/02/2015 10:00	20	45.6317	20	45.9442
27/02/2015 11:00	20	45.6171	20	45.8946
27/02/2015 12:00	20	45.6008	20	45.8554
27/02/2015 13:00	20	45.5904	20	45.8187
27/02/2015 14:00	20	45.5854	20	45.7958
27/02/2015 15:00	20	45.5921	20	45.7992
27/02/2015 16:00	20	45.6137	20	45.8129
27/02/2015 17:00	20	45.6187	20	45.8146
27/02/2015 18:00	20	45.6221	20	45.8158
27/02/2015 19:00	20	45.6288	20	45.82
27/02/2015 20:00	20	45.6313	20	45.8208
27/02/2015 21:00	20	45.6338	20	45.8217
27/02/2015 22:00	20	45.6396	20	45.825
27/02/2015 23:00	20	45.6338	20	45.8196
28/02/2015 00:00	20	45.6354	20	45.8204
28/02/2015 01:00	20	45.6404	20	45.8212
28/02/2015 02:00	20	45.6438	20	45.8208
28/02/2015 03:00	20	45.6425	20	45.8175
28/02/2015 04:00	20	45.6438	20	45.8138
28/02/2015 05:00	20	45.6467	20	45.8187
28/02/2015 06:00	20	45.645	20	45.8142
28/02/2015 07:00	20	45.6479	20	45.8133
28/02/2015 08:00	20	45.65	20	45.8142
28/02/2015 09:00	20	45.6537	20	45.8004
28/02/2015 10:00	20	45.6221	20	45.745
28/02/2015 11:00	20	45.585	20	45.7125
28/02/2015 12:00	20	45.5554	20	45.6987
28/02/2015 13:00	20	45.5204	20	45.6617
28/02/2015 14:00	20	45.54	20	45.6388
28/02/2015 15:00	20	45.6004	20	45.6675
28/02/2015 16:00	20	45.6771	20	45.7275
28/02/2015 17:00	20	45.7612	20	45.81
28/02/2015 18:00	20	45.8592	20	45.9125
28/02/2015 19:00	20	45.9654	20	46.025
28/02/2015 20:00	20	46.0762	20	46.1433
28/02/2015 21:00	20	46.1879	20	46.2596
28/02/2015 22:00	20	46.3079	20	46.3762
28/02/2015 23:00	20	46.4454	20	46.5112
01/03/2015 00:00	20	46.595	20	46.6567
01/03/2015 01:00	20	46.7646	20	46.8275
01/03/2015 02:00	20	46.9612	20	47.0329
01/03/2015 03:00	20	47.1842	20	47.2654
01/03/2015 04:00	20	47.4246	20	47.5096
01/03/2015 05:00	20	47.6875	20	47.7754
01/03/2015 06:00	20	47.9675	20	48.0562
01/03/2015 07:00	20	48.215	20	48.3117
01/03/2015 08:00	20	48.5296	20	48.6279
01/03/2015 09:00	20	48.8663	20	48.9629
01/03/2015 10:00	20	49.2604	20	49.3429
01/03/2015 11:00	20	49.6304	20	49.675
01/03/2015 12:00	20	50.0417	20	50.0254
01/03/2015 13:00	20	50.4579	20	50.3908
01/03/2015 14:00	20	50.8042	20	50.7383
01/03/2015 15:00	20	51.1217	20	51.0567
01/03/2015 16:00	20	51.4767	20	51.4146
01/03/2015 17:00	20	51.8321	20	51.7692
01/03/2015 18:00	20	52.1671	20	52.1038
01/03/2015 19:00	20	52.4821	20	52.4188
01/03/2015 20:00	20	52.7771	20	52.7125
01/03/2015 21:00	20	53.0629	20	52.9963
01/03/2015 22:00	20	53.2362	20	53.1767
01/03/2015 23:00	20	53.4279	20	53.3692
02/03/2015 00:00	20	53.6283	20	53.5833
02/03/2015 01:00	20	53.8179	20	53.7842
02/03/2015 02:00	20	53.9387	20	53.9067
02/03/2015 03:00	20	54	20	53.9633
02/03/2015 04:00	20	54.0212	20	53.9867
02/03/2015 05:00	20	53.8875	20	53.8571
02/03/2015 06:00	20	53.7362	20	53.7129
02/03/2015 07:00	20	53.6204	20	53.6008
02/03/2015 08:00	20	53.4554	20	53.4367
02/03/2015 09:00	20	53.2921	20	53.2771
02/03/2015 10:00	20	53.1554	20	53.1442
02/03/2015 11:00	20	53.1371	20	53.1212
02/03/2015 12:00	20	53.0233	20	53.0058
02/03/2015 13:00	20	52.9213	20	52.9029
02/03/2015 14:00	20	52.8446	20	52.8517
02/03/2015 15:00	20	52.7192	20	52.7304
02/03/2015 16:00	20	52.5771	20	52.5867
02/03/2015 17:00	20	52.4233	20	52.4321
02/03/2015 18:00	20	52.2167	20	52.2233
02/03/2015 19:00	20	52.0142	20	52.015
02/03/2015 20:00	20	51.7458	20	51.7404
02/03/2015 21:00	20	51.4813	20	51.4742
02/03/2015 22:00	20	51.2717	20	51.2513
02/03/2015 23:00	20	50.9917	20	50.9671
03/03/2015 00:00	20	50.6912	20	50.6517
03/03/2015 01:00	20	50.4167	20	50.3663
03/03/2015 02:00	20	50.2467	20	50.1988
03/03/2015 03:00	20	50.1175	20	50.0758
03/03/2015 04:00	20	50.0279	20	49.9879
03/03/2015 05:00	20	50.0692	20	50.0292
03/03/2015 06:00	20	50.135	20	50.1004
03/03/2015 07:00	20	50.19	20	50.1558
03/03/2015 08:00	20	50.3062	20	50.2713
03/03/2015 09:00	20	50.3954	20	50.3575
03/03/2015 10:00	20	50.4492	20	50.41
03/03/2015 11:00	20	50.4467	20	50.3983
03/03/2015 12:00	20	50.5437	20	50.49
03/03/2015 13:00	20	50.6088	20	50.5525
03/03/2015 14:00	20	50.6638	20	50.5787
03/03/2015 15:00	20	50.7762	20	50.6867
03/03/2015 16:00	20	50.8729	20	50.7875
03/03/2015 17:00	20	51.0271	20	50.9354
03/03/2015 18:00	20	51.2433	20	51.1433
03/03/2015 19:00	20	51.5046	20	51.41
03/03/2015 20:00	20	51.7925	20	51.6821
03/03/2015 21:00	20	52.0975	20	51.9887
03/03/2015 22:00	20	52.4917	20	52.4004
03/03/2015 23:00	20	52.9992	20	52.9217
04/03/2015 00:00	20	53.3304	20	53.2567
04/03/2015 01:00	20	53.5421	20	53.4771
04/03/2015 02:00	20	53.6508	20	53.5842
04/03/2015 03:00	20	53.7358	20	53.6704
04/03/2015 04:00	20	53.7925	20	53.7342
04/03/2015 05:00	20	53.8204	20	53.7592
04/03/2015 06:00	20	53.83	20	53.77
04/03/2015 07:00	20	53.8433	20	53.7838
04/03/2015 08:00	20	53.8038	20	53.7429
04/03/2015 09:00	20	53.7892	20	53.7313
04/03/2015 10:00	20	53.7887	20	53.7288
04/03/2015 11:00	20	53.795	20	53.7363
04/03/2015 12:00	20	53.7567	20	53.7
04/03/2015 13:00	20	53.7321	20	53.6875
04/03/2015 14:00	20	53.7025	20	53.6729
04/03/2015 15:00	20	53.6579	20	53.6333
04/03/2015 16:00	20	53.5925	20	53.5663
04/03/2015 17:00	20	53.49	20	53.4888
04/03/2015 18:00	20	53.2887	20	53.2642
04/03/2015 19:00	20	53.0175	20	52.9921
04/03/2015 20:00	20	52.7771	20	52.7708
04/03/2015 21:00	20	52.455	20	52.4487
04/03/2015 22:00	20	52.0696	20	52.0629
04/03/2015 23:00	20	51.5667	20	51.5642
05/03/2015 00:00	20	51.3075	20	51.3079
05/03/2015 01:00	20	51.1279	20	51.1246
05/03/2015 02:00	20	50.99	20	50.9779
05/03/2015 03:00	20	50.8358	20	50.8096
05/03/2015 04:00	20	50.6633	20	50.6287
05/03/2015 05:00	20	50.4896	20	50.4425
05/03/2015 06:00	20	50.2838	20	50.215
05/03/2015 07:00	20	50.055	20	49.9763
05/03/2015 08:00	20	49.8525	20	49.8233
05/03/2015 09:00	20	49.7483	20	49.8221
05/03/2015 10:00	20	49.6521	20	49.8567
05/03/2015 11:00	20	49.5517	20	49.8958
05/03/2015 12:00	20	49.4975	20	49.9712
05/03/2015 13:00	20	49.3825	20	49.9629
05/03/2015 14:00	20	49.3008	20	49.9729
05/03/2015 15:00	20	49.2208	20	49.9779
05/03/2015 16:00	20	49.11	20	49.9179
05/03/2015 17:00	20	48.9213	20	49.7321
05/03/2015 18:00	20	48.7804	20	49.6133
05/03/2015 19:00	20	48.6525	20	49.4775
05/03/2015 20:00	20	48.5208	20	49.3367
05/03/2015 21:00	20	48.4513	20	49.2629
05/03/2015 22:00	20	48.375	20	49.1792
05/03/2015 23:00	20	48.3142	20	49.1008
06/03/2015 00:00	20	48.1517	20	48.9292
06/03/2015 01:00	20	47.9579	20	48.7204
06/03/2015 02:00	20	47.7308	20	48.4812
06/03/2015 03:00	20	47.5171	20	48.2612
06/03/2015 04:00	20	47.325	20	48.0533
06/03/2015 05:00	20	47.1533	20	47.8671
06/03/2015 06:00	20	46.9917	20	47.705
06/03/2015 07:00	20	46.8504	20	47.5629
06/03/2015 08:00	20	46.7917	20	47.4929
06/03/2015 09:00	20	46.7	20	47.4154
06/03/2015 10:00	20	46.6262	20	47.3175
06/03/2015 11:00	20	46.5492	20	47.2717
06/03/2015 12:00	20	46.4529	20	47.2571
06/03/2015 13:00	20	46.4304	20	47.2838
06/03/2015 14:00	20	46.3804	20	47.1417
06/03/2015 15:00	20	46.3329	20	47.0096
06/03/2015 16:00	20	46.2742	20	46.8987
06/03/2015 17:00	20	46.2417	20	46.8471
06/03/2015 18:00	20	46.1942	20	46.8008
06/03/2015 19:00	20	46.1163	20	46.7271
06/03/2015 20:00	20	46.0729	20	46.6633
06/03/2015 21:00	20	46.0325	20	46.6138
06/03/2015 22:00	20	45.985	20	46.5683
06/03/2015 23:00	20	45.9717	20	46.555
07/03/2015 00:00	20	45.9846	20	46.5783
07/03/2015 01:00	20	46.0342	20	46.6471
07/03/2015 02:00	20	46.0833	20	46.7163
07/03/2015 03:00	20	46.1554	20	46.7725
07/03/2015 04:00	20	46.2071	20	46.8258
07/03/2015 05:00	20	46.2554	20	46.8937
07/03/2015 06:00	20	46.3325	20	46.9746
07/03/2015 07:00	20	46.4054	20	47.0454
07/03/2015 08:00	20	46.4354	20	47.0483
07/03/2015 09:00	20	46.4092	20	46.9279
07/03/2015 10:00	20	46.3963	20	46.8696
07/03/2015 11:00	20	46.3942	20	46.7013
07/03/2015 12:00	20	46.3929	20	46.5329
07/03/2015 13:00	20	46.3896	20	46.4658
07/03/2015 14:00	20	46.4387	20	46.6642
07/03/2015 15:00	20	46.4667	20	46.72
07/03/2015 16:00	20	46.5162	20	46.7992
07/03/2015 17:00	20	46.5946	20	46.8875
07/03/2015 18:00	20	46.705	20	46.9825
07/03/2015 19:00	20	46.7987	20	47.0504
07/03/2015 20:00	20	46.8367	20	47.0946
07/03/2015 21:00	20	46.8663	20	47.115
07/03/2015 22:00	20	46.8904	20	47.1167
07/03/2015 23:00	20	46.8729	20	47.0854
08/03/2015 00:00	20	46.8321	20	47.0158
08/03/2015 01:00	20	46.7429	20	46.9054
08/03/2015 02:00	20	46.6588	20	46.8012
08/03/2015 03:00	20	46.5938	20	46.7296
08/03/2015 04:00	20	46.5504	20	46.6662
08/03/2015 05:00	20	46.4671	20	46.5817
08/03/2015 06:00	20	46.425	20	46.5108
08/03/2015 07:00	20	46.3917	20	46.4621
08/03/2015 08:00	20	46.3504	20	46.4446
08/03/2015 09:00	20	46.3592	20	46.5288
08/03/2015 10:00	20	46.3871	20	46.6442
08/03/2015 11:00	20	46.4363	20	46.8521
08/03/2015 12:00	20	46.5529	20	47.0904
08/03/2015 13:00	20	46.6517	20	47.145
08/03/2015 14:00	20	46.7233	20	47.2096
08/03/2015 15:00	20	46.8367	20	47.4296
08/03/2015 16:00	20	46.9562	20	47.5875
08/03/2015 17:00	20	47.0438	20	47.68
08/03/2015 18:00	20	47.0879	20	47.7292
08/03/2015 19:00	20	47.0867	20	47.7363
08/03/2015 20:00	20	47.0521	20	47.7067
08/03/2015 21:00	20	47.0004	20	47.6579
08/03/2015 22:00	20	46.9788	20	47.6388
08/03/2015 23:00	20	46.97	20	47.6133
09/03/2015 00:00	20	46.9642	20	47.6037
09/03/2015 01:00	20	46.9942	20	47.6304
09/03/2015 02:00	20	47.0637	20	47.7088
09/03/2015 03:00	20	47.1592	20	47.8208
09/03/2015 04:00	20	47.24	20	47.93
09/03/2015 05:00	20	47.3921	20	48.0817
09/03/2015 06:00	20	47.5033	20	48.2321
09/03/2015 07:00	20	47.605	20	48.3563
09/03/2015 08:00	20	47.6542	20	48.3808
09/03/2015 09:00	20	47.6696	20	48.3237
09/03/2015 10:00	20	47.6846	20	48.3012
09/03/2015 11:00	20	47.7358	20	48.3046
09/03/2015 12:00	20	47.6904	20	48.0937
09/03/2015 13:00	20	47.7163	20	48.0625
09/03/2015 14:00	20	47.7046	20	47.8975
09/03/2015 15:00	20	47.6825	20	47.7396
09/03/2015 16:00	20	47.6563	20	47.6592
09/03/2015 17:00	20	47.6504	20	47.6383
09/03/2015 18:00	20	47.6671	20	47.6554
09/03/2015 19:00	20	47.705	20	47.6983
09/03/2015 20:00	20	47.8708	20	47.8708
09/03/2015 21:00	20	48.0621	20	48.0679
09/03/2015 22:00	20	48.2817	20	48.2921
09/03/2015 23:00	20	48.5096	20	48.5429
10/03/2015 00:00	20	48.7563	20	48.7929
10/03/2015 01:00	20	49.0296	20	49.0683
10/03/2015 02:00	20	49.2671	20	49.2988
10/03/2015 03:00	20	49.455	20	49.4975
10/03/2015 04:00	20	49.6646	20	49.7042
10/03/2015 05:00	20	49.8558	20	49.8883
10/03/2015 06:00	20	50.0608	20	50.0825
10/03/2015 07:00	20	50.2608	20	50.2754
10/03/2015 08:00	20	50.4737	20	50.4962
10/03/2015 09:00	20	50.6896	20	50.7004
10/03/2015 10:00	20	50.9254	20	50.8254
10/03/2015 11:00	20	51.06	20	50.8425
10/03/2015 12:00	20	51.2029	20	50.9825
10/03/2015 13:00	20	51.2054	20	50.9829
10/03/2015 14:00	20	51.1988	20	50.9737
10/03/2015 15:00	20	51.1637	20	50.9333
10/03/2015 16:00	20	51.1467	20	50.8996
10/03/2015 17:00	20	51.1804	20	50.9321
10/03/2015 18:00	20	51.2721	20	51.0437
10/03/2015 19:00	20	51.4487	20	51.2383
10/03/2015 20:00	20	51.5833	20	51.3883
10/03/2015 21:00	20	51.7254	20	51.5492
10/03/2015 22:00	20	51.8675	20	51.7125
10/03/2015 23:00	20	52.0258	20	51.8908
11/03/2015 00:00	20	52.2004	20	52.1025
11/03/2015 01:00	20	52.3504	20	52.2775
11/03/2015 02:00	20	52.4875	20	52.4358
11/03/2015 03:00	20	52.6512	20	52.615
11/03/2015 04:00	20	52.7958	20	52.7767
11/03/2015 05:00	20	52.8513	20	52.8508
11/03/2015 06:00	20	52.8908	20	52.9058
11/03/2015 07:00	20	52.8583	20	52.8867
11/03/2015 08:00	20	52.7921	20	52.8033
11/03/2015 09:00	20	52.7033	20	52.7013
11/03/2015 10:00	20	52.5171	20	52.5142
11/03/2015 11:00	20	52.3338	20	52.3646
11/03/2015 12:00	20	52.1646	20	52.2167
11/03/2015 13:00	20	52.12	20	52.1733
11/03/2015 14:00	20	52.1354	20	52.2017
11/03/2015 15:00	20	52.1388	20	52.2142
11/03/2015 16:00	20	52.0975	20	52.1771
11/03/2015 17:00	20	52.015	20	52.1008
11/03/2015 18:00	20	51.9212	20	51.9904
11/03/2015 19:00	20	51.7679	20	51.8296
11/03/2015 20:00	20	51.5671	20	51.6221
11/03/2015 21:00	20	51.3054	20	51.3479
11/03/2015 22:00	20	51.0275	20	51.0567
11/03/2015 23:00	20	50.7233	20	50.7413
12/03/2015 00:00	20	50.4204	20	50.4271
12/03/2015 01:00	20	50.0958	20	50.0929
12/03/2015 02:00	20	49.78	20	49.7654
12/03/2015 03:00	20	49.4425	20	49.4108
12/03/2015 04:00	20	49.1046	20	49.0579
12/03/2015 05:00	20	48.8592	20	48.7912
12/03/2015 06:00	20	48.6204	20	48.5317
12/03/2015 07:00	20	48.4867	20	48.3938
12/03/2015 08:00	20	48.4079	20	48.3283
12/03/2015 09:00	20	48.3554	20	48.2929
12/03/2015 10:00	20	48.3308	20	48.2992
12/03/2015 11:00	20	48.3521	20	48.3221
12/03/2015 12:00	20	48.4042	20	48.3825
12/03/2015 13:00	20	48.3971	20	48.3921
12/03/2015 14:00	20	48.3429	20	48.34
12/03/2015 15:00	20	48.3371	20	48.3367
12/03/2015 16:00	20	48.3475	20	48.35
12/03/2015 17:00	20	48.3779	20	48.3742
12/03/2015 18:00	20	48.4296	20	48.4346
12/03/2015 19:00	20	48.5225	20	48.535
12/03/2015 20:00	20	48.6479	20	48.6642
12/03/2015 21:00	20	48.8596	20	48.8721
12/03/2015 22:00	20	49.0071	20	49.0329
12/03/2015 23:00	20	49.1287	20	49.135
13/03/2015 00:00	20	49.1525	20	49.1533
13/03/2015 01:00	20	49.2104	20	49.2154
13/03/2015 02:00	20	49.3087	20	49.3187
13/03/2015 03:00	20	49.3954	20	49.4125
13/03/2015 04:00	20	49.4825	20	49.4996
13/03/2015 05:00	20	49.5054	20	49.5358
13/03/2015 06:00	20	49.5121	20	49.5583
13/03/2015 07:00	20	49.5796	20	49.66
13/03/2015 08:00	20	49.5854	20	49.6796
13/03/2015 09:00	20	49.5929	20	49.6888
13/03/2015 10:00	20	49.5917	20	49.6804
13/03/2015 11:00	20	49.5392	20	49.6021
13/03/2015 12:00	20	49.4671	20	49.5033
13/03/2015 13:00	20	49.3958	20	49.4171
13/03/2015 14:00	20	49.3133	20	49.3354
13/03/2015 15:00	20	49.2446	20	49.2608
13/03/2015 16:00	20	49.1917	20	49.2042
13/03/2015 17:00	20	49.1442	20	49.1575
13/03/2015 18:00	20	49.0558	20	49.0587
13/03/2015 19:00	20	48.98	20	48.9704
13/03/2015 20:00	20	48.8846	20	48.8579
13/03/2015 21:00	20	48.745	20	48.7171
13/03/2015 22:00	20	48.6567	20	48.6146
13/03/2015 23:00	20	48.5717	20	48.5546
14/03/2015 00:00	20	48.5242	20	48.5117
14/03/2015 01:00	20	48.4058	20	48.3854
14/03/2015 02:00	20	48.2642	20	48.2375
14/03/2015 03:00	20	48.1058	20	48.0683
14/03/2015 04:00	20	47.9717	20	47.9404
14/03/2015 05:00	20	47.9033	20	47.8762
14/03/2015 06:00	20	47.8387	20	47.8108
14/03/2015 07:00	20	47.7058	20	47.6475
14/03/2015 08:00	20	47.6071	20	47.5492
14/03/2015 09:00	20	47.5454	20	47.5192
14/03/2015 10:00	20	47.57	20	47.6358
14/03/2015 11:00	20	47.6592	20	47.7742
14/03/2015 12:00	20	47.7296	20	47.9275
14/03/2015 13:00	20	47.8533	20	48.0508
14/03/2015 14:00	20	47.9817	20	48.1662
14/03/2015 15:00	20	48.0775	20	48.2654
14/03/2015 16:00	20	48.1471	20	48.3458
14/03/2015 17:00	20	48.1988	20	48.3971
14/03/2015 18:00	20	48.2737	20	48.4742
14/03/2015 19:00	20	48.3233	20	48.53
14/03/2015 20:00	20	48.3842	20	48.5996
14/03/2015 21:00	20	48.4679	20	48.6838
14/03/2015 22:00	20	48.5029	20	48.7262
14/03/2015 23:00	20	48.5796	20	48.7979
15/03/2015 00:00	20	48.7167	20	48.935
15/03/2015 01:00	20	48.9029	20	49.1196
15/03/2015 02:00	20	49.0046	20	49.2238
15/03/2015 03:00	20	49.0933	20	49.3129
15/03/2015 04:00	20	49.1654	20	49.3713
15/03/2015 05:00	20	49.2283	20	49.4142
15/03/2015 06:00	20	49.2579	20	49.4325
15/03/2015 07:00	20	49.3083	20	49.4779
15/03/2015 08:00	20	49.4737	20	49.6546
15/03/2015 09:00	20	49.6354	20	49.8092
15/03/2015 10:00	20	49.74	20	49.8713
15/03/2015 11:00	20	49.8421	20	50.0129
15/03/2015 12:00	20	49.9854	20	50.1242
15/03/2015 13:00	20	50.1471	20	50.3658
15/03/2015 14:00	20	50.3308	20	50.6571
15/03/2015 15:00	20	50.5346	20	50.8621
15/03/2015 16:00	20	50.7675	20	51.105
15/03/2015 17:00	20	50.9629	20	51.3004
15/03/2015 18:00	20	51.0617	20	51.3954
15/03/2015 19:00	20	51.0975	20	51.4271
15/03/2015 20:00	20	51.1233	20	51.4387
15/03/2015 21:00	20	51.2038	20	51.5142
15/03/2015 22:00	20	51.3117	20	51.6096
15/03/2015 23:00	20	51.4112	20	51.6971
16/03/2015 00:00	20	51.4896	20	51.7537
16/03/2015 01:00	20	51.6013	20	51.8483
16/03/2015 02:00	20	51.8208	20	52.055
16/03/2015 03:00	20	52.0821	20	52.3025
16/03/2015 04:00	20	52.3425	20	52.5696
16/03/2015 05:00	20	52.6146	20	52.8463
16/03/2015 06:00	20	52.9412	20	53.1633
16/03/2015 07:00	20	53.2354	20	53.4608
16/03/2015 08:00	20	53.3725	20	53.5508
16/03/2015 09:00	20	53.4396	20	53.575
16/03/2015 10:00	20	53.4608	20	53.5275
16/03/2015 11:00	20	53.4321	20	53.4012
16/03/2015 12:00	20	53.3396	20	53.2563
16/03/2015 13:00	20	53.1267	20	52.9608
16/03/2015 14:00	20	52.8917	20	52.6167
16/03/2015 15:00	20	52.6988	20	52.4146
16/03/2015 16:00	20	52.4871	20	52.1812
16/03/2015 17:00	20	52.3129	20	52.0079
16/03/2015 18:00	20	52.2188	20	51.9196
16/03/2015 19:00	20	52.1829	20	51.8692
16/03/2015 20:00	20	52.1604	20	51.8483
16/03/2015 21:00	20	52.0633	20	51.7533
16/03/2015 22:00	20	51.98	20	51.6729
16/03/2015 23:00	20	51.9092	20	51.6104
17/03/2015 00:00	20	51.855	20	51.5742
17/03/2015 01:00	20	51.8008	20	51.5358
17/03/2015 02:00	20	51.7096	20	51.4637
17/03/2015 03:00	20	51.6463	20	51.4208
17/03/2015 04:00	20	51.5704	20	51.35
17/03/2015 05:00	20	51.4913	20	51.2804
17/03/2015 06:00	20	51.4029	20	51.2112
17/03/2015 07:00	20	51.3179	20	51.1229
17/03/2015 08:00	20	51.2329	20	51.0546
17/03/2015 09:00	20	51.1179	20	50.9612
17/03/2015 10:00	20	50.9908	20	50.8817
17/03/2015 11:00	20	50.8729	20	50.7829
17/03/2015 12:00	20	50.7546	20	50.6667
17/03/2015 13:00	20	50.6829	20	50.5967
17/03/2015 14:00	20	50.6308	20	50.5542
17/03/2015 15:00	20	50.5546	20	50.5
17/03/2015 16:00	20	50.4983	20	50.475
17/03/2015 17:00	20	50.4475	20	50.4342
17/03/2015 18:00	20	50.4096	20	50.4
17/03/2015 19:00	20	50.3496	20	50.3579
17/03/2015 20:00	20	50.3167	20	50.3371
17/03/2015 21:00	20	50.2767	20	50.2904
17/03/2015 22:00	20	50.1604	20	50.1742
17/03/2015 23:00	20	50.0563	20	50.0667
18/03/2015 00:00	20	49.9238	20	49.9279
18/03/2015 01:00	20	49.7783	20	49.7712
18/03/2015 02:00	20	49.6504	20	49.6346
18/03/2015 03:00	20	49.5075	20	49.4958
18/03/2015 04:00	20	49.4071	20	49.3938
18/03/2015 05:00	20	49.3188	20	49.3096
18/03/2015 06:00	20	49.2229	20	49.2129
18/03/2015 07:00	20	49.1279	20	49.1229
18/03/2015 08:00	20	49.0583	20	49.0696
18/03/2015 09:00	20	49.0662	20	49.13
18/03/2015 10:00	20	49.1421	20	49.2075
18/03/2015 11:00	20	49.1804	20	49.335
18/03/2015 12:00	20	49.2487	20	49.4775
18/03/2015 13:00	20	49.405	20	49.7612
18/03/2015 14:00	20	49.5379	20	50.0129
18/03/2015 15:00	20	49.6371	20	50.1483
18/03/2015 16:00	20	49.6679	20	50.1946
18/03/2015 17:00	20	49.6808	20	50.2275
18/03/2015 18:00	20	49.67	20	50.2233
18/03/2015 19:00	20	49.6329	20	50.1771
18/03/2015 20:00	20	49.5637	20	50.0975
18/03/2015 21:00	20	49.4758	20	50.0104
18/03/2015 22:00	20	49.4242	20	49.9687
18/03/2015 23:00	20	49.3979	20	49.9408
19/03/2015 00:00	20	49.3833	20	49.9292
19/03/2015 01:00	20	49.3438	20	49.8921
19/03/2015 02:00	20	49.3	20	49.8463
19/03/2015 03:00	20	49.2308	20	49.7629
19/03/2015 04:00	20	49.1375	20	49.6542
19/03/2015 05:00	20	49.0204	20	49.5258
19/03/2015 06:00	20	48.8962	20	49.4042
19/03/2015 07:00	20	48.7954	20	49.3046
19/03/2015 08:00	20	48.6975	20	49.2229
19/03/2015 09:00	20	48.6	20	49.1092
19/03/2015 10:00	20	48.4642	20	48.9563
19/03/2015 11:00	20	48.3542	20	48.8075
19/03/2015 12:00	20	48.2654	20	48.745
19/03/2015 13:00	20	48.1	20	48.5337
19/03/2015 14:00	20	47.9654	20	48.3383
19/03/2015 15:00	20	47.8629	20	48.2579
19/03/2015 16:00	20	47.8371	20	48.2071
19/03/2015 17:00	20	47.8242	20	48.1796
19/03/2015 18:00	20	47.7913	20	48.14
19/03/2015 19:00	20	47.7571	20	48.1121
19/03/2015 20:00	20	47.7029	20	48.0692
19/03/2015 21:00	20	47.67	20	48.0558
19/03/2015 22:00	20	47.6975	20	48.0833
19/03/2015 23:00	20	47.7137	20	48.1513
20/03/2015 00:00	20	47.7392	20	48.2271
20/03/2015 01:00	20	47.8013	20	48.32
20/03/2015 02:00	20	47.9512	20	48.4842
20/03/2015 03:00	20	48.1171	20	48.6654
20/03/2015 04:00	20	48.2896	20	48.8654
20/03/2015 05:00	20	48.4604	20	49.0529
20/03/2015 06:00	20	48.6125	20	49.2146
20/03/2015 07:00	20	48.7363	20	49.3383
20/03/2015 08:00	20	48.8396	20	49.4075
20/03/2015 09:00	20	48.89	20	49.4133
20/03/2015 10:00	20	48.9229	20	49.4587
20/03/2015 11:00	20	49.0087	20	49.5304
20/03/2015 12:00	20	49.0917	20	49.575
20/03/2015 13:00	20	49.1829	20	49.6604
20/03/2015 14:00	20	49.2492	20	49.7271
20/03/2015 15:00	20	49.19	20	49.6071
20/03/2015 16:00	20	49.1425	20	49.5854
20/03/2015 17:00	20	49.1054	20	49.5454
20/03/2015 18:00	20	49.1279	20	49.5779
20/03/2015 19:00	20	49.2183	20	49.6738
20/03/2015 20:00	20	49.3358	20	49.7942
20/03/2015 21:00	20	49.4667	20	49.9242
20/03/2015 22:00	20	49.6271	20	50.0763
20/03/2015 23:00	20	49.7562	20	50.1621
21/03/2015 00:00	20	49.8767	20	50.2375
21/03/2015 01:00	20	49.9612	20	50.3046
21/03/2015 02:00	20	49.96	20	50.2908
21/03/2015 03:00	20	49.9358	20	50.2646
21/03/2015 04:00	20	49.9038	20	50.2229
21/03/2015 05:00	20	49.8721	20	50.1825
21/03/2015 06:00	20	49.8471	20	50.1479
21/03/2015 07:00	20	49.8208	20	50.1287
21/03/2015 08:00	20	49.8171	20	50.1742
21/03/2015 09:00	20	49.8392	20	50.2408
21/03/2015 10:00	20	49.9492	20	50.4179
21/03/2015 11:00	20	50.0067	20	50.5183
21/03/2015 12:00	20	50.0321	20	50.6508
21/03/2015 13:00	20	50.0396	20	50.6667
21/03/2015 14:00	20	50.0342	20	50.6454
21/03/2015 15:00	20	50.1321	20	50.7596
21/03/2015 16:00	20	50.2021	20	50.8012
21/03/2015 17:00	20	50.2662	20	50.8671
21/03/2015 18:00	20	50.2908	20	50.8871
21/03/2015 19:00	20	50.2896	20	50.8788
21/03/2015 20:00	20	50.2904	20	50.8758
21/03/2015 21:00	20	50.28	20	50.8588
21/03/2015 22:00	20	50.2229	20	50.8046
21/03/2015 23:00	20	50.1404	20	50.7217
22/03/2015 00:00	20	50.0417	20	50.6208
22/03/2015 01:00	20	49.9492	20	50.5292
22/03/2015 02:00	20	49.8708	20	50.4496
22/03/2015 03:00	20	49.7992	20	50.3754
22/03/2015 04:00	20	49.7317	20	50.3071
22/03/2015 05:00	20	49.6367	20	50.2075
22/03/2015 06:00	20	49.5479	20	50.1142
22/03/2015 07:00	20	49.4563	20	50.0246
22/03/2015 08:00	20	49.3663	20	49.9262
22/03/2015 09:00	20	49.3212	20	49.9262
22/03/2015 10:00	20	49.2646	20	49.8471
22/03/2015 11:00	20	49.2433	20	49.8775
22/03/2015 12:00	20	49.2742	20	49.9083
22/03/2015 13:00	20	49.3317	20	50.0467
22/03/2015 14:00	20	49.4371	20	50.2283
22/03/2015 15:00	20	49.5233	20	50.3775
22/03/2015 16:00	20	49.6142	20	50.4904
22/03/2015 17:00	20	49.67	20	50.5467
22/03/2015 18:00	20	49.7071	20	50.5796
22/03/2015 19:00	20	49.7437	20	50.6142
22/03/2015 20:00	20	49.77	20	50.6363
22/03/2015 21:00	20	49.7833	20	50.6529
22/03/2015 22:00	20	49.7771	20	50.645
22/03/2015 23:00	20	49.8075	20	50.675
23/03/2015 00:00	20	49.8696	20	50.7342
23/03/2015 01:00	20	49.9612	20	50.8163
23/03/2015 02:00	20	50.0437	20	50.8933
23/03/2015 03:00	20	50.1388	20	50.9813
23/03/2015 04:00	20	50.1975	20	51.0358
23/03/2015 05:00	20	50.305	20	51.14
23/03/2015 06:00	20	50.4192	20	51.2533
23/03/2015 07:00	20	50.5313	20	51.3563
23/03/2015 08:00	20	50.5933	20	51.3925
23/03/2015 09:00	20	50.6138	20	51.3525
23/03/2015 10:00	20	50.5904	20	51.3246
23/03/2015 11:00	20	50.5796	20	51.2633
23/03/2015 12:00	20	50.5358	20	51.1417
23/03/2015 13:00	20	50.4929	20	51.0175
23/03/2015 14:00	20	50.4392	20	50.9108
23/03/2015 15:00	20	50.3804	20	50.8308
23/03/2015 16:00	20	50.2904	20	50.7421
23/03/2015 17:00	20	50.235	20	50.6883
23/03/2015 18:00	20	50.205	20	50.6554
23/03/2015 19:00	20	50.1846	20	50.6287
23/03/2015 20:00	20	50.1471	20	50.5867
23/03/2015 21:00	20	50.1217	20	50.5546
23/03/2015 22:00	20	50.0812	20	50.5108
23/03/2015 23:00	20	50.0121	20	50.4346
24/03/2015 00:00	20	49.9113	20	50.3325
24/03/2015 01:00	20	49.8462	20	50.2546
24/03/2015 02:00	20	49.7058	20	50.1067
24/03/2015 03:00	20	49.5379	20	49.9312
24/03/2015 04:00	20	49.4183	20	49.7937
24/03/2015 05:00	20	49.2783	20	49.6429
24/03/2015 06:00	20	49.1642	20	49.5138
24/03/2015 07:00	20	49.1038	20	49.4533
24/03/2015 08:00	20	49.1788	20	49.5496
24/03/2015 09:00	20	49.2792	20	49.7008
24/03/2015 10:00	20	49.3717	20	49.7121
24/03/2015 11:00	20	49.4779	20	49.7867
24/03/2015 12:00	20	49.5896	20	49.8975
24/03/2015 13:00	20	49.7121	20	50.0763
24/03/2015 14:00	20	49.8196	20	50.1763
24/03/2015 15:00	20	49.9375	20	50.2488
24/03/2015 16:00	20	50.0967	20	50.3717
24/03/2015 17:00	20	50.2479	20	50.5038
24/03/2015 18:00	20	50.3654	20	50.6171
24/03/2015 19:00	20	50.3875	20	50.6433
24/03/2015 20:00	20	50.3746	20	50.6267
24/03/2015 21:00	20	50.3608	20	50.5933
24/03/2015 22:00	20	50.3617	20	50.5712
24/03/2015 23:00	20	50.4012	20	50.59
25/03/2015 00:00	20	50.5146	20	50.6871
25/03/2015 01:00	20	50.5646	20	50.7358
25/03/2015 02:00	20	50.6817	20	50.8533
25/03/2015 03:00	20	50.7704	20	50.9463
25/03/2015 04:00	20	50.8012	20	50.9696
25/03/2015 05:00	20	50.8192	20	50.9871
[truncated: 6,762 more rows]
