# Supplementary material for: Hygrothermal simulation data of a living wall system for decentralized greywater treatment
Source: Data Brief. 2021 Dec 27;40:107741. doi: 10.1016/j.dib.2021.107741 (PMC8741426; doi:10.1016/j.dib.2021.107741)
Supplement: Supplementary file 1 [file mmc1.zip › DataInBrief_Submission/Input_Delphin_Exterior boundary conditions_No greening.csv]

Exterior boundary conditions_No greening
Date/Time	Temperature [C]	RelativeHumidity [%]	DirectRadiationNormal [W/m2]	DiffuseRadiationHorizontal [W/m2]	WindDirection [Deg]	WindVelocity [m/s]	LongWaveCounterRadiation [W/m2]	AirPressure [Pa]	Rain [l/m2h]
01/01/2015 00:00	0.37	83	0	0	245.58	0.28	319.49	101300	0
01/01/2015 00:00	-0.87	83	0	0	104.62	1.28	318.53	101300	0
01/01/2015 00:00	-1.72	82	0	0	166.69	0.38	315.37	101300	0
01/01/2015 00:00	-2.13	85	0	0	224.9	0.19	313.52	101300	0
01/01/2015 00:00	-2.41	82	0	0	260.05	0.78	312.58	101300	0
01/01/2015 00:00	-2.64	86	0	0	226.35	0.22	311.65	101300	0
01/01/2015 00:00	-2.54	84	0	0	171.55	0.55	312.52	101300	0
01/01/2015 00:00	-2.44	82	0	0	259.39	0.76	318.27	101300	0
01/01/2015 00:00	-2.81	81	1.27	0	248.05	0.45	314.51	101300	0
01/01/2015 00:00	-2.49	77	13.33	0	265.75	1.17	316.04	101300	0
01/01/2015 00:00	-2.67	77	31.25	0	255.02	0.61	315.93	101300	0
01/01/2015 00:00	-2.63	76	43.54	0	263.6	1.42	315.53	101300	0
01/01/2015 00:00	-2.48	77	48.13	0	254.46	0.58	316.82	101300	0
01/01/2015 00:00	-2.43	76	43.15	0	249.96	0.35	317	101300	0
01/01/2015 00:00	-2.39	86	31.05	0	229.53	0.16	315.88	101300	0
01/01/2015 00:00	-2.46	77	13.17	0	104.68	0.72	314.95	101300	0
01/01/2015 00:00	-2.71	70	1.5	0	185.07	0.15	313.39	101300	0
01/01/2015 00:00	-2.82	67	0.02	0	225.64	0.19	312.44	101300	0
01/01/2015 00:00	-2.8	70	0	0	175.89	0.37	312.75	101300	0
01/01/2015 00:00	-2.8	68	0	0	175.89	0.37	312.75	101300	0
01/01/2015 00:00	-2.48	65	0	0	247.36	0.43	315.01	101300	0
01/01/2015 00:00	-2.48	65	0	0	247.36	0.43	315.01	101300	0
01/01/2015 00:00	-2.68	65	0	0	228.97	0.23	313.37	101300	0
01/01/2015 00:00	-2.99	70	0	0	247.34	0.45	312.63	101300	0
02/01/2015 00:00	-3	71	0	0	228.86	0.26	310.88	101300	0
02/01/2015 00:00	-3.3	67	0	0	246.9	0.44	309.86	101300	0
02/01/2015 00:00	-3.29	71	0	0	125.5	1.03	309.91	101300	0
02/01/2015 00:00	-3.18	72	0	0	129.07	0.85	311.3	101300	0
02/01/2015 00:00	-3.39	74	0	0	169.01	0.56	311.85	101300	0
02/01/2015 00:00	-3.5	75	0	0	226.16	0.3	311.43	101300	0
02/01/2015 00:00	-3.1	77	0	0	246.75	0.39	313.03	101300	0
02/01/2015 00:00	-3.06	72	0	0	125.56	0.89	313.35	101300	0
02/01/2015 00:00	-3.06	76	1.26	0	123.5	0.92	313.63	101300	0
02/01/2015 00:00	-2.77	67	13.22	0	111.43	1.23	314.84	101300	0
02/01/2015 00:00	-2.85	68	31.03	0	222.38	0.28	315.5	101300	0
02/01/2015 00:00	-2.54	68	43.29	0	170.78	0.56	317.35	101300	0
02/01/2015 00:00	-2.1	70	47.91	0	125.71	0.6	319.95	101300	0
02/01/2015 00:00	-1.93	73	43.59	0	95.56	0.65	319.93	101300	0
02/01/2015 00:00	-1.66	77	30.94	0	168.47	0.46	319.34	101300	0
02/01/2015 00:00	-1.83	82	13.75	0	122.6	0.3	319.13	101300	0
02/01/2015 00:00	-2.13	85	1.5	0	92.76	1.54	317.48	101300	0
02/01/2015 00:00	-0.66	82	0.02	0	335.51	0.04	317.34	101300	0
02/01/2015 00:00	-1.45	80	0	0	73.95	0.06	318.53	101300	0
02/01/2015 00:00	-0.2	77	0	0	99.52	0.06	318.69	101300	0
02/01/2015 00:00	-1.47	82	0	0	277.22	0.1	318.57	101300	0
02/01/2015 00:00	0.09	77	0	0	96.39	0.06	319.97	101300	0
02/01/2015 00:00	-0.99	79	0	0	278.76	0.1	320.04	101300	0
02/01/2015 00:00	-0.95	78	0	0	90.98	0.07	319.95	101300	0
03/01/2015 00:00	-1.2	78	0	0	60.8	0.02	319.94	101300	0
03/01/2015 00:00	-1.16	74	0	0	65.04	0.03	319.95	101300	0
03/01/2015 00:00	-0.53	76	0	0	116.05	0.09	320.37	101300	0
03/01/2015 00:00	-0.65	75	0	0	7.84	0.04	320.13	101300	0
03/01/2015 00:00	-0.96	76	0	0	272.38	0.36	320.67	101300	0
03/01/2015 00:00	-0.94	76	0	0	90.46	0.21	320.32	101300	0
03/01/2015 00:00	-0.77	78	0	0	89.63	0.25	322	101300	0
03/01/2015 00:00	-0.71	80	0	0	87.68	0.64	321.84	101300	0
03/01/2015 00:00	-0.96	78	1.89	0	92.29	1.57	318.89	101300	0
03/01/2015 00:00	-0.86	79	13.23	0	91.06	1.6	317.91	101300	0
03/01/2015 00:00	-1.17	76	31.03	0	89.86	2.47	314.49	101300	0
03/01/2015 00:00	-0.97	72	43.92	0	92.61	2.71	313.01	101300	0
03/01/2015 00:00	-0.95	69	48.55	0	88.64	2.11	313.07	101300	0
03/01/2015 00:00	-0.74	69	44.23	0	87.96	1.53	312.51	101300	0
03/01/2015 00:00	-0.75	73	31.58	0	87.98	1.8	312.57	101300	0
03/01/2015 00:00	-0.79	83	13.76	0	88.13	0.6	314.43	101300	0
03/01/2015 00:00	-1.03	83	2.75	0	88.13	1.59	309.8	101300	0
03/01/2015 00:00	-1.18	86	0.05	0	92.16	1.53	312.39	101300	0
03/01/2015 00:00	-0.89	87	0	0	91.08	1.99	313.32	101300	0
03/01/2015 00:00	-0.86	87	0	0	85.12	0.49	311.17	101300	0
03/01/2015 00:00	-1.07	85	0	0	94.34	2.25	309.05	101300	0
03/01/2015 00:00	-0.49	86	0	0	89.94	1.5	311.62	101300	0
03/01/2015 00:00	-0.56	87	0	0	91	1.12	310.23	101300	0
03/01/2015 00:00	-0.38	89	0	0	91.12	1.52	310.31	101300	0
04/01/2015 00:00	-0.37	89	0	0	94.58	1.86	312.23	101300	0
04/01/2015 00:00	-0.48	84	0	0	91.12	2.36	310.98	101300	0
04/01/2015 00:00	-0.58	81	0	0	92.64	1.94	310.58	101300	0
04/01/2015 00:00	-0.52	83	0	0	92.16	0.61	310.65	101300	0
04/01/2015 00:00	-0.58	85	0	0	97.08	2.8	310.43	101300	0
04/01/2015 00:00	-0.58	84	0	0	104.43	1.54	310.43	101300	0
04/01/2015 00:00	-0.58	84	0	0	102.36	1.74	311.44	101300	0
04/01/2015 00:00	-0.64	88	0	0	100.31	1.17	313.12	101300	0
04/01/2015 00:00	-0.94	87	1.89	0	96.94	1.69	311.3	101300	0
04/01/2015 00:00	-0.63	83	13.86	0	98.25	1.64	317.8	101300	0
04/01/2015 00:00	-0.54	76	31.05	0	110.72	1.26	314.43	101300	0
04/01/2015 00:00	-0.14	69	43.92	0	104.54	1.54	313.81	101300	0
04/01/2015 00:00	0.15	68	48.55	0	124.61	1.05	312.4	101300	0
04/01/2015 00:00	0.02	63	44.23	0	167.27	0.58	310.48	101300	0
04/01/2015 00:00	0.02	64	32.21	0	126.31	1.32	309.88	101300	0
04/01/2015 00:00	0.01	64	14.4	0	168.61	0.75	309.33	101300	0
04/01/2015 00:00	-0.77	66	2.14	0	125.44	1.04	310.28	101300	0
04/01/2015 00:00	-0.85	76	0.03	0	111.51	1.23	310.13	101300	0
04/01/2015 00:00	-0.85	73	0	0	164.94	0.49	312.16	101300	0
04/01/2015 00:00	-0.86	75	0	0	190	0.57	311.94	101300	0
04/01/2015 00:00	-1.25	76	0	0	225.91	0.4	313.05	101300	0
04/01/2015 00:00	-1.25	79	0	0	247.56	0.49	314.97	101300	0
04/01/2015 00:00	-1.44	81	0	0	260.08	1.31	313.03	101300	0
04/01/2015 00:00	-1.55	80	0	0	254.84	1.1	312.76	101300	0
05/01/2015 00:00	-1.45	81	0	0	226.56	0.33	313.08	101300	0
05/01/2015 00:00	-1.44	80	0	0	125.65	1.03	313.09	101300	0
05/01/2015 00:00	-1.44	80	0	0	123.61	1.14	313.09	101300	0
05/01/2015 00:00	-1.43	77	0	0	131.68	0.79	313.1	101300	0
05/01/2015 00:00	-1.35	79	0	0	224.46	0.3	314.26	101300	0
05/01/2015 00:00	-1.43	76	0	0	125.85	0.89	314.41	101300	0
05/01/2015 00:00	-1.13	79	0	0	132.29	0.63	316.47	101300	0
05/01/2015 00:00	-1.04	77	0	0	126.49	0.95	317.06	101300	0
05/01/2015 00:00	-1.04	76	1.89	0	111.47	1.44	317.22	101300	0
05/01/2015 00:00	-0.85	75	13.86	0	169.03	0.83	315.33	101300	0
05/01/2015 00:00	-0.92	71	31.67	0	182.68	0.65	315.66	101300	0
05/01/2015 00:00	-0.62	66	44.56	0	224.84	0.32	317.44	101300	0
05/01/2015 00:00	-0.11	58	49.19	0	199.09	0.41	320.11	101300	0
05/01/2015 00:00	-0.02	59	44.87	0	112.46	0.8	320.7	101300	0
05/01/2015 00:00	0.19	58	32.22	0	95.06	1.01	317.47	101300	0
05/01/2015 00:00	0.17	59	14.4	0	95.93	0.98	317.13	101300	0
05/01/2015 00:00	0.16	67	2.14	0	105	0.73	317.67	101300	0
05/01/2015 00:00	0.34	71	0.03	0	100.31	1.27	317.75	101300	0
05/01/2015 00:00	0.74	77	0	0	91.56	0.99	319.21	101300	0
05/01/2015 00:00	0.79	77	0	0	86.91	0.69	319.32	101300	0
05/01/2015 00:00	1.56	79	0	0	266.49	0.08	321.29	101300	0
05/01/2015 00:00	1.06	77	0	0	86.8	0.42	322.36	101300	0
05/01/2015 00:00	1.07	78	0	0	79.45	0.08	322.43	101300	0
05/01/2015 00:00	1.78	79	0	0	265.89	0.07	322.65	101300	0
06/01/2015 00:00	1.62	79	0	0	267.25	0.06	324.23	101300	0
06/01/2015 00:00	1.41	80	0	0	251.94	0.03	324.08	101300	0
06/01/2015 00:00	0.6	79	0	0	79.1	0.12	321.77	101300	0
06/01/2015 00:00	1.39	80	0	0	259.05	0.05	321.89	101300	0
06/01/2015 00:00	1.25	80	0	0	109.29	0.03	322.65	101300	0
06/01/2015 00:00	0.5	79	0	0	79.87	0.13	321.46	101300	0
06/01/2015 00:00	0.68	81	0	0	88.76	0.45	319.04	101300	0
06/01/2015 00:00	0.48	84	0	0	88.64	0.49	315.78	101300	0
06/01/2015 00:00	-0.01	85	1.89	0	87.22	1.33	319.54	101300	0
06/01/2015 00:00	0.35	83	13.86	0	91.75	0.92	319.31	101300	0
06/01/2015 00:00	0.46	72	31.67	0	96.79	2.36	319.28	101300	0
06/01/2015 00:00	0.55	67	44.57	0	94.69	1.82	318.68	101300	0
06/01/2015 00:00	1.25	64	92.59	0	92.58	2.3	316.52	101300	0
06/01/2015 00:00	1.6	65	90.31	0	85.66	0.71	316.14	101300	0
06/01/2015 00:00	2.43	66	58.52	0	258.97	0.03	319.9	101300	0
06/01/2015 00:00	2.18	66	217.93	0	82.07	0.47	296.28	101300	0
06/01/2015 00:00	0.75	70	6.92	0	267.89	0.17	289.61	101300	0
06/01/2015 00:00	-1.49	74	0.12	0	274.41	0.09	308.04	101300	0
06/01/2015 00:00	-0.87	79	0	0	92.61	0.21	316.2	101300	0
06/01/2015 00:00	-0.53	84	0	0	87.61	0.59	315.97	101300	0
06/01/2015 00:00	-0.31	83	0	0	88.37	1.06	317.12	101300	0
06/01/2015 00:00	-0.47	87	0	0	92.02	1.04	315.7	101300	0
06/01/2015 00:00	-0.34	84	0	0	111.19	0.39	315.49	101300	0
06/01/2015 00:00	-0.05	79	0	0	123.29	0.63	317.35	101300	0
07/01/2015 00:00	-0.36	79	0	0	100.1	1.5	316.85	101300	0
07/01/2015 00:00	-0.03	79	0	0	93.54	0.29	316.37	101300	0
07/01/2015 00:00	-0.35	78	0	0	94.62	1.89	319.94	101300	0
07/01/2015 00:00	-0.33	79	0	0	104.65	0.72	319.98	101300	0
07/01/2015 00:00	0.13	80	0	0	96.51	0.29	319.6	101300	0
07/01/2015 00:00	-0.15	80	0	0	92.7	1.12	319.62	101300	0
07/01/2015 00:00	1.07	80	0	0	289.13	0.05	319.58	101300	0
07/01/2015 00:00	-0.01	80	0	0	120.58	0.6	319.65	101300	0
07/01/2015 00:00	-0.3	80	1.89	0	96.79	1.33	320.04	101300	0
07/01/2015 00:00	-0.2	81	23.92	0	110.98	1.04	318.77	101300	0
07/01/2015 00:00	-0.27	81	43.79	0	110.87	1.05	318.95	101300	0
07/01/2015 00:00	-0.17	79	45.41	0	104.45	1.29	322.3	101300	0
07/01/2015 00:00	0.23	80	49.83	0	104.64	1.07	319.95	101300	0
07/01/2015 00:00	0.23	79	45.51	0	100.26	1.22	318.82	101300	0
07/01/2015 00:00	0.32	78	33.49	0	124.57	0.77	318.58	101300	0
07/01/2015 00:00	-0.09	81	15.68	0	111.3	1.04	318.66	101300	0
07/01/2015 00:00	-0.65	81	2.16	0	125.1	0.62	317.22	101300	0
07/01/2015 00:00	-0.86	79	0.03	0	167.66	0.48	316.86	101300	0
07/01/2015 00:00	-1.05	72	0	0	111.56	1.03	318.14	101300	0
07/01/2015 00:00	-1.44	76	0	0	166.4	0.39	315.73	101300	0
07/01/2015 00:00	-1.84	76	0	0	167.34	0.46	313.47	101300	0
07/01/2015 00:00	-1.73	74	0	0	104.55	1.28	315.24	101300	0
07/01/2015 00:00	-0.68	74	0	0	91.08	0.08	315.64	101300	0
07/01/2015 00:00	-2.14	74	0	0	263.82	0.75	314.35	101300	0
08/01/2015 00:00	-2.6	75	0	0	255.81	0.37	311.2	101300	0
08/01/2015 00:00	-2.58	76	0	0	255.77	0.37	310.49	101300	0
08/01/2015 00:00	-2.67	77	0	0	125.79	0.44	310.59	101300	0
08/01/2015 00:00	-2.99	80	0	0	169.24	0.56	312.15	101300	0
08/01/2015 00:00	-3.18	80	0	0	125.18	1.04	312.74	101300	0
08/01/2015 00:00	-3.19	80	0	0	111.37	1.44	312.81	101300	0
08/01/2015 00:00	-3.09	80	0	0	111.55	1.27	314.2	101300	0
08/01/2015 00:00	-2.99	79	0	0	112.34	1.32	314.68	101300	0
08/01/2015 00:00	-2.89	81	1.89	0	112.15	1.44	315.14	101300	0
08/01/2015 00:00	-2.76	78	14.5	0	104.49	1.78	316.18	101300	0
08/01/2015 00:00	-2.65	77	57.09	0	111.05	1.45	314.08	101300	0
08/01/2015 00:00	-2.25	74	45.6	0	111.16	1.12	318.46	101300	0
08/01/2015 00:00	-1.67	72	50.46	0	124.74	0.91	319.7	101300	0
08/01/2015 00:00	-1.18	70	46.15	0	167.41	0.48	321.43	101300	0
08/01/2015 00:00	-1.08	70	33.5	0	125.48	0.75	322.02	101300	0
08/01/2015 00:00	-1.49	73	15.68	0	111.4	1.04	320.76	101300	0
08/01/2015 00:00	-1.32	75	2.16	0	172.02	0.18	320.17	101300	0
08/01/2015 00:00	-0.52	77	0.03	0	269.33	0.23	319.87	101300	0
08/01/2015 00:00	-1.16	77	0	0	221.64	0.08	320.44	101300	0
08/01/2015 00:00	-1.26	76	0	0	205.64	0.2	319.04	101300	0
08/01/2015 00:00	-1.27	78	0	0	241.69	0.23	318.62	101300	0
08/01/2015 00:00	-1.26	80	0	0	218.21	0.18	318.8	101300	0
08/01/2015 00:00	-0.13	78	0	0	266.75	0.17	319.1	101300	0
08/01/2015 00:00	-0.98	77	0	0	110.04	0.41	319.12	101300	0
09/01/2015 00:00	-0.72	84	0	0	101.68	0.24	321.05	101300	0
09/01/2015 00:00	-0.64	89	0	0	266	0.89	322.08	101300	0
09/01/2015 00:00	-0.64	91	0	0	166.33	0.27	322.94	101300	0
09/01/2015 00:00	-0.67	92	0	0	125.14	0.61	323.48	101300	0
09/01/2015 00:00	-0.67	89	0	0	111.69	0.59	323.91	101300	0
09/01/2015 00:00	-0.83	90	0	0	171.96	0.18	313.08	101300	0
09/01/2015 00:00	-0.93	92	0	0	171.3	0.24	324.53	101300	0
09/01/2015 00:00	-1.14	94	0	0	125.32	0.76	324.11	101300	0
09/01/2015 00:00	-0.05	94	1.89	0	125.16	0.76	328.73	101300	0
09/01/2015 00:00	0.52	94	23.91	0	127.83	1.24	321	101300	0
09/01/2015 00:00	1.02	93	32.5	0	123.2	1.07	325.78	101300	0
09/01/2015 00:00	1.33	92	90.76	0	124.8	1.03	324.5	101300	0
09/01/2015 00:00	1.92	91	51.02	0	111.39	1.24	328.97	101300	0
09/01/2015 00:00	2.39	91	46.15	0	124.72	0.76	329.38	101300	0
09/01/2015 00:00	2.39	90	34.13	0	104.7	1.03	329.94	101300	0
09/01/2015 00:00	2.19	90	16.32	0	111.66	0.59	330.98	101300	0
09/01/2015 00:00	2.19	90	2.8	0	124.65	0.44	330.35	101300	0
09/01/2015 00:00	2.17	91	0.05	0	110.99	1.05	329.8	101300	0
09/01/2015 00:00	2.07	91	0	0	110.96	1.05	329.31	101300	0
09/01/2015 00:00	2.07	92	0	0	124.69	1.06	328.8	101300	0
09/01/2015 00:00	1.48	93	0	0	167.87	0.66	326.84	101300	0
09/01/2015 00:00	1.48	91	0	0	167.69	0.6	328.89	101300	0
09/01/2015 00:00	1.19	92	0	0	222.88	0.21	328	101300	0
09/01/2015 00:00	1.18	92	0	0	247.42	0.31	327.91	101300	0
10/01/2015 00:00	0.99	93	0	0	177.52	0.36	327.18	101300	0
10/01/2015 00:00	0.9	93	0	0	125.54	0.61	326.73	101300	0
10/01/2015 00:00	0.77	91	0	0	125.74	0.83	326.45	101300	0
10/01/2015 00:00	0.77	89	0	0	163.88	0.4	326.52	101300	0
10/01/2015 00:00	0.78	89	0	0	164.9	0.32	326.65	101300	0
10/01/2015 00:00	0.86	91	0	0	111.97	1.04	326.2	101300	0
10/01/2015 00:00	0.87	92	0	0	124.54	0.91	326.7	101300	0
10/01/2015 00:00	0.86	88	0	0	124.42	0.91	324.55	101300	0
10/01/2015 00:00	0.57	72	1.89	0	124.32	0.91	323.69	101300	0
10/01/2015 00:00	0.67	68	14.49	0	125.27	1.04	324.47	101300	0
10/01/2015 00:00	0.67	65	32.94	0	167.74	0.66	324.82	101300	0
10/01/2015 00:00	0.78	61	45.84	0	167.77	0.6	325.53	101300	0
10/01/2015 00:00	1.26	60	51.1	0	125.7	0.89	326.85	101300	0
10/01/2015 00:00	1.23	61	46.79	0	167.84	0.57	325.46	101300	0
10/01/2015 00:00	1.62	61	34.77	0	169.4	0.63	325.5	101300	0
10/01/2015 00:00	1.39	66	16.96	0	224.26	0.29	324.04	101300	0
10/01/2015 00:00	1.09	72	2.81	0	225.45	0.29	321.63	101300	0
10/01/2015 00:00	0.71	75	0.05	0	174.23	0.54	320.44	101300	0
10/01/2015 00:00	0.71	74	0	0	246.87	0.44	321.68	101300	0
10/01/2015 00:00	0.75	73	0	0	263.29	0.72	321.98	101300	0
10/01/2015 00:00	0.32	77	0	0	225.92	0.28	320.8	101300	0
10/01/2015 00:00	0.22	86	0	0	225.68	0.29	321.16	101300	0
10/01/2015 00:00	0.12	89	0	0	226.76	0.3	320.7	101300	0
10/01/2015 00:00	0.21	90	0	0	246.87	0.52	321.07	101300	0
11/01/2015 00:00	0.31	92	0	0	228.28	0.33	320.49	101300	0
11/01/2015 00:00	0.21	93	0	0	247.36	0.67	320.36	101300	0
11/01/2015 00:00	0.02	93	0	0	180.96	0.43	316.49	101300	0
11/01/2015 00:00	-0.17	93	0	0	181.42	0.54	319.85	101300	0
11/01/2015 00:00	-0.26	95	0	0	177.57	0.58	323.2	101300	0
11/01/2015 00:00	-0.36	90	0	0	111.45	1.42	323.03	101300	0
11/01/2015 00:00	-0.75	85	0	0	125.72	1.34	322.76	101300	0
11/01/2015 00:00	-0.86	81	0	0	168.52	0.75	322.39	101300	0
11/01/2015 00:00	-1.06	81	1.89	0	171.45	0.87	321.72	101300	0
11/01/2015 00:00	-1.05	79	15.12	0	163.67	0.7	321.99	101300	0
11/01/2015 00:00	-0.73	70	32.95	0	225.69	0.34	323.26	101300	0
11/01/2015 00:00	-0.23	78	46.47	0	247.4	0.54	323.57	101300	0
11/01/2015 00:00	0.33	73	51.74	0	177.19	0.61	320.02	101300	0
11/01/2015 00:00	0.43	74	48.06	0	177.51	0.73	319.39	101300	0
11/01/2015 00:00	0.33	70	35.42	0	126.8	1.31	317.21	101300	0
11/01/2015 00:00	-0.46	65	17.6	0	170.68	0.83	321.22	101300	0
11/01/2015 00:00	-0.67	67	2.82	0	255.09	1.07	320.2	101300	0
11/01/2015 00:00	-1.26	70	0.05	0	227.87	0.31	320.35	101300	0
11/01/2015 00:00	-1.55	69	0	0	173.79	0.63	317.45	101300	0
11/01/2015 00:00	-1.66	69	0	0	225.73	0.34	317.87	101300	0
11/01/2015 00:00	-1.56	71	0	0	225.14	0.34	318.22	101300	0
11/01/2015 00:00	-1.44	73	0	0	259.87	1.12	319.37	101300	0
11/01/2015 00:00	-1.55	74	0	0	254.67	0.61	319.13	101300	0
11/01/2015 00:00	-1.65	72	0	0	260.12	1.09	319.5	101300	0
12/01/2015 00:00	-1.32	72	0	0	246.72	0.43	319.51	101300	0
12/01/2015 00:00	-0.98	77	0	0	173.74	0.54	318.23	101300	0
12/01/2015 00:00	-1.18	73	0	0	224.46	0.24	318.49	101300	0
12/01/2015 00:00	-1.5	72	0	0	224.51	0.24	318.39	101300	0
12/01/2015 00:00	-1.73	73	0	0	224.66	0.24	318.21	101300	0
12/01/2015 00:00	-2.06	74	0	0	224.86	0.24	317.67	101300	0
12/01/2015 00:00	-2.16	75	0	0	246.66	0.31	317.71	101300	0
12/01/2015 00:00	-1.97	75	0	0	255.39	0.67	318.32	101300	0
12/01/2015 00:00	-2.27	77	1.89	0	247.45	0.45	317.39	101300	0
12/01/2015 00:00	-2.37	79	15.12	0	255.31	1.05	317.25	101300	0
12/01/2015 00:00	-2.46	96	33.58	0	255.01	0.84	317.5	101300	0
12/01/2015 00:00	-2.44	91	47.11	0	260.17	1.49	317.87	101300	0
12/01/2015 00:00	-2.25	91	52.38	0	246.43	0.43	319.1	101300	0
12/01/2015 00:00	-2.56	88	48.69	0	173.23	0.54	316.86	101300	4.2
12/01/2015 00:00	-2.27	74	36.06	0	173.93	0.54	318.38	101300	0
12/01/2015 00:00	-2.58	65	18.23	0	225.3	0.3	315.77	101300	0
12/01/2015 00:00	-2.79	64	2.84	0	247.43	0.47	314.38	101300	0
12/01/2015 00:00	-2.97	68	0.05	0	255.29	0.56	314.37	101300	0
12/01/2015 00:00	-2.86	63	0	0	173	0.37	315.33	101300	0
12/01/2015 00:00	-2.85	62	0	0	224.79	0.15	313.76	101300	0
12/01/2015 00:00	-2.88	68	0	0	104.45	1.28	313.5	101300	0
12/01/2015 00:00	-3.07	76	0	0	165.49	0.48	312.74	101300	0
12/01/2015 00:00	-3.15	66	0	0	104.85	0.73	312.37	101300	0
12/01/2015 00:00	-2.99	67	0	0	255.23	0.66	313.15	101300	0
13/01/2015 00:00	-3.09	66	0	0	228.35	0.25	313.57	101300	0
13/01/2015 00:00	-3.49	66	0	0	247.41	0.53	311.82	101300	0
13/01/2015 00:00	-3.58	66	0	0	177.73	0.52	311.33	101300	0
13/01/2015 00:00	-3.47	68	0	0	178.87	0.46	312.72	101300	0
13/01/2015 00:00	-3.49	76	0	0	246.83	0.43	312.46	101300	0
13/01/2015 00:00	-3.41	82	0	0	176.29	0.61	312.48	101300	0
13/01/2015 00:00	-3.2	85	0	0	125.42	1.04	312.8	101300	0
13/01/2015 00:00	-3.4	85	0	0	125.73	1.27	312.89	101300	0
13/01/2015 00:00	-3.2	84	1.89	0	166.46	0.67	313.66	101300	0
13/01/2015 00:00	-2.9	80	25.84	0	166.43	0.54	311.41	101300	0
13/01/2015 00:00	-1.48	78	198.64	0	171.77	0.5	305.64	101300	0
13/01/2015 00:00	-0.15	69	429.34	0	177.02	0.54	298.01	101300	0
13/01/2015 00:00	1.13	67	613.94	0	246.99	0.57	297.31	101300	0
13/01/2015 00:00	2.36	65	624.21	0	178.99	0.52	296.25	101300	0
13/01/2015 00:00	2.5	71	335.29	0	179.4	0.58	308.94	101300	0
13/01/2015 00:00	2.16	72	213.46	0	111.55	1.22	303.4	101300	0
13/01/2015 00:00	0.24	74	9.53	0	124.76	0.76	299.19	101300	0
13/01/2015 00:00	-0.74	80	0.16	0	166.43	0.39	304.6	101300	0
13/01/2015 00:00	0.31	83	0	0	168.65	0.45	317.9	101300	0
13/01/2015 00:00	0.7	83	0	0	167.25	0.47	307.46	101300	0
13/01/2015 00:00	-0.48	83	0	0	166.9	0.47	308.2	101300	0
13/01/2015 00:00	0.31	84	0	0	125.27	0.9	317.8	101300	0
13/01/2015 00:00	1.19	82	0	0	245.36	0.29	318.39	101300	0
13/01/2015 00:00	1.19	84	0	0	245.44	0.29	318.46	101300	0
14/01/2015 00:00	1.09	84	0	0	263.44	0.96	320.37	101300	0
14/01/2015 00:00	0.88	85	0	0	218.1	0.21	320.45	101300	0
14/01/2015 00:00	0.78	84	0	0	255.09	0.53	320.69	101300	0
14/01/2015 00:00	0.48	82	0	0	175.12	0.53	320.97	101300	0
14/01/2015 00:00	-0.86	83	0	0	244.58	0.17	317.02	101300	0
14/01/2015 00:00	-0.77	81	0	0	265.71	0.89	307.32	101300	0
14/01/2015 00:00	-1.09	80	0	0	254.72	0.33	320.42	101300	0
14/01/2015 00:00	-0.91	80	0	0	222.79	0.19	318.1	101300	0
14/01/2015 00:00	-1.86	81	1.95	0	277.92	0.29	316.05	101300	0
14/01/2015 00:00	-0.93	81	201.67	0	248.11	0.17	303.65	101300	0
14/01/2015 00:00	0.74	79	121.34	0	104.24	0.74	313.66	101300	0
14/01/2015 00:00	1.95	81	429.33	0	260.1	1.14	301.68	101300	0
14/01/2015 00:00	2.8	78	326.63	0	255.11	0.88	314.46	101300	0
14/01/2015 00:00	1.77	75	97.47	0	173.87	0.54	318.32	101300	0
14/01/2015 00:00	1.64	76	37.94	0	255.25	0.93	323.43	101300	0
14/01/2015 00:00	1.34	77	18.89	0	247.26	0.39	320.94	101300	0
14/01/2015 00:00	1.14	80	5.36	0	260.06	0.76	314.47	101300	0
14/01/2015 00:00	1.13	81	0.09	0	246.92	0.36	316.41	101300	0
14/01/2015 00:00	1.23	79	0	0	255.13	0.54	318.88	101300	0
14/01/2015 00:00	1.13	81	0	0	247.52	0.31	317.21	101300	0
14/01/2015 00:00	0.85	82	0	0	247.96	0.4	321.13	101300	0
14/01/2015 00:00	1.25	87	0	0	176.65	0.69	325.19	101300	0
14/01/2015 00:00	1.25	88	0	0	176.52	0.7	325.5	101300	0
14/01/2015 00:00	0.78	89	0	0	245.91	0.43	321.62	101300	0
15/01/2015 00:00	0.79	92	0	0	128.24	0.59	323.86	101300	0
15/01/2015 00:00	0.59	91	0	0	111.59	0.83	323.3	101300	0
15/01/2015 00:00	0.59	92	0	0	124.91	0.61	323.26	101300	0
15/01/2015 00:00	0.77	91	0	0	255.26	0.79	323.85	101300	0
15/01/2015 00:00	0.78	92	0	0	176.45	0.36	324	101300	0
15/01/2015 00:00	0.89	91	0	0	125.83	0.6	323.41	101300	0
15/01/2015 00:00	1.57	92	0	0	247.1	0.5	325.86	101300	0
15/01/2015 00:00	1.69	90	0	0	260.06	1.14	322.19	101300	0
15/01/2015 00:00	-0.18	90	5.66	0	245.16	0.28	308.15	101300	0
15/01/2015 00:00	0.81	88	27.13	0	125.74	0.88	319.75	101300	0
15/01/2015 00:00	2.3	87	64.08	0	168.14	0.66	325.23	101300	0
15/01/2015 00:00	3.88	85	93.01	0	226.79	0.38	326.77	101300	0
15/01/2015 00:00	4.16	84	104.39	0	254.98	1.58	327.65	101300	0
15/01/2015 00:00	4.46	85	99.55	0	254.97	1.57	327.22	101300	0
15/01/2015 00:00	4.13	83	38.58	0	246.72	0.78	329.65	101300	0
15/01/2015 00:00	4.13	82	19.53	0	228.15	0.41	331.22	101300	0
15/01/2015 00:00	3.75	82	3.49	0	227.8	0.39	330.95	101300	0
15/01/2015 00:00	3.83	83	0.06	0	230.93	0.4	333.62	101300	0
15/01/2015 00:00	3.85	84	0	0	230.33	0.35	334.04	101300	0
15/01/2015 00:00	3.65	85	0	0	230.16	0.35	334.15	101300	0
15/01/2015 00:00	3.55	85	0	0	229.9	0.35	334.46	101300	0
15/01/2015 00:00	3.96	87	0	0	230.83	0.3	336.08	101300	0
15/01/2015 00:00	3.83	88	0	0	229.82	0.27	335.5	101300	0
15/01/2015 00:00	3.96	88	0	0	229.97	0.28	336.19	101300	0
16/01/2015 00:00	4.15	90	0	0	247.31	0.84	337.04	101300	0
16/01/2015 00:00	4.13	89	0	0	247.34	0.84	336.8	101300	0
16/01/2015 00:00	4.35	90	0	0	246.26	0.71	337.56	101300	0
16/01/2015 00:00	4.33	92	0	0	229.42	0.34	337.66	101300	0
16/01/2015 00:00	4.53	92	0	0	229.87	0.32	338.14	101300	0
16/01/2015 00:00	4.73	92	0	0	229.15	0.31	338.98	101300	0
16/01/2015 00:00	5.02	92	0	0	179.62	0.85	339.98	101300	0
16/01/2015 00:00	5.22	90	0	0	226.91	0.4	340.17	101300	0
16/01/2015 00:00	5.25	88	2.52	0	181.34	0.92	341.3	101300	0
16/01/2015 00:00	5.74	88	16.39	0	181.63	0.92	341.1	101300	0
16/01/2015 00:00	5.75	77	34.86	0	224.98	0.4	341.92	101300	0
16/01/2015 00:00	6.05	74	49.02	0	247.36	0.68	343.34	101300	0
16/01/2015 00:00	6.35	69	54.29	0	228.48	0.37	344.89	101300	0
16/01/2015 00:00	6.45	68	50.61	0	228.48	0.37	347	101300	0
16/01/2015 00:00	6.55	73	37.98	0	225.67	0.34	346.77	101300	0
16/01/2015 00:00	6.75	73	20.15	0	246.84	0.33	346.45	101300	0
16/01/2015 00:00	6.73	83	4.13	0	248	0.56	345.33	101300	0
16/01/2015 00:00	6.64	91	0.07	0	245.74	0.33	344.72	101300	0
16/01/2015 00:00	6.64	92	0	0	176	0.61	346.76	101300	0
16/01/2015 00:00	6.71	93	0	0	225.71	0.34	346.32	101300	0
16/01/2015 00:00	6.91	94	0	0	225.71	0.34	347.13	101300	0
16/01/2015 00:00	7.01	94	0	0	177.89	0.78	347.61	101300	0
16/01/2015 00:00	7.29	94	0	0	225.97	0.37	347.93	101300	0
16/01/2015 00:00	7.39	94	0	0	176.34	0.7	348.38	101300	0
17/01/2015 00:00	7.78	94	0	0	255.13	1.2	350.05	101300	0
17/01/2015 00:00	7.49	94	0	0	254.87	0.98	349	101300	0
17/01/2015 00:00	7.27	93	0	0	229.65	0.26	347.85	101300	0
17/01/2015 00:00	7.17	93	0	0	229.45	0.27	348	101300	0
17/01/2015 00:00	7.25	92	0	0	127.76	1.3	348.09	101300	0
17/01/2015 00:00	7.05	92	0	0	225.37	0.38	347.93	101300	0
17/01/2015 00:00	7.25	91	0	0	225.34	0.38	347.46	101300	0
17/01/2015 00:00	7.25	91	0	0	225.48	0.38	348.09	101300	0
17/01/2015 00:00	7.05	91	2.52	0	224.33	0.37	348.74	101300	0
17/01/2015 00:00	7.45	88	16.39	0	227.63	0.38	349.92	101300	0
17/01/2015 00:00	7.26	82	35.49	0	226.37	0.37	350.09	101300	0
17/01/2015 00:00	7.56	76	49.03	0	176.52	0.7	350.85	101300	0
17/01/2015 00:00	7.94	70	54.92	0	227.66	0.36	354.13	101300	0
17/01/2015 00:00	8.04	61	51.25	0	246.7	0.79	354.1	101300	0
17/01/2015 00:00	8.21	62	38.62	0	246.93	0.83	355.02	101300	0
17/01/2015 00:00	7.83	63	20.79	0	272.31	1.7	353.07	101300	0
17/01/2015 00:00	8.52	70	4.14	0	267.42	3.13	350.99	101300	0
17/01/2015 00:00	7.73	80	0.07	0	260.38	1.86	351.77	101300	0
17/01/2015 00:00	7.65	84	0	0	272.9	1.7	350.91	101300	0
17/01/2015 00:00	5.91	88	0	0	274.27	0.59	343.38	101300	0
17/01/2015 00:00	5.77	86	0	0	272.68	1.58	322.27	101300	0
17/01/2015 00:00	4.58	88	0	0	233.38	0.12	306.34	101300	0
17/01/2015 00:00	2.97	92	0	0	257.1	0.16	297.42	101300	0
17/01/2015 00:00	1.73	91	0	0	265.9	1.24	292.52	101300	0
18/01/2015 00:00	1.39	88	0	0	87.59	0.79	290.6	101300	0
18/01/2015 00:00	0.44	92	0	0	252.06	0.11	287.37	101300	0
18/01/2015 00:00	-0.52	90	0	0	96.53	1.02	301.4	101300	0
18/01/2015 00:00	-0.47	90	0	0	94.4	0.68	301.89	101300	0
18/01/2015 00:00	-1.1	88	0	0	94.52	0.99	300.31	101300	0
18/01/2015 00:00	-1.1	87	0	0	94.52	0.99	300.31	101300	0
18/01/2015 00:00	0.07	87	0	0	88.41	0.12	305.3	101300	0
18/01/2015 00:00	0.07	88	0	0	88.41	0.12	305.3	101300	0
18/01/2015 00:00	-1.41	89	5.74	0	91.97	0.54	313.09	101300	0
18/01/2015 00:00	0.16	86	77.55	0	89.84	0.25	316.7	101300	0
18/01/2015 00:00	-0.53	85	128.88	0	92.15	0.59	319.17	101300	0
18/01/2015 00:00	3.78	84	181.42	0	97.68	0.72	331.9	101300	0
18/01/2015 00:00	4.91	85	415.35	0	108.4	0.43	329.94	101300	0
18/01/2015 00:00	5.72	86	207.35	0	275.71	0.35	330.01	101300	0
18/01/2015 00:00	5.25	88	171.38	0	281.12	0.64	321.86	101300	0
18/01/2015 00:00	4.86	91	125.36	0	275.81	1.44	315.35	101300	0
18/01/2015 00:00	3.51	91	13.79	0	272.79	0.4	307.81	101300	0
18/01/2015 00:00	1.74	92	0.26	0	266.18	0.93	296.66	101300	0
18/01/2015 00:00	0.92	90	0	0	263.79	1.98	294.96	101300	0
18/01/2015 00:00	-1.12	91	0	0	253.73	0.46	291.36	101300	0
18/01/2015 00:00	-1.81	91	0	0	125.33	0.6	284.69	101300	0
18/01/2015 00:00	-2.19	93	0	0	169.64	0.38	283.83	101300	0
18/01/2015 00:00	-2.2	92	0	0	125.04	0.75	283.91	101300	0
18/01/2015 00:00	-2.48	93	0	0	168.24	0.57	283.41	101300	0
19/01/2015 00:00	-2.87	93	0	0	125.35	0.9	282.19	101300	0
19/01/2015 00:00	-2.58	93	0	0	125.59	1.13	283.24	101300	0
19/01/2015 00:00	-2.77	94	0	0	121.54	0.92	282.65	101300	0
19/01/2015 00:00	-2.19	95	0	0	124.91	1.01	284.57	101300	0
19/01/2015 00:00	-1.51	94	0	0	124.76	1.17	317.09	101300	0
19/01/2015 00:00	-1.5	94	0	0	121.88	0.94	317.7	101300	0
19/01/2015 00:00	-1.28	95	0	0	124.33	0.9	318.06	101300	0
19/01/2015 00:00	-1.29	94	0	0	104.52	1.78	318.07	101300	0
19/01/2015 00:00	-1.18	94	4.4	0	165.37	0.66	319.35	101300	0
19/01/2015 00:00	-0.68	94	29.68	0	165.08	0.67	321.18	101300	0
19/01/2015 00:00	0.06	94	278.99	0	165.34	0.67	308.91	101300	0
19/01/2015 00:00	1.56	89	331.7	0	111.54	1.43	315.63	101300	0
19/01/2015 00:00	3.59	82	219.12	0	166.42	0.66	324.77	101300	0
19/01/2015 00:00	4.16	81	358.04	0	226.04	0.34	321.51	101300	0
19/01/2015 00:00	4.33	77	84.24	0	226.01	0.34	328.74	101300	0
19/01/2015 00:00	3.32	71	37.03	0	224.7	0.33	322.78	101300	0
19/01/2015 00:00	1.73	76	8.2	0	224.19	0.31	318.57	101300	0
19/01/2015 00:00	0.54	79	0.14	0	126.71	0.88	314.54	101300	0
19/01/2015 00:00	-0.65	79	0	0	111.27	1.65	295.49	101300	0
19/01/2015 00:00	-1.24	78	0	0	124.72	0.91	293.15	101300	0
19/01/2015 00:00	-1.13	73	0	0	124.62	0.91	309.17	101300	0
19/01/2015 00:00	-0.44	77	0	0	126.06	1.16	317.69	101300	0
19/01/2015 00:00	-0.35	78	0	0	125.4	1.33	320.38	101300	0
19/01/2015 00:00	0.31	75	0	0	128.01	1.59	318.43	101300	0
20/01/2015 00:00	0.31	72	0	0	126.25	1.34	316.7	101300	0
20/01/2015 00:00	0.5	72	0	0	111.51	1.63	317.32	101300	0
20/01/2015 00:00	1.19	70	0	0	129.18	1.6	315.26	101300	0
20/01/2015 00:00	0.9	69	0	0	129.33	1.6	315.2	101300	0
20/01/2015 00:00	0.7	70	0	0	129.4	1.59	316.22	101300	0
20/01/2015 00:00	1.1	71	0	0	167.83	0.76	317.87	101300	0
20/01/2015 00:00	1	73	0	0	126.78	1.31	320.07	101300	0
20/01/2015 00:00	2.08	82	0	0	246.51	0.7	320.62	101300	0
20/01/2015 00:00	1.91	74	2.52	0	246.51	0.71	320.33	101300	0
20/01/2015 00:00	1.72	69	18.27	0	245.52	0.51	320.13	101300	0
20/01/2015 00:00	2.15	69	37.41	0	180.24	0.51	328.24	101300	0
20/01/2015 00:00	2.15	70	51.58	0	247.17	0.52	329.18	101300	0
20/01/2015 00:00	2.34	73	57.48	0	228.32	0.38	329.9	101300	0
20/01/2015 00:00	2.54	76	53.81	0	227.9	0.38	329.86	101300	0
20/01/2015 00:00	2.74	78	41.18	0	228.91	0.39	331.24	101300	0
20/01/2015 00:00	2.65	79	22.72	0	223.86	0.34	331.45	101300	0
20/01/2015 00:00	2.63	86	4.8	0	229.85	0.35	330.66	101300	0
20/01/2015 00:00	2.47	89	0.08	0	221.9	0.28	330.82	101300	0
20/01/2015 00:00	2.39	88	0	0	104.99	1.52	330.5	101300	0
20/01/2015 00:00	2.97	89	0	0	224.43	0.36	332.42	101300	0
20/01/2015 00:00	2.51	86	0	0	126.41	1.03	331.24	101300	0
20/01/2015 00:00	2.7	90	0	0	111.38	1.44	331.91	101300	0
20/01/2015 00:00	2.6	90	0	0	246.18	0.48	332.27	101300	0
20/01/2015 00:00	3.09	89	0	0	246.92	0.58	333.83	101300	0
21/01/2015 00:00	3.4	88	0	0	177.75	0.69	335.16	101300	0
21/01/2015 00:00	3.1	88	0	0	125.67	0.89	334.18	101300	0
21/01/2015 00:00	3.3	87	0	0	125.87	1	335.47	101300	0
21/01/2015 00:00	3.3	89	0	0	124.84	1.03	335.55	101300	0
21/01/2015 00:00	3.23	89	0	0	122.39	0.78	335.6	101300	0
21/01/2015 00:00	3.13	88	0	0	126.87	0.99	335.11	101300	0
21/01/2015 00:00	3.49	89	0	0	225.82	0.36	336.27	101300	0
21/01/2015 00:00	3.51	89	0	0	255.25	1.08	336.08	101300	0
21/01/2015 00:00	3.43	89	3.15	0	127.54	0.73	335.92	101300	1.1
21/01/2015 00:00	3.92	87	30.86	0	111.16	1.44	334.93	101300	0
21/01/2015 00:00	4.62	82	65.76	0	223.16	0.28	338.66	101300	0
21/01/2015 00:00	5.32	79	99.98	0	175.46	0.79	340.63	101300	0
21/01/2015 00:00	6.62	75	230.67	0	246.6	0.77	337.04	101300	0
21/01/2015 00:00	8.83	76	474.21	0	259.98	1.68	331.26	101300	0
21/01/2015 00:00	8.73	74	400.53	0	254.73	1.09	333.05	101300	0
21/01/2015 00:00	9.18	73	159.51	0	260.04	1.62	335.95	101300	0
21/01/2015 00:00	6.88	78	11.64	0	126.72	1.01	330.77	101300	0
21/01/2015 00:00	5.28	80	0.2	0	126.75	1.23	320.68	101300	0
21/01/2015 00:00	3.49	76	0	0	111.34	1.42	303.39	101300	0
21/01/2015 00:00	2.52	75	0	0	124.63	1.05	296.59	101300	0
21/01/2015 00:00	1.53	70	0	0	111.56	1.03	292.76	101300	0
21/01/2015 00:00	1.23	69	0	0	111.53	1.2	291.62	101300	0
21/01/2015 00:00	0.41	67	0	0	110.27	1.04	288.52	101300	0
21/01/2015 00:00	0.21	68	0	0	124.63	0.61	287.09	101300	0
22/01/2015 00:00	-0.36	71	0	0	124.67	0.73	290.29	101300	0
22/01/2015 00:00	-0.07	82	0	0	124.29	0.88	291.48	101300	0
22/01/2015 00:00	-0.16	86	0	0	123.11	0.9	291.85	101300	0
22/01/2015 00:00	-0.79	86	0	0	111.24	1.44	290.08	101300	0
22/01/2015 00:00	-0.84	88	0	0	165.74	0.29	289.11	101300	0
22/01/2015 00:00	-1.94	89	0	0	167.84	0.43	289.16	101300	0
22/01/2015 00:00	-1.84	89	0	0	123.43	0.61	291.24	101300	0
22/01/2015 00:00	-1.04	85	0	0	123.97	0.61	317.26	101300	0
22/01/2015 00:00	-1.15	89	10.09	0	127.82	1.09	295.99	101300	0
22/01/2015 00:00	0.83	90	151.44	0	225.66	0.35	299.21	101300	0
22/01/2015 00:00	2.46	93	289.79	0	175.6	0.54	315.34	101300	0
22/01/2015 00:00	3.87	90	439.83	0	176.04	0.66	320.04	101300	0
22/01/2015 00:00	5.53	90	145.6	0	125.11	1.04	335.8	101300	0
22/01/2015 00:00	4.68	91	106.26	0	246.83	0.71	332.96	101300	0
22/01/2015 00:00	3.78	91	80.24	0	246.78	0.71	333.16	101300	0
22/01/2015 00:00	3.28	90	40.23	0	229.06	0.39	328.41	101300	0
22/01/2015 00:00	2.48	88	9.51	0	177.66	0.78	322.92	101300	0
22/01/2015 00:00	2.58	86	0.16	0	125.97	1.18	323.91	101300	0
22/01/2015 00:00	2.78	80	0	0	125.9	0.84	326.01	101300	0
22/01/2015 00:00	2.98	83	0	0	168.55	0.39	328.7	101300	0
22/01/2015 00:00	2.98	83	0	0	111.3	1.24	329.23	101300	0
22/01/2015 00:00	3.57	82	0	0	124.77	1.2	330.28	101300	0
22/01/2015 00:00	3.84	72	0	0	125.52	1.43	331.84	101300	0
22/01/2015 00:00	3.84	71	0	0	123.05	1.21	331.99	101300	0
23/01/2015 00:00	3.92	69	0	0	125.02	1.3	329.93	101300	0
23/01/2015 00:00	4.02	70	0	0	124.61	1.33	331.2	101300	0
23/01/2015 00:00	4.19	77	0	0	112.72	2.22	329.44	101300	0
23/01/2015 00:00	4.19	77	0	0	124.94	1.06	324.96	101300	0
23/01/2015 00:00	4.07	83	0	0	124.93	1.17	325.23	101300	0
23/01/2015 00:00	4.15	87	0	0	126.11	1.44	325.25	101300	0
23/01/2015 00:00	3.75	78	0	0	128.69	1.71	327.61	101300	0
23/01/2015 00:00	3.23	85	0	0	128.47	1.72	319.96	101300	0
23/01/2015 00:00	1.84	71	10.08	0	128.34	1.58	295.76	101300	0
23/01/2015 00:00	3.12	70	89.38	0	128.89	1.57	299.66	101300	0
23/01/2015 00:00	4.99	70	142.56	0	226.43	0.41	314.92	101300	0
23/01/2015 00:00	4.87	63	103.78	0	246.89	0.79	318.99	101300	0
23/01/2015 00:00	5.84	65	111.07	0	182.13	0.91	320.43	101300	0
23/01/2015 00:00	6.21	61	57.11	0	228.71	0.3	320.45	101300	0
23/01/2015 00:00	6.57	60	43.74	0	129.85	1.42	326.37	101300	0
23/01/2015 00:00	6.36	58	24.66	0	173.14	0.9	324.33	101300	0
23/01/2015 00:00	6.44	58	6.09	0	230.1	0.24	320.51	101300	0
23/01/2015 00:00	6.22	67	0.1	0	183.48	0.97	320.54	101300	0
23/01/2015 00:00	6.22	68	0	0	131.16	1.56	326.13	101300	0
23/01/2015 00:00	6.39	72	0	0	170.79	0.83	322.85	101300	0
23/01/2015 00:00	6.59	73	0	0	226.92	0.39	323.06	101300	0
23/01/2015 00:00	7.56	75	0	0	230.04	0.29	331.06	101300	0
23/01/2015 00:00	7.31	69	0	0	247.52	0.86	325.77	101300	0
23/01/2015 00:00	7.59	68	0	0	229.34	0.31	326.51	101300	0
24/01/2015 00:00	7.85	69	0	0	230.06	0.29	327.56	101300	0
24/01/2015 00:00	7.62	74	0	0	233.66	0.16	329.24	101300	0
24/01/2015 00:00	8.11	75	0	0	236.92	0.15	343.7	101300	0
24/01/2015 00:00	7.68	78	0	0	237.19	0.12	344.79	101300	0
24/01/2015 00:00	8.36	83	0	0	252.5	1.41	344.55	101300	0
24/01/2015 00:00	7.58	80	0	0	258.08	2.46	341.26	101300	0
24/01/2015 00:00	9.4	77	0	0	270.83	5.77	343.03	101300	0
24/01/2015 00:00	7.73	75	0	0	269.06	3.79	326.06	101300	0
24/01/2015 00:00	6.97	74	7.55	0	267.46	3.47	322.17	101300	0
24/01/2015 00:00	6.92	74	33.45	0	263.76	1.73	326.62	101300	0
24/01/2015 00:00	7.53	75	71.7	0	260.18	1.64	329.42	101300	0
24/01/2015 00:00	7.43	71	107.89	0	226.1	0.39	329.27	101300	0
24/01/2015 00:00	9.11	76	123.56	0	254.99	1.58	338.5	101300	0
24/01/2015 00:00	8.38	82	117.66	0	247.2	0.82	335.22	101300	0
24/01/2015 00:00	9.49	73	268.72	0	263.57	3.91	331.22	101300	0
24/01/2015 00:00	9.88	70	151.06	0	265.93	4.99	329.66	101300	0
24/01/2015 00:00	7.79	67	6.74	0	265.96	4.25	335.6	101300	0
24/01/2015 00:00	4.32	67	0.1	0	267.43	3.81	315.35	101300	0
24/01/2015 00:00	4.83	70	0	0	267.4	3.83	313.79	101300	0
24/01/2015 00:00	4.75	75	0	0	268.91	2.64	304.23	101300	0
24/01/2015 00:00	3.07	80	0	0	111.32	1.22	311.64	101300	0
24/01/2015 00:00	2.98	75	0	0	104.46	2.29	317.39	101300	0
24/01/2015 00:00	3.47	78	0	0	104.46	2.29	323	101300	0
24/01/2015 00:00	3.97	74	0	0	245.84	0.6	328.8	101300	0
25/01/2015 00:00	4.27	77	0	0	228.39	0.31	329.6	101300	0
25/01/2015 00:00	4.75	76	0	0	228.54	0.31	330.11	101300	0
25/01/2015 00:00	4.45	78	0	0	112.19	1	331.83	101300	0
25/01/2015 00:00	4.53	78	0	0	111.5	1.82	333.02	101300	0
25/01/2015 00:00	5.11	77	0	0	108.72	1.6	334.54	101300	0
25/01/2015 00:00	6.39	87	0	0	247.14	0.82	339.68	101300	0
25/01/2015 00:00	6.97	92	0	0	231.62	0.18	340.23	101300	0
25/01/2015 00:00	7.12	92	0	0	182.37	0.9	341.83	101300	0
25/01/2015 00:00	7.31	93	3.77	0	183.49	0.99	341.96	101300	0
25/01/2015 00:00	7.77	94	20.18	0	229.47	0.25	345.39	101300	0
25/01/2015 00:00	8.75	95	39.96	0	250.97	1.2	350.17	101300	0
25/01/2015 00:00	9.13	96	54.76	0	251.17	1.25	350.76	101300	0
25/01/2015 00:00	9.31	97	60.68	0	251.82	1.35	351.49	101300	0
25/01/2015 00:00	10.3	97	57.01	0	252.22	1.35	356.81	101300	0
25/01/2015 00:00	11.15	96	45.01	0	234.22	0.05	359.11	101300	0
25/01/2015 00:00	12.23	96	43.53	0	231.62	0.13	356.79	101300	0
25/01/2015 00:00	12.23	86	43.53	0	231.62	0.13	356.79	101300	0
25/01/2015 00:00	15.15	85	0	0	264.15	4.71	356.72	101300	0
25/01/2015 00:00	15.15	94	0	0	264.15	4.71	356.72	101300	0
25/01/2015 00:00	12.42	92	0	0	266	6.62	364.95	101300	0
25/01/2015 00:00	12.29	93	0	0	265.73	4.87	342.85	101300	0
25/01/2015 00:00	12.01	94	0	0	266.05	5.2	341.49	101300	0
25/01/2015 00:00	11.52	86	0	0	265.98	4.6	329.88	101300	0
25/01/2015 00:00	11.23	92	0	0	265.47	4.74	330.53	101300	0
26/01/2015 00:00	10.84	90	0	0	266.33	6.1	326.49	101300	0
26/01/2015 00:00	10.34	86	0	0	266.44	5.35	322.58	101300	0
26/01/2015 00:00	9.46	84	0	0	266.24	4.93	320.71	101300	0
26/01/2015 00:00	9.46	79	0	0	266.06	4.38	318.7	101300	0
26/01/2015 00:00	8.68	77	0	0	265.69	4.42	318.11	101300	0
26/01/2015 00:00	8.18	77	0	0	265.42	5.27	326.6	101300	0
26/01/2015 00:00	4.73	72	0	0	264.06	4.49	323.77	101300	0
26/01/2015 00:00	4.93	79	0	0	246.38	0.77	323.7	101300	0
26/01/2015 00:00	5.93	74	10.89	0	263.45	2.88	315.42	101300	8.8
26/01/2015 00:00	6.87	69	179.97	0	264.09	3.49	319.49	101300	0
26/01/2015 00:00	8.19	65	299.06	0	265.84	4.33	319.77	101300	0
26/01/2015 00:00	8.68	63	332.7	0	266.19	5.78	320.3	101300	0
26/01/2015 00:00	8.88	61	343.25	0	266.58	5.94	323.12	101300	0
26/01/2015 00:00	8.09	62	337.44	0	266.72	5.36	320.53	101300	0
26/01/2015 00:00	9.09	60	324.72	0	266	4.69	323.49	101300	0
26/01/2015 00:00	8.68	70	285.68	0	263.85	4.19	318.63	101300	0
26/01/2015 00:00	7.65	73	21.91	0	264.4	3.72	312.38	101300	0
26/01/2015 00:00	6.76	67	0.45	0	267.36	4.72	317.6	101300	0
26/01/2015 00:00	6.06	87	0	0	260.32	2.5	313.51	101300	0
26/01/2015 00:00	6.48	77	0	0	263.44	3.32	316.35	101300	0
26/01/2015 00:00	6.1	79	0	0	259.72	2.47	307.6	101300	0
26/01/2015 00:00	5.8	82	0	0	176.56	0.86	310.9	101300	0
26/01/2015 00:00	4.62	82	0	0	246.3	0.64	312.59	101300	0
26/01/2015 00:00	4.22	72	0	0	228.93	0.37	311.01	101300	0
27/01/2015 00:00	4.43	73	0	0	234.65	0.21	315.6	101300	0
27/01/2015 00:00	4.71	76	0	0	246.37	0.8	311.6	101300	0
27/01/2015 00:00	4.82	75	0	0	258.38	2.57	319.02	101300	0
27/01/2015 00:00	5.12	71	0	0	257.41	2.04	330.54	101300	0
27/01/2015 00:00	5.41	75	0	0	256.48	1.77	329.8	101300	0
27/01/2015 00:00	6.03	86	0	0	259.61	2.12	328.62	101300	0
27/01/2015 00:00	6.25	88	0	0	259.84	2.33	330.5	101300	0
27/01/2015 00:00	5.68	86	0	0	258.86	2.02	331.71	101300	0
27/01/2015 00:00	5.77	81	6.34	0	255.97	1.85	329.44	101300	0
27/01/2015 00:00	6	75	69.02	0	260.01	2.69	323.8	101300	0
27/01/2015 00:00	7.21	72	142.74	0	225.25	0.45	328.44	101300	0.1
27/01/2015 00:00	7.52	65	116.03	0	247.2	0.83	335.26	101300	0
27/01/2015 00:00	7.62	58	129.21	0	230.06	0.35	338.69	101300	0
27/01/2015 00:00	10.71	56	237.46	0	259.71	2.45	334.77	101300	0
27/01/2015 00:00	11.01	54	411.27	0	246.42	0.77	336.1	101300	0
27/01/2015 00:00	10.58	51	282.46	0	227.91	0.38	330.76	101300	0
27/01/2015 00:00	8.76	57	16.62	0	174.04	0.81	326.61	101300	0
27/01/2015 00:00	7.45	68	0.31	0	168.18	0.91	321.77	101300	0
27/01/2015 00:00	7.55	71	0	0	125.77	1.17	323.59	101300	0
27/01/2015 00:00	5.73	73	0	0	124.23	1.24	305.8	101300	0
27/01/2015 00:00	5.82	71	0	0	111.62	1.84	309.47	101300	0
27/01/2015 00:00	6.8	72	0	0	111.24	2.13	308.49	101300	0
27/01/2015 00:00	6.08	69	0	0	126.1	1.33	320.75	101300	0
27/01/2015 00:00	6.88	69	0	0	126.25	1.19	323.43	101300	0
28/01/2015 00:00	7.24	68	0	0	112.62	2.23	322.78	101300	0
28/01/2015 00:00	7.72	73	0	0	129.72	1.59	322.48	101300	0
28/01/2015 00:00	8.4	72	0	0	126.09	1.6	321.36	101300	0
28/01/2015 00:00	8.58	78	0	0	111.72	1.63	322.69	101300	0
28/01/2015 00:00	8.96	84	0	0	104.51	3.21	324.5	101300	0
28/01/2015 00:00	9.36	85	0	0	129.93	1.58	325.05	101300	0
28/01/2015 00:00	9.36	88	0	0	226.27	0.4	325.07	101300	0
28/01/2015 00:00	9.04	87	0	0	255.1	1.33	323.89	101300	0
28/01/2015 00:00	8.66	89	3.82	0	259.82	1.78	322.28	101300	0
28/01/2015 00:00	8.55	88	22.36	0	181.37	0.57	327.13	101300	0
28/01/2015 00:00	8.91	78	43.11	0	269.92	4.36	333.38	101300	0
28/01/2015 00:00	8.84	77	58.16	0	265.83	2.72	338.54	101300	0
28/01/2015 00:00	7.86	73	64.8	0	180.21	0.83	341.26	101300	0
28/01/2015 00:00	8.56	73	61.06	0	230.24	0.24	344.34	101300	0
28/01/2015 00:00	8.58	71	48.21	0	255.66	1.79	346.49	101300	0
28/01/2015 00:00	7.58	87	28.86	0	256.61	1.88	340.94	101300	0
28/01/2015 00:00	6.89	80	7.53	0	255.48	1.57	334.64	101300	0
28/01/2015 00:00	6.49	88	0.14	0	255.02	1.61	333.72	101300	0
28/01/2015 00:00	6.61	89	0	0	252.07	1.19	340.62	101300	0
28/01/2015 00:00	6.03	90	0	0	178.87	0.99	335.85	101300	0
28/01/2015 00:00	6.05	86	0	0	197.66	0.8	335	101300	0
28/01/2015 00:00	5.85	90	0	0	227.68	0.34	336.68	101300	0
28/01/2015 00:00	5.57	89	0	0	217.64	0.47	332.65	101300	0
28/01/2015 00:00	5.37	89	0	0	183.74	0.89	331.35	101300	0
29/01/2015 00:00	4.49	88	0	0	225.96	0.41	325.89	101300	0
29/01/2015 00:00	5.17	84	0	0	172.76	0.73	330.6	101300	0
29/01/2015 00:00	5.09	79	0	0	167.73	0.99	330.58	101300	0
29/01/2015 00:00	4.5	82	0	0	125.86	1.17	330.4	101300	0
29/01/2015 00:00	4.89	87	0	0	170.82	0.82	331.52	101300	0
29/01/2015 00:00	4.89	89	0	0	171.78	0.69	331.61	101300	0
29/01/2015 00:00	4.69	90	0	0	189.77	0.68	329.39	101300	0
29/01/2015 00:00	5.01	88	0	0	227.13	0.36	329.99	101300	0
29/01/2015 00:00	5.11	82	9.44	0	254.87	1.46	324.63	101300	0
29/01/2015 00:00	5.81	80	37.92	0	246.99	0.66	331.3	101300	0
29/01/2015 00:00	6.14	76	79.23	0	228.09	0.35	335.32	101300	0
29/01/2015 00:00	7.05	79	222.86	0	227.91	0.35	333.12	101300	0
29/01/2015 00:00	9.07	85	380.98	0	228.82	0.33	333.15	101300	0
29/01/2015 00:00	9.33	88	241.91	0	239.39	0.39	335.17	101300	0
29/01/2015 00:00	10.04	91	418.19	0	254.92	1.16	330.15	101300	0
29/01/2015 00:00	10.43	91	307.58	0	247.6	0.54	327.86	101300	0
29/01/2015 00:00	8.27	86	25.18	0	260.1	1.11	319.61	101300	0
29/01/2015 00:00	6.09	85	1.07	0	266.3	0.4	313.26	101300	0
29/01/2015 00:00	3.86	84	0.01	0	92.47	1.99	302.11	101300	0
29/01/2015 00:00	2.34	74	0	0	94.74	1.48	293.68	101300	0
29/01/2015 00:00	3.2	69	0	0	110.59	1.66	299.18	101300	0
29/01/2015 00:00	3	74	0	0	104.56	1.78	298.34	101300	0
29/01/2015 00:00	2.6	75	0	0	107.38	1.76	293.7	101300	0
29/01/2015 00:00	3.48	72	0	0	128.99	1.61	305.79	101300	0
30/01/2015 00:00	3.29	84	0	0	125.6	1.46	312.13	101300	0
30/01/2015 00:00	2.29	82	0	0	111.78	1.43	312.35	101300	0
30/01/2015 00:00	2.09	82	0	0	125.79	1.33	311.41	101300	0
30/01/2015 00:00	2.47	83	0	0	168.51	0.66	318.43	101300	0
30/01/2015 00:00	2.56	84	0	0	226.89	0.36	312.74	101300	0
30/01/2015 00:00	2.66	87	0	0	246.81	0.66	319.79	101300	0
30/01/2015 00:00	3.17	91	0	0	127.45	1.3	325.6	101300	0
30/01/2015 00:00	2.3	90	0	0	135.85	1.06	322.77	101300	0
30/01/2015 00:00	3.81	90	4.4	0	225.75	0.38	329.25	101300	0
30/01/2015 00:00	4.21	88	23.34	0	227.21	0.38	332.51	101300	0
30/01/2015 00:00	5.14	90	43.84	0	230.07	0.24	335.87	101300	0
30/01/2015 00:00	6.75	91	228.96	0	241.24	0.4	332.34	101300	0
30/01/2015 00:00	8.63	84	132.14	0	255.9	1.84	339.35	101300	0
30/01/2015 00:00	9.27	73	125.63	0	226.69	0.26	345.05	101300	0
30/01/2015 00:00	9.26	72	95.02	0	225.55	0.37	342.34	101300	0
30/01/2015 00:00	8.78	70	50.52	0	211.17	0.48	342.06	101300	0
30/01/2015 00:00	8.97	67	14.73	0	170.64	0.74	342.64	101300	0
30/01/2015 00:00	7.76	68	0.88	0	173.09	0.82	325.79	101300	0
30/01/2015 00:00	7.28	67	0.01	0	163.59	1.05	315.09	101300	0
30/01/2015 00:00	5.98	74	0	0	111.96	1.81	304.02	101300	0
30/01/2015 00:00	6.1	73	0	0	111.78	1.9	304.64	101300	0
30/01/2015 00:00	6.61	78	0	0	125.04	1.2	339.34	101300	0
30/01/2015 00:00	6.11	82	0	0	126.95	1.39	334.14	101300	0
30/01/2015 00:00	5.51	87	0	0	172.31	0.91	325.76	101300	0
31/01/2015 00:00	5.4	79	0	0	126.43	1.17	302.26	101300	0
31/01/2015 00:00	6.1	75	0	0	173.23	0.9	304.46	101300	0
31/01/2015 00:00	5.7	76	0	0	171.73	0.76	303.22	101300	0
31/01/2015 00:00	5.77	76	0	0	171.49	0.76	302.52	101300	0
31/01/2015 00:00	6.48	78	0	0	165.49	0.81	330.9	101300	0
31/01/2015 00:00	5.28	77	0	0	126.02	1.17	304.99	101300	0
31/01/2015 00:00	4.68	69	0	0	167.26	0.58	299.26	101300	0
31/01/2015 00:00	5.16	69	0	0	126.24	1.32	323.99	101300	0
31/01/2015 00:00	5.76	73	10.69	0	125.17	1.29	323.64	101300	0
31/01/2015 00:00	7.86	74	40.45	0	128.25	1.07	334.07	101300	0
31/01/2015 00:00	11.15	76	161.09	0	126.49	1.45	336.48	101300	0
31/01/2015 00:00	10.66	68	121.52	0	123.01	1.48	338.68	101300	0
31/01/2015 00:00	13.11	55	134.95	0	104.95	2.79	342.67	101300	0
31/01/2015 00:00	13.61	53	244.53	0	112.52	2.22	341.54	101300	0
31/01/2015 00:00	14.09	49	99.87	0	130.41	1.69	345.59	101300	0
31/01/2015 00:00	12.67	46	56	0	129.68	1.19	342.84	101300	0
31/01/2015 00:00	11.16	52	15.48	0	166.1	0.49	339.57	101300	0
31/01/2015 00:00	9.26	75	0.91	0	126.61	0.6	334.68	101300	0
31/01/2015 00:00	6.37	77	0.01	0	246.9	0.42	325.15	101300	0
31/01/2015 00:00	6.36	79	0	0	244.18	0.38	329.93	101300	0
31/01/2015 00:00	6.38	87	0	0	229.12	0.27	329.73	101300	0
31/01/2015 00:00	6.3	87	0	0	171	0.65	329.53	101300	0
31/01/2015 00:00	5.72	91	0	0	125.62	1.19	322.19	101300	0
31/01/2015 00:00	4.77	89	0	0	124.52	1.75	319.44	101300	0
01/02/2015 00:00	3.41	89	0	0	125.91	1.12	294.76	101300	0
01/02/2015 00:00	2.33	86	0	0	123.59	1.42	290.83	101300	0
01/02/2015 00:00	1.55	86	0	0	125.62	1.21	287.99	101300	0
01/02/2015 00:00	1.35	86	0	0	123.74	1.53	286.91	101300	0
01/02/2015 00:00	1.53	88	0	0	112.2	2.01	313.46	101300	0
01/02/2015 00:00	1.91	86	0	0	111.49	2.19	316.94	101300	0
01/02/2015 00:00	2.47	89	0	0	113.78	2.07	317.85	101300	0
01/02/2015 00:00	2.97	85	0	0	112.75	2.81	315.45	101300	0
01/02/2015 00:00	2.77	81	5.1	0	97.15	4.57	316.87	101300	0
01/02/2015 00:00	2.63	78	24.91	0	112.57	2.38	321.85	101300	0
01/02/2015 00:00	3.21	77	46.23	0	107.82	2.89	323.5	101300	0
01/02/2015 00:00	4.99	79	61.84	0	111.67	1.97	331.04	101300	0
01/02/2015 00:00	7.15	76	67.88	0	127.6	1.45	337.65	101300	0
01/02/2015 00:00	7.14	75	64.86	0	132.74	0.85	337.98	101300	0
01/02/2015 00:00	7.94	72	52.12	0	265.12	1.4	341.9	101300	0
01/02/2015 00:00	7.61	72	32.17	0	110.58	1.44	341.06	101300	0
01/02/2015 00:00	7.29	74	10.16	0	100.27	2.38	339.45	101300	0
01/02/2015 00:00	8.18	75	0.19	0	111.59	2.03	341.86	101300	0
01/02/2015 00:00	8.28	78	0	0	168.21	0.84	344.29	101300	0
01/02/2015 00:00	8.28	77	0	0	169.46	0.91	342.01	101300	0
01/02/2015 00:00	8.18	77	0	0	171.3	0.95	339.31	101300	0
01/02/2015 00:00	8.18	79	0	0	212.3	0.56	336.63	101300	0
01/02/2015 00:00	9.08	80	0	0	248.54	0.93	343.53	101300	0
01/02/2015 00:00	8.58	83	0	0	250.87	1.12	336.16	101300	0
02/02/2015 00:00	8.17	81	0	0	255.56	1.75	328.77	101300	0
02/02/2015 00:00	7.87	79	0	0	259.76	2.52	319.31	101300	0
02/02/2015 00:00	7.67	82	0	0	227.77	0.44	324.46	101300	0
02/02/2015 00:00	7.1	82	0	0	280.5	1.26	313.77	101300	0
02/02/2015 00:00	7.19	79	0	0	255.65	1.54	339.38	101300	0
02/02/2015 00:00	6.21	81	0	0	227.65	0.42	322.76	101300	0
02/02/2015 00:00	6.81	78	0	0	254.05	0.3	320.99	101300	0
02/02/2015 00:00	7.01	79	0	0	228.51	0.32	332.97	101300	0
02/02/2015 00:00	7.13	76	8.83	0	241.99	0.51	332.48	101300	0
02/02/2015 00:00	7.16	67	25.39	0	256.96	2.14	336.84	101300	0
02/02/2015 00:00	7.46	60	46.49	0	258.11	2.31	338.51	101300	0
02/02/2015 00:00	8.26	55	62.03	0	260.28	2.86	340.11	101300	0
02/02/2015 00:00	8.36	50	68.65	0	261.28	3.16	341.11	101300	0
02/02/2015 00:00	8.09	46	65.68	0	263.51	3.63	340.91	101300	0
02/02/2015 00:00	8.81	46	214.25	0	267.39	5.02	334.02	101300	0
02/02/2015 00:00	9.66	47	137.98	0	261.09	3.27	331.88	101300	0
02/02/2015 00:00	8.87	52	18.38	0	255.53	1.77	333.46	101300	0
02/02/2015 00:00	8.76	66	0.97	0	255.45	1.88	329.97	101300	0
02/02/2015 00:00	6.69	69	0.01	0	250.97	1.18	320.23	101300	0
02/02/2015 00:00	6.89	77	0	0	250.74	1.12	326.93	101300	0
02/02/2015 00:00	7.09	77	0	0	250.18	1.06	331.03	101300	0
02/02/2015 00:00	7.29	81	0	0	252.9	1.32	338.07	101300	0
02/02/2015 00:00	6.69	85	0	0	259.89	2.66	338.86	101300	0
02/02/2015 00:00	6.79	87	0	0	254.96	1.64	336.03	101300	0
03/02/2015 00:00	6.69	88	0	0	256.31	1.92	338.47	101300	0
03/02/2015 00:00	6.39	86	0	0	254.61	1.55	338.58	101300	0
03/02/2015 00:00	6.5	85	0	0	249.12	0.98	341.21	101300	0
03/02/2015 00:00	6.89	85	0	0	255.43	1.74	342.97	101300	0
03/02/2015 00:00	6.8	88	0	0	257.77	2.15	339.43	101300	0
03/02/2015 00:00	6.41	89	0	0	259.78	2.6	335.15	101300	0
03/02/2015 00:00	6.33	90	0	0	255	1.63	337.44	101300	0
03/02/2015 00:00	6.65	88	0	0	259.85	1.98	337.37	101300	0
03/02/2015 00:00	7.27	87	5.66	0	266.03	2.77	336.21	101300	0
03/02/2015 00:00	5.92	74	25.91	0	267.33	4.48	336.2	101300	0
03/02/2015 00:00	5.96	63	179	0	255.14	1.43	328.53	101300	0
03/02/2015 00:00	7.17	54	124.96	0	259.83	2.19	333.86	101300	0
03/02/2015 00:00	7.78	51	140.53	0	259.39	1.7	338.74	101300	0
03/02/2015 00:00	9.78	47	353.95	0	258.51	2.17	334.62	101300	0
03/02/2015 00:00	9.56	48	306.36	0	256.7	2.05	334.15	101300	0
03/02/2015 00:00	8.72	44	129.03	0	249.03	0.97	331.57	101300	0
03/02/2015 00:00	8.22	52	132.41	0	256.25	1.94	323.18	101300	0
03/02/2015 00:00	7.4	65	1.77	0	229.71	0.28	325.96	101300	0
03/02/2015 00:00	7.81	75	0.02	0	250.11	1.08	338.35	101300	0
03/02/2015 00:00	7.71	77	0	0	248.39	0.85	339.21	101300	0
03/02/2015 00:00	7.59	82	0	0	240.34	0.46	343.23	101300	0
03/02/2015 00:00	7.49	80	0	0	174.51	0.8	344.12	101300	0
03/02/2015 00:00	7.49	87	0	0	174.51	0.8	344.12	101300	0
03/02/2015 00:00	6.38	85	0	0	175.35	0.83	310.35	101300	0
04/02/2015 00:00	6.38	85	0	0	175.35	0.83	310.35	101300	0
04/02/2015 00:00	5.48	82	0	0	191.21	0.69	309.23	101300	0
04/02/2015 00:00	4.66	63	0	0	225.5	0.37	311.58	101300	0
04/02/2015 00:00	3.97	58	0	0	219.79	0.28	325.08	101300	0
04/02/2015 00:00	3.97	48	0	0	219.79	0.28	325.08	101300	0
04/02/2015 00:00	3.96	50	0	0	254.62	0.77	318.8	101300	0
04/02/2015 00:00	3.96	53	0	0	254.62	0.77	318.8	101300	0
04/02/2015 00:00	3.55	57	0	0	127.88	1.44	315.67	101300	0
04/02/2015 00:00	4.24	61	9.55	0	128.55	1.31	319.16	101300	0
04/02/2015 00:00	5.14	59	26.95	0	133.66	1.26	324.38	101300	0
04/02/2015 00:00	6.04	53	89.99	0	179.89	0.98	322.31	101300	0
04/02/2015 00:00	7.65	50	120.17	0	254.64	1.31	324.5	101300	0
04/02/2015 00:00	8.45	51	133.34	0	246.87	0.72	326.04	101300	0
04/02/2015 00:00	9.92	49	138.56	0	232.36	0.18	334.37	101300	0
04/02/2015 00:00	10.02	47	56.87	0	255.47	1.75	342.96	101300	0
04/02/2015 00:00	9.29	46	35.1	0	228.68	0.37	339.12	101300	0
04/02/2015 00:00	9.29	54	19.92	0	255.54	1.76	336.08	101300	0
04/02/2015 00:00	8.67	67	1.69	0	228.75	0.32	328.64	101300	0
04/02/2015 00:00	8.28	72	0.03	0	229.77	0.29	323.57	101300	0
04/02/2015 00:00	8.28	65	0	0	229.34	0.29	325.35	101300	0
04/02/2015 00:00	8.18	61	0	0	241.96	0.49	327.1	101300	0
04/02/2015 00:00	8.18	56	0	0	259.57	2.19	326.43	101300	0
04/02/2015 00:00	7.2	59	0	0	254.53	1.34	317.27	101300	0
04/02/2015 00:00	6.21	61	0	0	263.3	1.32	317.7	101300	0
05/02/2015 00:00	4.52	62	0	0	125.23	1.16	319.13	101300	0
05/02/2015 00:00	4.42	63	0	0	167.48	0.67	321.29	101300	0
05/02/2015 00:00	5.69	65	0	0	128.19	1.44	332.31	101300	0
05/02/2015 00:00	5.79	67	0	0	224.87	0.38	334.26	101300	0
05/02/2015 00:00	6.17	64	0	0	196.38	0.71	338.41	101300	0
05/02/2015 00:00	5.88	60	0	0	112.3	1.78	337.7	101300	0
05/02/2015 00:00	6.07	62	0	0	164.66	0.67	336.39	101300	0
05/02/2015 00:00	5.78	63	0	0	181.68	0.51	339.26	101300	0
05/02/2015 00:00	5.88	66	6.33	0	225.19	0.26	336.5	101300	0
05/02/2015 00:00	6.19	62	27.32	0	170.51	0.56	341.73	101300	0.1
05/02/2015 00:00	6.09	65	49.22	0	111.25	1.64	338.65	101300	0
05/02/2015 00:00	6.2	69	65.46	0	116.69	1.18	339.85	101300	0
05/02/2015 00:00	7.39	61	71.46	0	168.61	0.74	346.87	101300	0
05/02/2015 00:00	7.09	60	68.41	0	226.12	0.34	344.44	101300	0.5
05/02/2015 00:00	7.59	59	55.68	0	247.21	0.74	346.13	101300	0
05/02/2015 00:00	7.58	74	35.81	0	246.74	0.67	345.57	101300	0
05/02/2015 00:00	7.98	69	12.67	0	243.69	0.56	346.5	101300	0.3
05/02/2015 00:00	7.67	69	0.86	0	230.14	0.31	344.77	101300	0.3
05/02/2015 00:00	7.67	75	0.01	0	246.68	0.79	346.99	101300	1.4
05/02/2015 00:00	7.75	82	0	0	246.56	0.75	347.05	101300	1.6
05/02/2015 00:00	7.75	87	0	0	235.52	0.43	346.81	101300	0.6
05/02/2015 00:00	7.84	90	0	0	112.17	1.8	346.56	101300	0.1
05/02/2015 00:00	8.42	89	0	0	129.22	1.6	348.75	101300	0
05/02/2015 00:00	8.5	87	0	0	113.04	2.36	347.12	101300	0
06/02/2015 00:00	8.88	85	0	0	129.2	1.92	348.51	101300	0
06/02/2015 00:00	8.56	90	0	0	130.9	1.57	349.62	101300	0
06/02/2015 00:00	9.06	91	0	0	142.44	1.11	352.36	101300	0
06/02/2015 00:00	9.86	92	0	0	245.75	0.72	354.51	101300	0
06/02/2015 00:00	9.93	90	0	0	187.16	0.92	352.2	101300	0.1
06/02/2015 00:00	10.41	90	0	0	248.62	0.94	350.13	101300	0.4
06/02/2015 00:00	10.21	90	0	0	256.21	1.38	347.2	101300	0.1
06/02/2015 00:00	9.44	91	0	0	270.49	3.92	350.8	101300	0
06/02/2015 00:00	9.26	91	10.7	0	265.87	4.33	338.69	101300	0
06/02/2015 00:00	9.68	88	47.39	0	267.35	4.51	335.69	101300	0
06/02/2015 00:00	9	83	50.68	0	265.81	4.28	333.87	101300	0
06/02/2015 00:00	9.23	74	121.99	0	265.49	4.08	332.06	101300	0
06/02/2015 00:00	9.85	67	146.62	0	260.23	2.07	336.36	101300	0
06/02/2015 00:00	9.75	65	128.23	0	267.5	4.05	333.02	101300	0
06/02/2015 00:00	9.57	61	104.45	0	268.83	3.8	332.23	101300	0
06/02/2015 00:00	9.46	57	64.76	0	265.93	2.15	332.02	101300	0
06/02/2015 00:00	8.95	61	22.74	0	266.68	2.14	330.57	101300	0
06/02/2015 00:00	8.16	63	2.33	0	269.01	2.19	324.01	101300	0
06/02/2015 00:00	7.26	65	0.04	0	267.43	1.44	319.48	101300	0
06/02/2015 00:00	6.36	70	0	0	267.45	1.3	320.5	101300	0
06/02/2015 00:00	5.37	72	0	0	268.54	0.84	322.13	101300	0
06/02/2015 00:00	4.41	69	0	0	89.63	1.14	324.6	101300	0
06/02/2015 00:00	3.38	75	0	0	91.97	0.44	325.9	101300	0
06/02/2015 00:00	3.24	75	0	0	89.36	1.03	326.42	101300	0
07/02/2015 00:00	3.88	79	0	0	274.35	0.12	327.2	101300	0
07/02/2015 00:00	3.13	79	0	0	92.1	0.75	326.76	101300	0
07/02/2015 00:00	3.36	81	0	0	262.35	0.1	323.3	101300	0
07/02/2015 00:00	3.39	80	0	0	120.4	0.11	325.65	101300	0
07/02/2015 00:00	3.57	85	0	0	241.93	0.11	325.34	101300	0
07/02/2015 00:00	3.01	86	0	0	114.84	0.2	323.39	101300	0
07/02/2015 00:00	2.31	84	0	0	97.68	0.2	322.74	101300	0
07/02/2015 00:00	2.49	85	0	0	101.81	0.07	323.67	101300	0
07/02/2015 00:00	2.1	85	6.94	0	99	0.05	322.53	101300	0
07/02/2015 00:00	2.76	84	29.13	0	97.75	0.04	326.01	101300	0
07/02/2015 00:00	4.07	84	50.99	0	93.59	0.06	332.77	101300	0
07/02/2015 00:00	5.28	85	155.08	0	92.72	0.41	335.41	101300	0
07/02/2015 00:00	6.77	76	147.94	0	272.85	0.72	337.81	101300	0
07/02/2015 00:00	7.44	67	142.24	0	308.46	0.24	334.17	101300	0
07/02/2015 00:00	7.15	66	59.18	0	283.89	0.2	336.3	101300	0
07/02/2015 00:00	6.81	71	150.12	0	89.48	0.2	327.28	101300	0
07/02/2015 00:00	6.85	75	117.78	0	103.62	0.12	318.55	101300	0
07/02/2015 00:00	5.05	76	2.57	0	262.74	0.69	319.88	101300	0
07/02/2015 00:00	4.86	77	0.04	0	265.97	1.24	315.05	101300	0
07/02/2015 00:00	4.45	76	0	0	265.85	1.86	308.82	101300	0
07/02/2015 00:00	4.04	79	0	0	265.88	2.47	300.31	101300	0
07/02/2015 00:00	3.64	78	0	0	266	2.61	295.33	101300	0
07/02/2015 00:00	1.05	82	0	0	225.91	0.28	289.87	101300	0
07/02/2015 00:00	0.93	81	0	0	171.66	0.82	298.57	101300	0.6
08/02/2015 00:00	1.22	76	0	0	127.29	1.31	311.99	101300	2.4
08/02/2015 00:00	2.47	80	0	0	179.32	1.02	314.74	101300	2.2
08/02/2015 00:00	3.12	89	0	0	229.11	0.3	318.31	101300	2.4
08/02/2015 00:00	4.18	89	0	0	249.56	1.03	318.81	101300	0
08/02/2015 00:00	3.93	85	0	0	249.67	1.01	320.05	101300	0
08/02/2015 00:00	3.3	84	0	0	236.67	0.12	323.62	101300	0
08/02/2015 00:00	3.08	86	0	0	252.05	1.33	325.73	101300	0
08/02/2015 00:00	2.66	86	0	0	257.27	2.2	323.85	101300	0
08/02/2015 00:00	2.77	88	6.96	0	260.36	2.86	324.96	101300	0
08/02/2015 00:00	4.9	86	171.8	0	266.01	3.04	314.9	101300	0
08/02/2015 00:00	6.93	83	292.3	0	267.39	4.86	320.26	101300	0
08/02/2015 00:00	6.59	85	127.99	0	266.69	5.16	325.22	101300	0
08/02/2015 00:00	6.96	84	75.6	0	266.44	6.21	328.88	101300	0
08/02/2015 00:00	5.74	85	71.73	0	260.41	2.91	326.54	101300	0
08/02/2015 00:00	4.79	85	58.47	0	231.95	0.18	332.54	101300	0
08/02/2015 00:00	2.43	84	38.75	0	281.79	1.26	324.03	101300	0
08/02/2015 00:00	2.74	85	38.36	0	292.59	0.4	315.62	101300	0.3
08/02/2015 00:00	3.56	85	3.08	0	272.21	2.92	313.11	101300	0
08/02/2015 00:00	3.69	88	0.05	0	272.25	2.66	311	101300	0.1
08/02/2015 00:00	3.44	88	0	0	272.19	2.79	313.04	101300	0
08/02/2015 00:00	3.28	88	0	0	272.2	2.83	312.46	101300	0
08/02/2015 00:00	3.11	89	0	0	265.96	3.04	311.82	101300	0
08/02/2015 00:00	2.82	89	0	0	266	2.33	295.89	101300	0
08/02/2015 00:00	2.44	89	0	0	267.34	2.77	294.38	101300	0
09/02/2015 00:00	2.56	90	0	0	260.35	1.86	309.1	101300	0
09/02/2015 00:00	1.46	89	0	0	254.6	1.21	291.87	101300	0
09/02/2015 00:00	1.59	89	0	0	227.62	0.41	313.32	101300	0
09/02/2015 00:00	1.19	89	0	0	219.91	0.43	306.24	101300	0
09/02/2015 00:00	1.19	89	0	0	179.79	0.76	311.93	101300	0
09/02/2015 00:00	1.69	89	0	0	227	0.39	313.3	101300	0
09/02/2015 00:00	1.97	90	0	0	246.77	0.8	315.12	101300	0
09/02/2015 00:00	2.34	89	0	0	181.57	0.75	315.6	101300	0
09/02/2015 00:00	3	87	13.2	0	169.45	0.88	316.47	101300	0
09/02/2015 00:00	3.59	85	31.04	0	130.52	1.58	320.94	101300	0
09/02/2015 00:00	4.17	82	53.35	0	145.95	1.32	322.19	101300	0
09/02/2015 00:00	5.43	81	69.46	0	249.22	1	326.79	101300	0
09/02/2015 00:00	6.72	78	76.03	0	248.8	0.91	332.2	101300	0
09/02/2015 00:00	6.9	77	72.37	0	247.94	0.87	335.84	101300	0
09/02/2015 00:00	7.38	76	59.74	0	248.61	1.03	344.34	101300	0
09/02/2015 00:00	8.35	76	38.77	0	252.8	1.32	347.91	101300	0.1
09/02/2015 00:00	8.74	76	15.14	0	255.61	1.73	349.39	101300	0.7
09/02/2015 00:00	8.56	76	1.52	0	271.04	4.56	349.47	101300	0.3
09/02/2015 00:00	7.25	85	0.02	0	248.53	0.51	339.76	101300	0.3
09/02/2015 00:00	6.87	87	0	0	248.49	0.56	335.14	101300	2.5
09/02/2015 00:00	6.47	88	0	0	248.43	0.61	334.15	101300	1.8
09/02/2015 00:00	6.09	86	0	0	253.43	1.11	329.5	101300	1.9
09/02/2015 00:00	6.11	87	0	0	263.48	3.4	334.82	101300	0
09/02/2015 00:00	5.73	85	0	0	265.88	3.54	320.94	101300	0
10/02/2015 00:00	5.92	94	0	0	267.68	6.32	304.75	101300	0
10/02/2015 00:00	4.36	95	0	0	266.42	6.09	313.32	101300	0
10/02/2015 00:00	4.85	96	0	0	264.07	4.46	313.25	101300	0
10/02/2015 00:00	5.64	94	0	0	265.84	4.71	317.54	101300	0
10/02/2015 00:00	5.52	94	0	0	267.8	6.61	312.69	101300	0
10/02/2015 00:00	5.52	90	0	0	265.9	4.86	319.08	101300	0
10/02/2015 00:00	4.72	88	0	0	264.61	3.79	311.26	101300	0
10/02/2015 00:00	4.72	88	0	0	264.61	3.79	311.26	101300	0
10/02/2015 00:00	5.19	86	54.16	0	263.7	4.19	320.88	101300	0
10/02/2015 00:00	5.19	82	54.16	0	263.7	4.19	320.88	101300	0
10/02/2015 00:00	5.39	75	99.45	0	264.42	4.47	320.13	101300	0
10/02/2015 00:00	6.11	73	72.88	0	264.62	4.14	322.33	101300	0
10/02/2015 00:00	5.9	72	78.9	0	266.19	5.58	320.84	101300	0
10/02/2015 00:00	6.21	67	140.33	0	266.2	5	320.44	101300	0
10/02/2015 00:00	5.93	66	114.59	0	267.67	6.26	321.4	101300	0
10/02/2015 00:00	5.43	67	71.75	0	260.34	2.5	324.31	101300	0
10/02/2015 00:00	5.82	68	47.39	0	265.75	4.35	316.33	101300	0
10/02/2015 00:00	5.01	71	4.55	0	260.28	2.78	312.45	101300	0
10/02/2015 00:00	3.73	75	0.08	0	254.28	1.45	308.79	101300	0
10/02/2015 00:00	3.45	73	0	0	254.61	1.58	310.56	101300	0
10/02/2015 00:00	3.25	81	0	0	253.72	1.51	312.8	101300	0
10/02/2015 00:00	3.05	78	0	0	248.72	0.94	312.14	101300	0
10/02/2015 00:00	2.95	77	0	0	254.42	1.51	320.89	101300	0
10/02/2015 00:00	3.36	77	0	0	234.9	0.07	321.61	101300	0
11/02/2015 00:00	3.63	79	0	0	255.36	1.75	322.28	101300	0
11/02/2015 00:00	2.71	76	0	0	253.44	1.56	323.24	101300	0
11/02/2015 00:00	3.17	76	0	0	253.68	1.63	326.39	101300	0
11/02/2015 00:00	3.56	76	0	0	258.87	2.74	330.25	101300	0
11/02/2015 00:00	3.14	77	0	0	257.33	2.07	323.35	101300	0
11/02/2015 00:00	3.04	78	0	0	254.74	1.63	323.17	101300	0
11/02/2015 00:00	3.81	80	0	0	248.06	0.89	327.64	101300	0
11/02/2015 00:00	4.25	83	0.64	0	263.79	4.12	308.82	101300	0
11/02/2015 00:00	4.27	74	45.32	0	268.81	4.89	302.14	101300	0
11/02/2015 00:00	5.41	78	154.7	0	269.11	5.75	314.45	101300	0
11/02/2015 00:00	5.7	75	398.26	0	268.88	4.45	312.86	101300	0
11/02/2015 00:00	6.95	74	374.15	0	265.9	2.49	324.75	101300	0
11/02/2015 00:00	6.25	75	262.6	0	266.98	2.85	322.8	101300	0
11/02/2015 00:00	6.83	71	262.36	0	270.05	3.54	320.77	101300	0
11/02/2015 00:00	7.18	74	125.1	0	265.93	3.4	325.07	101300	0
11/02/2015 00:00	9.13	75	75.55	0	265.68	2.61	321.06	101300	0
11/02/2015 00:00	7.63	72	48.14	0	263.63	1.71	317.16	101300	0
11/02/2015 00:00	5.33	71	3.23	0	246.47	0.48	317.57	101300	0
11/02/2015 00:00	5.03	81	0.05	0	125.98	1.17	322.74	101300	0
11/02/2015 00:00	4.83	80	0	0	126.19	1.01	325.04	101300	0
11/02/2015 00:00	4.82	84	0	0	119.62	0.97	330.93	101300	0
11/02/2015 00:00	4.62	87	0	0	97.34	1.66	333.44	101300	0
11/02/2015 00:00	4.6	89	0	0	110.81	1.25	333.82	101300	0
11/02/2015 00:00	4.58	90	0	0	107.39	1.55	332.95	101300	0
12/02/2015 00:00	4.66	89	0	0	97.05	2.32	333.61	101300	0
12/02/2015 00:00	4.14	92	0	0	100.14	1.2	320.7	101300	0
12/02/2015 00:00	4.13	92	0	0	94.71	1.03	326.91	101300	0
12/02/2015 00:00	4.31	92	0	0	97	0.97	327.39	101300	0
12/02/2015 00:00	4.8	93	0	0	123.91	0.78	332.32	101300	0
12/02/2015 00:00	4.99	95	0	0	100.08	2.39	333.61	101300	0
12/02/2015 00:00	5.37	98	0	0	97.13	2.34	335.61	101300	0
12/02/2015 00:00	5.67	98	0	0	110.81	1.85	337.31	101300	0
12/02/2015 00:00	5.01	95	9.44	0	101.1	0.81	335.27	101300	0
12/02/2015 00:00	5.34	95	33.52	0	182	0.15	337.65	101300	0
12/02/2015 00:00	5.96	95	56.01	0	279.38	0.17	341.63	101300	0
12/02/2015 00:00	5.26	93	72.16	0	299.63	0.29	338.32	101300	0
12/02/2015 00:00	4.84	92	79.37	0	276.01	1.63	336.84	101300	0
12/02/2015 00:00	3.68	87	76.3	0	285.69	0.81	331.18	101300	0
12/02/2015 00:00	3.82	85	62.97	0	285.93	0.81	330.26	101300	0
12/02/2015 00:00	3.19	85	41.98	0	1.26	0.27	328.35	101300	0
12/02/2015 00:00	3.52	83	17.72	0	303.37	0.45	328.73	101300	0
12/02/2015 00:00	3.51	85	2.2	0	281.84	1.18	327.46	101300	0
12/02/2015 00:00	3.82	88	0.03	0	274.06	3.03	325.51	101300	0
12/02/2015 00:00	3.54	88	0	0	274.62	2.48	315.46	101300	0
12/02/2015 00:00	3.08	88	0	0	275.81	2.02	307.84	101300	0
12/02/2015 00:00	2.8	90	0	0	278.44	1.6	298.23	101300	0
12/02/2015 00:00	1.43	90	0	0	267.87	1.8	298.95	101300	0
12/02/2015 00:00	1.85	90	0	0	267.86	2.03	309.25	101300	0
13/02/2015 00:00	1.56	88	0	0	267.77	1.55	303.4	101300	0
13/02/2015 00:00	-0.07	85	0	0	263.77	0.68	291.66	101300	0
13/02/2015 00:00	-1.37	88	0	0	224.75	0.17	286.37	101300	0
13/02/2015 00:00	-1.56	93	0	0	125.02	0.9	290.35	101300	0
13/02/2015 00:00	-1.64	93	0	0	123.05	0.93	287.61	101300	0
13/02/2015 00:00	-2.02	91	0	0	111.3	1.24	283.38	101300	0
13/02/2015 00:00	-2.11	93	0	0	124.88	0.76	282.93	101300	0
13/02/2015 00:00	-2.58	96	1.27	0	123.22	0.82	284.53	101300	0
13/02/2015 00:00	-1.29	96	59.27	0	111.33	1.24	289.49	101300	0
13/02/2015 00:00	0.85	96	269.12	0	124.67	1.05	294.09	101300	0
13/02/2015 00:00	3.09	96	473.53	0	166.98	0.57	302.97	101300	0
13/02/2015 00:00	4.38	93	656.42	0	111.7	1.23	308.78	101300	0
13/02/2015 00:00	5.02	90	705.34	0	169.21	0.73	314.18	101300	0
13/02/2015 00:00	6.1	88	630.21	0	246.08	0.55	319.07	101300	0
13/02/2015 00:00	5.72	86	464.03	0	104.61	1.76	317.63	101300	0
13/02/2015 00:00	4.65	84	365.01	0	100.3	1.48	310.09	101300	0
13/02/2015 00:00	4.1	82	201.42	0	219.54	0.15	306.32	101300	0
13/02/2015 00:00	2.14	83	6.99	0	104.09	1.05	294.87	101300	0
13/02/2015 00:00	0.24	86	0.12	0	94.64	2.19	288.81	101300	0
13/02/2015 00:00	-0.52	86	0	0	94.69	2.04	289.94	101300	0
13/02/2015 00:00	-1.32	84	0	0	94.93	1.94	284.99	101300	0
13/02/2015 00:00	-2.01	86	0	0	97	1.7	283.58	101300	0
13/02/2015 00:00	-1.44	84	0	0	104.21	1.8	283.47	101300	0
13/02/2015 00:00	-1.22	84	0	0	102.48	2.16	283.63	101300	0
14/02/2015 00:00	-1.9	86	0	0	111.64	1.02	281.89	101300	0
14/02/2015 00:00	-2.01	85	0	0	110.68	1	280.46	101300	0
14/02/2015 00:00	-2.3	84	0	0	112.55	0.85	279.12	101300	0
14/02/2015 00:00	-1.82	87	0	0	109.25	1.09	280.22	101300	0
14/02/2015 00:00	-2.12	87	0	0	100.22	1.49	278.92	101300	0
14/02/2015 00:00	-1.72	87	0	0	104.24	1.54	279.78	101300	0
14/02/2015 00:00	-1.8	87	0	0	104.38	1.64	280.07	101300	0
14/02/2015 00:00	-1.4	87	1.26	0	100.12	2.4	293.37	101300	0
14/02/2015 00:00	0.58	85	24.54	0	104.45	2.3	299.99	101300	0
14/02/2015 00:00	2.47	93	61.87	0	100.31	3.01	304.82	101300	0
14/02/2015 00:00	4.11	88	119.66	0	87.3	0.73	309.6	101300	0
14/02/2015 00:00	4.95	87	358.44	0	81.59	0.19	311.02	101300	0
14/02/2015 00:00	8.03	88	648.36	0	260.48	0.06	320.18	101300	0
14/02/2015 00:00	8.53	80	709.3	0	310.34	0.03	324.23	101300	0
14/02/2015 00:00	7.6	74	491.48	0	117.08	0.51	322.32	101300	0
14/02/2015 00:00	7.74	72	311.38	0	96.98	1.71	318.26	101300	0
14/02/2015 00:00	6.24	72	93.08	0	92.68	3.44	312.27	101300	0
14/02/2015 00:00	3.73	76	7.09	0	92.99	2.69	304.44	101300	0
14/02/2015 00:00	1.76	80	0.12	0	93.21	2.77	298.3	101300	0
14/02/2015 00:00	1.45	82	0	0	93.1	3.35	292.07	101300	0
14/02/2015 00:00	1.15	81	0	0	92.61	3.88	288.82	101300	0
14/02/2015 00:00	0.85	81	0	0	91.07	4.36	285.98	101300	0
14/02/2015 00:00	0.45	80	0	0	88.44	1.45	283.87	101300	0
14/02/2015 00:00	0.35	79	0	0	92.21	1.08	282.89	101300	0
15/02/2015 00:00	-1.14	82	0	0	86.22	0.24	280.18	101300	0
15/02/2015 00:00	-2.7	82	0	0	90.1	0.68	276.35	101300	0
15/02/2015 00:00	-3.7	81	0	0	88.73	1.23	274.68	101300	0
15/02/2015 00:00	-2.91	82	0	0	83.45	0.3	276.55	101300	0
15/02/2015 00:00	-2.3	84	0	0	87.02	0.25	277.42	101300	0
15/02/2015 00:00	-2.74	81	0	0	84.3	0.66	276.97	101300	0
15/02/2015 00:00	-2.33	81	0	0	58.14	0.03	278.14	101300	0
15/02/2015 00:00	-3.79	81	1.91	0	270.58	0.09	277.98	101300	0
15/02/2015 00:00	-1.58	80	75.82	0	262.74	0.07	282.31	101300	0
15/02/2015 00:00	0.75	80	278.96	0	105.83	0.49	293.27	101300	0
15/02/2015 00:00	2.11	82	486.43	0	90.99	1.17	300.11	101300	0
15/02/2015 00:00	3.06	82	666.61	0	192.22	0.12	307.11	101300	0
15/02/2015 00:00	5.03	80	740.58	0	281.1	0.14	312.89	101300	0
15/02/2015 00:00	5.55	80	725.31	0	261.59	0.45	317.47	101300	0
15/02/2015 00:00	6.27	77	631.89	0	231.36	0.01	318.26	101300	0
15/02/2015 00:00	5.34	78	461.96	0	252.08	0.17	313.11	101300	0
15/02/2015 00:00	5.73	75	218.24	0	268.36	0.18	308.52	101300	0
15/02/2015 00:00	2.3	74	8.28	0	240.33	0.07	298.07	101300	0
15/02/2015 00:00	1.44	78	0.14	0	267.1	0.19	294.07	101300	0
15/02/2015 00:00	0.21	77	0	0	285.29	0.18	290.95	101300	0
15/02/2015 00:00	-1.1	76	0	0	323.49	0.11	285.64	101300	0
15/02/2015 00:00	-2.35	75	0	0	108.52	0.1	279.66	101300	0
15/02/2015 00:00	-2.94	73	0	0	190.4	0.07	276.83	101300	0
15/02/2015 00:00	-3.28	74	0	0	69.86	0.06	275.28	101300	0
16/02/2015 00:00	-3.03	77	0	0	260.85	0.07	273.23	101300	0
16/02/2015 00:00	-4.7	74	0	0	272.82	0.71	272.24	101300	0
16/02/2015 00:00	-3.8	74	0	0	272.81	0.44	274.78	101300	0
16/02/2015 00:00	-4.44	76	0	0	271.01	0.9	273.07	101300	0
16/02/2015 00:00	-3.29	73	0	0	83.38	0.07	272.07	101300	0
16/02/2015 00:00	-3.92	77	0	0	60.64	0.01	271.1	101300	0
16/02/2015 00:00	-4.54	78	0	0	251.14	0.23	284.99	101300	0
16/02/2015 00:00	-4.63	83	1.9	0	222.74	0.13	284.72	101300	0
16/02/2015 00:00	-2.64	84	63.15	0	170.38	0.47	293.72	101300	0
16/02/2015 00:00	0.84	88	252.07	0	161.58	0.84	301.69	101300	0
16/02/2015 00:00	3.34	83	413.58	0	126.54	1.31	309.81	101300	0
16/02/2015 00:00	5.62	84	590.15	0	174.38	0.89	315.77	101300	0
16/02/2015 00:00	7.65	87	657.13	0	246.72	0.59	322.43	101300	0
16/02/2015 00:00	8.82	82	486.28	0	255.03	0.91	327.57	101300	0
16/02/2015 00:00	9	84	435.15	0	171.61	0.63	330.27	101300	0
16/02/2015 00:00	8.63	82	344.64	0	112.22	0.82	327.73	101300	0
16/02/2015 00:00	8.04	77	113.94	0	166.96	0.38	326.23	101300	0
16/02/2015 00:00	5.33	77	7.71	0	231.1	0.12	316.65	101300	0
16/02/2015 00:00	6.7	80	0.13	0	289.48	0.54	320.19	101300	0
16/02/2015 00:00	6.14	80	0	0	305.89	0.32	321.76	101300	0
16/02/2015 00:00	5.75	82	0	0	71.24	0.21	323.8	101300	0
16/02/2015 00:00	5.18	87	0	0	96.71	0.47	325.72	101300	0
16/02/2015 00:00	4.01	85	0	0	115.7	0.24	320.71	101300	0
16/02/2015 00:00	1.66	84	0	0	166.23	0.12	292.51	101300	0
17/02/2015 00:00	-0.07	86	0	0	160.83	0.03	284.81	101300	0
17/02/2015 00:00	-1.68	85	0	0	275.14	0.37	287.2	101300	0
17/02/2015 00:00	-0.86	85	0	0	90.44	0.08	296.8	101300	0
17/02/2015 00:00	-1.47	86	0	0	89.5	0.07	293.38	101300	0
17/02/2015 00:00	-1.89	89	0	0	88.29	0.05	286.15	101300	0
17/02/2015 00:00	-2.91	89	0	0	272.52	0.44	282.08	101300	0
17/02/2015 00:00	-3.3	89	0	0	272.68	0.4	280.18	101300	0
17/02/2015 00:00	-3.38	94	2.53	0	264.24	0.01	281.76	101300	0
17/02/2015 00:00	-1.56	96	57.9	0	273.09	0.41	299.83	101300	0
17/02/2015 00:00	2.53	96	270.13	0	256.39	0.57	302.15	101300	0
17/02/2015 00:00	5.36	95	475.92	0	268.9	3.04	308.63	101300	0
17/02/2015 00:00	5.82	96	607.23	0	270.25	3.19	313.32	101300	0
17/02/2015 00:00	4.64	96	506.25	0	274.33	2.37	312.54	101300	0
17/02/2015 00:00	6.23	96	605.3	0	278.46	1.76	313.08	101300	0
17/02/2015 00:00	5.6	96	189.09	0	272.15	3.24	319.79	101300	0
17/02/2015 00:00	5.79	96	257.58	0	270.4	3.45	314	101300	0
17/02/2015 00:00	5.17	96	160.59	0	270.44	3.16	310.11	101300	0
17/02/2015 00:00	4.42	95	7.1	0	272.1	2.39	310.64	101300	0
17/02/2015 00:00	4.21	97	0.12	0	270.2	3.93	316.85	101300	0
17/02/2015 00:00	4.21	96	0	0	270.17	4.13	317.63	101300	0
17/02/2015 00:00	4.21	95	0	0	270.07	4.46	318.74	101300	0
17/02/2015 00:00	4.22	95	0	0	270.01	4.7	320.01	101300	0
17/02/2015 00:00	4.31	95	0	0	268.94	3.84	318.64	101300	0
17/02/2015 00:00	4.51	95	0	0	270.26	3.19	320.52	101300	0
18/02/2015 00:00	4.31	95	0	0	272.09	2.69	321.71	101300	0
18/02/2015 00:00	4.31	95	0	0	271.68	3.96	323.02	101300	0
18/02/2015 00:00	4.11	95	0	0	274.11	2.84	321.03	101300	0
18/02/2015 00:00	4.14	95	0	0	275.5	1.83	322.69	101300	0
18/02/2015 00:00	4.04	95	0	0	273.95	3.02	324.19	101300	0
18/02/2015 00:00	4.23	95	0	0	274.43	2.59	321.72	101300	0
18/02/2015 00:00	3.74	95	0	0	276.16	1.79	322.62	101300	0
18/02/2015 00:00	4.14	95	0.63	0	283.09	0.92	325.47	101300	0
18/02/2015 00:00	3.77	94	13.84	0	274.41	2.07	323.72	101300	0
18/02/2015 00:00	3.47	95	39.24	0	9.93	0.16	331.39	101300	0
18/02/2015 00:00	4.31	95	137.65	0	266.02	2.2	327.8	101300	0
18/02/2015 00:00	4.64	93	79.84	0	281.45	0.87	329.65	101300	0
18/02/2015 00:00	6.3	91	86.25	0	281.33	1.09	332.96	101300	0
18/02/2015 00:00	6.22	81	83.25	0	35.58	0.19	329.12	101300	0
18/02/2015 00:00	7.5	76	137.24	0	36.66	0.19	330.11	101300	0
18/02/2015 00:00	6.94	82	49.22	0	275.17	2.38	329.22	101300	0
18/02/2015 00:00	6.43	76	37.93	0	275.7	2.07	321.05	101300	0
18/02/2015 00:00	6.02	77	3.82	0	275.55	2.13	321.31	101300	0
18/02/2015 00:00	5.52	82	0.06	0	272.98	1.61	323.54	101300	0
18/02/2015 00:00	5.32	81	0	0	272.66	1.86	322.71	101300	0
18/02/2015 00:00	5.12	84	0	0	272.22	2.19	321.87	101300	0
18/02/2015 00:00	5.01	86	0	0	263.85	2.01	321.37	101300	0
18/02/2015 00:00	4.71	79	0	0	263.88	1.79	319.83	101300	0
18/02/2015 00:00	4.79	77	0	0	265.92	2.06	321.61	101300	0
19/02/2015 00:00	4.69	79	0	0	265.91	2.06	324.49	101300	0
19/02/2015 00:00	5.26	80	0	0	268.88	4.62	327.11	101300	0
19/02/2015 00:00	5.26	81	0	0	270.1	3.99	329.09	101300	0
19/02/2015 00:00	5.44	77	0	0	268.9	4.65	330.07	101300	0
19/02/2015 00:00	5.62	80	0	0	268.95	3.98	332.08	101300	0
19/02/2015 00:00	5.75	82	0	0	271.17	4.19	332.69	101300	0
19/02/2015 00:00	5.94	91	0	0	271.22	3.81	334.77	101300	0
19/02/2015 00:00	5.84	84	1.26	0	274.78	2.27	331.41	101300	0
19/02/2015 00:00	4.72	80	32.08	0	289.36	0.84	318.74	101300	0
19/02/2015 00:00	5.03	77	70.88	0	280.97	1.35	327.44	101300	0
19/02/2015 00:00	5.42	84	367.61	0	279.12	1.72	318.31	101300	0
19/02/2015 00:00	6.26	64	150.8	0	275.05	3.11	326.75	101300	0
19/02/2015 00:00	5.85	65	158.6	0	273.09	3.63	326.16	101300	0
19/02/2015 00:00	4.86	55	284.27	0	278.15	1.89	325.64	101300	0
19/02/2015 00:00	5.43	56	189.36	0	277.77	2	327.74	101300	0.1
19/02/2015 00:00	5.97	63	92.23	0	274.2	2.97	328.4	101300	0
19/02/2015 00:00	5.95	57	39.79	0	278.97	1.7	325.64	101300	0
19/02/2015 00:00	5.93	57	8.24	0	288.11	0.86	318.77	101300	0
19/02/2015 00:00	5.45	75	0.14	0	295.77	0.63	318.07	101300	0
19/02/2015 00:00	4.78	68	0	0	297.8	0.56	314.54	101300	0
19/02/2015 00:00	4.09	65	0	0	311.23	0.4	310.64	101300	0
19/02/2015 00:00	3.42	70	0	0	297.8	0.32	306.61	101300	0
19/02/2015 00:00	2.52	63	0	0	282.37	0.61	292.38	101300	0
19/02/2015 00:00	2.7	66	0	0	275.29	1.29	305.58	101300	0
20/02/2015 00:00	1.34	62	0	0	90.94	1.29	313.8	101300	0
20/02/2015 00:00	1.19	62	0	0	122.22	0.21	314.51	101300	0
20/02/2015 00:00	1.55	64	0	0	264.26	0.51	319.48	101300	0
20/02/2015 00:00	3.28	72	0	0	248.12	0.37	323.87	101300	0
20/02/2015 00:00	2.59	70	0	0	227.41	0.29	321.82	101300	0
20/02/2015 00:00	2.1	66	0	0	104.81	1.27	321.98	101300	0
20/02/2015 00:00	2.4	68	0	0	125.1	0.76	326.6	101300	0
20/02/2015 00:00	2.01	66	3.15	0	97.39	0.94	312.96	101300	0
20/02/2015 00:00	2.37	68	25.88	0	103.22	0.21	323.92	101300	0
20/02/2015 00:00	5.96	73	248.04	0	308.27	0.06	319.64	101300	0
20/02/2015 00:00	6.24	72	144.26	0	115.65	0.12	329.87	101300	0
20/02/2015 00:00	6.6	66	367.09	0	122.82	0.26	322.09	101300	0
20/02/2015 00:00	5.54	65	397.35	0	111.71	0.42	316.12	101300	0
20/02/2015 00:00	6.18	62	388.88	0	232.03	0.33	314.59	101300	0
20/02/2015 00:00	6.35	56	339.6	0	211.59	0.22	313.08	101300	0
20/02/2015 00:00	5.55	55	280.17	0	260.1	0.2	312.1	101300	0
20/02/2015 00:00	4.9	54	161.99	0	253.06	0.19	308.64	101300	0
20/02/2015 00:00	3.81	59	12.29	0	245.06	0.16	302.14	101300	0
20/02/2015 00:00	2.51	62	0.21	0	241.46	0.14	295.91	101300	0
20/02/2015 00:00	1.26	62	0	0	238.68	0.12	290.68	101300	0
20/02/2015 00:00	0.03	62	0	0	236.5	0.1	286.22	101300	0
20/02/2015 00:00	-1.09	58	0	0	133.22	0.1	281.75	101300	0
20/02/2015 00:00	-2.11	58	0	0	82.18	0.07	279.11	101300	0
20/02/2015 00:00	-2.68	60	0	0	89.4	0.45	277.87	101300	0
21/02/2015 00:00	-2.49	63	0	0	272.79	0.1	275.31	101300	0
21/02/2015 00:00	-3.94	73	0	0	86.54	0.59	274.66	101300	0
21/02/2015 00:00	-4.73	72	0	0	87.68	0.62	272.51	101300	0
21/02/2015 00:00	-4.15	74	0	0	86.3	0.69	274.43	101300	0
21/02/2015 00:00	-5.16	81	0	0	87	0.45	271.73	101300	0
21/02/2015 00:00	-5.37	75	0	0	87.47	0.42	270.62	101300	0
21/02/2015 00:00	-5.74	69	0	0	83.89	0.27	269.45	101300	0
21/02/2015 00:00	-5.76	65	4.43	0	99.91	0.04	266.67	101300	0
21/02/2015 00:00	-2.84	77	107.86	0	269.49	0.11	274.4	101300	0
21/02/2015 00:00	0.6	68	284.97	0	110.28	0.03	301.42	101300	0
21/02/2015 00:00	2.65	66	434.11	0	94.16	0.76	309.52	101300	0.4
21/02/2015 00:00	4.75	65	377.64	0	231.62	0.05	320.11	101300	0
21/02/2015 00:00	4.57	60	402.34	0	157.64	0.19	318.29	101300	0
21/02/2015 00:00	4.44	53	163.3	0	246.43	0.11	319.47	101300	0
21/02/2015 00:00	5.26	52	133.84	0	103	0.5	317.89	101300	0
21/02/2015 00:00	4.72	46	53.12	0	51.13	0.02	318.91	101300	0
21/02/2015 00:00	3.81	50	42.39	0	88.41	0.72	315.83	101300	0
21/02/2015 00:00	3.67	56	7.04	0	88.23	0.7	313.94	101300	0
21/02/2015 00:00	3.55	68	0.12	0	88.08	0.69	311.29	101300	0
21/02/2015 00:00	1.88	83	0	0	87.96	0.68	304.59	101300	0
21/02/2015 00:00	0.12	87	0	0	86.56	0.65	297.07	101300	0
21/02/2015 00:00	-1.58	83	0	0	123.39	0.45	294.47	101300	0
21/02/2015 00:00	-2.38	81	0	0	121.16	0.51	280.51	101300	0
21/02/2015 00:00	-2.49	76	0	0	111.34	0.85	298.26	101300	0
22/02/2015 00:00	-1.77	80	0	0	166.7	0.28	312.01	101300	0
22/02/2015 00:00	-0.79	80	0	0	104.51	0.74	316.71	101300	0
22/02/2015 00:00	-0.49	80	0	0	172.69	0.26	317.7	101300	0
22/02/2015 00:00	-0.04	78	0	0	246.4	0.35	318.18	101300	0
22/02/2015 00:00	-0.31	82	0	0	125.29	1.03	316.58	101300	0
22/02/2015 00:00	-0.31	82	0	0	166.36	0.4	313.17	101300	0
22/02/2015 00:00	-0.31	80	0	0	111.71	0.83	314.32	101300	0
22/02/2015 00:00	-0.11	87	1.26	0	167.07	0.39	317.5	101300	0
22/02/2015 00:00	-0.3	77	28.94	0	124.71	0.9	314.5	101300	0
22/02/2015 00:00	0.99	52	74.8	0	123.75	0.8	316.13	101300	0
22/02/2015 00:00	2.5	54	135.75	0	111.42	1.03	320.47	101300	0
22/02/2015 00:00	5.63	48	565.12	0	245.88	0.15	317.12	101300	0
22/02/2015 00:00	8.09	45	722.58	0	265.71	0.58	327.61	101300	0
22/02/2015 00:00	9.34	41	649.28	0	278.7	0.32	332.45	101300	0
22/02/2015 00:00	8.31	40	347.52	0	275.36	0.79	331.54	101300	0
22/02/2015 00:00	8.71	37	401.06	0	233.76	0.08	326.24	101300	0
22/02/2015 00:00	8.16	38	204.7	0	106.25	0.26	323.64	101300	0
22/02/2015 00:00	6.43	42	13.61	0	91.73	1.66	315.48	101300	0
22/02/2015 00:00	4.32	45	0.23	0	94.63	1.06	305.35	101300	0
22/02/2015 00:00	3.11	55	0	0	94.74	0.91	301.03	101300	0
22/02/2015 00:00	1.8	59	0	0	95.45	0.77	297.08	101300	0
22/02/2015 00:00	0.51	65	0	0	192.6	0.13	290.1	101300	0
22/02/2015 00:00	-0.9	73	0	0	170.83	0.3	287.77	101300	0
22/02/2015 00:00	-1.06	77	0	0	125.19	1.04	287.31	101300	0
23/02/2015 00:00	-1.67	76	0	0	131.4	0.61	285.11	101300	0
23/02/2015 00:00	-2.29	76	0	0	169.9	0.39	296.04	101300	0
23/02/2015 00:00	-2.07	75	0	0	175.49	0.27	313.19	101300	0
23/02/2015 00:00	-0.68	73	0	0	222.78	0.1	318.59	101300	0
23/02/2015 00:00	-0.24	72	0	0	185.89	0.26	319.71	101300	0
23/02/2015 00:00	-0.17	81	0	0	125.91	1.03	319.9	101300	0
23/02/2015 00:00	0.4	83	0	0	132.49	0.7	318.8	101300	0
23/02/2015 00:00	0.96	70	1.89	0	224.17	0.22	319.13	101300	0
23/02/2015 00:00	2.85	70	17.64	0	255.46	0.94	322.85	101300	0
23/02/2015 00:00	2.85	57	44.94	0	260.26	1.31	324.22	101300	0
23/02/2015 00:00	3.16	49	68.68	0	267.5	3.01	327.97	101300	0
23/02/2015 00:00	3.35	46	85.44	0	267.49	3.03	329.2	101300	0
23/02/2015 00:00	3.65	46	92.65	0	267.47	3.05	329.83	101300	0
23/02/2015 00:00	4.12	45	89.02	0	267.87	3.03	330.01	101300	0
23/02/2015 00:00	4.71	24	146.87	0	268.95	3.02	327.6	101300	0
23/02/2015 00:00	5.57	51	166.56	0	273.8	1.27	322.64	101300	0
23/02/2015 00:00	6.08	49	122.9	0	269.17	2.69	319.47	101300	0
23/02/2015 00:00	5.15	51	13.66	0	271.86	3.04	312.71	101300	0
23/02/2015 00:00	3.84	76	0.23	0	267.53	3.51	301.34	101300	0
23/02/2015 00:00	3.74	76	0	0	267.57	3.13	308.9	101300	0
23/02/2015 00:00	3.82	70	0	0	266.77	2.61	314.1	101300	0
23/02/2015 00:00	3.72	71	0	0	260.6	1.37	318.82	101300	0
23/02/2015 00:00	2.62	71	0	0	247.8	0.6	319.54	101300	0
23/02/2015 00:00	3.61	75	0	0	265.94	2.6	319.22	101300	0
24/02/2015 00:00	3.68	77	0	0	268.8	2.65	319.92	101300	0
24/02/2015 00:00	3.48	81	0	0	265.98	1.88	319.22	101300	0
24/02/2015 00:00	3.55	79	0	0	268.92	3.05	319.23	101300	0
24/02/2015 00:00	4.03	82	0	0	271.93	2.75	319.33	101300	0
24/02/2015 00:00	2.35	82	0	0	273.78	3.11	320.71	101300	0
24/02/2015 00:00	2.85	84	0	0	275.07	1.2	322.3	101300	0
24/02/2015 00:00	2.44	89	0	0	274.66	1.84	310.79	101300	0
24/02/2015 00:00	2.54	90	5.05	0	276.05	1.17	307.98	101300	0
24/02/2015 00:00	2.44	85	104.12	0	293.47	0.46	308.34	101300	0
24/02/2015 00:00	3.39	79	184.93	0	100.32	0.35	308.96	101300	0
24/02/2015 00:00	4.28	67	197.87	0	110.05	0.26	315.21	101300	0
24/02/2015 00:00	4.53	54	171.09	0	96.63	0.37	317.51	101300	0
24/02/2015 00:00	5.49	46	170.03	0	108.81	0.34	316.16	101300	0
24/02/2015 00:00	5.02	43	163.19	0	108.48	0.29	319.54	101300	0
24/02/2015 00:00	4.52	38	138.28	0	101.29	0.41	323.38	101300	0
24/02/2015 00:00	1.32	43	98.7	0	152.07	0.27	320.33	101300	0
24/02/2015 00:00	1.76	42	46.88	0	242.04	0.14	319.95	101300	0
24/02/2015 00:00	1.99	45	13.39	0	112.11	0.15	308.07	101300	0
24/02/2015 00:00	1.12	48	0.23	0	146.35	0.18	317.38	101300	0
24/02/2015 00:00	0.73	60	0	0	179.56	0.18	312.25	101300	0
24/02/2015 00:00	0.43	61	0	0	236.39	0.14	310.7	101300	0
24/02/2015 00:00	0.03	64	0	0	129.18	0.21	308.87	101300	0
24/02/2015 00:00	-0.16	66	0	0	210.16	0.16	314.6	101300	0
24/02/2015 00:00	0.12	71	0	0	105.24	0.3	318.81	101300	0
25/02/2015 00:00	0.11	73	0	0	94.6	0.29	319	101300	0
25/02/2015 00:00	0.09	73	0	0	96.27	0.27	317.48	101300	0
25/02/2015 00:00	-0.12	75	0	0	264.49	0.13	316.41	101300	0
25/02/2015 00:00	0.21	81	0	0	289.46	0.35	316.27	101300	0
25/02/2015 00:00	0.1	84	0	0	89.87	0.24	316.19	101300	0
25/02/2015 00:00	0.13	85	0	0	105.67	0.24	317.47	101300	0
25/02/2015 00:00	0.18	88	0	0	158.24	0.17	314.83	101300	0
25/02/2015 00:00	0.19	88	1.89	0	133.59	0.19	314.61	101300	0
25/02/2015 00:00	0.16	89	19.53	0	91.87	0.24	313.08	101300	0
25/02/2015 00:00	0.66	90	82.68	0	339.01	0.2	313.2	101300	0
25/02/2015 00:00	0.81	79	142.75	0	89.79	0.42	315.35	101300	0
25/02/2015 00:00	1.61	71	158.26	0	98.03	0.37	317.81	101300	0
25/02/2015 00:00	1.92	63	171.07	0	99.88	0.27	319.65	101300	0
25/02/2015 00:00	1.71	56	164.24	0	101.9	0.32	319.97	101300	0
25/02/2015 00:00	2.38	47	139.95	0	102.74	0.42	320.84	101300	0
25/02/2015 00:00	2.23	43	57.01	0	102.74	0.44	323.31	101300	0
25/02/2015 00:00	2.02	47	28.64	0	101.13	0.38	320.85	101300	0
25/02/2015 00:00	1.58	51	5.53	0	111.29	0.32	316.76	101300	0
25/02/2015 00:00	1.22	56	0.09	0	106.22	0.31	320.28	101300	0
25/02/2015 00:00	1.2	62	0	0	101.22	0.28	317.55	101300	0
25/02/2015 00:00	1.17	65	0	0	254.68	0.2	314.61	101300	0
25/02/2015 00:00	1.16	74	0	0	23.34	0.24	312.47	101300	0
25/02/2015 00:00	1.27	73	0	0	11.07	0.26	310.99	101300	0
25/02/2015 00:00	1.27	76	0	0	91.2	0.44	309.4	101300	0
26/02/2015 00:00	0.5	82	0	0	92.3	0.44	313.74	101300	0
26/02/2015 00:00	0.11	79	0	0	93.93	0.36	313.05	101300	0
26/02/2015 00:00	-0.12	84	0	0	18.72	0.27	318.38	101300	0
26/02/2015 00:00	-0.17	84	0	0	281.15	1.23	319.33	101300	0
26/02/2015 00:00	0	85	0	0	281.5	1.42	319.96	101300	0
26/02/2015 00:00	-0.05	85	0	0	17.82	0.31	319.61	101300	0
26/02/2015 00:00	-0.13	83	0	0	315.5	0.42	320.64	101300	0.1
26/02/2015 00:00	-0.01	81	2.52	0	60.02	0.28	321.97	101300	0
26/02/2015 00:00	-0.18	76	20.79	0	84.76	0.37	321.32	101300	0
26/02/2015 00:00	0.2	67	48.15	0	80.03	0.26	320.99	101300	0
26/02/2015 00:00	0.21	60	131.42	0	294.36	0.61	317.28	101300	0
26/02/2015 00:00	1.11	54	159.94	0	91.12	0.38	321.2	101300	0
26/02/2015 00:00	1.16	45	97.61	0	88.4	0.36	323.73	101300	0
26/02/2015 00:00	1.51	37	169.04	0	99	0.4	322.61	101300	0
26/02/2015 00:00	1.66	31	80.08	0	96	0.37	324.66	101300	0
26/02/2015 00:00	1.16	31	57.33	0	105.07	0.39	322.85	101300	0
26/02/2015 00:00	0.78	32	29.92	0	97.23	0.26	321.59	101300	0
26/02/2015 00:00	0.47	37	5.56	0	99.2	0.28	319.62	101300	0
26/02/2015 00:00	0.44	44	0.09	0	111.86	0.27	320.33	101300	0
26/02/2015 00:00	0.36	53	0	0	115.72	0.27	319.8	101300	0
26/02/2015 00:00	0.45	61	0	0	170.17	0.2	319.48	101300	0
26/02/2015 00:00	0.45	61	0	0	105.29	0.31	319.1	101300	0
26/02/2015 00:00	0.38	57	0	0	103	0.24	318.77	101300	0
26/02/2015 00:00	0.47	64	0	0	110.08	0.23	318.44	101300	0
27/02/2015 00:00	0.38	66	0	0	117.7	0.2	317.39	101300	0
27/02/2015 00:00	0.36	68	0	0	104.1	0.33	317.21	101300	0
27/02/2015 00:00	0.37	72	0	0	154.8	0.23	316.5	101300	0
27/02/2015 00:00	0.37	78	0	0	228.94	0.19	316.2	101300	0
27/02/2015 00:00	0.38	80	0	0	132.93	0.25	316.44	101300	0
27/02/2015 00:00	0.38	82	0	0	139.62	0.22	316.47	101300	0
27/02/2015 00:00	0.46	85	0	0	106.86	0.22	315.86	101300	0
27/02/2015 00:00	0.54	87	2.52	0	102.35	0.4	314.73	101300	0
27/02/2015 00:00	0.46	85	21.42	0	151.87	0.3	315.84	101300	0
27/02/2015 00:00	0.5	69	49.41	0	225.64	0.24	315.72	101300	0
27/02/2015 00:00	0.56	57	73.79	0	132.13	0.28	317.53	101300	0
27/02/2015 00:00	0.76	53	90.56	0	104.29	0.41	318.79	101300	0
27/02/2015 00:00	0.77	50	97.77	0	106.74	0.37	318.84	101300	0
27/02/2015 00:00	1.26	46	94.12	0	93.34	0.47	319.51	101300	0
27/02/2015 00:00	1.54	42	80.86	0	109.84	0.39	319.91	101300	0
27/02/2015 00:00	1.32	34	58.62	0	147.83	0.28	318.71	101300	0
27/02/2015 00:00	1.3	31	30.57	0	105.56	0.31	317.83	101300	0
27/02/2015 00:00	0.59	42	6.19	0	112.2	0.36	316.36	101300	0
27/02/2015 00:00	0.52	51	0.1	0	110.21	0.27	318.89	101300	0
27/02/2015 00:00	0.52	60	0	0	105.81	0.27	318.59	101300	0
27/02/2015 00:00	0.51	63	0	0	103.29	0.27	318.3	101300	0
27/02/2015 00:00	0.51	65	0	0	99.02	0.31	317.94	101300	0
27/02/2015 00:00	0.52	68	0	0	110.28	0.28	317.8	101300	0
27/02/2015 00:00	0.33	72	0	0	194.8	0.14	317.26	101300	0
28/02/2015 00:00	0.42	75	0	0	103.31	0.21	316.63	101300	0
28/02/2015 00:00	0.48	75	0	0	12.43	0.14	316.22	101300	0
28/02/2015 00:00	0.45	75	0	0	91.6	0.27	311.88	101300	0
28/02/2015 00:00	0.34	76	0	0	93.86	0.23	312.9	101300	0.2
28/02/2015 00:00	0.41	73	0	0	297.47	0.23	312.91	101300	0
28/02/2015 00:00	0.45	76	0	0	275.54	1.46	311.15	101300	0
28/02/2015 00:00	0.42	75	0	0	278.31	0.85	307.67	101300	0
28/02/2015 00:00	0.61	75	3.15	0	272.98	1.08	307.73	101300	0
28/02/2015 00:00	0.51	71	22.69	0	267.44	2.14	308.99	101300	0
28/02/2015 00:00	0.59	60	50.69	0	260.37	1.85	309.6	101300	0
28/02/2015 00:00	-0.2	57	75.07	0	258.6	1.34	319.03	101300	0
28/02/2015 00:00	-0.13	49	91.84	0	247.59	0.6	321.99	101300	0
28/02/2015 00:00	0.06	46	99.05	0	228.74	0.28	321.26	101300	0
28/02/2015 00:00	0.42	46	95.4	0	248.14	0.62	320.87	101300	0
28/02/2015 00:00	2.01	49	81.51	0	265.9	2.63	320.91	101300	0
28/02/2015 00:00	2.77	48	59.26	0	267.48	4.2	322.17	101300	0
28/02/2015 00:00	3.14	49	31.84	0	271.16	4.19	321.95	101300	0
28/02/2015 00:00	2.61	56	10.62	0	267.49	3.91	318.16	101300	0
28/02/2015 00:00	2.87	64	0.18	0	263.76	2.21	319.15	101300	0
28/02/2015 00:00	3.07	67	0	0	263.69	2.58	318.74	101300	0
28/02/2015 00:00	3.17	68	0	0	266.43	2.57	321.33	101300	0
28/02/2015 00:00	3.19	72	0	0	278.15	1.82	321.51	101300	0
28/02/2015 00:00	3.4	76	0	0	278.8	1.19	319.83	101300	0
28/02/2015 00:00	3.63	78	0	0	276.35	1.31	322.54	101300	0
01/03/2015 00:00	4.01	74	0	0	228.45	0.29	329.34	101300	0
01/03/2015 00:00	4.55	76	0	0	170.86	0.55	333.34	101300	0.2
01/03/2015 00:00	5.17	73	0	0	125.19	1.16	337.02	101300	0.4
01/03/2015 00:00	5.69	76	0	0	132.45	1.22	339.83	101300	0
01/03/2015 00:00	6.18	86	0	0	246.25	0.68	341.77	101300	0.1
01/03/2015 00:00	6.76	86	0	0	254.87	1.26	343.83	101300	0
01/03/2015 00:00	7.14	87	0	0	227.92	0.38	343.49	101300	0.3
01/03/2015 00:00	6.55	87	2.61	0	178.8	0.84	342.11	101300	0
01/03/2015 00:00	8.06	88	23.62	0	254.87	1.53	346.2	101300	0
01/03/2015 00:00	8.67	85	52.03	0	259.88	2.14	347.93	101300	0
01/03/2015 00:00	9.26	84	76.81	0	263.48	2.21	351.19	101300	0
01/03/2015 00:00	8.75	84	93.9	0	254.53	1.41	351.26	101300	0
01/03/2015 00:00	9.93	80	100.62	0	255.05	1.69	355.48	101300	0
01/03/2015 00:00	10.41	76	96.96	0	257.2	1.86	355.21	101300	0
01/03/2015 00:00	10.32	73	82.84	0	259.46	2	361.11	101300	0
01/03/2015 00:00	10.39	72	60.2	0	255.89	1.84	360.36	101300	0
01/03/2015 00:00	11.66	73	33.01	0	246.36	0.79	358.51	101300	0
01/03/2015 00:00	11.14	77	17.17	0	256.42	1.96	346.18	101300	0
01/03/2015 00:00	10.91	77	0.33	0	259.63	2.08	349.34	101300	0
01/03/2015 00:00	10.63	78	0	0	259.72	2.21	348.87	101300	0
01/03/2015 00:00	10.25	78	0	0	263.08	2.06	344.38	101300	0.2
01/03/2015 00:00	10.05	80	0	0	277.24	2.04	342.27	101300	0.9
01/03/2015 00:00	7.56	83	0	0	276.66	1.9	334.73	101300	1.4
01/03/2015 00:00	8.23	87	0	0	276.71	1.81	334.48	101300	0.1
02/03/2015 00:00	8.82	90	0	0	266.05	2.45	334.37	101300	0
02/03/2015 00:00	9.1	90	0	0	267.4	4.02	331.12	101300	0.3
02/03/2015 00:00	8.07	93	0	0	263.71	1.92	333.35	101300	1
02/03/2015 00:00	7.16	91	0	0	255.34	0.98	340.93	101300	0.1
02/03/2015 00:00	6.69	91	0	0	278.81	0.82	341.96	101300	0
02/03/2015 00:00	3.55	90	0	0	284.65	0.72	329.13	101300	0
02/03/2015 00:00	3.51	92	0	0	297.85	0.24	329.33	101300	0
02/03/2015 00:00	3.77	93	3.8	0	266.46	1.23	332.54	101300	0
02/03/2015 00:00	4.1	93	24.78	0	268.92	2.22	333.26	101300	0
02/03/2015 00:00	4.75	90	97.77	0	268.85	3.02	331.85	101300	0
02/03/2015 00:00	5.98	81	139.62	0	269.15	3.53	333.88	101300	0.1
02/03/2015 00:00	8.31	77	486.39	0	269.65	2.99	330.66	101300	0.3
02/03/2015 00:00	7.2	79	222.16	0	271.82	3.01	336.6	101300	1.4
02/03/2015 00:00	7.96	82	176.97	0	270.14	4.13	330.45	101300	0.4
02/03/2015 00:00	8.48	87	152.11	0	278.48	1.61	332.99	101300	0
02/03/2015 00:00	7.38	90	111.73	0	269.34	2.91	330	101300	0
02/03/2015 00:00	8.25	85	97.75	0	270.21	3.43	324.7	101300	0
02/03/2015 00:00	7.45	82	22.95	0	265.95	1.82	313.16	101300	0
02/03/2015 00:00	5.95	82	0.44	0	263.8	1.91	315.31	101300	0
02/03/2015 00:00	5.77	85	0	0	267.44	1.95	311.7	101300	0
02/03/2015 00:00	3.81	85	0	0	263.75	1.47	299.58	101300	0
02/03/2015 00:00	3.7	87	0	0	260.19	1.42	300	101300	0
02/03/2015 00:00	2.53	87	0	0	254.37	0.69	296.03	101300	0
02/03/2015 00:00	1.51	87	0	0	174.1	0.69	295.87	101300	0
03/03/2015 00:00	1.61	87	0	0	225.25	0.34	306.86	101300	0
03/03/2015 00:00	2.51	87	0	0	247.85	0.48	324.07	101300	0.2
03/03/2015 00:00	3.99	89	0	0	256.6	2.01	327.98	101300	0.1
03/03/2015 00:00	4.06	91	0	0	255.18	1.74	327.69	101300	0
03/03/2015 00:00	4.54	93	0	0	249.12	0.98	329.12	101300	0.1
03/03/2015 00:00	4.54	92	0	0	256.22	1.92	329.58	101300	1.6
03/03/2015 00:00	5.09	91	0	0	254.62	1.68	332.32	101300	2.5
03/03/2015 00:00	5.09	91	0	0	254.62	1.68	332.32	101300	0.8
03/03/2015 00:00	6.89	90	54.75	0	257.31	1.98	337.92	101300	0
03/03/2015 00:00	6.89	90	54.75	0	257.31	1.98	337.92	101300	0
03/03/2015 00:00	7.27	91	79.56	0	257.22	1.91	341.1	101300	0
03/03/2015 00:00	8.25	89	96.68	0	259.76	2.46	341.65	101300	0
03/03/2015 00:00	9.53	81	104.16	0	263.45	3.66	343.54	101300	0
03/03/2015 00:00	9.52	79	100.61	0	261.5	3.56	343.08	101300	0
03/03/2015 00:00	9.8	76	86.53	0	256.58	2.02	344.02	101300	0
03/03/2015 00:00	10.08	77	63.22	0	255.33	1.73	346.22	101300	0
03/03/2015 00:00	10.57	79	59.86	0	248.44	0.92	344.04	101300	0
03/03/2015 00:00	11.15	81	14.02	0	248.45	0.89	343.81	101300	0
03/03/2015 00:00	11.14	81	0.28	0	251.65	1.23	343.44	101300	0
03/03/2015 00:00	12.04	81	0	0	260.2	2.82	338.54	101300	0
03/03/2015 00:00	10.72	81	0	0	226.32	0.43	339.7	101300	0
03/03/2015 00:00	11.02	83	0	0	254.92	1.53	343.59	101300	0
03/03/2015 00:00	11.99	85	0	0	263.65	2.82	338.81	101300	0
03/03/2015 00:00	13.69	87	0	0	269.21	7.24	341.83	101300	0
04/03/2015 00:00	9.56	88	0	0	284.53	1.08	346.65	101300	0
04/03/2015 00:00	7.59	87	0	0	277.45	2	338.93	101300	0
04/03/2015 00:00	6.6	88	0	0	270.99	2.5	336.85	101300	0
04/03/2015 00:00	6.1	93	0	0	263.8	2.95	335.56	101300	0
04/03/2015 00:00	5.9	94	0	0	264.04	3.71	330.83	101300	0
04/03/2015 00:00	5.21	94	0	0	253.85	1.34	329.49	101300	0
04/03/2015 00:00	5.32	91	0	0	259.79	2.09	331.89	101300	0
04/03/2015 00:00	5.41	89	6.99	0	255.03	1.63	330.16	101300	0
04/03/2015 00:00	5.94	82	26.79	0	254.48	1.44	336.22	101300	0
04/03/2015 00:00	6.54	74	55.72	0	256.05	1.58	338.25	101300	0
04/03/2015 00:00	7.26	68	80.46	0	263.54	2.18	339.9	101300	0
04/03/2015 00:00	8.4	65	205.65	0	264.58	2.31	340.94	101300	0
04/03/2015 00:00	8.61	65	199.01	0	267.59	3.18	338.35	101300	0
04/03/2015 00:00	8.93	56	192.84	0	265.87	2.05	338.95	101300	0
04/03/2015 00:00	9.09	59	166.73	0	260.97	1.62	340.49	101300	0
04/03/2015 00:00	9.01	57	121.58	0	263.76	1.86	337.66	101300	0
04/03/2015 00:00	9	62	62.61	0	271.57	2.48	333.83	101300	0
04/03/2015 00:00	8.69	70	14.68	0	270.5	2.68	330.97	101300	0
04/03/2015 00:00	6.31	75	0.29	0	272.11	1.74	310.96	101300	0
04/03/2015 00:00	5.53	78	0	0	270.54	1.99	311.63	101300	0
04/03/2015 00:00	4.95	80	0	0	268.95	2.23	304.83	101300	0
04/03/2015 00:00	3.29	80	0	0	256.08	0.51	311.62	101300	0
04/03/2015 00:00	2.74	81	0	0	267.54	1.27	321.36	101300	0
04/03/2015 00:00	1.62	81	0	0	91.08	0.85	323.67	101300	0
05/03/2015 00:00	3.34	81	0	0	271.16	0.14	328.18	101300	0
05/03/2015 00:00	3.28	81	0	0	98.9	0.21	328.38	101300	0
05/03/2015 00:00	3.29	80	0	0	102.2	0.18	325.11	101300	0
05/03/2015 00:00	2.4	81	0	0	99.09	0.21	308.92	101300	0
05/03/2015 00:00	1.76	77	0	0	185.02	0.09	320.15	101300	0
05/03/2015 00:00	1.04	77	0	0	291.36	0.09	304.73	101300	0.1
05/03/2015 00:00	0.38	76	0	0	107.11	0.18	289.11	101300	0
05/03/2015 00:00	-0.08	81	16.96	0	98.66	0.28	291.58	101300	0.8
05/03/2015 00:00	1.08	81	147.09	0	187.97	0.12	294.4	101300	0
05/03/2015 00:00	4.04	85	371.27	0	207.64	0.21	305.16	101300	0.1
05/03/2015 00:00	4.95	77	525.55	0	98.72	0.34	316.75	101300	0
05/03/2015 00:00	5.99	84	640.86	0	108.27	0.36	317.69	101300	0
05/03/2015 00:00	7.31	79	542.7	0	93.63	0.41	324.78	101300	0
05/03/2015 00:00	6.17	76	318.56	0	106.76	0.29	324.95	101300	0
05/03/2015 00:00	7.13	74	269.66	0	265.06	0.26	325.51	101300	0
05/03/2015 00:00	7.09	68	345.62	0	107.52	0.47	317.86	101300	0
05/03/2015 00:00	6.34	67	147.79	0	137.46	0.28	316.09	101300	0
05/03/2015 00:00	4.16	69	21.15	0	342.67	0.17	316.03	101300	0
05/03/2015 00:00	2.93	75	1.06	0	85.36	0.29	303.55	101300	0
05/03/2015 00:00	2.46	76	0.01	0	105.86	0.23	317.25	101300	0
05/03/2015 00:00	1.79	71	0	0	318.22	0.17	308.58	101300	0
05/03/2015 00:00	1.62	66	0	0	84.58	0.27	319.93	101300	0
05/03/2015 00:00	0.91	67	0	0	103.23	0.25	309.75	101300	0
05/03/2015 00:00	0.16	69	0	0	176.66	0.15	304.26	101300	0
06/03/2015 00:00	-0.56	73	0	0	102.92	0.25	294.3	101300	0
06/03/2015 00:00	-1.37	72	0	0	137.25	0.16	284.5	101300	0
06/03/2015 00:00	-2.16	72	0	0	246.52	0.13	281.69	101300	0
06/03/2015 00:00	-2.73	71	0	0	115.61	0.25	280.18	101300	0
06/03/2015 00:00	-2.85	71	0	0	132.04	0.16	279.87	101300	0
06/03/2015 00:00	-3.08	70	0	0	246.64	0.07	278.21	101300	0
06/03/2015 00:00	-3.5	73	0	0	113.51	0.24	278.07	101300	0
06/03/2015 00:00	-3.47	80	19.62	0	156.91	0.19	278.72	101300	0
06/03/2015 00:00	-0.33	79	151.43	0	130.52	0.21	289.87	101300	0
06/03/2015 00:00	1.84	73	374.6	0	80.55	0.25	299.1	101300	0
06/03/2015 00:00	3.18	70	582.29	0	86.24	0.9	305.5	101300	0
06/03/2015 00:00	4.14	75	637.69	0	271.51	0.21	316.35	101300	0
06/03/2015 00:00	5	72	733.5	0	80.54	0.14	317.3	101300	0.5
06/03/2015 00:00	5.63	81	721.98	0	82.76	0.65	316.17	101300	0.5
06/03/2015 00:00	5.93	92	636.55	0	87.39	2.09	311.63	101300	0.7
06/03/2015 00:00	5.95	92	497.24	0	87.71	2.26	308.35	101300	0.8
06/03/2015 00:00	4.93	88	267.79	0	88.63	3.36	301.63	101300	0.6
06/03/2015 00:00	3.38	87	29.95	0	87.89	2.46	294.23	101300	1.4
06/03/2015 00:00	1.79	89	1.2	0	88.83	1.42	287.69	101300	0.7
06/03/2015 00:00	0.59	85	0.01	0	87.2	1.71	282.66	101300	0
06/03/2015 00:00	0.75	88	0	0	83.01	0.28	282.21	101300	0
06/03/2015 00:00	0.65	88	0	0	86.35	0.97	281.87	101300	0
06/03/2015 00:00	-0.23	85	0	0	87.3	1.69	279.48	101300	0
06/03/2015 00:00	-0.16	86	0	0	86.1	1.26	279.42	101300	0
07/03/2015 00:00	-0.25	86	0	0	87.34	1.66	279.59	101300	0
07/03/2015 00:00	-0.18	85	0	0	88.06	2.49	279.81	101300	0
07/03/2015 00:00	-0.98	83	0	0	87.18	2.1	277.81	101300	0
07/03/2015 00:00	-1	86	0	0	77.13	0.23	275.76	101300	0
07/03/2015 00:00	-1.61	91	0	0	86.79	0.46	284.43	101300	0
07/03/2015 00:00	-1.92	91	0	0	88.2	1.49	276.44	101300	0
07/03/2015 00:00	-1.65	92	0	0	86.05	0.96	274.71	101300	0
07/03/2015 00:00	-1.72	94	16.37	0	87.84	0.72	282.64	101300	0
07/03/2015 00:00	0.39	94	142.61	0	90.77	2.26	292.28	101300	0
07/03/2015 00:00	1.21	82	285.8	0	87.88	2.04	298.36	101300	0
07/03/2015 00:00	2.87	70	342.41	0	96.2	1.34	308.67	101300	0
07/03/2015 00:00	4.09	68	292.89	0	94.72	2.56	313.94	101300	0
07/03/2015 00:00	4.97	65	535.3	0	92.67	2.16	315.95	101300	0
07/03/2015 00:00	5.55	58	653.07	0	88.57	1.74	313.9	101300	0
07/03/2015 00:00	7.11	49	625.96	0	269.28	0.24	319.02	101300	0
07/03/2015 00:00	6.62	52	464.39	0	89.61	2.58	313.98	101300	0
07/03/2015 00:00	6.12	58	262.57	0	88.44	2.22	307.86	101300	0
07/03/2015 00:00	5.26	67	30.35	0	85.43	0.57	305.24	101300	0
07/03/2015 00:00	4.44	71	1.12	0	262.78	0.18	301.25	101300	0
07/03/2015 00:00	2.84	74	0.01	0	145.56	0.13	294.79	101300	0
07/03/2015 00:00	1.66	73	0	0	170.35	0.17	290.89	101300	0
07/03/2015 00:00	1.36	71	0	0	126.42	0.19	295.91	101300	0
07/03/2015 00:00	0.35	66	0	0	81.31	0.17	287.85	101300	0
07/03/2015 00:00	-0.58	70	0	0	110.15	0.26	283.05	101300	0
08/03/2015 00:00	-1.23	81	0	0	96.93	0.09	279.54	101300	0
08/03/2015 00:00	-2.32	83	0	0	267.3	0.68	278.19	101300	0
08/03/2015 00:00	-3	79	0	0	267.4	0.68	276.46	101300	0
08/03/2015 00:00	-2.56	78	0	0	315.03	0.03	275.22	101300	0
08/03/2015 00:00	-2.65	79	0	0	300.41	0.03	275.07	101300	0
08/03/2015 00:00	-3.92	77	0	0	266.1	1.22	274.21	101300	0
08/03/2015 00:00	-2.66	82	0	0	316.36	0.04	274.07	101300	0
08/03/2015 00:00	-2.52	81	21.73	0	68.45	0.01	275.76	101300	0
08/03/2015 00:00	-0.6	66	161.86	0	255.69	0.48	287.49	101300	0
08/03/2015 00:00	1.42	54	383.39	0	174.42	0.52	293.82	101300	0
08/03/2015 00:00	3.54	51	586.54	0	224.64	0.26	302.92	101300	0
08/03/2015 00:00	5.27	47	707.86	0	228.47	0.24	310.86	101300	0
08/03/2015 00:00	7.77	38	768.62	0	247.03	0.3	322.35	101300	0
08/03/2015 00:00	7.92	39	735.36	0	263.52	1.4	321.01	101300	0
08/03/2015 00:00	8.83	40	643.92	0	225.05	0.26	323.17	101300	0
08/03/2015 00:00	9.34	38	482.91	0	245.85	0.28	324.01	101300	0
08/03/2015 00:00	8.99	42	263.79	0	109.87	0.39	320.83	101300	0
08/03/2015 00:00	7.36	41	33.32	0	70.47	0.02	311.45	101300	0
08/03/2015 00:00	5.5	46	1.18	0	94.59	0.77	302.09	101300	0
08/03/2015 00:00	2.81	47	0.01	0	94.57	0.76	292.24	101300	0
08/03/2015 00:00	0.83	48	0	0	94.56	0.75	285.57	101300	0
08/03/2015 00:00	0.12	50	0	0	94.56	0.75	282.83	101300	0
08/03/2015 00:00	-0.17	52	0	0	94.56	0.74	283.89	101300	0
08/03/2015 00:00	-0.79	52	0	0	299.6	0.04	280.47	101300	0
09/03/2015 00:00	-1.37	57	0	0	305.02	0.03	281.88	101300	0
09/03/2015 00:00	-1.6	56	0	0	304.42	0.03	299.98	101300	0
09/03/2015 00:00	-1.33	58	0	0	94.13	0.78	304.88	101300	0
09/03/2015 00:00	-0.27	59	0	0	81.39	0.05	310.78	101300	0
09/03/2015 00:00	-0.71	61	0	0	254.69	0.25	313.24	101300	0
09/03/2015 00:00	-0.27	60	0	0	167.37	0.36	315.65	101300	0
09/03/2015 00:00	0.01	62	0	0	124.73	0.87	312.89	101300	0
09/03/2015 00:00	-0.08	67	10.06	0	245.05	0.27	315.53	101300	0
09/03/2015 00:00	0.58	60	32.25	0	220.21	0.12	320.93	101300	0
09/03/2015 00:00	1.79	57	121.48	0	94.81	1.41	324.4	101300	0
09/03/2015 00:00	3.9	51	448.21	0	165.35	0.55	318.18	101300	0
09/03/2015 00:00	6.5	44	638.79	0	225.55	0.28	319.05	101300	0
09/03/2015 00:00	6.68	40	349.52	0	265.81	2.78	322.08	101300	0
09/03/2015 00:00	8.54	37	594.91	0	263.66	2.85	318.73	101300	0
09/03/2015 00:00	8.55	38	583.38	0	263.71	2.72	318.47	101300	0
09/03/2015 00:00	8.81	38	379.45	0	262.46	2.19	321.76	101300	0
09/03/2015 00:00	8.36	39	271.95	0	255.05	1.51	315.37	101300	0
09/03/2015 00:00	7.22	43	64.58	0	259.78	1.77	308.9	101300	0
09/03/2015 00:00	5.9	53	1.84	0	246.32	0.54	304.52	101300	0
09/03/2015 00:00	3.72	58	0.02	0	255.07	0.53	308.95	101300	0
09/03/2015 00:00	4.81	62	0	0	254.36	0.79	317.94	101300	0
09/03/2015 00:00	4.71	78	0	0	247.09	0.57	317.9	101300	0
09/03/2015 00:00	5.1	79	0	0	248.75	0.54	317.97	101300	0
09/03/2015 00:00	4.68	79	0	0	259.7	0.65	316.72	101300	0
10/03/2015 00:00	4.55	84	0	0	272.81	0.12	321.24	101300	0
10/03/2015 00:00	4.96	86	0	0	227.83	0.2	323.3	101300	0
10/03/2015 00:00	4.37	88	0	0	218.68	0.27	320.39	101300	0
10/03/2015 00:00	4.24	89	0	0	155.07	0.78	312.32	101300	0
10/03/2015 00:00	4.32	91	0	0	188.47	0.69	307	101300	0
10/03/2015 00:00	4.32	91	0	0	245.34	0.54	320.27	101300	0
10/03/2015 00:00	4.93	89	0.01	0	228.3	0.34	329.21	101300	0
10/03/2015 00:00	4.72	87	22.01	0	228.12	0.35	309.25	101300	0
10/03/2015 00:00	5.69	84	115.13	0	236.61	0.38	314.99	101300	0
10/03/2015 00:00	6.97	67	112.55	0	248.11	0.89	323.77	101300	0
10/03/2015 00:00	9.56	55	247.88	0	256.36	1.96	328.75	101300	0
10/03/2015 00:00	9.73	48	106.64	0	258.31	2.29	332.52	101300	0
10/03/2015 00:00	10.11	43	112.67	0	263.36	3.59	331.5	101300	0
10/03/2015 00:00	8.6	38	106.98	0	260.19	2.78	337.15	101300	0
10/03/2015 00:00	8.39	32	92.42	0	260.19	2.78	345.18	101300	0
10/03/2015 00:00	7.97	31	69.53	0	260.18	2.89	344.99	101300	0
10/03/2015 00:00	7.95	38	40.83	0	260.63	3.32	346.36	101300	0
10/03/2015 00:00	8.03	52	12.04	0	260.99	3.21	346.05	101300	0
10/03/2015 00:00	8.1	63	0.84	0	255.57	1.78	347.14	101300	0
10/03/2015 00:00	7.96	60	0.01	0	256.26	2.01	346.12	101300	0
10/03/2015 00:00	8.04	70	0	0	256.7	1.94	346.59	101300	0
10/03/2015 00:00	8.12	73	0	0	255.89	1.8	346.31	101300	0
10/03/2015 00:00	8.51	72	0	0	257.47	1.92	347.73	101300	0
10/03/2015 00:00	8.48	75	0	0	259.42	1.93	348.1	101300	0
11/03/2015 00:00	8.74	78	0	0	261.49	2.4	343.4	101300	0
11/03/2015 00:00	8.56	78	0	0	267.98	3.46	346.86	101300	0
11/03/2015 00:00	7.66	79	0	0	265.96	2.99	337.78	101300	0
11/03/2015 00:00	8.17	80	0	0	269.89	5.01	334.5	101300	0
11/03/2015 00:00	7.79	76	0	0	269.93	4.9	331.05	101300	0
11/03/2015 00:00	5.65	76	0	0	273.23	3.39	320.72	101300	0
11/03/2015 00:00	5.88	77	0	0	273.93	2.52	324.5	101300	0
11/03/2015 00:00	3.94	75	16.35	0	275.19	2.04	318.5	101300	0
11/03/2015 00:00	4.1	64	59.03	0	270.48	3.35	320.18	101300	0
11/03/2015 00:00	4.84	57	121.68	0	271.97	2.96	322.08	101300	0
11/03/2015 00:00	5.09	55	174.3	0	274.92	2.94	314.12	101300	0
11/03/2015 00:00	5.33	54	189.19	0	276.43	1.77	314.64	101300	0
11/03/2015 00:00	6.05	49	203.31	0	276.39	2.11	313.14	101300	0
11/03/2015 00:00	7.53	47	293.99	0	272.88	3.86	310.19	101300	0
11/03/2015 00:00	8.76	46	275.96	0	273.48	2.59	317.82	101300	0
11/03/2015 00:00	8.05	45	216.02	0	274.92	2.6	318.69	101300	0
11/03/2015 00:00	6.96	48	154.51	0	269.18	3.71	316.71	101300	0
11/03/2015 00:00	6.05	51	41.88	0	277.97	1.35	313.69	101300	0
11/03/2015 00:00	5.85	59	1.82	0	295.05	0.55	318.17	101300	0
11/03/2015 00:00	4.28	58	0.02	0	269.62	2.03	310.07	101300	0
11/03/2015 00:00	3.22	65	0	0	263.79	1.44	306.23	101300	0
11/03/2015 00:00	1.84	78	0	0	247.42	0.43	307.72	101300	0
11/03/2015 00:00	1.84	77	0	0	259.88	0.92	295.29	101300	0
11/03/2015 00:00	1.18	79	0	0	169.7	0.36	314.44	101300	0
12/03/2015 00:00	1.47	80	0	0	224.8	0.25	318.57	101300	0
12/03/2015 00:00	0.77	83	0	0	225.67	0.27	313.24	101300	0
12/03/2015 00:00	0.08	89	0	0	214.8	0.38	307.36	101300	0
12/03/2015 00:00	0.07	90	0	0	174.58	0.7	287.66	101300	0
12/03/2015 00:00	-0.32	89	0	0	192.4	0.57	294.61	101300	0
12/03/2015 00:00	-0.24	89	0	0	224.86	0.34	291.67	101300	0
12/03/2015 00:00	0.15	95	0	0	215.46	0.41	292.32	101300	0
12/03/2015 00:00	0.73	93	18.23	0	180.82	0.82	309.03	101300	0
12/03/2015 00:00	2.21	93	61.77	0	227.11	0.38	320.78	101300	0
12/03/2015 00:00	3.58	59	65.82	0	227.69	0.37	327.17	101300	0
12/03/2015 00:00	4.5	49	90.42	0	229.48	0.27	326.45	101300	0
12/03/2015 00:00	5.84	43	107.2	0	219.61	0.42	328.57	101300	0
12/03/2015 00:00	7.3	39	113.79	0	177.05	0.69	333.07	101300	0
12/03/2015 00:00	7.36	36	110.89	0	178.27	0.95	331.01	101300	0
12/03/2015 00:00	7.46	34	95.61	0	179	0.97	332.8	101300	0
12/03/2015 00:00	7.91	31	72.09	0	202.35	0.71	334.45	101300	0
12/03/2015 00:00	7.21	30	42.76	0	245.75	0.69	327.86	101300	0
12/03/2015 00:00	6.78	34	13.95	0	255.46	1.72	331.36	101300	0
12/03/2015 00:00	7.09	40	0.87	0	247.73	0.86	339.09	101300	0
12/03/2015 00:00	6.51	46	0.01	0	259.85	2.16	340.06	101300	0
12/03/2015 00:00	6.23	58	0	0	269.37	1.95	337.45	101300	0
12/03/2015 00:00	6.92	68	0	0	270.02	1.48	322.38	101300	0
12/03/2015 00:00	5.38	69	0	0	274.08	2.77	327	101300	0
12/03/2015 00:00	4.1	72	0	0	317.92	0.27	299.01	101300	0
13/03/2015 00:00	2.04	85	0	0	233.25	0.13	310.52	101300	0
13/03/2015 00:00	2.16	85	0	0	265.89	1.75	293.28	101300	0
13/03/2015 00:00	2.44	85	0	0	267.46	2	293.21	101300	0
13/03/2015 00:00	2.15	88	0	0	270.04	2.14	292.34	101300	0
13/03/2015 00:00	1.77	88	0	0	127.09	0.85	293.66	101300	0
13/03/2015 00:00	0.31	92	0	0	126.64	0.61	311.3	101300	0
13/03/2015 00:00	0.31	90	0	0	126.64	0.61	311.3	101300	0
13/03/2015 00:00	2.35	91	63.63	0	255.35	1.04	323.51	101300	0
13/03/2015 00:00	2.35	80	63.63	0	255.35	1.04	323.51	101300	0
13/03/2015 00:00	3.76	60	127.27	0	260.05	1.41	325.2	101300	0
13/03/2015 00:00	4.47	50	164.14	0	261.4	1.55	327.32	101300	0
13/03/2015 00:00	4.58	42	111.89	0	265.83	2.08	331.43	101300	0
13/03/2015 00:00	5.57	37	219.26	0	100.15	2.84	328.55	101300	0
13/03/2015 00:00	5.65	35	202.87	0	265.81	2.9	327.83	101300	0
13/03/2015 00:00	5.48	30	182.93	0	269.97	2.88	332.14	101300	0
13/03/2015 00:00	6.26	30	207.71	0	270.02	3.45	323.58	101300	0
13/03/2015 00:00	5.94	33	78.5	0	270.29	3.35	321.72	101300	0
13/03/2015 00:00	5.64	37	25.33	0	278.48	1.6	317.24	101300	0
13/03/2015 00:00	4.97	38	2.44	0	49.74	0.17	314.45	101300	0
13/03/2015 00:00	4.69	45	0.04	0	276.53	1.51	315.49	101300	0
13/03/2015 00:00	3.94	56	0	0	298.8	0.41	315.23	101300	0
13/03/2015 00:00	3.57	72	0	0	288.42	0.48	317.54	101300	0
13/03/2015 00:00	3.26	73	0	0	273.23	1.49	303.02	101300	0
13/03/2015 00:00	2.06	77	0	0	267.57	2.07	292.3	101300	0
14/03/2015 00:00	0.9	80	0	0	265.83	1.15	292.47	101300	0
14/03/2015 00:00	-0.68	85	0	0	246.74	0.27	299.65	101300	0
14/03/2015 00:00	-0.96	82	0	0	172.65	0.52	292.21	101300	0
14/03/2015 00:00	-1.65	89	0	0	220.95	0.21	283.76	101300	0
14/03/2015 00:00	-1.45	90	0	0	125.33	0.87	297.19	101300	0
14/03/2015 00:00	-1.33	88	0	0	125.97	1.09	305.19	101300	0
14/03/2015 00:00	-1.24	89	0.64	0	167.88	0.73	298.95	101300	0
14/03/2015 00:00	-0.84	91	38.77	0	168.67	0.73	291.02	101300	0
14/03/2015 00:00	-0.02	70	97.82	0	171.71	0.74	315.76	101300	0
14/03/2015 00:00	2.28	57	191.57	0	195.17	0.69	318.94	101300	0
14/03/2015 00:00	5.06	51	517.89	0	227.66	0.36	312.73	101300	0
14/03/2015 00:00	6.72	43	690.99	0	254.85	1.3	320.24	101300	0
14/03/2015 00:00	7.26	35	356.36	0	247.16	0.81	329.6	101300	0
14/03/2015 00:00	8.62	35	580.42	0	263.48	2.34	327.82	101300	0
14/03/2015 00:00	8.56	31	289.22	0	264.1	2.28	330.6	101300	0
14/03/2015 00:00	8.56	32	287.3	0	265.93	2.15	325.44	101300	0
14/03/2015 00:00	7.61	33	123.56	0	260.32	1.44	321.87	101300	0
14/03/2015 00:00	6.88	38	26.93	0	263.51	2.27	320.52	101300	0
14/03/2015 00:00	6.77	40	1.8	0	227.18	0.4	322.6	101300	0
14/03/2015 00:00	5.88	50	0.03	0	259.9	1.46	320.72	101300	0
14/03/2015 00:00	5.4	54	0	0	254.77	0.94	322.27	101300	0
14/03/2015 00:00	5.58	71	0	0	246.85	0.56	325.05	101300	0
14/03/2015 00:00	4.1	71	0	0	127.11	0.84	325.83	101300	0
14/03/2015 00:00	3.9	73	0	0	167.92	0.55	323.48	101300	0
15/03/2015 00:00	4.19	81	0	0	185.96	0.58	324.47	101300	0
15/03/2015 00:00	3.79	81	0	0	224.06	0.35	320.71	101300	0
15/03/2015 00:00	1.48	80	0	0	176.23	0.68	300.46	101300	0
15/03/2015 00:00	0.48	88	0	0	225.97	0.33	285.35	101300	0
15/03/2015 00:00	0.28	87	0	0	247.41	0.59	284.06	101300	0
15/03/2015 00:00	0.18	86	0	0	247.16	0.55	283.61	101300	0
15/03/2015 00:00	-0.53	89	0.64	0	244.31	0.41	288.69	101300	0
15/03/2015 00:00	0.37	94	43.35	0	229.46	0.25	289.39	101300	0
15/03/2015 00:00	3.95	79	206.63	0	218.55	0.36	301.15	101300	0
15/03/2015 00:00	6.16	57	404.67	0	182.06	0.94	310.33	101300	0
15/03/2015 00:00	7.57	54	593.98	0	181.19	0.84	317.39	101300	0
15/03/2015 00:00	9.17	43	719.27	0	216.15	0.48	324.37	101300	0
15/03/2015 00:00	10.7	35	766.4	0	254.63	1.27	330.39	101300	0
15/03/2015 00:00	12.5	31	744.51	0	247.79	0.86	333.95	101300	0
15/03/2015 00:00	12.97	26	643.49	0	227.64	0.39	335.24	101300	0
15/03/2015 00:00	13.45	23	482.14	0	131.38	1.62	336.22	101300	0
15/03/2015 00:00	13.2	25	268.13	0	173.29	0.88	333.5	101300	0
15/03/2015 00:00	11.57	28	88.78	0	226.81	0.39	324.63	101300	0
15/03/2015 00:00	9.14	31	4.13	0	246.7	0.45	315.18	101300	0
15/03/2015 00:00	6.74	40	0.08	0	125.32	1.15	305.45	101300	0
15/03/2015 00:00	6.02	47	0	0	167.24	0.56	302.23	101300	0
15/03/2015 00:00	7.51	55	0	0	169.17	0.86	305.83	101300	0
15/03/2015 00:00	6.69	58	0	0	169.21	0.86	302.78	101300	0
15/03/2015 00:00	6.29	63	0	0	188.14	0.7	301.03	101300	0
16/03/2015 00:00	6.07	66	0	0	225.54	0.41	299.8	101300	0
16/03/2015 00:00	6.47	71	0	0	246.78	0.71	302.13	101300	0
16/03/2015 00:00	6.75	73	0	0	181.99	0.81	306.87	101300	0
16/03/2015 00:00	6.75	79	0	0	225.7	0.4	310.35	101300	0
16/03/2015 00:00	6.53	79	0	0	181.8	0.94	308.39	101300	0
16/03/2015 00:00	6.71	79	0	0	198.57	0.75	312.24	101300	0
16/03/2015 00:00	7.31	81	0.64	0	227.65	0.38	319.48	101300	0
16/03/2015 00:00	7.43	73	11.56	0	259.74	1.82	324.11	101300	0
16/03/2015 00:00	7.24	74	41.29	0	226.49	0.35	322.72	101300	0
16/03/2015 00:00	7.77	62	72.07	0	255.2	1.03	328.96	101300	0
16/03/2015 00:00	8.08	52	97.78	0	256.86	1.6	332.37	101300	0
16/03/2015 00:00	8.48	47	115.1	0	259.82	2.5	335.09	101300	1.7
16/03/2015 00:00	8.48	40	121.3	0	261.11	3.16	339.39	101300	0
16/03/2015 00:00	7.39	54	116.9	0	263.78	4.11	336.41	101300	0
16/03/2015 00:00	7.33	33	101.94	0	265.85	3.3	343.71	101300	0
16/03/2015 00:00	8.82	36	222.68	0	263.6	3.33	333.15	101300	0
16/03/2015 00:00	8.12	41	162.97	0	262.59	2.58	325.24	101300	0
16/03/2015 00:00	7.39	41	60.96	0	260.15	2.61	319.07	101300	0
16/03/2015 00:00	6.88	42	4.13	0	226.4	0.41	317.69	101300	0
16/03/2015 00:00	5.88	46	0.07	0	226.83	0.43	303.33	101300	0
16/03/2015 00:00	5.48	45	0	0	234.28	0.44	310.48	101300	0
16/03/2015 00:00	5.18	50	0	0	246.84	0.71	310.99	101300	0
16/03/2015 00:00	4.69	47	0	0	228.78	0.34	325.22	101300	0
16/03/2015 00:00	4.59	47	0	0	229.54	0.34	326.06	101300	0
17/03/2015 00:00	4.77	52	0	0	228.67	0.35	328.51	101300	0
17/03/2015 00:00	5.17	53	0	0	208.26	0.46	331	101300	0
17/03/2015 00:00	4.56	55	0	0	126.57	1.13	333.16	101300	0
17/03/2015 00:00	5.23	57	0	0	224.66	0.34	335.14	101300	0
17/03/2015 00:00	4.71	57	0	0	216.22	0.34	333.66	101300	0
17/03/2015 00:00	4.81	68	0	0	178.78	0.5	334.57	101300	0
17/03/2015 00:00	5.19	87	0.64	0	199.84	0.4	335.33	101300	0
17/03/2015 00:00	5.39	94	12.06	0	225.67	0.31	337.48	101300	0
17/03/2015 00:00	5.2	91	41.4	0	175.61	0.69	337.73	101300	0
17/03/2015 00:00	5.01	90	72.37	0	186.7	0.59	337.08	101300	0
17/03/2015 00:00	5.03	90	97.7	0	225.82	0.28	338.58	101300	0
17/03/2015 00:00	5.65	92	114.07	0	260.15	1.49	341.43	101300	0
17/03/2015 00:00	5.64	94	120.72	0	261.83	2.42	340.38	101300	0
17/03/2015 00:00	5.67	88	116.37	0	265.87	3.81	338.28	101300	0
17/03/2015 00:00	6.08	80	101.74	0	260.08	1.75	338.34	101300	0
17/03/2015 00:00	6.99	78	140.41	0	258.01	1.34	337.63	101300	0
17/03/2015 00:00	6.77	71	82.04	0	247.7	0.73	334.63	101300	0
17/03/2015 00:00	6.17	67	29.43	0	244.66	0.59	334.74	101300	0
17/03/2015 00:00	5.97	69	4.35	0	228.91	0.42	320.2	101300	0
17/03/2015 00:00	4.44	72	0.07	0	255.19	1.3	304.86	101300	0
17/03/2015 00:00	4.69	71	0	0	270.34	1.29	326.94	101300	0
17/03/2015 00:00	4.22	77	0	0	73.42	0.11	309.34	101300	0
17/03/2015 00:00	1.9	79	0	0	120.99	0.61	292.83	101300	0
17/03/2015 00:00	2.09	82	0	0	169.06	0.72	289.75	101300	0
18/03/2015 00:00	1.59	88	0	0	192.61	0.47	287.89	101300	0
18/03/2015 00:00	1.68	92	0	0	226.09	0.31	288.61	101300	0
18/03/2015 00:00	1.49	91	0	0	175.78	0.69	309.13	101300	0
18/03/2015 00:00	1.8	91	0	0	193.01	0.46	321.08	101300	0
18/03/2015 00:00	2.3	91	0	0	225.16	0.25	323.21	101300	0
18/03/2015 00:00	2.69	90	0	0	177.86	0.84	324.98	101300	0
18/03/2015 00:00	2.89	90	0.63	0	223.35	0.29	325.82	101300	0
18/03/2015 00:00	3.11	87	22.04	0	127.43	0.57	324.06	101300	0
18/03/2015 00:00	3.53	81	72.92	0	127.81	0.56	328.26	101300	0
18/03/2015 00:00	5.2	76	262.78	0	130.39	0.45	327	101300	0
18/03/2015 00:00	6.85	67	100.86	0	265.4	0.5	342.01	101300	0
18/03/2015 00:00	6.57	61	213.08	0	87.49	0.09	341.02	101300	0
18/03/2015 00:00	7.28	62	229.9	0	89.36	1.04	342.34	101300	0
18/03/2015 00:00	9.42	54	541.14	0	115.17	0.27	337.32	101300	0
18/03/2015 00:00	9.27	49	391.9	0	97.73	0.25	339.73	101300	0
18/03/2015 00:00	9.37	48	283.25	0	89.26	1.1	335.8	101300	0
18/03/2015 00:00	7.51	47	88.47	0	277.81	0.7	334.91	101300	0
18/03/2015 00:00	6.48	47	53.95	0	210.59	0.08	326.41	101300	0
18/03/2015 00:00	5.71	51	5.26	0	263.93	0.98	317.24	101300	0
18/03/2015 00:00	3.55	55	0.09	0	116.77	0.33	302.85	101300	0
18/03/2015 00:00	3.03	53	0	0	260.2	0.39	300.1	101300	0
18/03/2015 00:00	2.11	54	0	0	224.56	0.16	293.05	101300	0
18/03/2015 00:00	0.66	53	0	0	94.85	1.38	304.51	101300	0
18/03/2015 00:00	1.46	56	0	0	191.46	0.14	310.49	101300	0
19/03/2015 00:00	1.24	56	0	0	196.04	0.26	300.37	101300	0
19/03/2015 00:00	0.73	62	0	0	223.89	0.25	288.43	101300	0
19/03/2015 00:00	0.44	67	0	0	126.04	0.86	287.08	101300	0
19/03/2015 00:00	0.14	63	0	0	224.32	0.26	295.67	101300	0
19/03/2015 00:00	0.06	62	0	0	215.7	0.25	288.9	101300	0
19/03/2015 00:00	-0.12	63	0	0	175.23	0.35	305.91	101300	0
19/03/2015 00:00	-0.09	67	2.52	0	125.28	0.86	303.37	101300	0
19/03/2015 00:00	0.69	69	30.87	0	246.17	0.4	309.66	101300	0
19/03/2015 00:00	1.18	63	74.21	0	225.23	0.15	320.74	101300	0
19/03/2015 00:00	2.86	50	130.45	0	255.71	0.53	329.12	101300	0
19/03/2015 00:00	3.59	48	100.62	0	267.62	1.3	335.17	101300	0
19/03/2015 00:00	3.93	45	116	0	88.07	0.26	334.79	101300	0
19/03/2015 00:00	5.15	44	227.19	0	109.65	0.22	337.15	101300	0
19/03/2015 00:00	5.45	41	120.81	0	267.43	0.51	339.41	101300	0
19/03/2015 00:00	6.04	40	203.13	0	86.28	0.67	336.04	101300	0
19/03/2015 00:00	6.91	36	139.41	0	259.12	0.15	333.67	101300	0
19/03/2015 00:00	6.89	33	84.96	0	93.12	1.41	331.5	101300	0
19/03/2015 00:00	6.17	34	80.14	0	89.9	1.41	309.3	101300	0
19/03/2015 00:00	4.92	34	5.92	0	91	1.53	302.9	101300	0
19/03/2015 00:00	2.73	41	0.1	0	99.76	1.17	297.92	101300	0
19/03/2015 00:00	1.73	58	0	0	99.8	1.17	291.13	101300	0
19/03/2015 00:00	1.32	63	0	0	99.82	1.17	308.68	101300	0
19/03/2015 00:00	1.32	62	0	0	99.82	1.17	308.68	101300	0
19/03/2015 00:00	1.85	59	0	0	126.2	0.28	328.9	101300	0
20/03/2015 00:00	1.85	60	0	0	126.2	0.28	328.9	101300	0
20/03/2015 00:00	2.22	59	0	0	100.04	1.16	326.59	101300	0
20/03/2015 00:00	4.04	58	0	0	263.44	1.89	327.47	101300	0
20/03/2015 00:00	4.12	67	0	0	224.65	0.34	325.55	101300	0
20/03/2015 00:00	4.2	78	0	0	104.81	1.96	325.33	101300	0
20/03/2015 00:00	3.98	78	0	0	129.39	1.67	326.2	101300	0
20/03/2015 00:00	3.56	86	0.64	0	112.45	1.97	327.77	101300	0
20/03/2015 00:00	3.66	78	15.22	0	111.74	2.44	329.2	101300	0
20/03/2015 00:00	3.66	68	45.24	0	175.23	1.01	330.03	101300	0
20/03/2015 00:00	4.07	64	76.15	0	188.24	0.85	332.45	101300	0
20/03/2015 00:00	4.38	52	101.41	0	225.68	0.42	335.42	101300	0
20/03/2015 00:00	5.99	43	118.36	0	223	0.39	342.75	101300	0
20/03/2015 00:00	7.14	42	124.47	0	220.25	0.23	349.56	101300	0
20/03/2015 00:00	7.64	40	120.29	0	107.58	0.09	350.85	101300	0
20/03/2015 00:00	7.63	29	104.48	0	117.28	0.12	351.61	101300	0
20/03/2015 00:00	5.49	34	80.75	0	269.1	2.17	342.19	101300	0
20/03/2015 00:00	5.75	29	50.44	0	255.46	0.23	344.45	101300	0
20/03/2015 00:00	5.28	30	19.37	0	126.31	0.57	340.7	101300	0
20/03/2015 00:00	5.46	33	2.27	0	255.14	1	338.63	101300	0
20/03/2015 00:00	4.9	47	0.04	0	127.72	0.56	337.04	101300	0
20/03/2015 00:00	4.55	54	0	0	231.48	0.11	336.05	101300	0
20/03/2015 00:00	4.46	64	0	0	124.37	0.29	335.76	101300	0
20/03/2015 00:00	5.17	68	0	0	93.47	0.1	336.73	101300	0
20/03/2015 00:00	4.95	71	0	0	92.43	0.11	337.59	101300	0
21/03/2015 00:00	4.74	75	0	0	71.39	0.07	337.03	101300	0
21/03/2015 00:00	4.25	77	0	0	303.91	0.12	331.36	101300	0
21/03/2015 00:00	4.01	81	0	0	248.81	0.14	330.45	101300	0
21/03/2015 00:00	3.54	82	0	0	95.97	0.23	328.45	101300	0
21/03/2015 00:00	3.43	84	0	0	113.13	0.25	327.87	101300	0
21/03/2015 00:00	3.22	84	0	0	86.99	0.4	327.21	101300	0
21/03/2015 00:00	2.96	86	1.27	0	275.61	0.1	328.68	101300	0
21/03/2015 00:00	3.03	86	26.57	0	277.01	0.09	327.25	101300	0
21/03/2015 00:00	3.57	79	79.38	0	263.11	0.12	332.22	101300	0
21/03/2015 00:00	4.6	63	134.6	0	85.85	0.51	337.28	101300	0
21/03/2015 00:00	7.02	53	281.62	0	258.37	0.14	337.78	101300	0
21/03/2015 00:00	7.37	56	342.8	0	271.33	1.07	338.17	101300	0
21/03/2015 00:00	7.75	57	360.97	0	250.42	0.14	341.46	101300	0
21/03/2015 00:00	7.82	62	125.31	0	94.25	0.11	342.51	101300	0
21/03/2015 00:00	7.5	74	106.9	0	93.05	0.22	338.62	101300	0
21/03/2015 00:00	7.84	75	82.4	0	295.86	0.32	337.79	101300	0
21/03/2015 00:00	7.43	76	51.96	0	90.87	0.38	334.87	101300	0
21/03/2015 00:00	6.82	79	45.27	0	88.53	0.28	326.9	101300	0
21/03/2015 00:00	6.05	83	4.02	0	255.89	0.12	333.65	101300	0
21/03/2015 00:00	4.87	89	0.06	0	273.4	0.14	329.66	101300	0
21/03/2015 00:00	4.57	92	0	0	93.83	0.25	329.31	101300	0
21/03/2015 00:00	4.21	87	0	0	55.21	0.12	329.06	101300	0
21/03/2015 00:00	3.8	90	0	0	94.31	0.23	327.42	101300	0
21/03/2015 00:00	2.97	88	0	0	171.87	0.06	325.07	101300	0
22/03/2015 00:00	2.37	90	0	0	287.63	0.3	309.53	101300	0
22/03/2015 00:00	2.03	89	0	0	94.95	0.33	321.53	101300	0
22/03/2015 00:00	2.13	88	0	0	218.77	0.07	321.62	101300	0
22/03/2015 00:00	1.82	91	0	0	271.7	0.12	320.85	101300	0
22/03/2015 00:00	1.81	88	0	0	97.36	0.23	320.7	101300	0
22/03/2015 00:00	0.94	88	0	0	112.1	0.19	307.88	101300	0
22/03/2015 00:00	0.83	89	3.17	0	104.78	0.2	307.68	101300	0
22/03/2015 00:00	0.83	91	28.51	0	134.6	0.14	318.74	101300	0
22/03/2015 00:00	1.41	92	81.25	0	147.79	0.15	323.53	101300	0
22/03/2015 00:00	3.52	93	272.37	0	93.34	0.22	323.66	101300	0
22/03/2015 00:00	5.66	85	204.38	0	98.41	0.28	338.82	101300	0
22/03/2015 00:00	6.86	82	534.5	0	80.87	0.25	333.55	101300	0
22/03/2015 00:00	8.49	86	599.61	0	259.67	0.19	339.73	101300	0
22/03/2015 00:00	9.2	64	541.94	0	237	0.13	337.57	101300	0
22/03/2015 00:00	10.03	86	394.64	0	128.76	0.18	340.31	101300	0
22/03/2015 00:00	9.91	90	347.08	0	286.46	0.54	333.41	101300	0
22/03/2015 00:00	9.61	82	136.51	0	90.78	0.33	330.81	101300	0
22/03/2015 00:00	8.16	85	61.28	0	92.12	0.3	323.29	101300	0
22/03/2015 00:00	6.94	75	6.75	0	93.61	0.28	320.27	101300	0
22/03/2015 00:00	5.75	77	0.12	0	93.85	0.33	324.19	101300	0
22/03/2015 00:00	5.2	79	0	0	99.4	0.22	326.89	101300	0
22/03/2015 00:00	4.53	84	0	0	93.21	0.53	326.92	101300	0
22/03/2015 00:00	3.65	85	0	0	262.16	0.13	324.95	101300	0
22/03/2015 00:00	3.7	84	0	0	95.85	0.33	327.99	101300	0
23/03/2015 00:00	3.86	86	0	0	260.97	0.08	328.02	101300	0
23/03/2015 00:00	4.23	86	0	0	233.94	0.09	328.89	101300	0
23/03/2015 00:00	4.11	86	0	0	257.41	0.1	327.43	101300	0
23/03/2015 00:00	4.1	87	0	0	263.1	0.1	327.33	101300	0
23/03/2015 00:00	3.22	86	0	0	260.97	0.15	325.97	101300	0
23/03/2015 00:00	3.52	80	0	0	200.13	0.13	326.16	101300	0
23/03/2015 00:00	3.57	76	1.27	0	240.52	0.13	329.01	101300	0
23/03/2015 00:00	3.52	67	17.79	0	124.47	0.23	332.26	101300	0
23/03/2015 00:00	2.9	62	48.55	0	117.42	0.29	331.97	101300	0
23/03/2015 00:00	4.01	63	79.6	0	164.43	0.18	337.46	101300	0
23/03/2015 00:00	5.1	52	203.24	0	183.87	0.18	338	101300	0
23/03/2015 00:00	6.6	44	227.33	0	194.21	0.18	339.75	101300	0
23/03/2015 00:00	7.44	47	240.17	0	80.71	0.32	339.19	101300	0
23/03/2015 00:00	8.17	42	231.99	0	256.7	0.25	335.54	101300	0
23/03/2015 00:00	8.74	41	202.46	0	251.59	0.22	337.18	101300	0
23/03/2015 00:00	8.5	39	151.53	0	174.36	0.09	340.3	101300	0
23/03/2015 00:00	7.45	36	92.03	0	78.85	0.24	331.21	101300	0
23/03/2015 00:00	6.83	38	84.44	0	80.13	0.35	311.73	101300	0
23/03/2015 00:00	6.22	37	7.31	0	77.71	0.2	318.12	101300	0
23/03/2015 00:00	5.26	39	0.13	0	257.76	0.22	318.35	101300	0
23/03/2015 00:00	4.3	41	0	0	253.41	0.18	315.74	101300	0
23/03/2015 00:00	3.92	43	0	0	248.2	0.17	322.69	101300	0
23/03/2015 00:00	2.68	40	0	0	234.77	0.12	313.31	101300	0
23/03/2015 00:00	2.04	43	0	0	122.58	0.24	302.55	101300	0
24/03/2015 00:00	1.44	47	0	0	105.98	0.3	300.29	101300	0
24/03/2015 00:00	2.67	55	0	0	82.83	0.29	296.21	101300	0
24/03/2015 00:00	0.74	58	0	0	242.17	0.16	291.44	101300	0
24/03/2015 00:00	0.07	62	0	0	208.17	0.18	289.43	101300	0
24/03/2015 00:00	0.35	64	0	0	168.04	0.2	284.58	101300	0
24/03/2015 00:00	0.16	65	0	0	132.8	0.23	293.97	101300	0
24/03/2015 00:00	0.83	72	5.71	0	97.82	0.25	288.39	101300	0
24/03/2015 00:00	2.07	74	71.7	0	100	0.41	296.49	101300	0
24/03/2015 00:00	4.7	65	231.03	0	128.35	0.28	305.17	101300	0
24/03/2015 00:00	6.42	59	412.26	0	126.09	0.32	315.62	101300	0
24/03/2015 00:00	7.32	55	585.59	0	87.59	2.13	318.11	101300	0
24/03/2015 00:00	9.15	49	698.93	0	85.99	1.22	327.22	101300	0
24/03/2015 00:00	10.12	44	736.53	0	84.22	0.99	330.33	101300	0
24/03/2015 00:00	11.11	33	712.93	0	78.88	0.33	332.53	101300	0
24/03/2015 00:00	11.32	35	633.37	0	86.25	1.17	335.15	101300	0
24/03/2015 00:00	11.33	38	468.14	0	86	1.54	332.06	101300	0
24/03/2015 00:00	11.27	38	259.7	0	85.87	1.58	328.57	101300	0
24/03/2015 00:00	10.46	39	88.42	0	88.57	2.69	322.17	101300	0
24/03/2015 00:00	9.04	40	9.15	0	89.47	1.86	314.49	101300	0
24/03/2015 00:00	5.79	45	0.2	0	89.48	1.9	302.02	101300	0
24/03/2015 00:00	3.99	47	0	0	87.53	0.94	294.98	101300	0
24/03/2015 00:00	3.59	49	0	0	266.25	0.24	293.3	101300	0
24/03/2015 00:00	2.7	52	0	0	197.07	0.11	290.07	101300	0
24/03/2015 00:00	2.99	56	0	0	210.14	0.16	290.9	101300	0
25/03/2015 00:00	4.16	88	0	0	84.68	0.56	294.39	101300	0
25/03/2015 00:00	3.87	90	0	0	84.32	0.56	293.57	101300	0
25/03/2015 00:00	3.55	91	0	0	84.5	0.86	292.4	101300	0
25/03/2015 00:00	2.2	79	0	0	84.23	0.88	288.26	101300	0
25/03/2015 00:00	1.09	79	0	0	257.92	0.19	284.11	101300	0
25/03/2015 00:00	0.59	77	0	0	86.9	0.55	282.16	101300	0
[truncated: 6,762 more rows]
