# Supplementary material for: Hygrothermal simulation data of a living wall system for decentralized greywater treatment
Source: Data Brief. 2021 Dec 27;40:107741. doi: 10.1016/j.dib.2021.107741 (PMC8741426; doi:10.1016/j.dib.2021.107741)
Supplement: Supplementary file 1 [file mmc1.zip › DataInBrief_Submission/Input_Delphin_Exterior boundary conditions_With greening.csv]

Exterior boundary conditions_With greening
Date/Time	Temperature [C]	RelativeHumidity [%]	DirectRadiationNormal [W/m2]	DiffuseRadiationHorizontal [W/m2]	WindDirection [Deg]	WindVelocity [m/s]	LongWaveCounterRadiation [W/m2]	AirPressure [Pa]	Rain [l/m2h]
01/01/2015 00:00	0.33	100	0	0	244.52	0.18	308.95	101300	0
01/01/2015 00:00	-0.84	100	0	0	104.38	0.83	305.6	101300	0
01/01/2015 00:00	-1.67	100	0	0	168.19	0.26	302.19	101300	0
01/01/2015 00:00	-2.11	100	0	0	221.96	0.13	300.12	101300	0
01/01/2015 00:00	-2.42	100	0	0	260.2	0.49	298.73	101300	0
01/01/2015 00:00	-2.67	100	0	0	221.34	0.16	297.55	101300	0
01/01/2015 00:00	-2.59	100	0	0	169.47	0.39	297.89	101300	0
01/01/2015 00:00	-2.56	100	0	0	259.94	0.49	298.26	101300	0
01/01/2015 00:00	-2.09	100	0.91	0	246.51	0.27	304.28	101300	0
01/01/2015 00:00	-2.2	100	9.55	0	266.15	0.69	303.06	101300	0
01/01/2015 00:00	-1.97	100	22.38	0	254.52	0.38	305.14	101300	0
01/01/2015 00:00	-2.34	98	31.16	0	263.74	0.86	303.5	101300	0
01/01/2015 00:00	-1.64	100	34.44	0	253.82	0.36	307.29	101300	0
01/01/2015 00:00	-1.51	100	30.86	0	247.92	0.21	308.22	101300	0
01/01/2015 00:00	-1.59	100	22.2	0	225.2	0.11	307.02	101300	0
01/01/2015 00:00	-2.16	100	9.39	0	104.27	0.46	302.2	101300	0
01/01/2015 00:00	-2.55	100	1.05	0	189.11	0.1	299.83	101300	0
01/01/2015 00:00	-2.79	100	0.01	0	222.06	0.14	297.89	101300	0
01/01/2015 00:00	-2.81	100	0	0	173.19	0.26	297.73	101300	0
01/01/2015 00:00	-2.92	100	0	0	245.06	0.18	297.23	101300	0
01/01/2015 00:00	-2.84	100	0	0	225.6	0.1	297.24	101300	0
01/01/2015 00:00	-2.61	100	0	0	246.04	0.27	297.35	101300	0
01/01/2015 00:00	-2.8	100	0	0	225.11	0.16	296.79	101300	0
01/01/2015 00:00	-3.06	100	0	0	245.94	0.28	296.27	101300	0
02/01/2015 00:00	-3.09	100	0	0	225.16	0.18	295.6	101300	0
02/01/2015 00:00	-3.36	100	0	0	245.4	0.27	294.68	101300	0
02/01/2015 00:00	-3.33	96	0	0	125.89	0.71	294.85	101300	0
02/01/2015 00:00	-3.23	100	0	0	130.39	0.58	295.54	101300	0
02/01/2015 00:00	-3.42	100	0	0	168.01	0.39	295.27	101300	0
02/01/2015 00:00	-3.53	100	0	0	222.93	0.21	294.8	101300	0
02/01/2015 00:00	-3.17	100	0	0	245.24	0.24	296.15	101300	0
02/01/2015 00:00	-3.1	100	0	0	125.9	0.61	296.57	101300	0
02/01/2015 00:00	-3.08	100	0.9	0	124.19	0.63	296.8	101300	0
02/01/2015 00:00	-2.73	100	9.48	0	111.49	0.81	298.85	101300	0
02/01/2015 00:00	-2.41	100	22.24	0	219.64	0.2	302.06	101300	0
02/01/2015 00:00	-1.99	100	31	0	168.02	0.39	304.6	101300	0
02/01/2015 00:00	-1.46	100	34.29	0	126.24	0.41	307.56	101300	0
02/01/2015 00:00	-1.17	100	31.19	0	94.774	0.36	308.53	101300	0
02/01/2015 00:00	-1.19	100	22.12	0	167.64	0.32	307.25	101300	0
02/01/2015 00:00	-1.53	100	9.81	0	122.6	0.2	305.15	101300	0
02/01/2015 00:00	-2.09	100	1.05	0	92.098	0.73	301.39	101300	0
02/01/2015 00:00	-1	100	0.01	0	297.4	0.1	302.98	101300	0
02/01/2015 00:00	-1.62	100	0	0	71.838	0.1	302.3	101300	0
02/01/2015 00:00	-0.63	100	0	0	106.12	0.1	304.06	101300	0
02/01/2015 00:00	-1.64	100	0	0	277.02	0.1	302.42	101300	0
02/01/2015 00:00	-0.37	100	0	0	96.927	0.1	304.98	101300	0
02/01/2015 00:00	-1.22	100	0	0	278.81	0.1	303.91	101300	0
02/01/2015 00:00	-1.18	100	0	0	92.545	0.1	303.91	101300	0
03/01/2015 00:00	-1.38	100	0	0	63.644	0.1	303.44	101300	0
03/01/2015 00:00	-1.35	100	0	0	67.067	0.1	303.48	101300	0
03/01/2015 00:00	-0.82	100	0	0	122.62	0.1	304.7	101300	0
03/01/2015 00:00	-0.93	100	0	0	1.6008	0.1	304.44	101300	0
03/01/2015 00:00	-1.09	100	0	0	272.7	0.18	304.51	101300	0
03/01/2015 00:00	-1.09	100	0	0	93.567	0.15	304.42	101300	0
03/01/2015 00:00	-0.93	100	0	0	90.151	0.16	305.33	101300	0
03/01/2015 00:00	-0.84	100	0	0	87.061	0.37	305.66	101300	0
03/01/2015 00:00	-1	100	1.35	0	92.129	0.71	304.51	101300	0
03/01/2015 00:00	-0.82	100	9.49	0	90.047	0.62	305.33	101300	0
03/01/2015 00:00	-1.07	89	22.24	0	88.403	0.95	304.71	101300	0
03/01/2015 00:00	-0.89	81	31.45	0	92.195	1.21	305.45	101300	0
03/01/2015 00:00	-0.69	87	34.75	0	86.668	0.78	306.77	101300	0
03/01/2015 00:00	-0.5	87	31.65	0	86.634	0.71	307.05	101300	0
03/01/2015 00:00	-0.66	99	22.58	0	86.966	0.91	305.69	101300	0
03/01/2015 00:00	-0.66	100	9.82	0	85.496	0.18	305.44	101300	0
03/01/2015 00:00	-1.09	100	1.96	0	87.121	0.79	301.68	101300	0
03/01/2015 00:00	-1.27	100	0.03	0	92.181	0.66	301.47	101300	0
03/01/2015 00:00	-0.98	100	0	0	90.192	0.79	302.51	101300	0
03/01/2015 00:00	-1.13	100	0	0	82.089	0.21	300.95	101300	0
03/01/2015 00:00	-1.11	96	0	0	94.246	1.14	300.85	101300	0
03/01/2015 00:00	-0.73	100	0	0	87.734	0.52	302.3	101300	0
03/01/2015 00:00	-0.85	100	0	0	90.314	0.43	301.56	101300	0
03/01/2015 00:00	-0.55	100	0	0	90.714	0.71	302.51	101300	0
04/01/2015 00:00	-0.46	100	0	0	94.442	0.94	303.52	101300	0
04/01/2015 00:00	-0.56	98	0	0	90.187	0.94	302.93	101300	0
04/01/2015 00:00	-0.68	100	0	0	92.164	0.85	302.44	101300	0
04/01/2015 00:00	-0.92	100	0	0	88.353	0.1	300.61	101300	0
04/01/2015 00:00	-0.59	89	0	0	97.132	1.61	302.84	101300	0
04/01/2015 00:00	-0.64	95	0	0	104.48	0.97	302.51	101300	0
04/01/2015 00:00	-0.61	92	0	0	102.05	1.1	302.98	101300	0
04/01/2015 00:00	-0.76	100	0	0	100.25	0.7	302.97	101300	0
04/01/2015 00:00	-0.99	100	1.35	0	96.881	0.94	302.01	101300	0
04/01/2015 00:00	-0.62	98	9.94	0	98.441	0.93	305.71	101300	0
04/01/2015 00:00	-0.45	91	22.25	0	111	0.83	306.48	101300	0
04/01/2015 00:00	-0.03	81	31.45	0	104.47	0.98	308.29	101300	0
04/01/2015 00:00	0.4	85	34.75	0	125.59	0.71	309.86	101300	0
04/01/2015 00:00	0.42	78	31.65	0	166.43	0.4	309.44	101300	0
04/01/2015 00:00	0.1	78	23.03	0	126.47	0.9	307.1	101300	0
04/01/2015 00:00	0.03	81	10.28	0	167.17	0.52	305.49	101300	0
04/01/2015 00:00	-0.82	84	1.51	0	126.21	0.71	302.55	101300	0
04/01/2015 00:00	-0.93	98	0.02	0	111.58	0.81	301.8	101300	0
04/01/2015 00:00	-1.04	100	0	0	164.94	0.34	301.74	101300	0
04/01/2015 00:00	-1.03	100	0	0	188.84	0.4	301.8	101300	0
04/01/2015 00:00	-1.42	100	0	0	221.69	0.29	300.97	101300	0
04/01/2015 00:00	-1.4	100	0	0	246.31	0.31	301.62	101300	0
04/01/2015 00:00	-1.49	99	0	0	260.06	0.81	301.02	101300	0
04/01/2015 00:00	-1.63	100	0	0	254.39	0.69	300.47	101300	0
05/01/2015 00:00	-1.63	100	0	0	222.12	0.23	300.2	101300	0
05/01/2015 00:00	-1.52	100	0	0	126.2	0.71	300.81	101300	0
05/01/2015 00:00	-1.51	100	0	0	124.2	0.78	300.88	101300	0
05/01/2015 00:00	-1.55	100	0	0	133.67	0.53	300.73	101300	0
05/01/2015 00:00	-1.54	100	0	0	221.28	0.22	300.76	101300	0
05/01/2015 00:00	-1.53	100	0	0	126.28	0.61	301.2	101300	0
05/01/2015 00:00	-1.29	100	0	0	134.01	0.42	302.42	101300	0
05/01/2015 00:00	-1.13	100	0	0	126.8	0.66	303.13	101300	0
05/01/2015 00:00	-1.07	91	1.35	0	111.51	0.95	303.63	101300	0
05/01/2015 00:00	-0.86	100	9.94	0	166.58	0.59	304.26	101300	0
05/01/2015 00:00	-0.72	100	22.7	0	180.81	0.45	306.05	101300	0
05/01/2015 00:00	-0.13	100	31.91	0	221.67	0.22	310.09	101300	0
05/01/2015 00:00	0.55	85	35.21	0	191.54	0.3	314	101300	0
05/01/2015 00:00	0.47	84	32.11	0	112.3	0.53	313.36	101300	0
05/01/2015 00:00	0.53	77	23.04	0	94.493	0.54	311.3	101300	0
05/01/2015 00:00	0.3	82	10.28	0	95.812	0.51	309.1	101300	0
05/01/2015 00:00	0.1	89	1.51	0	105.26	0.46	307.55	101300	0
05/01/2015 00:00	0.29	91	0.02	0	99.814	0.81	307.81	101300	0
05/01/2015 00:00	0.55	100	0	0	90.05	0.43	308.73	101300	0
05/01/2015 00:00	0.59	100	0	0	85.127	0.33	308.78	101300	0
05/01/2015 00:00	1.11	100	0	0	267.25	0.1	309.72	101300	0
05/01/2015 00:00	0.85	100	0	0	86.265	0.26	310.4	101300	0
05/01/2015 00:00	0.78	100	0	0	72.594	0.1	309.65	101300	0
05/01/2015 00:00	1.35	100	0	0	265.83	0.1	310.86	101300	0
06/01/2015 00:00	1.29	100	0	0	267.06	0.1	311.64	101300	0
06/01/2015 00:00	1.13	100	0	0	255.8	0.1	311.42	101300	0
06/01/2015 00:00	0.41	100	0	0	77.344	0.1	309.03	101300	0
06/01/2015 00:00	1	100	0	0	259.48	0.1	309.71	101300	0
06/01/2015 00:00	0.93	100	0	0	115.61	0.1	310.16	101300	0
06/01/2015 00:00	0.3	100	0	0	78.373	0.1	308.51	101300	0
06/01/2015 00:00	0.48	100	0	0	88.5	0.27	308.35	101300	0
06/01/2015 00:00	0.24	100	0	0	88.096	0.26	306.63	101300	0
06/01/2015 00:00	-0.07	100	1.35	0	85.961	0.69	307.41	101300	0
06/01/2015 00:00	0.38	100	9.94	0	92.256	0.41	309.29	101300	0
06/01/2015 00:00	0.49	78	22.7	0	96.787	1.32	310.82	101300	0
06/01/2015 00:00	0.75	79	31.92	0	94.406	0.91	312.5	101300	0
06/01/2015 00:00	1.52	79	63.63	0	91.944	1.03	316.4	101300	0
06/01/2015 00:00	2.53	100	60.94	0	83.887	0.36	321.3	101300	0
06/01/2015 00:00	3.38	91	40.89	0	266.37	0.1	325.66	101300	0
06/01/2015 00:00	3.49	96	113.85	0	79.993	0.25	321.87	101300	0
06/01/2015 00:00	0.42	100	4.91	0	267.54	0.13	299.95	101300	0
06/01/2015 00:00	-1.6	100	0.07	0	278.8	0.1	299.54	101300	0
06/01/2015 00:00	-1	100	0	0	94.042	0.16	303.45	101300	0
06/01/2015 00:00	-0.69	100	0	0	87.022	0.35	304.2	101300	0
06/01/2015 00:00	-0.45	100	0	0	87.641	0.55	305.2	101300	0
06/01/2015 00:00	-0.63	100	0	0	92.243	0.45	304.29	101300	0
06/01/2015 00:00	-0.59	100	0	0	114.5	0.23	304.02	101300	0
06/01/2015 00:00	-0.27	100	0	0	123.84	0.43	305.61	101300	0
07/01/2015 00:00	-0.41	100	0	0	99.869	0.91	305.43	101300	0
07/01/2015 00:00	-0.34	100	0	0	93.306	0.14	304.61	101300	0
07/01/2015 00:00	-0.39	95	0	0	94.426	1.01	306.39	101300	0
07/01/2015 00:00	-0.47	100	0	0	105.36	0.43	306.05	101300	0
07/01/2015 00:00	-0.15	100	0	0	95.73	0.16	306.29	101300	0
07/01/2015 00:00	-0.29	100	0	0	92.18	0.54	306.45	101300	0
07/01/2015 00:00	0.57	100	0	0	282.26	0.1	307.37	101300	0
07/01/2015 00:00	-0.18	100	0	0	120.86	0.42	306.72	101300	0
07/01/2015 00:00	-0.35	100	1.36	0	96.478	0.75	306.68	101300	0
07/01/2015 00:00	-0.12	100	17.15	0	111.35	0.68	308.34	101300	0
07/01/2015 00:00	0.03	100	31.37	0	111.08	0.69	310.81	101300	0
07/01/2015 00:00	0.13	98	32.5	0	104.35	0.82	312.58	101300	0
07/01/2015 00:00	0.61	98	35.67	0	104.65	0.66	313.38	101300	0
07/01/2015 00:00	0.55	95	32.56	0	100.12	0.74	312.62	101300	0
07/01/2015 00:00	0.64	98	23.95	0	125.59	0.52	312.1	101300	0
07/01/2015 00:00	0.05	100	11.19	0	111.32	0.69	309.25	101300	0
07/01/2015 00:00	-0.63	100	1.53	0	126.23	0.41	305.62	101300	0
07/01/2015 00:00	-0.93	100	0.02	0	166.55	0.33	304.05	101300	0
07/01/2015 00:00	-1.09	100	0	0	111.53	0.68	304	101300	0
07/01/2015 00:00	-1.52	100	0	0	167.04	0.27	301.93	101300	0
07/01/2015 00:00	-1.92	100	0	0	166.36	0.32	300.03	101300	0
07/01/2015 00:00	-1.76	100	0	0	104.39	0.81	301.01	101300	0
07/01/2015 00:00	-1.04	100	0	0	91.345	0.1	301.92	101300	0
07/01/2015 00:00	-2.2	100	0	0	263.99	0.46	299.56	101300	0
08/01/2015 00:00	-2.67	100	0	0	255.14	0.23	297.16	101300	0
08/01/2015 00:00	-2.7	100	0	0	255.23	0.23	296.64	101300	0
08/01/2015 00:00	-2.77	100	0	0	125.06	0.3	296.45	101300	0
08/01/2015 00:00	-3.04	100	0	0	167.79	0.39	296.28	101300	0
08/01/2015 00:00	-3.19	100	0	0	125.98	0.71	296.14	101300	0
08/01/2015 00:00	-3.19	95	0	0	111.43	0.95	296.18	101300	0
08/01/2015 00:00	-3.09	100	0	0	111.75	0.83	296.86	101300	0
08/01/2015 00:00	-2.99	98	0	0	112.55	0.87	297.3	101300	0
08/01/2015 00:00	-2.88	96	1.35	0	112.23	0.96	297.85	101300	0
08/01/2015 00:00	-2.72	87	10.4	0	104.41	1.14	299.3	101300	0
08/01/2015 00:00	-2.46	94	40.18	0	111.29	0.95	301.96	101300	0
08/01/2015 00:00	-1.9	100	32.62	0	111.46	0.72	305.16	101300	0
08/01/2015 00:00	-1.25	100	36.12	0	125.64	0.62	307.66	101300	0
08/01/2015 00:00	-0.56	100	33.02	0	166.67	0.33	310.61	101300	0
08/01/2015 00:00	-0.69	100	23.96	0	126.13	0.51	309.28	101300	0
08/01/2015 00:00	-1.32	100	11.19	0	111.43	0.68	305.77	101300	0
08/01/2015 00:00	-1.28	100	1.53	0	179.68	0.12	304.58	101300	0
08/01/2015 00:00	-0.7	100	0.02	0	269.3	0.17	305.1	101300	0
08/01/2015 00:00	-1.28	100	0	0	214.71	0.1	303.76	101300	0
08/01/2015 00:00	-1.37	100	0	0	196.89	0.16	303.12	101300	0
08/01/2015 00:00	-1.41	100	0	0	240.14	0.15	302.77	101300	0
08/01/2015 00:00	-1.4	100	0	0	212.86	0.13	302.77	101300	0
08/01/2015 00:00	-0.49	100	0	0	266.76	0.11	304.73	101300	0
08/01/2015 00:00	-1.11	100	0	0	109.93	0.29	303.86	101300	0
09/01/2015 00:00	-0.91	100	0	0	101.37	0.15	304.82	101300	0
09/01/2015 00:00	-0.74	100	0	0	266.44	0.53	305.92	101300	0
09/01/2015 00:00	-0.77	100	0	0	157.78	0.2	305.97	101300	0
09/01/2015 00:00	-0.76	100	0	0	125.79	0.42	306.37	101300	0
09/01/2015 00:00	-0.74	100	0	0	111.76	0.39	306.61	101300	0
09/01/2015 00:00	-1.08	100	0	0	175.56	0.12	301.96	101300	0
09/01/2015 00:00	-1.03	100	0	0	171.3	0.17	305.75	101300	0
09/01/2015 00:00	-1.16	100	0	0	125.94	0.52	305.64	101300	0
09/01/2015 00:00	-0.12	100	1.36	0	125.89	0.52	309.86	101300	0
09/01/2015 00:00	0.57	100	17.15	0	128.19	0.86	310.94	101300	0
09/01/2015 00:00	1.18	100	23.27	0	123.84	0.72	315.05	101300	0
09/01/2015 00:00	1.81	100	61.05	0	125.93	0.7	319.93	101300	0
09/01/2015 00:00	2.22	100	36.47	0	111.47	0.81	321.31	101300	0
09/01/2015 00:00	2.82	100	33.02	0	125.78	0.51	322.86	101300	0
09/01/2015 00:00	2.66	100	24.41	0	104.57	0.65	321.75	101300	0
09/01/2015 00:00	2.42	100	11.65	0	112.32	0.38	320.27	101300	0
09/01/2015 00:00	2.18	100	1.98	0	125.72	0.3	317.97	101300	0
09/01/2015 00:00	2.13	100	0.03	0	110.99	0.69	317.27	101300	0
09/01/2015 00:00	2.03	100	0	0	111	0.69	316.78	101300	0
09/01/2015 00:00	2.03	100	0	0	125.57	0.72	316.59	101300	0
09/01/2015 00:00	1.42	100	0	0	166.94	0.46	314.19	101300	0
09/01/2015 00:00	1.42	100	0	0	166.43	0.41	314.69	101300	0
09/01/2015 00:00	1.12	100	0	0	220.32	0.15	313.5	101300	0
09/01/2015 00:00	1.1	100	0	0	246.14	0.2	313.33	101300	0
10/01/2015 00:00	0.92	100	0	0	173.02	0.25	312.64	101300	0
10/01/2015 00:00	0.84	100	0	0	126.14	0.41	312.3	101300	0
10/01/2015 00:00	0.74	100	0	0	126.28	0.58	312	101300	0
10/01/2015 00:00	0.71	100	0	0	164.33	0.27	311.79	101300	0
10/01/2015 00:00	0.71	100	0	0	165.08	0.22	311.77	101300	0
10/01/2015 00:00	0.84	100	0	0	111.85	0.69	312.17	101300	0
10/01/2015 00:00	0.84	100	0	0	125.46	0.62	312.33	101300	0
10/01/2015 00:00	0.82	100	0	0	125.3	0.62	311.59	101300	0
10/01/2015 00:00	0.55	92	1.35	0	125.2	0.62	310.69	101300	0
10/01/2015 00:00	0.73	87	10.39	0	126.01	0.71	312.22	101300	0
10/01/2015 00:00	0.99	92	23.6	0	166.83	0.46	314.56	101300	0
10/01/2015 00:00	1.31	86	32.83	0	166.52	0.41	317.02	101300	0
10/01/2015 00:00	1.31	89	32.83	0	166.52	0.41	317.02	101300	0
10/01/2015 00:00	2.66	85	25.26	0	180.95	0.39	325.61	101300	0
10/01/2015 00:00	2.66	93	25.26	0	180.95	0.39	325.61	101300	0
10/01/2015 00:00	2.17	94	12.31	0	220.34	0.2	321.6	101300	0
10/01/2015 00:00	1.43	98	2.04	0	209.3	0.27	315.69	101300	0
10/01/2015 00:00	0.85	100	0.03	0	174.12	0.37	312.24	101300	0
10/01/2015 00:00	0.78	100	0	0	245.74	0.28	311.89	101300	0
10/01/2015 00:00	0.8	100	0	0	263.19	0.43	312	101300	0
10/01/2015 00:00	0.34	100	0	0	221.93	0.2	309.85	101300	0
10/01/2015 00:00	0.21	100	0	0	222.59	0.21	309.33	101300	0
10/01/2015 00:00	0.09	100	0	0	229.14	0.2	308.66	101300	0
10/01/2015 00:00	0.18	100	0	0	245.24	0.32	308.95	101300	0
11/01/2015 00:00	0.24	100	0	0	225.14	0.23	308.74	101300	0
11/01/2015 00:00	0.15	100	0	0	245.65	0.41	308.49	101300	0
11/01/2015 00:00	-0.09	100	0	0	177.73	0.31	306.54	101300	0
11/01/2015 00:00	-0.23	100	0	0	176.42	0.41	307.48	101300	0
11/01/2015 00:00	-0.3	100	0	0	156.42	0.49	308.26	101300	0
11/01/2015 00:00	-0.35	100	0	0	111.52	0.94	308.13	101300	0
11/01/2015 00:00	-0.74	100	0	0	126.29	0.91	306.92	101300	0
11/01/2015 00:00	-0.86	100	0	0	167.03	0.53	306.46	101300	0
11/01/2015 00:00	-1.04	100	1.35	0	164.85	0.62	305.8	101300	0
11/01/2015 00:00	-0.89	100	10.84	0	184.51	0.38	307.22	101300	0
11/01/2015 00:00	-0.3	100	23.61	0	222.68	0.24	311.06	101300	0
11/01/2015 00:00	0.41	100	33.28	0	245.61	0.32	314.59	101300	0
11/01/2015 00:00	0.91	96	37.04	0	174.81	0.43	314.8	101300	0
11/01/2015 00:00	0.85	89	34.39	0	162.87	0.6	314.22	101300	0
11/01/2015 00:00	0.48	84	25.33	0	126.85	0.9	311.23	101300	0
11/01/2015 00:00	-0.23	92	12.57	0	170.34	0.57	309.79	101300	0
11/01/2015 00:00	-0.61	100	2	0	254.59	0.66	307.01	101300	0
11/01/2015 00:00	-1.2	100	0.03	0	223.34	0.22	305.11	101300	0
11/01/2015 00:00	-1.54	100	0	0	173.23	0.44	303.01	101300	0
11/01/2015 00:00	-1.66	100	0	0	222.22	0.24	302.58	101300	0
11/01/2015 00:00	-1.59	100	0	0	236.86	0.21	302.78	101300	0
11/01/2015 00:00	-1.45	100	0	0	259.85	0.69	303.58	101300	0
11/01/2015 00:00	-1.57	100	0	0	254.32	0.38	303.23	101300	0
11/01/2015 00:00	-1.66	100	0	0	259.95	0.67	303.08	101300	0
12/01/2015 00:00	-1.38	100	0	0	244.56	0.25	303.65	101300	0
12/01/2015 00:00	-1.08	100	0	0	172.55	0.38	304.02	101300	0
12/01/2015 00:00	-1.28	100	0	0	221.41	0.17	303.5	101300	0
12/01/2015 00:00	-1.57	100	0	0	221.28	0.17	302.82	101300	0
12/01/2015 00:00	-1.77	100	0	0	221.33	0.17	302.23	101300	0
12/01/2015 00:00	-2.07	100	0	0	228.28	0.15	301.3	101300	0
12/01/2015 00:00	-2.16	100	0	0	245.53	0.19	301.04	101300	0
12/01/2015 00:00	-1.99	100	0	0	254.94	0.42	301.61	101300	0
12/01/2015 00:00	-2.25	100	1.35	0	246.22	0.28	300.76	101300	0
12/01/2015 00:00	-2.26	100	10.84	0	254.97	0.65	301.43	101300	0
12/01/2015 00:00	-2.14	100	24.06	0	256.05	0.64	303.52	101300	0
12/01/2015 00:00	-2.22	100	33.74	0	260.06	0.91	303.87	101300	0
12/01/2015 00:00	-1.4	100	37.49	0	244.15	0.25	308.61	101300	0
12/01/2015 00:00	-1.81	100	34.85	0	171.31	0.38	306.35	101300	0
12/01/2015 00:00	-1.69	100	25.79	0	193.82	0.3	306.09	101300	0
12/01/2015 00:00	-2.17	100	13.02	0	222.4	0.21	302.76	101300	0
12/01/2015 00:00	-2.66	100	2.01	0	246.16	0.29	299.2	101300	0
12/01/2015 00:00	-2.92	100	0.03	0	254.62	0.34	297.96	101300	0
12/01/2015 00:00	-2.84	100	0	0	170.26	0.26	298.35	101300	0
12/01/2015 00:00	-2.87	95	0	0	217.95	0.11	297.7	101300	0
12/01/2015 00:00	-2.87	96	0	0	104.2	0.82	297.55	101300	0
12/01/2015 00:00	-3.09	100	0	0	165.78	0.33	296.66	101300	0
12/01/2015 00:00	-3.16	100	0	0	104.98	0.45	296.4	101300	0
12/01/2015 00:00	-3.02	100	0	0	254.74	0.41	296.84	101300	0
13/01/2015 00:00	-3.12	100	0	0	225.09	0.18	296.65	101300	0
13/01/2015 00:00	-3.49	100	0	0	245.65	0.32	295.17	101300	0
13/01/2015 00:00	-3.59	100	0	0	175.1	0.37	294.71	101300	0
13/01/2015 00:00	-3.49	100	0	0	212.87	0.2	295.41	101300	0
13/01/2015 00:00	-3.5	100	0	0	244.95	0.26	295.24	101300	0
13/01/2015 00:00	-3.43	100	0	0	168.7	0.45	295.42	101300	0
13/01/2015 00:00	-3.22	100	0	0	126.19	0.71	296.1	101300	0
13/01/2015 00:00	-3.4	100	0	0	125.22	0.85	295.7	101300	0
13/01/2015 00:00	-3.21	100	1.36	0	165.83	0.46	296.52	101300	0
13/01/2015 00:00	-2.67	100	18.52	0	169.13	0.35	299.05	101300	0
13/01/2015 00:00	-0.02	100	113.33	0	172.94	0.35	313.28	101300	0
13/01/2015 00:00	2.66	97	232.79	0	211.56	0.24	328.94	101300	0
13/01/2015 00:00	4.53	79	319.3	0	245.23	0.34	338.52	101300	0
13/01/2015 00:00	5.79	72	323.26	0	176.3	0.37	343.41	101300	0
13/01/2015 00:00	4.95	78	180.69	0	158.68	0.48	338.38	101300	0
13/01/2015 00:00	2.99	82	113.07	0	111.51	0.81	324.04	101300	0
13/01/2015 00:00	0.3	100	6.77	0	126.04	0.51	304.28	101300	0
13/01/2015 00:00	-0.81	100	0.1	0	165.82	0.27	301.35	101300	0
13/01/2015 00:00	0.19	100	0	0	166.65	0.32	307.47	101300	0
13/01/2015 00:00	0.42	100	0	0	165.33	0.33	304.69	101300	0
13/01/2015 00:00	-0.7	100	0	0	158.32	0.37	301.92	101300	0
13/01/2015 00:00	0.21	100	0	0	126.04	0.61	307.46	101300	0
13/01/2015 00:00	0.87	100	0	0	244.3	0.18	308.83	101300	0
13/01/2015 00:00	0.89	100	0	0	251.41	0.27	309.04	101300	0
14/01/2015 00:00	0.95	100	0	0	263.5	0.58	310.41	101300	0
14/01/2015 00:00	0.66	100	0	0	213.9	0.15	309.19	101300	0
14/01/2015 00:00	0.61	100	0	0	254.33	0.32	309.43	101300	0
14/01/2015 00:00	0.36	100	0	0	173.13	0.37	308.89	101300	0
14/01/2015 00:00	-0.91	100	0	0	245.54	0.11	304.58	101300	0
14/01/2015 00:00	-0.93	100	0	0	265.99	0.52	301.27	101300	0
14/01/2015 00:00	-1.18	100	0	0	253.47	0.2	304.34	101300	0
14/01/2015 00:00	-1.05	100	0	0	220.06	0.13	303.8	101300	0
14/01/2015 00:00	-1.84	100	1.38	0	284.09	0.11	301.55	101300	0
14/01/2015 00:00	1.08	100	103.99	0	244.57	0.1	319.28	101300	0
14/01/2015 00:00	1.84	100	74.98	0	104.12	0.47	319.41	101300	0
14/01/2015 00:00	3.39	93	232.82	0	260.11	0.71	329.11	101300	0
14/01/2015 00:00	4.66	92	183.09	0	254.44	0.54	335.91	101300	0
14/01/2015 00:00	3.17	90	66.26	0	175.25	0.37	326.97	101300	0
14/01/2015 00:00	2.09	100	27.09	0	254.86	0.58	319.23	101300	0
14/01/2015 00:00	1.62	100	13.49	0	245.85	0.24	315.37	101300	0
14/01/2015 00:00	1.1	100	3.82	0	259.95	0.47	310.06	101300	0
14/01/2015 00:00	0.91	100	0.06	0	245.36	0.22	308.93	101300	0
14/01/2015 00:00	1.02	100	0	0	254.68	0.33	309.97	101300	0
14/01/2015 00:00	0.86	100	0	0	245.88	0.19	308.74	101300	0
14/01/2015 00:00	0.68	100	0	0	237.1	0.16	309.65	101300	0
14/01/2015 00:00	1.13	100	0	0	173.88	0.49	312.42	101300	0
14/01/2015 00:00	1.15	100	0	0	197.39	0.36	312.72	101300	0
14/01/2015 00:00	0.65	100	0	0	244.03	0.26	309.97	101300	0
15/01/2015 00:00	0.69	100	0	0	126.96	0.41	310.8	101300	0
15/01/2015 00:00	0.54	100	0	0	111.66	0.55	310.37	101300	0
15/01/2015 00:00	0.51	100	0	0	126.89	0.41	310.18	101300	0
15/01/2015 00:00	0.69	100	0	0	254.75	0.49	310.82	101300	0
15/01/2015 00:00	0.67	100	0	0	165.47	0.27	310.68	101300	0
15/01/2015 00:00	0.77	100	0	0	127.28	0.41	310.85	101300	0
15/01/2015 00:00	1.38	100	0	0	246.07	0.31	313.08	101300	0
15/01/2015 00:00	1.59	100	0	0	259.98	0.69	313.02	101300	0
15/01/2015 00:00	-0.31	100	4.06	0	241.65	0.16	303.69	101300	0
15/01/2015 00:00	0.9	100	19.45	0	126.06	0.61	311.72	101300	0
15/01/2015 00:00	2.77	100	44.53	0	168.57	0.45	321.63	101300	0
15/01/2015 00:00	4.7	98	63.44	0	223.9	0.27	330.58	101300	0
15/01/2015 00:00	4.4	90	70.96	0	254.35	1.01	329.69	101300	0
15/01/2015 00:00	4.4	94	70.96	0	254.35	1.01	329.69	101300	0
15/01/2015 00:00	4.87	100	14.19	0	224.47	0.29	332.39	101300	0
15/01/2015 00:00	4.87	100	14.19	0	224.47	0.29	332.39	101300	0
15/01/2015 00:00	4.09	100	2.53	0	227.54	0.27	327.08	101300	0
15/01/2015 00:00	3.94	100	0.04	0	226.58	0.26	325.69	101300	0
15/01/2015 00:00	3.87	100	0	0	225.96	0.26	324.95	101300	0
15/01/2015 00:00	3.63	100	0	0	225.62	0.26	323.96	101300	0
15/01/2015 00:00	3.51	100	0	0	225.93	0.26	323.46	101300	0
15/01/2015 00:00	3.84	100	0	0	225.07	0.24	324.61	101300	0
15/01/2015 00:00	3.72	100	0	0	223.98	0.25	324.08	101300	0
15/01/2015 00:00	3.82	100	0	0	232.69	0.23	324.46	101300	0
16/01/2015 00:00	4.06	100	0	0	244.77	0.55	325.6	101300	0
16/01/2015 00:00	4.04	100	0	0	244.5	0.52	325.53	101300	0
16/01/2015 00:00	4.23	100	0	0	240.98	0.41	326.24	101300	0
16/01/2015 00:00	4.18	100	0	0	224.45	0.28	325.98	101300	0
16/01/2015 00:00	4.36	100	0	0	224.56	0.27	326.56	101300	0
16/01/2015 00:00	4.55	100	0	0	213.05	0.36	327.38	101300	0
16/01/2015 00:00	4.92	100	0	0	175.92	0.6	329.15	101300	0
16/01/2015 00:00	5.03	100	0	0	221.55	0.31	329.24	101300	0
16/01/2015 00:00	5.18	100	1.81	0	174.9	0.67	330.56	101300	0
16/01/2015 00:00	5.74	100	11.75	0	188.41	0.55	333.06	101300	0
16/01/2015 00:00	6	96	24.99	0	221.86	0.28	335.86	101300	0
16/01/2015 00:00	6.48	97	35.12	0	245.73	0.41	338.96	101300	0
16/01/2015 00:00	6.94	93	38.88	0	224.44	0.26	342.01	101300	0
16/01/2015 00:00	7.05	92	36.23	0	222.97	0.26	342.99	101300	0
16/01/2015 00:00	7.01	98	27.17	0	226.54	0.22	341.94	101300	0
16/01/2015 00:00	6.94	96	14.41	0	245.6	0.21	340.04	101300	0
16/01/2015 00:00	6.64	100	2.93	0	245.26	0.25	336.8	101300	0
16/01/2015 00:00	6.41	100	0.04	0	233.47	0.19	335.06	101300	0
16/01/2015 00:00	6.47	100	0	0	174.87	0.43	336.03	101300	0
16/01/2015 00:00	6.49	100	0	0	222.21	0.24	335.68	101300	0
16/01/2015 00:00	6.67	100	0	0	210.17	0.31	336.38	101300	0
16/01/2015 00:00	6.86	100	0	0	175.18	0.54	337.48	101300	0
16/01/2015 00:00	7.03	100	0	0	221.58	0.27	337.7	101300	0
16/01/2015 00:00	7.19	100	0	0	177.23	0.48	338.7	101300	0
17/01/2015 00:00	7.67	100	0	0	254.81	0.75	340.84	101300	0
17/01/2015 00:00	7.33	100	0	0	251.15	0.47	339.62	101300	0
17/01/2015 00:00	7.01	100	0	0	225.76	0.18	337.67	101300	0
17/01/2015 00:00	6.91	100	0	0	198.27	0.35	337.39	101300	0
17/01/2015 00:00	7.19	100	0	0	127.49	0.89	338.93	101300	0
17/01/2015 00:00	6.84	100	0	0	221.74	0.27	337.35	101300	0
17/01/2015 00:00	7	100	0	0	221.43	0.27	337.52	101300	0
17/01/2015 00:00	7	100	0	0	220.84	0.27	337.73	101300	0
17/01/2015 00:00	6.87	100	1.81	0	222.5	0.26	337.84	101300	0
17/01/2015 00:00	7.4	100	11.75	0	222.54	0.28	340.84	101300	0
17/01/2015 00:00	7.52	99	25.43	0	209.37	0.34	343.27	101300	0
17/01/2015 00:00	7.93	95	35.12	0	175.7	0.49	345.88	101300	0
17/01/2015 00:00	8.49	86	39.33	0	222.83	0.29	349.67	101300	0
17/01/2015 00:00	8.47	78	36.69	0	245.09	0.5	349.13	101300	0
17/01/2015 00:00	8.51	76	27.63	0	249.8	0.53	348.6	101300	0
17/01/2015 00:00	7.97	72	14.86	0	274.15	0.75	345.21	101300	0
17/01/2015 00:00	8.53	73	2.94	0	267.8	1.59	344.88	101300	0
17/01/2015 00:00	7.72	87	0.04	0	260.41	1.15	342.26	101300	0
17/01/2015 00:00	7.57	100	0	0	277.46	0.66	341.27	101300	0
17/01/2015 00:00	5.84	100	0	0	272.71	0.34	333.45	101300	0
17/01/2015 00:00	5.52	100	0	0	279.5	0.54	325.94	101300	0
17/01/2015 00:00	3.92	100	0	0	226.07	0.1	314.18	101300	0
17/01/2015 00:00	2.26	100	0	0	258.34	0.12	306.33	101300	0
17/01/2015 00:00	1.47	100	0	0	266.35	0.7	303.95	101300	0
18/01/2015 00:00	0.95	100	0	0	86.965	0.48	301.16	101300	0
18/01/2015 00:00	-0.37	100	0	0	253.25	0.1	294.6	101300	0
18/01/2015 00:00	-0.75	100	0	0	96.147	0.58	299.85	101300	0
18/01/2015 00:00	-0.81	100	0	0	94.1	0.34	299.62	101300	0
18/01/2015 00:00	-1.34	100	0	0	90.837	0.46	297.95	101300	0
18/01/2015 00:00	-1.34	100	0	0	90.837	0.46	297.95	101300	0
18/01/2015 00:00	0.78	100	0	0	88.554	0.1	311.55	101300	0
18/01/2015 00:00	0.78	100	0	0	88.554	0.1	311.55	101300	0
18/01/2015 00:00	-0.76	100	4.11	0	92.221	0.29	307.84	101300	0
18/01/2015 00:00	1.38	100	45.29	0	89.645	0.15	319.38	101300	0
18/01/2015 00:00	1.51	100	79.47	0	92.489	0.31	323.51	101300	0
18/01/2015 00:00	5.61	100	110.71	0	97.812	0.41	340.57	101300	0
18/01/2015 00:00	7.73	100	227.64	0	108.83	0.27	355.29	101300	0
18/01/2015 00:00	8.08	88	124.02	0	277.41	0.19	352.16	101300	0
18/01/2015 00:00	6.66	91	101.08	0	285.26	0.32	340.14	101300	0
18/01/2015 00:00	5.51	100	72.06	0	279.95	0.64	331.09	101300	0
18/01/2015 00:00	3.86	100	9.78	0	273.5	0.14	320.37	101300	0
18/01/2015 00:00	1.48	100	0.17	0	266.49	0.52	305.95	101300	0
18/01/2015 00:00	0.86	98	0	0	263.91	1.2	303.45	101300	0
18/01/2015 00:00	-1.36	100	0	0	252.51	0.28	295.7	101300	0
18/01/2015 00:00	-2.11	100	0	0	125.08	0.42	291.29	101300	0
18/01/2015 00:00	-2.57	100	0	0	168.82	0.26	289.14	101300	0
18/01/2015 00:00	-2.52	100	0	0	125.73	0.52	289.4	101300	0
18/01/2015 00:00	-2.86	100	0	0	167.14	0.4	288.07	101300	0
19/01/2015 00:00	-3.13	100	0	0	126.12	0.61	287.13	101300	0
19/01/2015 00:00	-2.77	100	0	0	126.26	0.78	288.4	101300	0
19/01/2015 00:00	-3.05	100	0	0	122.58	0.62	287.33	101300	0
19/01/2015 00:00	-2.45	100	0	0	125.98	0.69	289.49	101300	0
19/01/2015 00:00	-1.59	100	0	0	125.58	0.8	301.65	101300	0
19/01/2015 00:00	-1.56	100	0	0	123	0.63	302.43	101300	0
19/01/2015 00:00	-1.35	100	0	0	125.68	0.6	303.14	101300	0
19/01/2015 00:00	-1.29	100	0	0	104.41	1.14	303.46	101300	0
19/01/2015 00:00	-1.22	100	3.16	0	165.6	0.46	304.26	101300	0
19/01/2015 00:00	-0.48	100	21.27	0	164.32	0.47	308.63	101300	0
19/01/2015 00:00	1.87	100	155.29	0	164.3	0.47	323.41	101300	0
19/01/2015 00:00	2.3	100	182.64	0	111.55	0.95	327.8	101300	0
19/01/2015 00:00	5.29	100	130.83	0	166.12	0.46	338.37	101300	0
19/01/2015 00:00	6.6	94	196.28	0	222.72	0.24	346.35	101300	0
19/01/2015 00:00	5.64	95	56.28	0	222.43	0.24	337.62	101300	0
19/01/2015 00:00	3.86	91	26.46	0	220.72	0.24	325.11	101300	0
19/01/2015 00:00	1.87	95	5.82	0	220.36	0.22	314.9	101300	0
19/01/2015 00:00	0.52	95	0.09	0	127.13	0.6	308.38	101300	0
19/01/2015 00:00	-0.69	89	0	0	111.34	1.09	299.29	101300	0
19/01/2015 00:00	-1.41	100	0	0	125.8	0.61	295.84	101300	0
19/01/2015 00:00	-1.25	100	0	0	125.59	0.62	300.8	101300	0
19/01/2015 00:00	-0.5	95	0	0	126.65	0.8	305.48	101300	0
19/01/2015 00:00	-0.38	92	0	0	125.79	0.92	306.73	101300	0
19/01/2015 00:00	0.29	81	0	0	127.29	1.11	308.21	101300	0
20/01/2015 00:00	0.27	82	0	0	125.21	0.92	307.49	101300	0
20/01/2015 00:00	0.48	79	0	0	111.61	1.08	308.35	101300	0
20/01/2015 00:00	1.16	75	0	0	127.77	1.12	309.61	101300	0
20/01/2015 00:00	0.87	74	0	0	127.7	1.12	308.85	101300	0
20/01/2015 00:00	0.68	80	0	0	127.68	1.12	308.65	101300	0
20/01/2015 00:00	0.94	89	0	0	166.66	0.53	309.57	101300	0
20/01/2015 00:00	0.96	90	0	0	126.82	0.9	310.59	101300	0
20/01/2015 00:00	1.82	100	0	0	245.22	0.44	312.71	101300	0
20/01/2015 00:00	1.7	100	1.81	0	245.03	0.44	312.6	101300	0
20/01/2015 00:00	1.7	92	13.1	0	243.42	0.32	313.68	101300	0
20/01/2015 00:00	2.44	97	26.8	0	176.39	0.36	320.15	101300	0
20/01/2015 00:00	2.74	98	36.93	0	245.93	0.32	323.11	101300	0
20/01/2015 00:00	3.05	100	41.15	0	223.87	0.27	325.11	101300	0
20/01/2015 00:00	3.22	100	38.51	0	223.09	0.27	325.5	101300	0
20/01/2015 00:00	3.26	100	29.45	0	225.27	0.27	325	101300	0
20/01/2015 00:00	2.95	100	16.24	0	219.42	0.24	322.77	101300	0
20/01/2015 00:00	2.64	100	3.41	0	227.27	0.24	319.68	101300	0
20/01/2015 00:00	2.36	100	0.05	0	217	0.2	318.2	101300	0
20/01/2015 00:00	2.37	100	0	0	104.82	0.98	318.38	101300	0
20/01/2015 00:00	2.82	100	0	0	221.38	0.26	319.72	101300	0
20/01/2015 00:00	2.47	100	0	0	126.84	0.7	318.8	101300	0
20/01/2015 00:00	2.68	100	0	0	111.44	0.95	319.69	101300	0
20/01/2015 00:00	2.5	100	0	0	245.11	0.3	318.99	101300	0
20/01/2015 00:00	2.95	100	0	0	245.71	0.36	320.66	101300	0
21/01/2015 00:00	3.27	100	0	0	174.01	0.49	322.1	101300	0
21/01/2015 00:00	3.04	100	0	0	126.42	0.61	321.36	101300	0
21/01/2015 00:00	3.25	100	0	0	126.65	0.69	322.38	101300	0
21/01/2015 00:00	3.26	100	0	0	125.61	0.7	322.51	101300	0
21/01/2015 00:00	3.16	100	0	0	123.57	0.52	322.19	101300	0
21/01/2015 00:00	3.09	100	0	0	127.67	0.68	321.91	101300	0
21/01/2015 00:00	3.35	100	0	0	222.41	0.26	322.65	101300	0
21/01/2015 00:00	3.45	100	0	0	255	0.68	323.19	101300	0
21/01/2015 00:00	3.36	100	2.26	0	126.77	0.51	323.04	101300	0
21/01/2015 00:00	3.99	100	22.13	0	111.21	0.95	326.43	101300	0
21/01/2015 00:00	5.35	100	46.46	0	220.96	0.19	335.47	101300	0
21/01/2015 00:00	6.04	97	68.01	0	171.83	0.56	339.58	101300	0
21/01/2015 00:00	7.95	86	136.13	0	245.07	0.49	348.98	101300	0
21/01/2015 00:00	9.29	80	255.02	0	260.02	1.05	355.09	101300	0
21/01/2015 00:00	9.97	77	211.84	0	254.26	0.68	358.58	101300	0
21/01/2015 00:00	9.48	77	88.3	0	260.01	1.01	351.39	101300	0
21/01/2015 00:00	7.05	84	8.26	0	126.53	0.7	336.78	101300	0
21/01/2015 00:00	5.19	88	0.12	0	127.38	0.85	324.78	101300	0
21/01/2015 00:00	3.39	87	0	0	111.47	0.93	313.94	101300	0
21/01/2015 00:00	2.32	92	0	0	125.63	0.71	308.14	101300	0
21/01/2015 00:00	1.3	88	0	0	111.65	0.68	303.67	101300	0
21/01/2015 00:00	1.04	85	0	0	111.61	0.79	302.45	101300	0
21/01/2015 00:00	0.17	91	0	0	110.4	0.68	298.82	101300	0
21/01/2015 00:00	-0.28	95	0	0	125.82	0.41	296.22	101300	0
22/01/2015 00:00	-0.72	100	0	0	125.43	0.5	296.39	101300	0
22/01/2015 00:00	-0.38	100	0	0	124.9	0.61	297.62	101300	0
22/01/2015 00:00	-0.47	100	0	0	123.74	0.62	297.51	101300	0
22/01/2015 00:00	-0.91	100	0	0	111.3	0.95	296.1	101300	0
22/01/2015 00:00	-1.43	100	0	0	170.25	0.19	292.96	101300	0
22/01/2015 00:00	-2.34	100	0	0	167.16	0.3	291.06	101300	0
22/01/2015 00:00	-2.23	100	0	0	124.23	0.41	291.89	101300	0
22/01/2015 00:00	-1.26	100	0	0	124.89	0.41	302.4	101300	0
22/01/2015 00:00	-1.25	100	7.23	0	128.26	0.76	297.4	101300	0
22/01/2015 00:00	1.72	100	84.32	0	222.8	0.25	313.86	101300	0
22/01/2015 00:00	4.34	100	158.65	0	172.92	0.38	333.12	101300	0
22/01/2015 00:00	6.18	100	234.53	0	173.97	0.47	344.54	101300	0
22/01/2015 00:00	6.36	100	91.23	0	125.96	0.71	342.46	101300	0
22/01/2015 00:00	5.8	100	72.31	0	245.54	0.44	338.09	101300	0
22/01/2015 00:00	4.75	100	55.17	0	245.3	0.44	333.48	101300	0
22/01/2015 00:00	3.88	100	28.75	0	224.64	0.28	326.93	101300	0
22/01/2015 00:00	2.56	100	6.76	0	173.52	0.56	318.02	101300	0
22/01/2015 00:00	2.53	100	0.1	0	126.64	0.8	316.92	101300	0
22/01/2015 00:00	2.66	100	0	0	127.13	0.56	317.57	101300	0
22/01/2015 00:00	2.77	100	0	0	167.71	0.27	318.35	101300	0
22/01/2015 00:00	2.91	95	0	0	111.29	0.82	319.35	101300	0
22/01/2015 00:00	3.49	93	0	0	125.72	0.82	321.29	101300	0
22/01/2015 00:00	3.8	81	0	0	125.92	0.98	322.85	101300	0
22/01/2015 00:00	3.77	83	0	0	123.39	0.82	322.83	101300	0
23/01/2015 00:00	3.85	79	0	0	125.8	0.89	322.45	101300	0
23/01/2015 00:00	3.96	78	0	0	125.13	0.91	323.15	101300	0
23/01/2015 00:00	4.19	82	0	0	112.67	1.49	323.55	101300	0
23/01/2015 00:00	4.04	88	0	0	126.11	0.71	321.29	101300	0
23/01/2015 00:00	3.95	91	0	0	125.76	0.81	321.07	101300	0
23/01/2015 00:00	4.08	93	0	0	126.33	1	321.56	101300	0
23/01/2015 00:00	3.73	82	0	0	127.49	1.2	321.5	101300	0
23/01/2015 00:00	3.21	89	0	0	126.85	1.22	317.69	101300	0
23/01/2015 00:00	1.8	76	7.22	0	126.48	1.11	306.81	101300	0
23/01/2015 00:00	3.17	83	56.92	0	127.13	1.1	315.08	101300	0
23/01/2015 00:00	5.75	77	86.83	0	222.79	0.3	330.74	101300	0
23/01/2015 00:00	5.5	68	70.77	0	245.33	0.5	330.68	101300	0
23/01/2015 00:00	6.25	77	76.61	0	174.96	0.67	333.13	101300	0
23/01/2015 00:00	6.48	63	40.8	0	222.69	0.28	331.76	101300	0
23/01/2015 00:00	6.6	69	31.28	0	128.24	0.99	332.66	101300	0
23/01/2015 00:00	6.31	74	17.62	0	168.81	0.64	330.01	101300	0
23/01/2015 00:00	5.98	64	4.33	0	223.48	0.26	325.59	101300	0
23/01/2015 00:00	5.98	71	0.07	0	174.97	0.75	325.61	101300	0
23/01/2015 00:00	6.14	75	0	0	128.86	1.1	328.08	101300	0
23/01/2015 00:00	6.03	86	0	0	167.93	0.58	326.24	101300	0
23/01/2015 00:00	5.99	88	0	0	222.86	0.28	325.35	101300	0
23/01/2015 00:00	6.92	85	0	0	224.92	0.27	330.48	101300	0
23/01/2015 00:00	6.91	82	0	0	244.56	0.57	329.8	101300	0
23/01/2015 00:00	6.93	81	0	0	223.39	0.28	329.21	101300	0
24/01/2015 00:00	7.18	87	0	0	224.4	0.28	330.26	101300	0
24/01/2015 00:00	6.94	96	0	0	227.19	0.2	329.93	101300	0
24/01/2015 00:00	7.44	100	0	0	230.02	0.1	335.46	101300	0
24/01/2015 00:00	7.15	94	0	0	229.51	0.1	335.69	101300	0
24/01/2015 00:00	8.23	89	0	0	248.68	0.88	340.48	101300	0
24/01/2015 00:00	7.56	80	0	0	255.74	1.63	338.15	101300	0
24/01/2015 00:00	9.39	79	0	0	271.71	3.08	344.78	101300	0
24/01/2015 00:00	7.7	78	0	0	269.77	1.63	334.13	101300	0
24/01/2015 00:00	6.95	76	5.41	0	267.93	1.75	330.71	101300	0
24/01/2015 00:00	6.91	79	23.98	0	263.77	1.02	332.88	101300	0
24/01/2015 00:00	7.61	86	50.11	0	260.07	1.01	338.06	101300	0
24/01/2015 00:00	8.08	74	72.63	0	221.02	0.28	342.2	101300	0
24/01/2015 00:00	9.28	82	82.14	0	254.46	1.01	348.49	101300	0
24/01/2015 00:00	8.96	82	78.12	0	244.66	0.54	347.31	101300	0
24/01/2015 00:00	9.51	73	150.67	0	263.41	2.39	348.83	101300	0
24/01/2015 00:00	9.88	70	85.61	0	265.93	2.89	347.26	101300	0
24/01/2015 00:00	7.79	67	4.74	0	266.06	2.37	339.19	101300	0
24/01/2015 00:00	4.3	70	0.07	0	267.95	1.97	321.01	101300	0
24/01/2015 00:00	4.8	73	0	0	267.88	1.97	321.3	101300	0
24/01/2015 00:00	4.65	80	0	0	269.88	1.16	317.49	101300	0
24/01/2015 00:00	2.94	88	0	0	111.18	0.83	314.23	101300	0
24/01/2015 00:00	2.97	78	0	0	104.39	1.46	316.35	101300	0
24/01/2015 00:00	3.47	85	0	0	104.41	1.45	319.52	101300	0
24/01/2015 00:00	3.72	100	0	0	244.73	0.38	321.33	101300	0
25/01/2015 00:00	3.95	100	0	0	224.38	0.22	321.94	101300	0
25/01/2015 00:00	4.37	95	0	0	224.91	0.22	323.11	101300	0
25/01/2015 00:00	4.3	91	0	0	112.13	0.66	324.21	101300	0
25/01/2015 00:00	4.52	82	0	0	111.49	1.22	325.63	101300	0
25/01/2015 00:00	5.06	88	0	0	108.84	1.04	327.65	101300	0
25/01/2015 00:00	6.12	100	0	0	244.78	0.54	331.88	101300	0
25/01/2015 00:00	6.53	100	0	0	224.65	0.23	332.8	101300	0
25/01/2015 00:00	6.93	100	0	0	175.28	0.67	335.37	101300	0
25/01/2015 00:00	7.17	100	2.71	0	176.65	0.74	336.56	101300	0
25/01/2015 00:00	7.63	100	14.47	0	222.69	0.27	339.83	101300	0
25/01/2015 00:00	8.79	100	28.63	0	247.2	0.75	346.66	101300	0
25/01/2015 00:00	9.26	100	39.22	0	247.43	0.78	349.74	101300	0
25/01/2015 00:00	9.47	100	43.44	0	248.07	0.84	351.3	101300	0
25/01/2015 00:00	10.44	100	40.8	0	248.37	0.83	355.9	101300	0
25/01/2015 00:00	11.4	100	32.19	0	226.99	0.15	359.52	101300	0
25/01/2015 00:00	12.27	100	31.15	0	223.69	0.2	360.9	101300	0
25/01/2015 00:00	12.27	89	31.15	0	223.69	0.2	360.9	101300	0
25/01/2015 00:00	15.15	85	0	0	262.13	2.82	369.02	101300	0
25/01/2015 00:00	15.15	94	0	0	262.13	2.82	369.02	101300	0
25/01/2015 00:00	12.41	92	0	0	264.81	4.36	362.66	101300	0
25/01/2015 00:00	12.28	93	0	0	264.64	2.99	355.25	101300	0
25/01/2015 00:00	11.99	94	0	0	265.93	3.01	353.74	101300	0
25/01/2015 00:00	11.49	86	0	0	265.99	2.59	348.24	101300	0
25/01/2015 00:00	11.2	92	0	0	265.53	2.7	346.96	101300	0
26/01/2015 00:00	10.82	90	0	0	265.74	3.64	344.68	101300	0
26/01/2015 00:00	10.32	86	0	0	266.04	3.08	341.71	101300	0
26/01/2015 00:00	9.44	84	0	0	266.07	2.79	338.2	101300	0
26/01/2015 00:00	9.43	79	0	0	266.15	2.45	337.34	101300	0
26/01/2015 00:00	8.65	77	0	0	265.81	2.51	334.68	101300	0
26/01/2015 00:00	8.17	77	0	0	265.13	3.09	335.88	101300	0
26/01/2015 00:00	4.71	79	0	0	263.35	2.73	324.63	101300	0
26/01/2015 00:00	4.72	92	0	0	243.71	0.51	323.57	101300	0
26/01/2015 00:00	5.91	74	7.78	0	263.6	1.75	325.58	101300	0
26/01/2015 00:00	6.88	69	94.79	0	264.28	2.13	334.64	101300	0
26/01/2015 00:00	8.19	65	164.33	0	266.08	2.5	340.84	101300	0
26/01/2015 00:00	8.68	63	185.76	0	265.96	3.41	342.48	101300	0
26/01/2015 00:00	8.89	61	194.78	0	266.15	3.52	344.77	101300	0
26/01/2015 00:00	8.11	62	190.71	0	266.42	3.09	342.4	101300	0
26/01/2015 00:00	9.11	60	177.08	0	265.91	2.67	346.11	101300	0
26/01/2015 00:00	8.69	70	149.15	0	263.4	2.54	342.87	101300	0
26/01/2015 00:00	7.65	73	15.25	0	264.33	2.2	332.88	101300	0
26/01/2015 00:00	6.74	69	0.28	0	267.8	2.46	328.59	101300	0
26/01/2015 00:00	6.04	87	0	0	260	1.54	324.71	101300	0
26/01/2015 00:00	6.46	79	0	0	263.45	2.01	326.74	101300	0
26/01/2015 00:00	6.07	83	0	0	259.32	1.52	322.86	101300	0
26/01/2015 00:00	5.42	92	0	0	170.91	0.62	320.94	101300	0
26/01/2015 00:00	4.12	100	0	0	244.78	0.39	316.42	101300	0
26/01/2015 00:00	3.66	98	0	0	224.65	0.26	314.42	101300	0
27/01/2015 00:00	3.9	89	0	0	228.84	0.2	316.67	101300	0
27/01/2015 00:00	4.25	87	0	0	244.83	0.51	316.97	101300	0
27/01/2015 00:00	4.8	77	0	0	255.97	1.68	322.13	101300	0
27/01/2015 00:00	5.1	73	0	0	254.95	1.32	326.45	101300	0
27/01/2015 00:00	5.37	79	0	0	254.8	1.16	326.96	101300	0
27/01/2015 00:00	6.01	89	0	0	259.54	1.32	328.69	101300	0
27/01/2015 00:00	6.23	91	0	0	259.7	1.46	330.17	101300	0
27/01/2015 00:00	5.65	89	0	0	258.54	1.26	328.8	101300	0
27/01/2015 00:00	5.74	85	4.55	0	254.31	1.19	328.66	101300	0
27/01/2015 00:00	6	83	43.56	0	259.38	1.68	330.49	101300	0
27/01/2015 00:00	7.99	81	88.4	0	220.15	0.33	342.52	101300	0
27/01/2015 00:00	8.16	78	77.53	0	244.75	0.54	344.86	101300	0
27/01/2015 00:00	8.64	63	85.91	0	225.27	0.28	349.1	101300	0
27/01/2015 00:00	10.71	66	140.22	0	259.57	1.53	352.66	101300	0
27/01/2015 00:00	12.36	64	218.54	0	243.79	0.5	365.5	101300	0
27/01/2015 00:00	12.02	53	147.66	0	222.59	0.31	362.41	101300	0
27/01/2015 00:00	8.97	63	11.82	0	175.06	0.55	342.32	101300	0
27/01/2015 00:00	7.19	72	0.2	0	163.66	0.65	330.69	101300	0
27/01/2015 00:00	7.33	79	0	0	126.5	0.8	331.36	101300	0
27/01/2015 00:00	5.52	77	0	0	125.12	0.85	320.45	101300	0
27/01/2015 00:00	5.75	74	0	0	111.73	1.22	322.02	101300	0
27/01/2015 00:00	6.77	76	0	0	111.15	1.43	324.99	101300	0
27/01/2015 00:00	5.91	74	0	0	126.56	0.9	325.62	101300	0
27/01/2015 00:00	6.62	71	0	0	127.47	0.8	328.17	101300	0
28/01/2015 00:00	7.22	72	0	0	112.56	1.5	330.58	101300	0
28/01/2015 00:00	7.62	74	0	0	128.16	1.11	331.39	101300	0
28/01/2015 00:00	8.28	75	0	0	124.41	1.12	332.86	101300	0
28/01/2015 00:00	8.42	78	0	0	111.88	1.08	333.72	101300	0
28/01/2015 00:00	8.93	86	0	0	105.17	2.1	336.71	101300	0
28/01/2015 00:00	9.23	91	0	0	128.63	1.1	337.11	101300	0
28/01/2015 00:00	8.56	85	0	0	222.6	0.29	333.63	101300	0
28/01/2015 00:00	8.75	85	0	0	254.83	0.84	335.06	101300	0
28/01/2015 00:00	8.53	91	2.74	0	259.74	1.1	334.37	101300	0
28/01/2015 00:00	8.17	86	16.04	0	178.46	0.4	335.4	101300	0
28/01/2015 00:00	8.9	80	30.89	0	271.11	2.04	341.67	101300	0
28/01/2015 00:00	8.86	81	41.66	0	266.09	1.51	344.43	101300	0
28/01/2015 00:00	8.45	87	46.47	0	173.53	0.61	348.39	101300	0
28/01/2015 00:00	9.26	79	43.8	0	223.65	0.26	351.08	101300	0
28/01/2015 00:00	8.64	74	34.58	0	254.22	1.16	347.46	101300	0
28/01/2015 00:00	7.6	90	20.69	0	254.7	1.22	340.97	101300	0
28/01/2015 00:00	6.88	84	5.38	0	254.13	1.01	335.2	101300	0
28/01/2015 00:00	6.44	93	0.09	0	254	1.04	332.6	101300	0
28/01/2015 00:00	6.54	99	0	0	249.98	0.76	334.97	101300	0
28/01/2015 00:00	5.93	100	0	0	176.21	0.7	331.36	101300	0
28/01/2015 00:00	5.91	100	0	0	193.65	0.6	330.92	101300	0
28/01/2015 00:00	5.61	100	0	0	221.27	0.31	330.02	101300	0
28/01/2015 00:00	5.3	100	0	0	208.18	0.42	327.75	101300	0
28/01/2015 00:00	5.22	100	0	0	176.93	0.65	327.32	101300	0
29/01/2015 00:00	4.23	100	0	0	221.7	0.3	322.42	101300	0
29/01/2015 00:00	4.91	97	0	0	174.82	0.49	325.74	101300	0
29/01/2015 00:00	4.94	89	0	0	162.49	0.71	325.99	101300	0
29/01/2015 00:00	4.41	94	0	0	126.61	0.8	324.68	101300	0
29/01/2015 00:00	4.71	100	0	0	167.7	0.58	325.62	101300	0
29/01/2015 00:00	4.67	100	0	0	172.21	0.47	325.49	101300	0
29/01/2015 00:00	4.48	100	0	0	190.33	0.46	324.41	101300	0
29/01/2015 00:00	4.67	100	0	0	223.45	0.26	324.52	101300	0
29/01/2015 00:00	5.04	95	6.78	0	254.48	0.92	325.28	101300	0
29/01/2015 00:00	5.88	100	27.23	0	245.28	0.4	331.43	101300	0
29/01/2015 00:00	6.81	95	55.08	0	224.26	0.24	339.57	101300	0
29/01/2015 00:00	8.52	94	132.37	0	224.03	0.24	350.38	101300	0
29/01/2015 00:00	11	87	211.06	0	225.83	0.23	362.49	101300	0
29/01/2015 00:00	10.9	87	143	0	237.63	0.25	360.27	101300	0
29/01/2015 00:00	10.93	92	222.1	0	254.6	0.73	359.09	101300	0
29/01/2015 00:00	12.01	82	160.93	0	246.02	0.33	362.72	101300	0
29/01/2015 00:00	8.51	92	17.56	0	260.12	0.69	339.91	101300	0
29/01/2015 00:00	5.71	91	0.74	0	266.35	0.23	323.89	101300	0
29/01/2015 00:00	3.7	91	0.01	0	91.907	0.92	314.61	101300	0
29/01/2015 00:00	2.1	87	0	0	94.666	0.74	306.81	101300	0
29/01/2015 00:00	3.12	75	0	0	110.8	1.09	311.09	101300	0
29/01/2015 00:00	2.92	80	0	0	104.49	1.13	310.36	101300	0
29/01/2015 00:00	2.52	81	0	0	107.58	1.13	307.73	101300	0
29/01/2015 00:00	3.41	77	0	0	127.62	1.12	313.73	101300	0
30/01/2015 00:00	3.2	94	0	0	124.33	1.01	315.15	101300	0
30/01/2015 00:00	2.21	92	0	0	111.92	0.94	312.42	101300	0
30/01/2015 00:00	2.01	96	0	0	126.23	0.91	311.41	101300	0
30/01/2015 00:00	2.23	100	0	0	167.81	0.46	313.65	101300	0
30/01/2015 00:00	2.19	100	0	0	223.24	0.26	311.48	101300	0
30/01/2015 00:00	2.38	100	0	0	245.28	0.4	314.34	101300	0
30/01/2015 00:00	3.1	100	0	0	126.96	0.9	318.72	101300	0
30/01/2015 00:00	2.23	100	0	0	136.6	0.72	315.66	101300	0
30/01/2015 00:00	3.55	100	3.16	0	221.73	0.28	320.82	101300	0
30/01/2015 00:00	4.22	100	16.73	0	223.16	0.28	325.53	101300	0
30/01/2015 00:00	5.39	100	31.4	0	223.75	0.25	331.96	101300	0
30/01/2015 00:00	8.17	100	134.76	0	236.9	0.25	348.37	101300	0
30/01/2015 00:00	8.73	95	88.1	0	254.13	1.2	348.47	101300	0
30/01/2015 00:00	10.29	84	83.72	0	221.39	0.17	356.86	101300	0
30/01/2015 00:00	9.99	81	64.77	0	220.68	0.28	353.19	101300	0
30/01/2015 00:00	9.2	80	36.14	0	202.96	0.37	348.32	101300	0
30/01/2015 00:00	8.88	78	10.5	0	169.95	0.51	343.94	101300	0
30/01/2015 00:00	7.48	78	0.61	0	172.13	0.57	333.08	101300	0
30/01/2015 00:00	7.01	74	0.01	0	158.46	0.76	327.78	101300	0
30/01/2015 00:00	5.91	78	0	0	112	1.19	321.63	101300	0
30/01/2015 00:00	6.05	78	0	0	111.73	1.26	322.14	101300	0
30/01/2015 00:00	6.47	88	0	0	126.16	0.81	333.29	101300	0
30/01/2015 00:00	6.05	91	0	0	127.02	0.96	331.01	101300	0
30/01/2015 00:00	5.32	99	0	0	168.09	0.64	326.01	101300	0
31/01/2015 00:00	5.17	90	0	0	127.07	0.8	318.32	101300	0
31/01/2015 00:00	5.68	90	0	0	168.56	0.64	319.83	101300	0
31/01/2015 00:00	5.2	94	0	0	169.9	0.53	317.99	101300	0
31/01/2015 00:00	5.23	92	0	0	171	0.52	317.59	101300	0
31/01/2015 00:00	6.1	88	0	0	163.06	0.57	328.59	101300	0
31/01/2015 00:00	5.06	91	0	0	126.68	0.8	318.86	101300	0
31/01/2015 00:00	4.08	87	0	0	166.53	0.4	313.13	101300	0
31/01/2015 00:00	5.03	79	0	0	126.41	0.91	323.94	101300	0
31/01/2015 00:00	5.66	84	7.67	0	125.25	0.88	326.62	101300	0
31/01/2015 00:00	7.82	81	28.99	0	129.66	0.72	337.92	101300	0
31/01/2015 00:00	11.22	78	97.57	0	126.08	1.01	352.96	101300	0
31/01/2015 00:00	10.77	68	81.09	0	123.16	1	352.85	101300	0
31/01/2015 00:00	13.11	57	89.75	0	105.04	1.79	359.91	101300	0
31/01/2015 00:00	13.61	57	144.57	0	112.77	1.48	363.49	101300	0
31/01/2015 00:00	14.08	54	67.62	0	128.47	1.19	364.13	101300	0
31/01/2015 00:00	12.62	60	39.14	0	128.38	0.82	357.71	101300	0
31/01/2015 00:00	10.89	62	11.04	0	165.98	0.34	349.26	101300	0
31/01/2015 00:00	8.86	88	0.63	0	127.24	0.41	339.93	101300	0
31/01/2015 00:00	6.05	100	0.01	0	245.63	0.26	328.22	101300	0
31/01/2015 00:00	5.97	100	0	0	242.23	0.23	328.56	101300	0
31/01/2015 00:00	5.93	100	0	0	225.28	0.19	327.95	101300	0
31/01/2015 00:00	5.94	98	0	0	168.37	0.46	328.36	101300	0
31/01/2015 00:00	5.56	97	0	0	126.41	0.81	325.43	101300	0
31/01/2015 00:00	4.74	92	0	0	123.14	1.24	322.4	101300	0
01/02/2015 00:00	3.2	98	0	0	126.78	0.77	310.25	101300	0
01/02/2015 00:00	2.2	92	0	0	123.63	0.98	305.82	101300	0
01/02/2015 00:00	1.36	96	0	0	126.8	0.82	302.19	101300	0
01/02/2015 00:00	1.24	91	0	0	123.82	1.05	301.44	101300	0
01/02/2015 00:00	1.52	89	0	0	112.21	1.33	310.19	101300	0
01/02/2015 00:00	1.9	87	0	0	111.44	1.47	312.63	101300	0
01/02/2015 00:00	2.46	90	0	0	114.19	1.37	314.48	101300	0
01/02/2015 00:00	2.96	85	0	0	113.46	1.95	315.36	101300	0
01/02/2015 00:00	2.75	82	3.65	0	97.419	2.64	316.4	101300	0
01/02/2015 00:00	2.62	78	17.83	0	113.21	1.6	318.32	101300	0
01/02/2015 00:00	3.2	79	33.07	0	109.39	2.06	321.4	101300	0
01/02/2015 00:00	5.01	83	44.23	0	112.64	1.33	330.33	101300	0
01/02/2015 00:00	7.28	84	48.52	0	127.17	0.99	340.11	101300	0
01/02/2015 00:00	7.47	84	46.35	0	133.25	0.58	341.16	101300	0
01/02/2015 00:00	8.1	79	37.22	0	265.5	0.84	343.67	101300	0
01/02/2015 00:00	7.67	77	22.95	0	110.42	0.97	340.93	101300	0
01/02/2015 00:00	7.28	77	7.22	0	100.17	1.45	337.71	101300	0
01/02/2015 00:00	8.17	82	0.12	0	111.89	1.34	340.19	101300	0
01/02/2015 00:00	8.05	89	0	0	165.89	0.59	340.07	101300	0
01/02/2015 00:00	8.06	88	0	0	166.4	0.64	339.49	101300	0
01/02/2015 00:00	7.97	93	0	0	167.22	0.68	338.43	101300	0
01/02/2015 00:00	7.89	96	0	0	208.4	0.41	337.67	101300	0
01/02/2015 00:00	8.77	90	0	0	245.17	0.59	341.79	101300	0
01/02/2015 00:00	8.33	89	0	0	248.13	0.74	338.16	101300	0
02/02/2015 00:00	8.11	84	0	0	254.17	1.14	335.81	101300	0
02/02/2015 00:00	7.85	88	0	0	259.39	1.57	332.46	101300	0
02/02/2015 00:00	7.11	93	0	0	223.07	0.31	330.13	101300	0
02/02/2015 00:00	6.73	93	0	0	284.09	0.58	326.57	101300	0
02/02/2015 00:00	7.09	92	0	0	254.85	0.94	335.43	101300	0
02/02/2015 00:00	5.81	100	0	0	222.86	0.3	326.18	101300	0
02/02/2015 00:00	6.1	100	0	0	253.73	0.19	325.15	101300	0
02/02/2015 00:00	6.1	90	0	0	253.73	0.19	325.15	101300	0
02/02/2015 00:00	7.16	76	18.38	0	254.98	1.42	338.63	101300	0
02/02/2015 00:00	7.16	69	18.38	0	254.98	1.42	338.63	101300	0
02/02/2015 00:00	7.47	62	33.63	0	256.24	1.52	340.59	101300	0
02/02/2015 00:00	8.28	57	44.84	0	259.43	1.8	344.04	101300	0
02/02/2015 00:00	8.38	52	49.61	0	260.48	2	344.97	101300	0
02/02/2015 00:00	8.11	46	47.43	0	263.42	2.21	343.82	101300	0
02/02/2015 00:00	8.84	48	125.63	0	267.74	2.63	347.29	101300	0
02/02/2015 00:00	9.67	51	80.88	0	259.95	2.03	347.68	101300	0
02/02/2015 00:00	8.87	56	13.23	0	253.8	1.15	342.37	101300	0
02/02/2015 00:00	8.73	70	0.69	0	253.03	1.22	338.68	101300	0
02/02/2015 00:00	6.51	80	0.01	0	247.14	0.74	328.43	101300	0
02/02/2015 00:00	6.68	86	0	0	246.82	0.7	330.47	101300	0
02/02/2015 00:00	6.87	87	0	0	246.29	0.67	332.24	101300	0
02/02/2015 00:00	7.15	87	0	0	249.97	0.87	334.93	101300	0
02/02/2015 00:00	6.68	87	0	0	259.31	1.68	334.76	101300	0
02/02/2015 00:00	6.74	92	0	0	253.6	1.06	333.83	101300	0
03/02/2015 00:00	6.67	91	0	0	254.42	1.25	334.42	101300	0
03/02/2015 00:00	6.35	93	0	0	252.17	0.98	333.52	101300	0
03/02/2015 00:00	6.36	97	0	0	245.66	0.64	333.98	101300	0
03/02/2015 00:00	6.86	90	0	0	254.03	1.14	336.32	101300	0
03/02/2015 00:00	6.78	88	0	0	255.94	1.39	335.14	101300	0
03/02/2015 00:00	6.4	89	0	0	259.22	1.63	332.81	101300	0
03/02/2015 00:00	6.4	89	0	0	259.22	1.63	332.81	101300	0
03/02/2015 00:00	7.28	91	4.11	0	266.34	1.63	337.99	101300	0
03/02/2015 00:00	7.28	87	4.11	0	266.34	1.63	337.99	101300	0
03/02/2015 00:00	5.94	79	18.8	0	267.74	2.31	333.78	101300	0
03/02/2015 00:00	6.44	68	107.03	0	254.52	0.89	339.9	101300	0
03/02/2015 00:00	7.22	58	84.81	0	259.74	1.36	342.38	101300	0
03/02/2015 00:00	8.07	56	94.62	0	259.08	1.05	347.73	101300	0
03/02/2015 00:00	9.81	51	201.07	0	258.27	1.36	354.65	101300	0
03/02/2015 00:00	9.59	56	172.67	0	254.73	1.31	354.28	101300	0
03/02/2015 00:00	9.34	48	77.85	0	245.57	0.63	349.18	101300	0
03/02/2015 00:00	8.26	69	53.44	0	254.28	1.27	341.82	101300	0
03/02/2015 00:00	7.07	77	1.28	0	223.43	0.28	331.82	101300	0
03/02/2015 00:00	7.61	86	0.02	0	246.42	0.69	336.92	101300	0
03/02/2015 00:00	7.47	95	0	0	244.74	0.55	336.79	101300	0
03/02/2015 00:00	7.33	96	0	0	236.24	0.33	337.52	101300	0
03/02/2015 00:00	7.29	91	0	0	169.2	0.57	337.68	101300	0
03/02/2015 00:00	5.66	100	0	0	104.93	1.12	329.48	101300	0
03/02/2015 00:00	6.39	95	0	0	167.86	0.71	325.01	101300	0
04/02/2015 00:00	5.96	98	0	0	167.56	0.6	322.11	101300	0
04/02/2015 00:00	5.04	100	0	0	186.79	0.49	319.39	101300	0
04/02/2015 00:00	4.13	95	0	0	221.94	0.26	316.64	101300	0
04/02/2015 00:00	3.61	93	0	0	217.44	0.19	319.23	101300	0
04/02/2015 00:00	3.61	69	0	0	217.44	0.19	319.23	101300	0
04/02/2015 00:00	4.11	68	0	0	254.24	0.48	322.73	101300	0
04/02/2015 00:00	4.11	64	0	0	254.24	0.48	322.73	101300	0
04/02/2015 00:00	3.53	64	0	0	126.8	1	318.71	101300	0
04/02/2015 00:00	4.2	68	6.84	0	128.02	0.89	321.43	101300	0
04/02/2015 00:00	5.14	68	19.28	0	133.63	0.87	326.62	101300	0
04/02/2015 00:00	6.28	60	62.22	0	172.74	0.73	332.63	101300	0
04/02/2015 00:00	7.87	59	82.83	0	254.36	0.83	339.25	101300	0
04/02/2015 00:00	9.06	64	91.71	0	245.2	0.44	344.73	101300	0
04/02/2015 00:00	10.61	49	92.08	0	225.57	0.22	353.02	101300	0
04/02/2015 00:00	10.06	64	40.5	0	253.99	1.14	350.38	101300	0
04/02/2015 00:00	9.35	50	25.02	0	223.71	0.3	345.65	101300	0
04/02/2015 00:00	9.26	71	14.2	0	254.09	1.14	343.25	101300	0
04/02/2015 00:00	8.19	86	1.18	0	222.79	0.29	335.5	101300	0
04/02/2015 00:00	7.68	91	0.02	0	223.74	0.28	331.68	101300	0
04/02/2015 00:00	7.65	81	0	0	222.83	0.28	331.8	101300	0
04/02/2015 00:00	7.57	66	0	0	239.18	0.33	332.08	101300	0
04/02/2015 00:00	8.16	62	0	0	259.54	1.37	335.1	101300	0
04/02/2015 00:00	6.99	67	0	0	254.04	0.84	328.51	101300	0
04/02/2015 00:00	5.99	69	0	0	263.37	0.8	325.52	101300	0
05/02/2015 00:00	4.39	78	0	0	125.49	0.8	321.26	101300	0
05/02/2015 00:00	4.13	79	0	0	166.69	0.46	320.66	101300	0
05/02/2015 00:00	5.61	84	0	0	127.33	1	328.59	101300	0
05/02/2015 00:00	5.46	88	0	0	221.51	0.27	328.26	101300	0
05/02/2015 00:00	5.88	75	0	0	187.78	0.54	330.64	101300	0
05/02/2015 00:00	5.85	73	0	0	112.26	1.18	331.43	101300	0
05/02/2015 00:00	5.82	85	0	0	164.54	0.47	330.4	101300	0
05/02/2015 00:00	5.56	97	0	0	182.35	0.35	330.57	101300	0
05/02/2015 00:00	5.62	88	4.54	0	221.82	0.19	329.91	101300	0
05/02/2015 00:00	6.25	77	19.57	0	167.72	0.4	335.37	101300	0
05/02/2015 00:00	6.17	74	35.23	0	111.25	1.08	335.9	101300	0
05/02/2015 00:00	6.48	83	46.83	0	117.36	0.77	338.64	101300	0
05/02/2015 00:00	7.93	86	51.11	0	167.33	0.52	346.26	101300	0
05/02/2015 00:00	7.88	75	48.91	0	222.9	0.24	346.51	101300	0
05/02/2015 00:00	8.07	79	39.8	0	245.8	0.46	345.67	101300	0
05/02/2015 00:00	7.83	95	25.58	0	244.71	0.41	343.09	101300	0
05/02/2015 00:00	7.92	93	9.02	0	241.68	0.36	341.7	101300	0
05/02/2015 00:00	7.41	87	0.6	0	225.08	0.26	338.23	101300	0
05/02/2015 00:00	7.46	95	0.01	0	245.09	0.5	339.04	101300	0
05/02/2015 00:00	7.52	100	0	0	244.84	0.47	339.21	101300	0
05/02/2015 00:00	7.5	100	0	0	231.63	0.28	339.07	101300	0
05/02/2015 00:00	7.81	94	0	0	112.09	1.2	340.41	101300	0
05/02/2015 00:00	8.38	94	0	0	127.75	1.12	342.82	101300	0
05/02/2015 00:00	8.49	89	0	0	113.17	1.61	343	101300	0
06/02/2015 00:00	8.87	87	0	0	128.84	1.43	344.58	101300	0
06/02/2015 00:00	8.53	95	0	0	128.78	1.14	343.93	101300	0
06/02/2015 00:00	8.96	100	0	0	140.57	0.78	345.93	101300	0
06/02/2015 00:00	9.54	100	0	0	244.04	0.45	347.79	101300	0
06/02/2015 00:00	9.75	100	0	0	178.69	0.72	348.2	101300	0
06/02/2015 00:00	10.12	98	0	0	245.3	0.61	348.39	101300	0
06/02/2015 00:00	10.04	93	0	0	253.32	0.87	347.17	101300	0
06/02/2015 00:00	9.42	92	0	0	272.16	1.79	347.34	101300	0
06/02/2015 00:00	9.25	91	7.67	0	266.11	2.44	343.71	101300	0
06/02/2015 00:00	9.67	88	33.97	0	267.79	2.33	345.32	101300	0
06/02/2015 00:00	8.99	83	36.26	0	266.05	2.43	342.83	101300	0
06/02/2015 00:00	9.23	76	83.86	0	265.69	2.36	344.83	101300	0
06/02/2015 00:00	9.89	69	97.45	0	260.02	1.27	350.15	101300	0
06/02/2015 00:00	9.77	67	88.59	0	268.04	2.11	347.74	101300	0
06/02/2015 00:00	9.6	65	72.32	0	269.6	1.67	346.49	101300	0
06/02/2015 00:00	9.49	61	45.46	0	266.23	1.2	344.85	101300	0
06/02/2015 00:00	8.93	65	16.19	0	267.21	1.19	340.74	101300	0
06/02/2015 00:00	8.01	69	1.63	0	270.02	0.99	334.3	101300	0
06/02/2015 00:00	6.94	73	0.02	0	267.91	0.72	328.84	101300	0
06/02/2015 00:00	6.03	85	0	0	268.03	0.63	326.2	101300	0
06/02/2015 00:00	5.02	87	0	0	269.94	0.42	323.74	101300	0
06/02/2015 00:00	4.16	100	0	0	88.9	0.53	321.88	101300	0
06/02/2015 00:00	3.06	96	0	0	94.367	0.1	318.29	101300	0
06/02/2015 00:00	3.05	100	0	0	88.319	0.49	319.03	101300	0
07/02/2015 00:00	3.4	100	0	0	272.77	0.1	319.05	101300	0
07/02/2015 00:00	2.9	100	0	0	91.714	0.38	318.48	101300	0
07/02/2015 00:00	2.92	100	0	0	258.59	0.1	316.36	101300	0
07/02/2015 00:00	2.96	100	0	0	167.35	0.1	317.03	101300	0
07/02/2015 00:00	3.1	100	0	0	233.48	0.1	317.21	101300	0
07/02/2015 00:00	2.64	100	0	0	111.79	0.16	315.84	101300	0
07/02/2015 00:00	2.03	100	0	0	98.727	0.15	314.14	101300	0
07/02/2015 00:00	2.11	100	0	0	102.5	0.1	314.02	101300	0
07/02/2015 00:00	1.91	100	4.98	0	99.369	0.1	314.3	101300	0
07/02/2015 00:00	2.96	100	20.88	0	98.066	0.1	321.19	101300	0
07/02/2015 00:00	4.71	100	36.51	0	93.631	0.1	331.98	101300	0
07/02/2015 00:00	6.84	98	97.71	0	92.773	0.24	343.55	101300	0
07/02/2015 00:00	8.16	94	98.49	0	272.37	0.44	348.42	101300	0
07/02/2015 00:00	8.76	87	94.61	0	326.77	0.13	350.6	101300	0
07/02/2015 00:00	7.98	89	42.22	0	280.95	0.11	344.84	101300	0
07/02/2015 00:00	7.98	92	87.48	0	93.361	0.12	344.59	101300	0
07/02/2015 00:00	7.97	81	51.38	0	105.13	0.1	342.57	101300	0
07/02/2015 00:00	4.85	88	1.79	0	262.95	0.43	323.44	101300	0
07/02/2015 00:00	4.63	87	0.02	0	266.35	0.71	320.44	101300	0
07/02/2015 00:00	4.35	81	0	0	266.18	1.1	317.71	101300	0
07/02/2015 00:00	4.01	80	0	0	266.22	1.43	314.26	101300	0
07/02/2015 00:00	3.61	91	0	0	266.56	1.53	311.63	101300	0
07/02/2015 00:00	0.56	100	0	0	219.82	0.2	299.57	101300	0
07/02/2015 00:00	0.66	97	0	0	168.26	0.58	302.77	101300	0
08/02/2015 00:00	1.13	87	0	0	127.26	0.9	308.4	101300	0
08/02/2015 00:00	2.31	98	0	0	171.56	0.78	312.51	101300	0
08/02/2015 00:00	2.7	100	0	0	223.1	0.28	314.1	101300	0
08/02/2015 00:00	3.91	100	0	0	246.06	0.66	318.29	101300	0
08/02/2015 00:00	3.72	100	0	0	245.03	0.58	318.83	101300	0
08/02/2015 00:00	2.88	100	0	0	229.65	0.1	316.2	101300	0
08/02/2015 00:00	2.99	95	0	0	248.24	0.83	318.44	101300	0
08/02/2015 00:00	2.64	86	0	0	255.06	1.46	317.25	101300	0
08/02/2015 00:00	2.76	89	4.98	0	259.54	1.81	318.33	101300	0
08/02/2015 00:00	4.94	87	97.69	0	266.36	1.76	327.65	101300	0
08/02/2015 00:00	6.97	83	161.72	0	267.76	2.52	338.03	101300	0
08/02/2015 00:00	6.63	85	87.65	0	266.82	2.72	336.35	101300	0
08/02/2015 00:00	6.97	84	54.05	0	265.76	3.66	336.09	101300	0
08/02/2015 00:00	5.76	93	51.33	0	259.41	1.81	331.92	101300	0
08/02/2015 00:00	5.48	100	41.83	0	224.84	0.23	334.1	101300	0
08/02/2015 00:00	2.83	100	27.71	0	286.82	0.56	321.83	101300	0
08/02/2015 00:00	3.12	100	24.67	0	290.78	0.24	319.84	101300	0
08/02/2015 00:00	3.54	89	2.16	0	274.11	1.35	317.16	101300	0
08/02/2015 00:00	3.62	92	0.03	0	274.61	1.17	316.13	101300	0
08/02/2015 00:00	3.39	90	0	0	274.3	1.27	316.07	101300	0
08/02/2015 00:00	3.24	90	0	0	274.59	1.28	315.48	101300	0
08/02/2015 00:00	3.09	90	0	0	266.27	1.7	314.98	101300	0
08/02/2015 00:00	2.78	90	0	0	266.21	1.29	309.11	101300	0
08/02/2015 00:00	2.4	90	0	0	267.81	1.42	307.46	101300	0
09/02/2015 00:00	2.51	93	0	0	260.18	1.14	311.83	101300	0
09/02/2015 00:00	1.26	100	0	0	254.11	0.76	303.07	101300	0
09/02/2015 00:00	1.25	100	0	0	222.95	0.3	308.49	101300	0
09/02/2015 00:00	0.85	100	0	0	214.89	0.32	305.44	101300	0
09/02/2015 00:00	0.97	100	0	0	175.94	0.54	307.66	101300	0
09/02/2015 00:00	1.33	100	0	0	223.01	0.28	308.69	101300	0
09/02/2015 00:00	1.71	100	0	0	244.78	0.51	310.72	101300	0
09/02/2015 00:00	2.07	100	0	0	176.78	0.54	311.9	101300	0
09/02/2015 00:00	2.83	100	9.47	0	165.52	0.63	315.08	101300	0
09/02/2015 00:00	3.59	90	22.24	0	128.41	1.11	320.32	101300	0
09/02/2015 00:00	4.25	90	38.22	0	142.41	0.94	324.16	101300	0
09/02/2015 00:00	5.69	92	49.74	0	245.58	0.63	331.39	101300	0
09/02/2015 00:00	7.07	86	54.42	0	244.99	0.57	338.08	101300	0
09/02/2015 00:00	7.31	88	51.79	0	244.53	0.56	340.39	101300	0
09/02/2015 00:00	7.67	87	42.73	0	245.5	0.67	343.47	101300	0
09/02/2015 00:00	8.43	83	27.71	0	249.26	0.83	345.44	101300	0
09/02/2015 00:00	8.74	78	10.8	0	254.31	1.14	345.43	101300	0
09/02/2015 00:00	8.55	87	1.07	0	272.39	2.27	344.39	101300	0
09/02/2015 00:00	7.01	100	0.01	0	246.01	0.29	335.64	101300	0
09/02/2015 00:00	6.55	100	0	0	246.89	0.34	332.41	101300	0
09/02/2015 00:00	6.16	100	0	0	247.14	0.38	330.85	101300	0
09/02/2015 00:00	5.85	97	0	0	252.74	0.68	328.17	101300	0
09/02/2015 00:00	6.1	88	0	0	263.56	2.07	331.54	101300	0
09/02/2015 00:00	5.72	86	0	0	266.2	2.03	326.44	101300	0
10/02/2015 00:00	5.9	94	0	0	267.44	3.45	322.42	101300	0
10/02/2015 00:00	4.34	95	0	0	265.8	3.6	319.97	101300	0
10/02/2015 00:00	4.83	96	0	0	263.43	2.72	321.19	101300	0
10/02/2015 00:00	5.62	94	0	0	265.98	2.72	324.64	101300	0
10/02/2015 00:00	5.51	94	0	0	267.46	3.67	323.22	101300	0
10/02/2015 00:00	5.51	90	0	0	265.89	2.77	324.83	101300	0
10/02/2015 00:00	4.7	88	0	0	264.58	2.19	320.09	101300	0
10/02/2015 00:00	4.7	88	0	0	264.58	2.19	320.09	101300	0
10/02/2015 00:00	5.19	86	38.73	0	263.64	2.55	327.72	101300	0
10/02/2015 00:00	5.19	82	38.73	0	263.64	2.55	327.72	101300	0
10/02/2015 00:00	5.4	75	69.09	0	263.88	2.74	329.34	101300	0
10/02/2015 00:00	6.12	73	52.01	0	264.47	2.46	331.52	101300	0
10/02/2015 00:00	5.91	72	56.35	0	265.87	3.27	330.11	101300	0
10/02/2015 00:00	6.23	67	95.89	0	266.17	2.83	332.84	101300	0
10/02/2015 00:00	5.95	68	79.06	0	267.43	3.41	331.87	101300	0
10/02/2015 00:00	5.45	67	50.46	0	259.99	1.53	330.84	101300	0
10/02/2015 00:00	5.82	70	28.93	0	265.99	2.51	327.58	101300	0
10/02/2015 00:00	5	73	3.2	0	259.6	1.72	321.87	101300	0
10/02/2015 00:00	3.62	82	0.05	0	253.6	0.92	315.76	101300	0
10/02/2015 00:00	3.37	79	0	0	253.92	1.02	315.28	101300	0
10/02/2015 00:00	3.17	90	0	0	252.26	0.97	315.44	101300	0
10/02/2015 00:00	2.83	90	0	0	245.5	0.61	313.81	101300	0
10/02/2015 00:00	2.88	98	0	0	253.74	0.97	316.74	101300	0
10/02/2015 00:00	2.98	92	0	0	227.65	0.15	316.25	101300	0
11/02/2015 00:00	3.59	83	0	0	253.88	1.15	319.29	101300	0
11/02/2015 00:00	2.66	83	0	0	249.69	0.97	317	101300	0
11/02/2015 00:00	3.11	80	0	0	250.46	1.05	318.98	101300	0
11/02/2015 00:00	3.54	78	0	0	256.48	1.82	322.05	101300	0
11/02/2015 00:00	3.13	79	0	0	254.87	1.35	318.81	101300	0
11/02/2015 00:00	3	87	0	0	251.95	1.05	318.32	101300	0
11/02/2015 00:00	3.65	94	0	0	245.38	0.59	321.05	101300	0
11/02/2015 00:00	4.24	84	0.46	0	263.45	2.53	318.24	101300	0
11/02/2015 00:00	4.26	75	27.45	0	269.44	2.28	317.79	101300	0
11/02/2015 00:00	5.43	78	89.58	0	269.37	2.9	327.93	101300	0
11/02/2015 00:00	5.77	77	214.13	0	269.48	2.1	334.82	101300	0
11/02/2015 00:00	7.02	76	207.86	0	266.19	1.38	344.53	101300	0
11/02/2015 00:00	6.32	77	159.74	0	267.5	1.57	339.63	101300	0
11/02/2015 00:00	6.92	72	157.69	0	271.61	1.58	339.72	101300	0
11/02/2015 00:00	7.22	76	83.49	0	266.23	1.91	338.22	101300	0
11/02/2015 00:00	9.13	77	52.58	0	265.95	1.4	339.53	101300	0
11/02/2015 00:00	7.6	80	29.79	0	263.66	1.02	333.01	101300	0
11/02/2015 00:00	5.04	78	2.26	0	244.44	0.29	322.87	101300	0
11/02/2015 00:00	4.88	90	0.03	0	126.37	0.8	323.44	101300	0
11/02/2015 00:00	4.66	92	0	0	127.29	0.68	323.44	101300	0
11/02/2015 00:00	4.65	97	0	0	120.51	0.64	325.08	101300	0
11/02/2015 00:00	4.56	97	0	0	97.147	0.94	325.99	101300	0
11/02/2015 00:00	4.53	100	0	0	111.14	0.82	325.98	101300	0
11/02/2015 00:00	4.53	96	0	0	107.41	1.01	325.76	101300	0
12/02/2015 00:00	4.64	93	0	0	96.953	1.3	326.48	101300	0
12/02/2015 00:00	3.98	100	0	0	100.28	0.7	320.42	101300	0
12/02/2015 00:00	3.89	100	0	0	94.308	0.52	321.55	101300	0
12/02/2015 00:00	4.07	100	0	0	97.117	0.54	322.21	101300	0
12/02/2015 00:00	4.57	100	0	0	124.75	0.53	325.05	101300	0
12/02/2015 00:00	4.98	96	0	0	99.918	1.46	327.42	101300	0
12/02/2015 00:00	5.36	100	0	0	97.146	1.31	329.2	101300	0
12/02/2015 00:00	5.65	100	0	0	111.13	1.21	330.67	101300	0
12/02/2015 00:00	4.94	100	6.77	0	100.91	0.48	328.33	101300	0
12/02/2015 00:00	5.6	100	24.03	0	188.64	0.1	333.32	101300	0
12/02/2015 00:00	6.76	100	40.11	0	282.27	0.1	341.5	101300	0
12/02/2015 00:00	6.25	100	51.66	0	302.14	0.18	340.49	101300	0
12/02/2015 00:00	5.39	100	56.81	0	279.69	0.75	336.03	101300	0
12/02/2015 00:00	4.66	100	54.6	0	295.06	0.37	333.09	101300	0
12/02/2015 00:00	4.51	100	45.05	0	296.46	0.35	330.34	101300	0
12/02/2015 00:00	3.82	100	30.01	0	79.442	0.21	327.02	101300	0
12/02/2015 00:00	3.69	100	12.64	0	306.84	0.27	323.84	101300	0
12/02/2015 00:00	3.42	99	1.55	0	287.5	0.56	320.83	101300	0
12/02/2015 00:00	3.81	89	0.02	0	276.21	1.46	321.26	101300	0
12/02/2015 00:00	3.48	95	0	0	278.35	1.09	317.25	101300	0
12/02/2015 00:00	2.92	99	0	0	282.71	0.81	312.96	101300	0
12/02/2015 00:00	2.47	100	0	0	288.25	0.65	308.23	101300	0
12/02/2015 00:00	1.26	99	0	0	268.14	0.85	305.11	101300	0
12/02/2015 00:00	1.76	97	0	0	268.38	1.01	309.62	101300	0
13/02/2015 00:00	1.37	100	0	0	268.52	0.71	306.87	101300	0
13/02/2015 00:00	-0.47	100	0	0	263.57	0.39	297.64	101300	0
13/02/2015 00:00	-1.85	100	0	0	219.43	0.13	291.28	101300	0
13/02/2015 00:00	-1.8	100	0	0	125.67	0.61	293.33	101300	0
13/02/2015 00:00	-1.89	100	0	0	123.84	0.63	292.17	101300	0
13/02/2015 00:00	-2.19	100	0	0	111.36	0.82	290.17	101300	0
13/02/2015 00:00	-2.48	100	0	0	125.95	0.51	288.8	101300	0
13/02/2015 00:00	-2.89	100	0.91	0	124.11	0.56	288.18	101300	0
13/02/2015 00:00	-1.24	100	34.55	0	111.37	0.82	297.27	101300	0
13/02/2015 00:00	1.76	100	143.99	0	125.61	0.71	316.6	101300	0
13/02/2015 00:00	5.67	100	247.58	0	166.11	0.4	339.37	101300	0
13/02/2015 00:00	5.81	98	333.82	0	111.71	0.81	344.26	101300	0
13/02/2015 00:00	7.92	95	358.15	0	168.19	0.51	355.58	101300	0
13/02/2015 00:00	9.4	81	324.97	0	244.54	0.34	361.98	101300	0
13/02/2015 00:00	6.2	87	249.01	0	104.38	1.13	345.64	101300	0
13/02/2015 00:00	5.68	96	191.24	0	100.19	0.89	340.24	101300	0
13/02/2015 00:00	6.17	83	78.64	0	220.47	0.1	338.79	101300	0
13/02/2015 00:00	2.04	90	4.95	0	103.84	0.68	308.07	101300	0
13/02/2015 00:00	0.15	92	0.07	0	94.336	1.13	299.72	101300	0
13/02/2015 00:00	-0.64	97	0	0	94.457	1.01	297.39	101300	0
13/02/2015 00:00	-1.45	97	0	0	94.785	0.97	293.36	101300	0
13/02/2015 00:00	-2.15	100	0	0	97.073	0.94	290.76	101300	0
13/02/2015 00:00	-1.51	90	0	0	104.15	1.15	292.16	101300	0
13/02/2015 00:00	-1.24	87	0	0	102.12	1.38	293	101300	0
14/02/2015 00:00	-2.19	100	0	0	112.26	0.66	289.36	101300	0
14/02/2015 00:00	-2.32	100	0	0	110.93	0.65	288.36	101300	0
14/02/2015 00:00	-2.71	100	0	0	113.25	0.54	286.61	101300	0
14/02/2015 00:00	-2.13	100	0	0	109.28	0.72	288.41	101300	0
14/02/2015 00:00	-2.32	100	0	0	100.09	0.91	287.87	101300	0
14/02/2015 00:00	-1.89	97	0	0	104.19	0.98	289.26	101300	0
14/02/2015 00:00	-1.93	96	0	0	104.47	1.04	289.24	101300	0
14/02/2015 00:00	-1.42	88	0.91	0	100.04	1.46	294.96	101300	0
14/02/2015 00:00	0.57	86	17.6	0	104.45	1.46	303.83	101300	0
14/02/2015 00:00	2.48	99	43.79	0	100.47	1.92	312.85	101300	0
14/02/2015 00:00	4.74	94	79	0	84.078	0.25	324.87	101300	0
14/02/2015 00:00	7.42	84	203.32	0	77.824	0.1	347.14	101300	0
14/02/2015 00:00	12.21	71	337.19	0	260.8	0.1	381.16	101300	0
14/02/2015 00:00	13.24	58	359.36	0	300.04	0.1	388.04	101300	0
14/02/2015 00:00	10.51	59	260.72	0	117.43	0.35	365.28	101300	0
14/02/2015 00:00	8.33	68	166.11	0	96.817	0.97	346.87	101300	0
14/02/2015 00:00	6.27	74	47.13	0	92.147	1.59	330.03	101300	0
14/02/2015 00:00	3.67	78	5.01	0	92.602	1.12	315.73	101300	0
14/02/2015 00:00	1.7	82	0.07	0	92.956	1.24	306.92	101300	0
14/02/2015 00:00	1.4	83	0	0	92.815	1.63	303.89	101300	0
14/02/2015 00:00	1.11	82	0	0	92.161	1.84	302.02	101300	0
14/02/2015 00:00	0.81	89	0	0	90.353	1.8	300.27	101300	0
14/02/2015 00:00	-0.1	98	0	0	85.36	0.45	295.71	101300	0
14/02/2015 00:00	-0.32	100	0	0	92.291	0.45	294.32	101300	0
15/02/2015 00:00	-2.1	100	0	0	72.642	0.1	286.48	101300	0
15/02/2015 00:00	-3.27	100	0	0	89.757	0.32	284.19	101300	0
15/02/2015 00:00	-4.08	100	0	0	87.34	0.5	281.77	101300	0
15/02/2015 00:00	-3.6	100	0	0	80.385	0.13	281.92	101300	0
15/02/2015 00:00	-3.12	100	0	0	86.475	0.14	283	101300	0
15/02/2015 00:00	-3.28	100	0	0	83.19	0.4	283.87	101300	0
15/02/2015 00:00	-3.37	100	0	0	315.55	0.1	281.16	101300	0
15/02/2015 00:00	-4.46	100	1.36	0	267.39	0.1	280	101300	0
15/02/2015 00:00	-1.43	100	42.3	0	262.31	0.1	295.1	101300	0
15/02/2015 00:00	2.65	97	148.76	0	106.3	0.32	321.25	101300	0
15/02/2015 00:00	4.87	98	253.18	0	89.654	0.5	335.7	101300	0
15/02/2015 00:00	8.26	85	337.31	0	210.14	0.1	367.49	101300	0
15/02/2015 00:00	9.91	75	372.52	0	280.3	0.12	373.53	101300	0
15/02/2015 00:00	9.75	81	365.58	0	261.4	0.28	368.51	101300	0
15/02/2015 00:00	12.03	71	318.84	0	211.02	0.1	389.47	101300	0
15/02/2015 00:00	9.81	77	230.88	0	251.65	0.1	369.05	101300	0
15/02/2015 00:00	7.97	85	84.17	0	268.93	0.12	346.43	101300	0
15/02/2015 00:00	2.41	100	5.88	0	237.1	0.1	311.47	101300	0
15/02/2015 00:00	1.02	100	0.09	0	267.22	0.12	302.81	101300	0
15/02/2015 00:00	-0.31	100	0	0	286.86	0.12	297.58	101300	0
15/02/2015 00:00	-1.66	100	0	0	338.9	0.1	291.75	101300	0
15/02/2015 00:00	-2.92	100	0	0	131.28	0.1	285.86	101300	0
15/02/2015 00:00	-3.63	100	0	0	193.07	0.1	282.17	101300	0
15/02/2015 00:00	-4.14	100	0	0	69.653	0.1	279.91	101300	0
16/02/2015 00:00	-3.99	100	0	0	260.03	0.1	278.45	101300	0
16/02/2015 00:00	-5.25	100	0	0	274.5	0.32	277.47	101300	0
16/02/2015 00:00	-4.67	100	0	0	274.51	0.16	277.76	101300	0
16/02/2015 00:00	-5.01	100	0	0	272.49	0.4	278.25	101300	0
16/02/2015 00:00	-4.44	100	0	0	84.511	0.1	276.37	101300	0
16/02/2015 00:00	-4.93	100	0	0	65.821	0.1	274.77	101300	0
16/02/2015 00:00	-5.07	100	0	0	250.01	0.14	280.68	101300	0
16/02/2015 00:00	-5.12	100	1.36	0	217.24	0.1	280.7	101300	0
16/02/2015 00:00	-2.44	100	37.18	0	168.13	0.33	295.05	101300	0
16/02/2015 00:00	2.03	100	136.57	0	159.35	0.6	319.66	101300	0
16/02/2015 00:00	4.19	91	221.59	0	126.7	0.9	333.28	101300	0
16/02/2015 00:00	7.43	91	303.38	0	170.09	0.63	348.82	101300	0
16/02/2015 00:00	10.55	82	335.38	0	245.4	0.37	364.39	101300	0
16/02/2015 00:00	10.64	80	264.08	0	254.64	0.57	362.17	101300	0
16/02/2015 00:00	11.2	79	233.48	0	168.31	0.45	365.09	101300	0
16/02/2015 00:00	10.29	82	178.86	0	112.25	0.54	358.91	101300	0
16/02/2015 00:00	8.95	90	53.31	0	166.82	0.26	346.62	101300	0
16/02/2015 00:00	5.23	90	5.46	0	231.53	0.1	324.6	101300	0
16/02/2015 00:00	6.16	99	0.08	0	296.51	0.29	325.68	101300	0
16/02/2015 00:00	5.56	98	0	0	340.56	0.17	323.8	101300	0
16/02/2015 00:00	5.18	97	0	0	76.298	0.17	323.08	101300	0
16/02/2015 00:00	4.79	100	0	0	97.544	0.37	323.3	101300	0
16/02/2015 00:00	3.61	100	0	0	124.15	0.18	317.95	101300	0
16/02/2015 00:00	1.13	100	0	0	168.78	0.1	301.75	101300	0
17/02/2015 00:00	-0.78	100	0	0	136.64	0.1	292.7	101300	0
17/02/2015 00:00	-2.14	100	0	0	276.01	0.2	291.02	101300	0
17/02/2015 00:00	-1.49	100	0	0	90.558	0.1	294.04	101300	0
17/02/2015 00:00	-2.06	100	0	0	89.497	0.1	291.65	101300	0
17/02/2015 00:00	-2.61	100	0	0	88.552	0.1	287.3	101300	0
17/02/2015 00:00	-3.51	100	0	0	273.11	0.21	285.15	101300	0
17/02/2015 00:00	-3.93	100	0	0	273.53	0.19	283.11	101300	0
17/02/2015 00:00	-4.09	100	1.81	0	89.338	0.1	281.83	101300	0
17/02/2015 00:00	-1.31	100	35.04	0	273.34	0.23	300.11	101300	0
17/02/2015 00:00	4.21	100	145.39	0	255.8	0.35	327.74	101300	0
17/02/2015 00:00	5.49	96	247.87	0	269.76	1.37	335.59	101300	0
17/02/2015 00:00	5.92	97	309.8	0	271.95	1.4	341.11	101300	0
17/02/2015 00:00	5.31	97	274.01	0	277.74	1.07	340.53	101300	0
17/02/2015 00:00	7.6	89	314.56	0	284.07	0.8	349.69	101300	0
17/02/2015 00:00	5.69	96	111.42	0	273.91	1.52	335.6	101300	0
17/02/2015 00:00	5.89	96	140.66	0	271.92	1.54	334.07	101300	0
17/02/2015 00:00	5.25	96	67.82	0	272.29	1.35	328.26	101300	0
17/02/2015 00:00	4.34	97	5.02	0	274.84	1.03	319.12	101300	0
17/02/2015 00:00	4.19	98	0.07	0	271.49	1.81	319.81	101300	0
17/02/2015 00:00	4.19	97	0	0	271.38	1.93	320.03	101300	0
17/02/2015 00:00	4.19	96	0	0	271.14	2.12	320.43	101300	0
17/02/2015 00:00	4.2	96	0	0	270.99	2.27	320.89	101300	0
17/02/2015 00:00	4.28	96	0	0	269.67	1.65	320.51	101300	0
17/02/2015 00:00	4.47	96	0	0	272	1.39	321.51	101300	0
18/02/2015 00:00	4.25	98	0	0	274.48	1.19	321.18	101300	0
18/02/2015 00:00	4.3	96	0	0	272.89	1.91	321.97	101300	0
18/02/2015 00:00	4.09	98	0	0	276.94	1.31	320.61	101300	0
18/02/2015 00:00	3.96	100	0	0	284.14	0.73	320.27	101300	0
18/02/2015 00:00	4.02	96	0	0	275.51	1.52	321.36	101300	0
18/02/2015 00:00	4.18	98	0	0	277.41	1.17	320.94	101300	0
18/02/2015 00:00	3.56	100	0	0	286.21	0.65	319.07	101300	0
18/02/2015 00:00	3.8	100	0.45	0	294.36	0.42	320.23	101300	0
18/02/2015 00:00	3.74	100	9.93	0	275.58	1.01	320.88	101300	0
18/02/2015 00:00	3.93	100	28.12	0	59.5	0.1	326.88	101300	0
18/02/2015 00:00	4.45	100	87.58	0	266.31	1.22	330.5	101300	0
18/02/2015 00:00	5.58	100	57.1	0	295.84	0.36	335.02	101300	0
18/02/2015 00:00	6.95	100	61.74	0	287.79	0.5	339.19	101300	0
18/02/2015 00:00	7.04	92	59.58	0	44.547	0.13	339.62	101300	0
18/02/2015 00:00	8.54	75	91.44	0	42.464	0.14	346.7	101300	0
18/02/2015 00:00	7.02	84	35.12	0	277.67	1.14	336.32	101300	0
18/02/2015 00:00	6.45	80	27.13	0	280.23	0.89	330.38	101300	0
18/02/2015 00:00	5.91	82	2.68	0	279.71	0.95	326.71	101300	0
18/02/2015 00:00	5.24	88	0.04	0	276.82	0.67	324.44	101300	0
18/02/2015 00:00	5.12	86	0	0	275.28	0.84	323.86	101300	0
18/02/2015 00:00	5	89	0	0	274.08	1.02	323.32	101300	0
18/02/2015 00:00	4.95	89	0	0	263.86	1.18	323.11	101300	0
18/02/2015 00:00	4.62	83	0	0	263.97	1.04	321.51	101300	0
18/02/2015 00:00	4.73	80	0	0	266.26	1.17	322.43	101300	0
19/02/2015 00:00	4.64	81	0	0	266.24	1.17	323.12	101300	0
19/02/2015 00:00	5.25	81	0	0	269.52	2.09	326.16	101300	0
19/02/2015 00:00	5.25	82	0	0	271.48	1.81	326.81	101300	0
19/02/2015 00:00	5.43	80	0	0	269.45	2.08	327.79	101300	0
19/02/2015 00:00	5.61	81	0	0	269.82	1.65	328.85	101300	0
19/02/2015 00:00	5.74	85	0	0	272.6	2.04	329.6	101300	0
19/02/2015 00:00	5.93	94	0	0	272.82	1.79	330.81	101300	0
19/02/2015 00:00	5.76	94	0.91	0	278.73	1.01	329.03	101300	0
19/02/2015 00:00	4.74	93	23.01	0	303.3	0.38	323.83	101300	0
19/02/2015 00:00	5.4	88	49.75	0	287.18	0.62	331.14	101300	0
19/02/2015 00:00	6.26	86	200.41	0	282.37	0.86	340.45	101300	0
19/02/2015 00:00	6.31	66	103.01	0	276.25	1.6	337.92	101300	0
19/02/2015 00:00	5.91	69	109.58	0	274.69	1.79	336.07	101300	0
19/02/2015 00:00	5.78	62	169.08	0	283.8	0.84	341.4	101300	0
19/02/2015 00:00	6.03	60	118.57	0	282.04	0.93	340.37	101300	0
19/02/2015 00:00	6.04	69	62.96	0	276.46	1.42	335.47	101300	0
19/02/2015 00:00	6.11	72	28.42	0	285.67	0.75	331.82	101300	0
19/02/2015 00:00	5.64	75	5.85	0	317.54	0.33	325.05	101300	0
19/02/2015 00:00	4.93	94	0.09	0	334.87	0.24	321.02	101300	0
19/02/2015 00:00	4.23	94	0	0	321.86	0.24	317.63	101300	0
19/02/2015 00:00	3.49	96	0	0	3.7428	0.16	313.8	101300	0
19/02/2015 00:00	2.79	96	0	0	309.99	0.16	310.43	101300	0
19/02/2015 00:00	1.85	82	0	0	287.69	0.28	303.67	101300	0
19/02/2015 00:00	2.27	83	0	0	279.61	0.56	309.21	101300	0
20/02/2015 00:00	1.15	100	0	0	90.721	0.62	308.99	101300	0
20/02/2015 00:00	0.82	91	0	0	161.32	0.1	307.4	101300	0
20/02/2015 00:00	1.27	99	0	0	264.88	0.32	310.63	101300	0
20/02/2015 00:00	2.82	100	0	0	246.38	0.22	315.76	101300	0
20/02/2015 00:00	2.24	88	0	0	223.52	0.21	313.98	101300	0
20/02/2015 00:00	2.01	83	0	0	104.57	0.81	314.16	101300	0
20/02/2015 00:00	2.24	90	0	0	126.31	0.51	316.08	101300	0
20/02/2015 00:00	1.8	100	2.26	0	96.855	0.54	311.12	101300	0
20/02/2015 00:00	2.46	100	18.54	0	106.82	0.1	317.74	101300	0
20/02/2015 00:00	8.09	94	136.55	0	301.82	0.1	349.1	101300	0
20/02/2015 00:00	7.77	86	91.46	0	119.93	0.1	347.09	101300	0
20/02/2015 00:00	8.78	73	207.91	0	128.11	0.22	353.43	101300	0
20/02/2015 00:00	8.02	70	225.76	0	142.29	0.32	351.27	101300	0
20/02/2015 00:00	8.69	66	220.64	0	236.1	0.25	353.55	101300	0
20/02/2015 00:00	8.89	60	191.93	0	208	0.18	354.04	101300	0
20/02/2015 00:00	7.92	68	150.24	0	260.43	0.16	348.92	101300	0
20/02/2015 00:00	6.32	77	70.04	0	251.63	0.15	335.86	101300	0
20/02/2015 00:00	3.75	90	8.72	0	243.24	0.13	315.92	101300	0
20/02/2015 00:00	1.97	99	0.13	0	239.22	0.11	305.16	101300	0
20/02/2015 00:00	0.61	100	0	0	236.39	0.1	298.82	101300	0
20/02/2015 00:00	-0.65	100	0	0	234.06	0.1	293.5	101300	0
20/02/2015 00:00	-1.84	100	0	0	178.53	0.1	288.7	101300	0
20/02/2015 00:00	-2.88	100	0	0	78.625	0.1	284.54	101300	0
20/02/2015 00:00	-3.26	100	0	0	89.499	0.25	284.48	101300	0
21/02/2015 00:00	-3.35	100	0	0	272.75	0.1	281.44	101300	0
21/02/2015 00:00	-4.4	100	0	0	85.886	0.36	280.42	101300	0
21/02/2015 00:00	-5.16	100	0	0	86.942	0.35	277.76	101300	0
21/02/2015 00:00	-4.63	100	0	0	85.314	0.39	279.48	101300	0
21/02/2015 00:00	-5.63	100	0	0	85.797	0.23	275.82	101300	0
21/02/2015 00:00	-5.88	100	0	0	86.562	0.22	274.56	101300	0
21/02/2015 00:00	-6.31	100	0	0	82.092	0.14	272.62	101300	0
21/02/2015 00:00	-6.55	100	3.17	0	161.58	0.1	269.72	101300	0
21/02/2015 00:00	-2.39	100	58.37	0	269.23	0.1	291.52	101300	0
21/02/2015 00:00	3.23	95	151.09	0	153.89	0.1	331.49	101300	0
21/02/2015 00:00	5.58	89	230.27	0	93.896	0.4	340.1	101300	0
21/02/2015 00:00	8.47	73	212.68	0	246.13	0.1	360.33	101300	0
21/02/2015 00:00	7.89	72	228.02	0	155.79	0.14	356.27	101300	0
21/02/2015 00:00	7.02	57	111.46	0	245.59	0.1	347.82	101300	0
21/02/2015 00:00	6.52	74	92.45	0	102.32	0.32	337.4	101300	0
21/02/2015 00:00	5.61	56	37.91	0	275.32	0.1	332.6	101300	0
21/02/2015 00:00	4.11	64	30.33	0	87.947	0.43	322.73	101300	0
21/02/2015 00:00	3.5	70	4.99	0	87.66	0.41	317.26	101300	0
21/02/2015 00:00	3.14	82	0.07	0	87.427	0.39	313.84	101300	0
21/02/2015 00:00	1.53	100	0	0	87.254	0.38	307.17	101300	0
21/02/2015 00:00	-0.19	100	0	0	85.263	0.36	299.93	101300	0
21/02/2015 00:00	-1.83	100	0	0	126.28	0.29	294.58	101300	0
21/02/2015 00:00	-2.77	100	0	0	122.52	0.34	287.38	101300	0
21/02/2015 00:00	-2.68	100	0	0	111.27	0.56	292.92	101300	0
22/02/2015 00:00	-1.99	100	0	0	168.3	0.19	298.72	101300	0
22/02/2015 00:00	-0.98	100	0	0	104.24	0.47	303.24	101300	0
22/02/2015 00:00	-0.76	100	0	0	174.2	0.18	303.88	101300	0
22/02/2015 00:00	-0.34	100	0	0	244.83	0.21	305.16	101300	0
22/02/2015 00:00	-0.42	100	0	0	125.86	0.71	305.02	101300	0
22/02/2015 00:00	-0.59	100	0	0	166.57	0.27	303.11	101300	0
22/02/2015 00:00	-0.5	100	0	0	111.71	0.55	304.01	101300	0
22/02/2015 00:00	-0.35	100	0.91	0	167.07	0.27	305.19	101300	0
22/02/2015 00:00	-0.22	100	20.75	0	125.58	0.61	306.86	101300	0
22/02/2015 00:00	1.49	67	53.11	0	124.94	0.53	315.52	101300	0
22/02/2015 00:00	3.22	88	89.21	0	111.46	0.68	325.62	101300	0
22/02/2015 00:00	9.27	57	295.9	0	247.56	0.11	362.7	101300	0
22/02/2015 00:00	11.38	61	358.21	0	266.33	0.35	371.36	101300	0
22/02/2015 00:00	13.29	43	327.64	0	287.68	0.13	385.09	101300	0
22/02/2015 00:00	10.94	62	194.94	0	278.58	0.34	365.05	101300	0
22/02/2015 00:00	12.35	53	205.29	0	224.41	0.1	377.53	101300	0
22/02/2015 00:00	10.3	40	82.28	0	105.68	0.16	358.95	101300	0
22/02/2015 00:00	6.57	55	9.66	0	91.06	0.73	330.66	101300	0
22/02/2015 00:00	3.99	67	0.15	0	94.682	0.51	316.22	101300	0
22/02/2015 00:00	2.65	83	0	0	94.808	0.41	310.08	101300	0
22/02/2015 00:00	1.34	100	0	0	95.828	0.35	304.79	101300	0
22/02/2015 00:00	-0.09	100	0	0	197.6	0.1	297.17	101300	0
22/02/2015 00:00	-1.36	100	0	0	168.26	0.22	293.41	101300	0
22/02/2015 00:00	-1.27	100	0	0	125.89	0.71	294.02	101300	0
23/02/2015 00:00	-2.06	100	0	0	133.52	0.4	290.83	101300	0
23/02/2015 00:00	-2.6	100	0	0	168.45	0.27	292.3	101300	0
23/02/2015 00:00	-2.23	100	0	0	174.69	0.18	298.64	101300	0
23/02/2015 00:00	-1	100	0	0	221	0.1	303.11	101300	0
23/02/2015 00:00	-0.57	100	0	0	182.02	0.18	304.7	101300	0
23/02/2015 00:00	-0.27	100	0	0	126.59	0.71	306.55	101300	0
23/02/2015 00:00	0.21	100	0	0	134.44	0.47	307.41	101300	0
23/02/2015 00:00	0.66	95	1.35	0	221.54	0.15	308.33	101300	0
23/02/2015 00:00	2.72	85	12.65	0	255.18	0.59	316.81	101300	0
23/02/2015 00:00	2.97	65	32.21	0	260.26	0.81	320.41	101300	0
23/02/2015 00:00	3.22	52	49.19	0	268.06	1.55	323.76	101300	0
23/02/2015 00:00	3.42	49	61.18	0	268.02	1.55	326.03	101300	0
23/02/2015 00:00	3.73	49	66.32	0	268	1.55	327.79	101300	0
23/02/2015 00:00	4.21	50	63.71	0	268.57	1.52	329.22	101300	0
23/02/2015 00:00	4.89	38	97.79	0	269.89	1.31	333.18	101300	0
23/02/2015 00:00	6.88	56	102.02	0	280.34	0.49	339.92	101300	0
23/02/2015 00:00	6.27	54	60.33	0	269.98	1.16	333.71	101300	0
23/02/2015 00:00	5.16	54	9.7	0	274.02	1.36	323.71	101300	0
23/02/2015 00:00	3.81	79	0.15	0	267.99	1.72	314.68	101300	0
23/02/2015 00:00	3.71	79	0	0	268.16	1.51	316.02	101300	0
23/02/2015 00:00	3.79	75	0	0	267.12	1.31	317.62	101300	0
23/02/2015 00:00	3.59	85	0	0	260.36	0.83	318.08	101300	0
23/02/2015 00:00	2.39	86	0	0	246.22	0.36	314.53	101300	0
23/02/2015 00:00	3.59	78	0	0	266.32	1.49	318.34	101300	0
24/02/2015 00:00	3.62	82	0	0	269.67	1.16	318.57	101300	0
24/02/2015 00:00	3.41	87	0	0	266.31	1.04	317.68	101300	0
24/02/2015 00:00	3.53	83	0	0	269.8	1.33	318.18	101300	0
24/02/2015 00:00	3.97	84	0	0	274.31	1.2	319.4	101300	0
24/02/2015 00:00	2.34	88	0	0	276.18	1.45	315.43	101300	0
24/02/2015 00:00	2.64	100	0	0	275.27	0.55	315.87	101300	0
24/02/2015 00:00	2.31	100	0	0	277.9	0.82	312.09	101300	0
24/02/2015 00:00	2.17	100	3.61	0	287.68	0.41	310.22	101300	0
24/02/2015 00:00	3.15	100	54.49	0	310.43	0.21	319.84	101300	0
24/02/2015 00:00	4.75	95	109.14	0	103.81	0.28	329.79	101300	0
24/02/2015 00:00	6.06	79	126.43	0	108.47	0.21	338.81	101300	0
24/02/2015 00:00	6.31	66	113.53	0	96.968	0.3	340.16	101300	0
24/02/2015 00:00	6.9	60	117.48	0	110.75	0.27	339.79	101300	0
24/02/2015 00:00	6.65	56	112.92	0	111.35	0.23	341.14	101300	0
24/02/2015 00:00	6.12	65	95.74	0	103.13	0.33	340.11	101300	0
24/02/2015 00:00	3.07	98	68.41	0	164.56	0.22	329.71	101300	0
24/02/2015 00:00	2.81	94	33.48	0	239.21	0.11	324.26	101300	0
24/02/2015 00:00	2.06	95	9.54	0	104.43	0.12	312.52	101300	0
24/02/2015 00:00	1.01	100	0.15	0	170.5	0.14	310.16	101300	0
24/02/2015 00:00	0.52	100	0	0	191.84	0.14	306.71	101300	0
24/02/2015 00:00	0.17	100	0	0	236.33	0.11	304.88	101300	0
24/02/2015 00:00	-0.29	100	0	0	127.67	0.17	302.88	101300	0
24/02/2015 00:00	-0.39	100	0	0	198.54	0.13	304.48	101300	0
24/02/2015 00:00	-0.1	100	0	0	104.58	0.23	306.58	101300	0
25/02/2015 00:00	-0.11	100	0	0	93.487	0.21	306.59	101300	0
25/02/2015 00:00	-0.16	100	0	0	98.011	0.2	305.93	101300	0
25/02/2015 00:00	-0.44	100	0	0	265.89	0.1	304.43	101300	0
25/02/2015 00:00	-0.09	100	0	0	295.33	0.18	305.31	101300	0
25/02/2015 00:00	-0.24	100	0	0	90.364	0.18	304.8	101300	0
25/02/2015 00:00	-0.16	100	0	0	108.69	0.19	305.63	101300	0
25/02/2015 00:00	-0.2	100	0	0	173.43	0.13	304.09	101300	0
25/02/2015 00:00	-0.18	100	1.36	0	125.04	0.15	304.29	101300	0
25/02/2015 00:00	0.11	100	14	0	90.676	0.17	306.51	101300	0
25/02/2015 00:00	1.51	100	57.85	0	19.956	0.13	316.49	101300	0
25/02/2015 00:00	2.53	100	93.6	0	90.696	0.34	326.04	101300	0
25/02/2015 00:00	3.44	95	109.52	0	98.713	0.29	330.54	101300	0
25/02/2015 00:00	4.11	85	118.26	0	100.54	0.22	335.52	101300	0
25/02/2015 00:00	3.93	76	113.7	0	101.9	0.26	335.24	101300	0
25/02/2015 00:00	4.16	66	96.97	0	102.51	0.33	333.6	101300	0
25/02/2015 00:00	3.17	70	40.69	0	102.69	0.34	325.58	101300	0
25/02/2015 00:00	2.4	81	20.46	0	101.57	0.29	318.77	101300	0
25/02/2015 00:00	1.56	84	3.92	0	113.46	0.26	312.34	101300	0
25/02/2015 00:00	1.09	94	0.06	0	105.37	0.25	311	101300	0
25/02/2015 00:00	0.98	100	0	0	100.79	0.22	309.48	101300	0
25/02/2015 00:00	0.88	100	0	0	246.6	0.15	307.95	101300	0
25/02/2015 00:00	0.8	100	0	0	15.419	0.17	306.65	101300	0
25/02/2015 00:00	0.9	99	0	0	22.872	0.17	306.54	101300	0
25/02/2015 00:00	0.9	100	0	0	91.2	0.34	306.15	101300	0
26/02/2015 00:00	0.26	100	0	0	92.166	0.34	305.93	101300	0
26/02/2015 00:00	-0.12	100	0	0	93.396	0.27	304.59	101300	0
26/02/2015 00:00	-0.31	100	0	0	32.926	0.19	305.89	101300	0
26/02/2015 00:00	-0.27	100	0	0	285.77	0.57	306.61	101300	0
26/02/2015 00:00	-0.07	100	0	0	287.03	0.66	307.48	101300	0
26/02/2015 00:00	-0.24	100	0	0	60.671	0.21	306.44	101300	0
26/02/2015 00:00	-0.29	100	0	0	2.2277	0.23	306.71	101300	0
26/02/2015 00:00	-0.15	100	1.81	0	77.817	0.24	307.64	101300	0
26/02/2015 00:00	-0.06	100	14.91	0	86.68	0.32	309.31	101300	0
26/02/2015 00:00	0.71	97	34.51	0	79.487	0.19	313.97	101300	0
26/02/2015 00:00	1.69	88	90.32	0	301.81	0.32	322.05	101300	0
26/02/2015 00:00	3.11	80	110.75	0	91.454	0.28	331.23	101300	0
26/02/2015 00:00	2.98	70	69.78	0	88.447	0.27	330.3	101300	0
26/02/2015 00:00	3.5	66	115.57	0	99.501	0.31	333.04	101300	0
26/02/2015 00:00	3.17	60	57.2	0	96.55	0.29	329.27	101300	0
26/02/2015 00:00	2.04	75	41	0	105.29	0.3	321.21	101300	0
26/02/2015 00:00	1.38	74	21.37	0	96.128	0.19	316.78	101300	0
26/02/2015 00:00	0.59	81	3.94	0	99.829	0.22	310.82	101300	0
26/02/2015 00:00	0.37	88	0.06	0	114.14	0.22	309.1	101300	0
26/02/2015 00:00	0.25	100	0	0	117.99	0.21	308.32	101300	0
26/02/2015 00:00	0.3	100	0	0	168.25	0.16	308.15	101300	0
26/02/2015 00:00	0.28	100	0	0	104.59	0.25	307.91	101300	0
26/02/2015 00:00	0.22	100	0	0	103.16	0.19	307.58	101300	0
26/02/2015 00:00	0.26	100	0	0	112.77	0.18	307.42	101300	0
27/02/2015 00:00	0.14	100	0	0	121.94	0.16	306.66	101300	0
27/02/2015 00:00	0.13	100	0	0	106.44	0.27	306.55	101300	0
27/02/2015 00:00	0.13	100	0	0	167.89	0.18	306.26	101300	0
27/02/2015 00:00	0.11	100	0	0	228.66	0.14	306.05	101300	0
27/02/2015 00:00	0.13	100	0	0	131	0.2	306.18	101300	0
27/02/2015 00:00	0.14	100	0	0	135.79	0.18	306.29	101300	0
27/02/2015 00:00	0.16	100	0	0	109.04	0.18	305.94	101300	0
27/02/2015 00:00	0.29	100	1.81	0	104.31	0.32	306.24	101300	0
27/02/2015 00:00	0.49	100	15.36	0	165.02	0.24	308.92	101300	0
27/02/2015 00:00	0.98	98	35.4	0	224.59	0.18	313.22	101300	0
27/02/2015 00:00	1.51	85	52.85	0	130.91	0.23	318.33	101300	0
27/02/2015 00:00	1.92	80	64.84	0	103.65	0.32	321.36	101300	0
27/02/2015 00:00	2.04	73	69.98	0	106.14	0.28	322.53	101300	0
27/02/2015 00:00	2.62	73	67.36	0	93.507	0.37	325.01	101300	0
27/02/2015 00:00	2.62	77	57.85	0	111.85	0.31	323.64	101300	0
27/02/2015 00:00	2.12	66	41.92	0	147.18	0.22	319.99	101300	0
27/02/2015 00:00	1.71	64	21.84	0	104.82	0.24	315.77	101300	0
27/02/2015 00:00	0.63	82	4.4	0	114.51	0.29	309.53	101300	0
27/02/2015 00:00	0.4	95	0.07	0	108.76	0.21	308.46	101300	0
27/02/2015 00:00	0.35	100	0	0	104.76	0.21	307.98	101300	0
27/02/2015 00:00	0.32	100	0	0	102.63	0.21	307.69	101300	0
27/02/2015 00:00	0.3	100	0	0	99	0.24	307.43	101300	0
27/02/2015 00:00	0.3	100	0	0	112.46	0.22	307.32	101300	0
27/02/2015 00:00	0.13	100	0	0	186.05	0.11	306.68	101300	0
28/02/2015 00:00	0.16	100	0	0	102.62	0.16	306.34	101300	0
28/02/2015 00:00	0.15	100	0	0	2.5211	0.1	305.87	101300	0
28/02/2015 00:00	0.12	100	0	0	91.094	0.2	304.62	101300	0
28/02/2015 00:00	0.03	100	0	0	92.995	0.17	304.59	101300	0
28/02/2015 00:00	0.04	94	0	0	295.7	0.15	304.36	101300	0
28/02/2015 00:00	0.26	100	0	0	279.68	0.63	305.22	101300	0
28/02/2015 00:00	0.05	96	0	0	301.69	0.25	302.97	101300	0
28/02/2015 00:00	0.27	91	2.26	0	276.36	0.44	304	101300	0
28/02/2015 00:00	0.51	78	16.27	0	267.85	1.05	306.73	101300	0
28/02/2015 00:00	0.65	67	36.32	0	260.23	1.13	309.12	101300	0
28/02/2015 00:00	0.18	83	53.76	0	258.07	0.81	312.89	101300	0
28/02/2015 00:00	1.14	94	65.76	0	245.79	0.35	320.04	101300	0
28/02/2015 00:00	1.71	71	70.9	0	224.98	0.19	323.92	101300	0
28/02/2015 00:00	1.73	58	68.27	0	246.86	0.38	321.81	101300	0
28/02/2015 00:00	2.07	51	58.32	0	266.27	1.5	319.36	101300	0
28/02/2015 00:00	2.81	51	42.38	0	268	2.12	320.38	101300	0
28/02/2015 00:00	3.15	52	22.75	0	272.7	2	320.1	101300	0
28/02/2015 00:00	2.61	59	7.57	0	267.92	1.9	316.33	101300	0
28/02/2015 00:00	2.86	67	0.12	0	263.79	1.3	316.44	101300	0
28/02/2015 00:00	3.05	70	0	0	263.77	1.56	316.82	101300	0
28/02/2015 00:00	3.16	73	0	0	267.2	1.44	317.94	101300	0
28/02/2015 00:00	3.09	86	0	0	283.59	0.79	317.48	101300	0
28/02/2015 00:00	3.1	96	0	0	283.89	0.51	316.49	101300	0
28/02/2015 00:00	3.37	100	0	0	280.98	0.57	318.15	101300	0
01/03/2015 00:00	3.65	100	0	0	223.2	0.21	320.5	101300	0
01/03/2015 00:00	4.25	96	0	0	168.31	0.38	323.92	101300	0
01/03/2015 00:00	5.05	85	0	0	126.21	0.79	327.97	101300	0
01/03/2015 00:00	5.61	92	0	0	132.25	0.84	330.87	101300	0
01/03/2015 00:00	5.9	100	0	0	244.82	0.42	331.91	101300	0
01/03/2015 00:00	6.64	100	0	0	254.46	0.78	335.22	101300	0
01/03/2015 00:00	6.79	100	0	0	222.26	0.3	335	101300	0
01/03/2015 00:00	6.4	100	1.87	0	173.67	0.6	334.23	101300	0
01/03/2015 00:00	8.1	94	16.91	0	254.39	0.97	343.47	101300	0
01/03/2015 00:00	8.69	87	37.22	0	259.79	1.31	347.25	101300	0
01/03/2015 00:00	9.3	88	54.92	0	263.55	1.32	351.79	101300	0
01/03/2015 00:00	9.11	91	67.11	0	253.92	0.88	353.14	101300	0
01/03/2015 00:00	10.12	83	71.89	0	254.26	1.07	357.79	101300	0
01/03/2015 00:00	10.5	79	69.26	0	255.57	1.17	358.4	101300	0
01/03/2015 00:00	10.41	78	59.16	0	259.33	1.23	359.59	101300	0
01/03/2015 00:00	10.45	81	42.97	0	253.98	1.17	358.1	101300	0
01/03/2015 00:00	11.74	77	23.54	0	244.46	0.51	359.76	101300	0
01/03/2015 00:00	11.12	79	12.25	0	254.53	1.26	353.08	101300	0
01/03/2015 00:00	10.89	80	0.21	0	259.54	1.28	352.02	101300	0
01/03/2015 00:00	10.61	80	0	0	259.63	1.37	350.7	101300	0
01/03/2015 00:00	10.21	83	0	0	263.43	1.2	348.07	101300	0
01/03/2015 00:00	9.9	83	0	0	281.47	0.91	345.91	101300	0
01/03/2015 00:00	7.43	91	0	0	280.74	0.85	335.92	101300	0
01/03/2015 00:00	7.99	92	0	0	281.49	0.8	336.71	101300	0
02/03/2015 00:00	8.79	90	0	0	266.35	1.33	339.63	101300	0
02/03/2015 00:00	9.07	92	0	0	267.89	2.02	339.94	101300	0
02/03/2015 00:00	7.99	96	0	0	263.7	1.12	336.87	101300	0
02/03/2015 00:00	6.97	100	0	0	254.89	0.6	335.78	101300	0
02/03/2015 00:00	6.46	100	0	0	289.98	0.32	334.46	101300	0
02/03/2015 00:00	3.53	100	0	0	302.32	0.29	322.33	101300	0
02/03/2015 00:00	3.33	100	0	0	299.15	0.13	320.88	101300	0
02/03/2015 00:00	3.71	100	2.73	0	266.65	0.66	323.36	101300	0
02/03/2015 00:00	4.16	100	17.75	0	269.8	0.97	326.25	101300	0
02/03/2015 00:00	4.86	91	66.49	0	269.45	1.4	331.8	101300	0
02/03/2015 00:00	6.11	83	96.56	0	270.03	1.57	338.46	101300	0
02/03/2015 00:00	8.56	78	259.86	0	271.24	1.25	353.48	101300	0
02/03/2015 00:00	7.35	81	138.72	0	274.06	1.32	348.18	101300	0
02/03/2015 00:00	8.03	86	122.33	0	271.41	1.88	344.35	101300	0
02/03/2015 00:00	9.18	85	105.19	0	287.31	0.67	349.64	101300	0
02/03/2015 00:00	7.54	92	77.27	0	270.14	1.23	341.51	101300	0
02/03/2015 00:00	8.29	87	56.46	0	271.84	1.48	339.8	101300	0
02/03/2015 00:00	7.41	84	16.04	0	266.2	0.98	331.29	101300	0
02/03/2015 00:00	5.88	85	0.28	0	263.91	1.13	325.07	101300	0
02/03/2015 00:00	5.61	89	0	0	268.02	1	322.59	101300	0
02/03/2015 00:00	3.62	94	0	0	263.8	0.86	313.11	101300	0
02/03/2015 00:00	3.51	100	0	0	260.06	0.86	312.57	101300	0
02/03/2015 00:00	2.08	100	0	0	253.7	0.42	306.68	101300	0
02/03/2015 00:00	1.17	100	0	0	171.61	0.48	303.93	101300	0
03/03/2015 00:00	1.22	100	0	0	221.91	0.24	306.73	101300	0
03/03/2015 00:00	2.22	100	0	0	246.58	0.29	314.82	101300	0
03/03/2015 00:00	3.97	92	0	0	254.74	1.28	322.03	101300	0
03/03/2015 00:00	4.02	97	0	0	252.73	1.07	322.44	101300	0
03/03/2015 00:00	4.35	100	0	0	245.6	0.63	323.38	101300	0
03/03/2015 00:00	4.52	95	0	0	254.29	1.24	324.54	101300	0
03/03/2015 00:00	5.04	97	0	0	253.59	1.08	326.71	101300	0
03/03/2015 00:00	5.04	97	0	0	253.59	1.08	326.71	101300	0
03/03/2015 00:00	6.93	93	39.15	0	255.03	1.24	339.5	101300	0
03/03/2015 00:00	6.93	93	39.15	0	255.03	1.24	339.5	101300	0
03/03/2015 00:00	7.37	94	56.87	0	255.78	1.2	343.54	101300	0
03/03/2015 00:00	8.28	89	69.08	0	259.54	1.51	346.59	101300	0
03/03/2015 00:00	9.55	81	74.4	0	263.33	2.19	350.41	101300	0
03/03/2015 00:00	9.53	81	71.83	0	259.97	2.23	350.18	101300	0
03/03/2015 00:00	9.81	78	61.76	0	254.27	1.31	351.34	101300	0
03/03/2015 00:00	10.13	83	45.1	0	252.65	1.11	351.96	101300	0
03/03/2015 00:00	10.71	82	41.74	0	244.9	0.6	352.89	101300	0
03/03/2015 00:00	10.96	84	9.93	0	244.8	0.57	350.9	101300	0
03/03/2015 00:00	10.87	82	0.17	0	249.75	0.82	348.28	101300	0
03/03/2015 00:00	12.01	89	0	0	259.38	1.74	351.77	101300	0
03/03/2015 00:00	10.15	84	0	0	220.58	0.34	344.82	101300	0
03/03/2015 00:00	10.87	85	0	0	254.45	0.97	348.97	101300	0
03/03/2015 00:00	11.96	85	0	0	263.81	1.68	351.38	101300	0
03/03/2015 00:00	13.68	91	0	0	269.08	3.93	359.1	101300	0
04/03/2015 00:00	9.26	95	0	0	299.07	0.43	345.05	101300	0
04/03/2015 00:00	7.51	92	0	0	280.9	0.92	337.56	101300	0
04/03/2015 00:00	6.54	92	0	0	272.79	1.05	333.7	101300	0
04/03/2015 00:00	6.09	94	0	0	263.85	1.73	331.96	101300	0
04/03/2015 00:00	5.88	94	0	0	263.74	2.24	329.92	101300	0
04/03/2015 00:00	5.12	100	0	0	253.04	0.83	326.64	101300	0
04/03/2015 00:00	5.3	92	0	0	259.67	1.28	327.95	101300	0
04/03/2015 00:00	5.37	95	5.01	0	253.75	1.03	327.97	101300	0
04/03/2015 00:00	5.95	89	19.18	0	253.45	0.9	332.64	101300	0
04/03/2015 00:00	6.65	79	39.87	0	255.61	0.98	337.46	101300	0
04/03/2015 00:00	7.31	70	57.55	0	263.66	1.3	341.61	101300	0
04/03/2015 00:00	8.46	67	128.69	0	264.82	1.35	349.87	101300	0
04/03/2015 00:00	8.68	69	132.6	0	268.2	1.62	349.87	101300	0
04/03/2015 00:00	9.23	59	128.47	0	265.92	1.09	352.6	101300	0
04/03/2015 00:00	9.46	63	111.08	0	260.85	0.97	353.08	101300	0
04/03/2015 00:00	9.18	61	81.49	0	263.92	1.1	349.32	101300	0
04/03/2015 00:00	9.1	65	43.66	0	274.39	1.04	344.87	101300	0
04/03/2015 00:00	9.1	72	43.66	0	274.39	1.04	344.87	101300	0
04/03/2015 00:00	5.48	88	0	0	272.49	0.83	325.39	101300	0
04/03/2015 00:00	5.48	84	0	0	272.49	0.83	325.39	101300	0
04/03/2015 00:00	4.84	93	0	0	269.73	0.92	320.16	101300	0
04/03/2015 00:00	3.14	100	0	0	254.96	0.3	316.48	101300	0
04/03/2015 00:00	2.7	100	0	0	268.19	0.67	317.77	101300	0
04/03/2015 00:00	1.71	100	0	0	90.484	0.45	315.82	101300	0
05/03/2015 00:00	3.11	100	0	0	270.39	0.1	319.8	101300	0
05/03/2015 00:00	3.11	100	0	0	101.96	0.17	320.03	101300	0
05/03/2015 00:00	3.02	100	0	0	99.15	0.13	318.4	101300	0
05/03/2015 00:00	2.05	100	0	0	102.19	0.17	310.62	101300	0
05/03/2015 00:00	1.54	100	0	0	169.06	0.1	312.28	101300	0
05/03/2015 00:00	0.65	100	0	0	298.97	0.1	305.05	101300	0
05/03/2015 00:00	-0.16	100	0	0	109.63	0.14	297.21	101300	0
05/03/2015 00:00	-0.36	100	11.05	0	100.03	0.22	298.89	101300	0
05/03/2015 00:00	2.28	100	81.57	0	226.94	0.1	316.93	101300	0
05/03/2015 00:00	6.62	95	187.92	0	207.92	0.17	344	101300	0
05/03/2015 00:00	8.14	82	260.02	0	96.384	0.25	356.69	101300	0
05/03/2015 00:00	9.4	83	317.76	0	111.73	0.29	363.81	101300	0
05/03/2015 00:00	10.49	78	286.84	0	92.593	0.31	368.11	101300	0
05/03/2015 00:00	9.03	77	189.88	0	115.58	0.21	360.26	101300	0
05/03/2015 00:00	9.7	72	162.72	0	263.09	0.2	360.65	101300	0
05/03/2015 00:00	9.3	70	181.87	0	106.35	0.37	355.13	101300	0
05/03/2015 00:00	7.66	80	74.71	0	157.5	0.21	342.57	101300	0
05/03/2015 00:00	4.64	91	14.98	0	327.04	0.12	326.16	101300	0
05/03/2015 00:00	2.63	100	0.72	0	83.736	0.18	311.34	101300	0
05/03/2015 00:00	2.22	100	0.01	0	117.79	0.17	313.47	101300	0
05/03/2015 00:00	1.46	100	0	0	316.7	0.12	308.45	101300	0
05/03/2015 00:00	1.37	100	0	0	83.307	0.17	311.42	101300	0
05/03/2015 00:00	0.69	100	0	0	112.23	0.19	306.68	101300	0
05/03/2015 00:00	-0.17	100	0	0	161.71	0.12	302.14	101300	0
06/03/2015 00:00	-1.01	100	0	0	105.2	0.2	296.53	101300	0
06/03/2015 00:00	-1.9	100	0	0	145.39	0.12	290.65	101300	0
06/03/2015 00:00	-2.72	100	0	0	245.92	0.1	287.16	101300	0
06/03/2015 00:00	-3.23	100	0	0	116.7	0.2	285.53	101300	0
06/03/2015 00:00	-3.45	100	0	0	165.25	0.12	284.25	101300	0
06/03/2015 00:00	-3.82	100	0	0	248.34	0.1	281.88	101300	0
06/03/2015 00:00	-4.05	100	0	0	113.7	0.2	282.21	101300	0
06/03/2015 00:00	-3.77	100	11.96	0	173.3	0.15	284.57	101300	0
06/03/2015 00:00	0.6	100	83.68	0	136.88	0.16	308.78	101300	0
06/03/2015 00:00	4.76	82	188.78	0	77.611	0.13	338.03	101300	0
06/03/2015 00:00	5.79	82	280.95	0	85.248	0.5	343.37	101300	0
06/03/2015 00:00	8.3	80	310.94	0	268.74	0.18	363.43	101300	0
06/03/2015 00:00	10.14	64	351.38	0	77.202	0.1	379.06	101300	0
06/03/2015 00:00	9.67	66	346.24	0	81.382	0.36	369	101300	0
06/03/2015 00:00	6.29	91	306.26	0	86.559	1.18	346.85	101300	0
06/03/2015 00:00	6.13	90	234.93	0	86.922	1.26	343.53	101300	0
06/03/2015 00:00	5	87	100.09	0	87.346	1.41	328.54	101300	0
06/03/2015 00:00	3.4	89	20.24	0	86.497	1.12	313.97	101300	0
06/03/2015 00:00	1.52	92	0.81	0	87.792	0.6	303.11	101300	0
06/03/2015 00:00	0.45	99	0.01	0	86.195	0.93	297.91	101300	0
06/03/2015 00:00	-0.07	95	0	0	79.608	0.12	293.62	101300	0
06/03/2015 00:00	0.18	92	0	0	85.387	0.55	295.73	101300	0
06/03/2015 00:00	-0.4	90	0	0	86.405	0.94	293.86	101300	0
06/03/2015 00:00	-0.49	91	0	0	84.996	0.7	293.11	101300	0
07/03/2015 00:00	-0.45	90	0	0	86.445	0.92	293.48	101300	0
07/03/2015 00:00	-0.25	87	0	0	86.965	1.21	294.34	101300	0
07/03/2015 00:00	-1.06	100	0	0	86.158	1.14	291.53	101300	0
07/03/2015 00:00	-1.88	100	0	0	69.154	0.1	286.21	101300	0
07/03/2015 00:00	-2.17	100	0	0	86.153	0.26	288.96	101300	0
07/03/2015 00:00	-2.19	100	0	0	87.255	0.73	287.83	101300	0
07/03/2015 00:00	-2.11	100	0	0	84.841	0.52	287.13	101300	0
07/03/2015 00:00	-2.07	100	11.75	0	87.131	0.4	290.35	101300	0
07/03/2015 00:00	0.67	100	80.42	0	90.213	0.9	306.7	101300	0
07/03/2015 00:00	1.87	88	156	0	86.398	0.92	319.3	101300	0
07/03/2015 00:00	4.39	70	192.2	0	97.019	0.69	333.76	101300	0
07/03/2015 00:00	4.26	71	179.63	0	94.316	1.37	332.46	101300	0
07/03/2015 00:00	6.1	68	283.34	0	91.909	0.93	344.63	101300	0
07/03/2015 00:00	8.06	66	326.66	0	86.267	0.6	355.29	101300	0
07/03/2015 00:00	11.05	41	301.44	0	267.07	0.19	373.14	101300	0
07/03/2015 00:00	7.47	55	222.77	0	88.574	1.03	349.3	101300	0
07/03/2015 00:00	6.9	71	98.54	0	86.491	0.8	338.01	101300	0
07/03/2015 00:00	5.52	92	20.86	0	83.082	0.26	325.17	101300	0
07/03/2015 00:00	3.8	98	0.79	0	258.3	0.1	312.75	101300	0
07/03/2015 00:00	2.08	99	0.01	0	135.4	0.12	304.37	101300	0
07/03/2015 00:00	0.99	100	0	0	166.25	0.14	300.1	101300	0
07/03/2015 00:00	0.67	100	0	0	127.64	0.15	300.27	101300	0
07/03/2015 00:00	-0.36	98	0	0	77.856	0.1	294.75	101300	0
07/03/2015 00:00	-1.24	100	0	0	106.36	0.21	291.46	101300	0
08/03/2015 00:00	-2.12	100	0	0	97.082	0.1	286.57	101300	0
08/03/2015 00:00	-2.9	100	0	0	267.48	0.37	285.87	101300	0
08/03/2015 00:00	-3.56	100	0	0	267.66	0.36	283.5	101300	0
08/03/2015 00:00	-3.6	100	0	0	53.765	0.1	280.02	101300	0
08/03/2015 00:00	-3.69	100	0	0	14.707	0.1	279.42	101300	0
08/03/2015 00:00	-4.22	100	0	0	266.41	0.69	281.2	101300	0
08/03/2015 00:00	-3.81	100	0	0	31.428	0.1	278.37	101300	0
08/03/2015 00:00	-3.24	100	13.35	0	69.238	0.1	282.95	101300	0
08/03/2015 00:00	0.25	100	88.81	0	255.14	0.29	306	101300	0
08/03/2015 00:00	3.89	81	192.2	0	171.61	0.36	330.27	101300	0
08/03/2015 00:00	7.16	69	281.19	0	221.25	0.18	351.75	101300	0
08/03/2015 00:00	9.25	60	334.71	0	225.15	0.17	364.25	101300	0
08/03/2015 00:00	11.82	37	359.83	0	245.79	0.19	377.92	101300	0
08/03/2015 00:00	9.37	59	349.31	0	263.68	0.83	361.72	101300	0
08/03/2015 00:00	12.6	51	307.3	0	219.65	0.19	379.58	101300	0
08/03/2015 00:00	12.75	45	228.6	0	244.29	0.17	377.47	101300	0
08/03/2015 00:00	10.69	68	98.66	0	108.44	0.26	357.43	101300	0
08/03/2015 00:00	7.74	49	23.13	0	70.606	0.1	335.98	101300	0
08/03/2015 00:00	4.98	62	0.83	0	94.519	0.41	318.29	101300	0
08/03/2015 00:00	2.25	67	0.01	0	94.475	0.39	306.29	101300	0
08/03/2015 00:00	0.28	75	0	0	94.467	0.38	298.18	101300	0
08/03/2015 00:00	-0.5	81	0	0	94.46	0.38	294.49	101300	0
08/03/2015 00:00	-0.82	100	0	0	94.456	0.37	293.67	101300	0
08/03/2015 00:00	-1.85	100	0	0	287.87	0.1	287.08	101300	0
09/03/2015 00:00	-2.35	100	0	0	292.75	0.1	285.94	101300	0
09/03/2015 00:00	-2.26	93	0	0	293.39	0.1	292.5	101300	0
09/03/2015 00:00	-1.68	100	0	0	94.114	0.4	297.39	101300	0
09/03/2015 00:00	-0.91	100	0	0	63.578	0.1	299.69	101300	0
09/03/2015 00:00	-1.07	100	0	0	253.84	0.16	301.38	101300	0
09/03/2015 00:00	-0.58	94	0	0	164.16	0.26	303.65	101300	0
09/03/2015 00:00	-0.2	100	0	0	125.83	0.58	304.18	101300	0
09/03/2015 00:00	-0.26	100	7.22	0	244.02	0.17	305.39	101300	0
09/03/2015 00:00	0.84	83	23.15	0	210.55	0.1	312.68	101300	0
09/03/2015 00:00	2.52	80	78.63	0	94.389	0.72	323.56	101300	0
09/03/2015 00:00	6.62	76	237.97	0	165.43	0.38	348.15	101300	0
09/03/2015 00:00	9.33	43	313.59	0	221.09	0.2	359.29	101300	0
09/03/2015 00:00	6.76	42	202.33	0	266.18	1.58	343.65	101300	0
09/03/2015 00:00	8.62	39	304.58	0	263.71	1.67	350.3	101300	0
09/03/2015 00:00	8.64	42	284.07	0	263.8	1.57	351.35	101300	0
09/03/2015 00:00	8.96	44	196.85	0	262.19	1.28	351.82	101300	0
09/03/2015 00:00	8.76	41	97.44	0	254.46	0.92	344.57	101300	0
09/03/2015 00:00	7.24	61	25.77	0	259.68	1.07	330.8	101300	0
09/03/2015 00:00	5.39	71	1.31	0	244.22	0.32	319.45	101300	0
09/03/2015 00:00	3.28	74	0.02	0	254.7	0.33	313.86	101300	0
09/03/2015 00:00	4.42	80	0	0	253.86	0.48	319.84	101300	0
09/03/2015 00:00	4.23	98	0	0	245.26	0.34	318.94	101300	0
09/03/2015 00:00	4.56	93	0	0	247.19	0.32	319.71	101300	0
09/03/2015 00:00	4.17	100	0	0	259.74	0.4	318.3	101300	0
10/03/2015 00:00	3.65	100	0	0	274.53	0.1	316.47	101300	0
10/03/2015 00:00	4.35	100	0	0	224.1	0.15	319.87	101300	0
10/03/2015 00:00	3.85	100	0	0	212.77	0.2	318.08	101300	0
10/03/2015 00:00	3.86	100	0	0	155.47	0.54	316.39	101300	0
10/03/2015 00:00	3.89	100	0	0	186.78	0.48	315.15	101300	0
10/03/2015 00:00	3.84	100	0	0	243.82	0.34	318.14	101300	0
10/03/2015 00:00	4.46	100	0	0	224.2	0.23	322.65	101300	0
10/03/2015 00:00	4.37	100	14.8	0	223.92	0.25	318.17	101300	0
10/03/2015 00:00	6.14	92	69.35	0	234.15	0.25	330.56	101300	0
10/03/2015 00:00	7.42	70	78.08	0	245.2	0.57	337.97	101300	0
10/03/2015 00:00	9.62	57	153.07	0	254.41	1.25	349.03	101300	0
10/03/2015 00:00	9.74	50	76.72	0	256.69	1.46	347.78	101300	0
10/03/2015 00:00	10.12	45	80.81	0	263.26	2.14	347.47	101300	0
10/03/2015 00:00	8.63	40	77.12	0	259.39	1.69	346.14	101300	0
10/03/2015 00:00	8.42	34	66.57	0	259.4	1.7	347.78	101300	0
10/03/2015 00:00	7.99	33	50.03	0	259.42	1.78	345.25	101300	0
10/03/2015 00:00	7.95	40	29.34	0	259.62	2.07	343.75	101300	0
10/03/2015 00:00	8.02	56	8.62	0	259.28	2	342.29	101300	0
10/03/2015 00:00	8.07	67	0.59	0	253.58	1.14	341.74	101300	0
10/03/2015 00:00	7.95	64	0.01	0	254.22	1.3	340.95	101300	0
10/03/2015 00:00	8.02	75	0	0	254.39	1.24	341.3	101300	0
10/03/2015 00:00	8.09	77	0	0	253.9	1.16	341.23	101300	0
10/03/2015 00:00	8.48	75	0	0	255.31	1.23	343.05	101300	0
10/03/2015 00:00	8.45	79	0	0	259.29	1.18	343.02	101300	0
11/03/2015 00:00	8.73	81	0	0	261.6	1.44	342.62	101300	0
11/03/2015 00:00	8.55	81	0	0	268.69	1.77	343.18	101300	0
11/03/2015 00:00	7.65	80	0	0	266.31	1.64	337.7	101300	0
11/03/2015 00:00	8.16	80	0	0	270.79	2.36	338.24	101300	0
11/03/2015 00:00	7.77	78	0	0	270.8	2.32	335.98	101300	0
11/03/2015 00:00	5.62	79	0	0	275.59	1.55	326.15	101300	0
11/03/2015 00:00	5.78	82	0	0	278.47	0.99	327.03	101300	0
11/03/2015 00:00	3.91	86	11.73	0	281.15	0.78	320.64	101300	0
11/03/2015 00:00	4.14	67	41.89	0	272.04	1.44	323.82	101300	0
11/03/2015 00:00	4.97	59	80.9	0	274.3	1.29	330.31	101300	0
11/03/2015 00:00	5.13	61	113.89	0	276.96	1.39	329.66	101300	0
11/03/2015 00:00	6.15	55	131.21	0	281.96	0.71	335.87	101300	0
11/03/2015 00:00	6.57	48	140.3	0	279.16	0.95	337.73	101300	0
11/03/2015 00:00	7.59	51	186.9	0	274.38	1.87	338.41	101300	0
11/03/2015 00:00	9.1	47	167.57	0	276.87	1.06	346.99	101300	0
11/03/2015 00:00	8.29	46	127.68	0	278.63	1.15	343.44	101300	0
11/03/2015 00:00	7.06	58	79.26	0	270.03	1.54	336	101300	0
11/03/2015 00:00	6.19	70	23.88	0	288.86	0.53	328.61	101300	0
11/03/2015 00:00	5.42	67	1.29	0	305.76	0.27	323.43	101300	0
11/03/2015 00:00	4.09	64	0.02	0	270.14	0.86	317.25	101300	0
11/03/2015 00:00	3.04	91	0	0	263.8	0.83	312.88	101300	0
11/03/2015 00:00	1.51	100	0	0	245.45	0.25	308.19	101300	0
11/03/2015 00:00	1.49	100	0	0	259.86	0.56	304.55	101300	0
11/03/2015 00:00	0.88	100	0	0	163.82	0.26	307.89	101300	0
12/03/2015 00:00	1.19	100	0	0	221.3	0.18	310.03	101300	0
12/03/2015 00:00	0.53	100	0	0	222.13	0.19	306.78	101300	0
12/03/2015 00:00	-0.21	100	0	0	208.26	0.29	302.66	101300	0
12/03/2015 00:00	-0.35	100	0	0	172.33	0.48	296.4	101300	0
12/03/2015 00:00	-0.7	100	0	0	191.91	0.39	297.69	101300	0
12/03/2015 00:00	-0.78	100	0	0	221.33	0.24	295.94	101300	0
12/03/2015 00:00	-0.45	100	0	0	210.51	0.3	296.54	101300	0
12/03/2015 00:00	0.6	100	13.08	0	176.05	0.58	306.38	101300	0
12/03/2015 00:00	2.57	100	43.39	0	221.71	0.3	319.05	101300	0
12/03/2015 00:00	4.12	85	47.12	0	222.45	0.3	327.02	101300	0
12/03/2015 00:00	5.28	67	64.76	0	222.34	0.27	332.4	101300	0
12/03/2015 00:00	6.7	55	76.77	0	210.13	0.36	338.53	101300	0
12/03/2015 00:00	8.02	45	81.49	0	174.45	0.48	343.82	101300	0
12/03/2015 00:00	7.82	42	79.05	0	172.64	0.69	342.39	101300	0
12/03/2015 00:00	7.85	45	68.49	0	172.64	0.7	342.45	101300	0
12/03/2015 00:00	8.21	47	51.64	0	193.73	0.56	342.43	101300	0
12/03/2015 00:00	7.38	34	30.61	0	244.23	0.43	336.42	101300	0
12/03/2015 00:00	6.77	46	9.96	0	254.12	1.08	333.45	101300	0
12/03/2015 00:00	6.87	49	0.61	0	244.79	0.55	334.63	101300	0
12/03/2015 00:00	6.5	53	0.01	0	259.82	1.31	334.3	101300	0
12/03/2015 00:00	6.14	73	0	0	270.7	0.88	332.3	101300	0
12/03/2015 00:00	6.5	76	0	0	272.13	0.6	328.11	101300	0
12/03/2015 00:00	5.35	100	0	0	276.93	1.24	326.6	101300	0
12/03/2015 00:00	3.33	100	0	0	52.003	0.1	309.66	101300	0
13/03/2015 00:00	1.63	100	0	0	226.65	0.1	308.84	101300	0
13/03/2015 00:00	2.02	94	0	0	266.3	0.99	306.04	101300	0
13/03/2015 00:00	2.27	94	0	0	268.04	1	306.45	101300	0
13/03/2015 00:00	1.9	100	0	0	272.15	0.87	304.96	101300	0
13/03/2015 00:00	1.39	100	0	0	126.87	0.59	303.27	101300	0
13/03/2015 00:00	0.09	100	0	0	128.4	0.4	304.93	101300	0
13/03/2015 00:00	0.09	100	0	0	128.4	0.4	304.93	101300	0
13/03/2015 00:00	3.04	100	45.1	0	255	0.64	325.14	101300	0
13/03/2015 00:00	3.04	94	45.1	0	255	0.64	325.14	101300	0
13/03/2015 00:00	4.34	67	84.41	0	259.98	0.86	331.99	101300	0
13/03/2015 00:00	5.08	56	113.9	0	261.53	0.93	337.2	101300	0
13/03/2015 00:00	4.82	45	79.81	0	266.15	1.16	334.74	101300	0
13/03/2015 00:00	5.65	39	144.98	0	99.91	1.71	338.65	101300	0
13/03/2015 00:00	5.75	39	139.16	0	266.23	1.65	339.28	101300	0
13/03/2015 00:00	5.89	32	122.12	0	271.97	1.18	341.49	101300	0
13/03/2015 00:00	6.42	34	126.92	0	271.48	1.52	339.44	101300	0
13/03/2015 00:00	6.02	44	54.4	0	271.87	1.44	332.73	101300	0
13/03/2015 00:00	5.65	81	17.99	0	287.38	0.65	326.85	101300	0
13/03/2015 00:00	4.5	52	1.7	0	56.319	0.12	319.32	101300	0
13/03/2015 00:00	4.38	77	0.03	0	280.79	0.65	319.49	101300	0
13/03/2015 00:00	3.44	84	0	0	321.74	0.18	315.67	101300	0
13/03/2015 00:00	3.12	88	0	0	291.16	0.24	315.47	101300	0
13/03/2015 00:00	2.89	82	0	0	275.83	0.63	311.22	101300	0
13/03/2015 00:00	1.89	89	0	0	268.03	0.98	305.44	101300	0
14/03/2015 00:00	0.6	100	0	0	266.11	0.62	301.35	101300	0
14/03/2015 00:00	-1.01	100	0	0	244.16	0.15	298.36	101300	0
14/03/2015 00:00	-1.28	100	0	0	170.37	0.36	295.76	101300	0
14/03/2015 00:00	-2.16	100	0	0	217.85	0.14	289.99	101300	0
14/03/2015 00:00	-1.68	100	0	0	126.28	0.59	295.72	101300	0
14/03/2015 00:00	-1.45	100	0	0	126.89	0.74	298.96	101300	0
14/03/2015 00:00	-1.48	100	0.46	0	167	0.5	297.02	101300	0
14/03/2015 00:00	-0.88	100	21.67	0	167.51	0.5	298.36	101300	0
14/03/2015 00:00	0.68	100	62.78	0	170.46	0.51	314.52	101300	0
14/03/2015 00:00	3.62	82	116.44	0	192.67	0.48	329.18	101300	0
14/03/2015 00:00	7.88	54	259.74	0	222.35	0.29	351.62	101300	0
14/03/2015 00:00	8.14	53	319.98	0	254.49	0.8	355.14	101300	0
14/03/2015 00:00	9.33	37	205.98	0	245.22	0.5	358.22	101300	0
14/03/2015 00:00	8.71	39	286.97	0	263.64	1.38	354.88	101300	0
14/03/2015 00:00	8.66	35	172.67	0	264.34	1.32	351.82	101300	0
14/03/2015 00:00	8.8	37	158.89	0	266.25	1.19	349.43	101300	0
14/03/2015 00:00	7.95	35	71.73	0	260.12	0.86	340.98	101300	0
14/03/2015 00:00	6.88	58	19.1	0	263.58	1.33	331.78	101300	0
14/03/2015 00:00	6.35	47	1.25	0	221.76	0.29	327.83	101300	0
14/03/2015 00:00	5.72	61	0.02	0	259.91	0.89	325.55	101300	0
14/03/2015 00:00	5.11	75	0	0	254.22	0.57	323.77	101300	0
14/03/2015 00:00	5.14	86	0	0	244.92	0.33	324.22	101300	0
14/03/2015 00:00	3.91	91	0	0	127.51	0.57	321.39	101300	0
14/03/2015 00:00	3.61	96	0	0	167.15	0.38	319.47	101300	0
15/03/2015 00:00	3.89	100	0	0	184.11	0.41	320.52	101300	0
15/03/2015 00:00	3.42	99	0	0	220.38	0.25	317.58	101300	0
15/03/2015 00:00	1.22	100	0	0	173.96	0.47	305.86	101300	0
15/03/2015 00:00	-0.02	100	0	0	222.55	0.23	296.86	101300	0
15/03/2015 00:00	-0.28	100	0	0	245.86	0.36	295.34	101300	0
15/03/2015 00:00	-0.42	100	0	0	245.31	0.32	294.55	101300	0
15/03/2015 00:00	-1.04	100	0.46	0	241.66	0.25	294.54	101300	0
15/03/2015 00:00	0.21	100	23.48	0	225.36	0.17	300.6	101300	0
15/03/2015 00:00	4.92	90	105.78	0	213.51	0.27	326.17	101300	0
15/03/2015 00:00	7.33	65	198.87	0	174.85	0.69	342.87	101300	0
15/03/2015 00:00	9.37	62	278.61	0	174.75	0.6	356.05	101300	0
15/03/2015 00:00	11.54	42	328.61	0	212.64	0.34	366.33	101300	0
15/03/2015 00:00	12	41	349.6	0	254.28	0.78	370.77	101300	0
15/03/2015 00:00	14.51	38	342.53	0	244.72	0.54	380.53	101300	0
15/03/2015 00:00	15.65	21	300.75	0	221.9	0.31	387.21	101300	0
15/03/2015 00:00	13.72	30	223.63	0	129.23	1.13	372.83	101300	0
15/03/2015 00:00	13.78	41	101.25	0	169.46	0.61	366.58	101300	0
15/03/2015 00:00	11.57	46	30.48	0	222.52	0.28	350.42	101300	0
15/03/2015 00:00	8.63	38	2.88	0	244.99	0.27	333.82	101300	0
15/03/2015 00:00	6.48	57	0.05	0	126.17	0.78	323.83	101300	0
15/03/2015 00:00	5.39	58	0	0	166.81	0.38	318.29	101300	0
15/03/2015 00:00	6.95	63	0	0	166.23	0.61	323.77	101300	0
15/03/2015 00:00	6.2	68	0	0	165.7	0.61	320.96	101300	0
15/03/2015 00:00	5.71	80	0	0	186.08	0.48	319.02	101300	0
16/03/2015 00:00	5.25	79	0	0	221.35	0.3	316.05	101300	0
16/03/2015 00:00	5.69	75	0	0	245.09	0.43	318.3	101300	0
16/03/2015 00:00	6.18	82	0	0	176.75	0.57	321.4	101300	0
16/03/2015 00:00	5.92	79	0	0	221.27	0.29	320.76	101300	0
16/03/2015 00:00	6.13	82	0	0	174.64	0.69	321.99	101300	0
16/03/2015 00:00	6.22	85	0	0	193.21	0.54	323.58	101300	0
16/03/2015 00:00	6.57	82	0.46	0	222.41	0.3	325.84	101300	0
16/03/2015 00:00	7.35	85	8.27	0	259.73	1.1	331.8	101300	0
16/03/2015 00:00	7.08	78	29.52	0	221.53	0.25	331.98	101300	0
16/03/2015 00:00	7.91	65	51.49	0	254.87	0.63	338.82	101300	0
16/03/2015 00:00	8.23	54	69.83	0	256.82	1	342.77	101300	0
16/03/2015 00:00	8.51	49	82.16	0	259.56	1.51	344.91	101300	0
16/03/2015 00:00	8.52	42	86.56	0	260.87	1.97	347.09	101300	0
16/03/2015 00:00	7.42	56	83.41	0	263.32	2.44	342.4	101300	0
16/03/2015 00:00	7.39	35	72.72	0	266.17	1.82	344.45	101300	0
16/03/2015 00:00	8.87	38	130.57	0	263.58	1.93	348.76	101300	0
16/03/2015 00:00	8.18	43	84.69	0	262.29	1.51	343.27	101300	0
16/03/2015 00:00	7.41	61	32.27	0	259.75	1.56	334.82	101300	0
16/03/2015 00:00	6.51	65	2.88	0	220.18	0.33	327.59	101300	0
16/03/2015 00:00	5.27	70	0.04	0	222	0.31	318.32	101300	0
16/03/2015 00:00	4.89	66	0	0	231.9	0.3	318.87	101300	0
16/03/2015 00:00	4.67	82	0	0	245.2	0.43	318.74	101300	0
16/03/2015 00:00	4.27	83	0	0	224.53	0.24	321.34	101300	0
16/03/2015 00:00	4.21	80	0	0	226.07	0.23	321.56	101300	0
17/03/2015 00:00	4.38	77	0	0	224.02	0.25	322.73	101300	0
17/03/2015 00:00	4.77	68	0	0	200.46	0.34	324.54	101300	0
17/03/2015 00:00	4.45	86	0	0	127.53	0.76	325.24	101300	0
17/03/2015 00:00	4.89	90	0	0	221.43	0.24	326.42	101300	0
17/03/2015 00:00	4.43	85	0	0	211.19	0.25	324.83	101300	0
17/03/2015 00:00	4.55	99	0	0	176.09	0.35	325.58	101300	0
17/03/2015 00:00	4.91	100	0.46	0	198.09	0.28	326.84	101300	0
17/03/2015 00:00	5.23	100	8.64	0	221.78	0.22	329.24	101300	0
17/03/2015 00:00	5.44	100	29.65	0	173.18	0.48	332.62	101300	0
17/03/2015 00:00	5.67	100	51.79	0	184.52	0.41	335.9	101300	0
17/03/2015 00:00	6.32	100	69.88	0	223.08	0.19	342.5	101300	0
17/03/2015 00:00	6.14	98	81.57	0	260.16	0.9	341.71	101300	0
17/03/2015 00:00	5.73	94	86.3	0	262.07	1.45	340.04	101300	0
17/03/2015 00:00	5.74	90	83.18	0	266.18	2.12	337.87	101300	0
17/03/2015 00:00	6.37	87	72.7	0	259.76	1.04	340.63	101300	0
17/03/2015 00:00	7.57	90	94.46	0	257.42	0.81	345.78	101300	0
17/03/2015 00:00	7.58	86	57.05	0	245.91	0.43	343.12	101300	0
17/03/2015 00:00	6.43	89	20.95	0	241.99	0.34	335.4	101300	0
17/03/2015 00:00	5.69	83	3.07	0	224.49	0.3	325.96	101300	0
17/03/2015 00:00	4.26	86	0.05	0	254.88	0.79	316.88	101300	0
17/03/2015 00:00	4.39	100	0	0	272	0.54	322.87	101300	0
17/03/2015 00:00	3.55	98	0	0	81.254	0.11	313.76	101300	0
17/03/2015 00:00	1.48	100	0	0	120.65	0.42	304.15	101300	0
17/03/2015 00:00	1.63	100	0	0	167.78	0.5	303.24	101300	0
18/03/2015 00:00	1.05	100	0	0	191.66	0.32	300.74	101300	0
18/03/2015 00:00	1.01	100	0	0	222.16	0.22	300.03	101300	0
18/03/2015 00:00	1.17	100	0	0	173.3	0.48	307.37	101300	0
18/03/2015 00:00	1.56	100	0	0	191.97	0.31	312.12	101300	0
18/03/2015 00:00	1.98	100	0	0	221.53	0.18	313.7	101300	0
18/03/2015 00:00	2.53	100	0	0	173.36	0.59	316.51	101300	0
18/03/2015 00:00	2.59	100	0.45	0	220.04	0.2	316.45	101300	0
18/03/2015 00:00	3.07	100	15.8	0	127.6	0.38	319.3	101300	0
18/03/2015 00:00	4.16	100	51.08	0	128.55	0.37	328.12	101300	0
18/03/2015 00:00	7.12	93	148.49	0	131.3	0.3	346.54	101300	0
18/03/2015 00:00	8.18	92	71.98	0	266.35	0.31	349.74	101300	0
18/03/2015 00:00	9.2	70	140.77	0	107.06	0.1	363.19	101300	0
18/03/2015 00:00	9.15	79	150.03	0	89.002	0.47	357.41	101300	0
18/03/2015 00:00	12.55	66	275.42	0	108.87	0.22	379.15	101300	0
18/03/2015 00:00	12.41	51	213.56	0	97.139	0.19	379.63	101300	0
18/03/2015 00:00	10.82	60	159.29	0	88.771	0.58	362.82	101300	0
18/03/2015 00:00	8.69	83	58.61	0	281.39	0.32	349.21	101300	0
18/03/2015 00:00	7.22	61	30.31	0	180.83	0.1	339.64	101300	0
18/03/2015 00:00	5.59	82	3.7	0	264.19	0.58	325.87	101300	0
18/03/2015 00:00	3.15	90	0.06	0	113.59	0.24	312.6	101300	0
18/03/2015 00:00	2.48	100	0	0	260.58	0.25	308.87	101300	0
18/03/2015 00:00	1.46	74	0	0	218.47	0.12	302.84	101300	0
18/03/2015 00:00	0.48	100	0	0	94.314	0.7	304.73	101300	0
18/03/2015 00:00	0.96	100	0	0	207.07	0.1	306.31	101300	0
19/03/2015 00:00	0.77	100	0	0	193.85	0.18	303.32	101300	0
19/03/2015 00:00	0.12	87	0	0	219.8	0.18	297.48	101300	0
19/03/2015 00:00	0.07	100	0	0	126.99	0.58	297.65	101300	0
19/03/2015 00:00	-0.44	100	0	0	221.2	0.18	297.53	101300	0
19/03/2015 00:00	-0.63	100	0	0	211	0.18	294.74	101300	0
19/03/2015 00:00	-0.55	96	0	0	170.48	0.25	300.72	101300	0
19/03/2015 00:00	-0.33	100	1.81	0	126.52	0.58	301.57	101300	0
19/03/2015 00:00	0.68	100	22.13	0	244.7	0.25	307.79	101300	0
19/03/2015 00:00	2.2	91	52.6	0	215.59	0.1	321.59	101300	0
19/03/2015 00:00	4.39	68	90.5	0	255.48	0.32	334.41	101300	0
19/03/2015 00:00	4.51	81	71.94	0	268.34	0.68	334.5	101300	0
19/03/2015 00:00	5.63	83	83	0	90.692	0.2	341.59	101300	0
19/03/2015 00:00	7.65	64	149.83	0	118.69	0.15	355.96	101300	0
19/03/2015 00:00	7.48	58	85.89	0	267.12	0.27	349.27	101300	0
19/03/2015 00:00	7.72	83	127.99	0	85.384	0.38	350.15	101300	0
19/03/2015 00:00	8.89	42	96.91	0	251.04	0.1	354.32	101300	0
19/03/2015 00:00	7.47	46	59.23	0	93.256	0.71	341.52	101300	0
19/03/2015 00:00	6.56	49	33.99	0	87.885	0.48	330.5	101300	0
19/03/2015 00:00	4.64	50	4.17	0	90.307	0.57	318.08	101300	0
19/03/2015 00:00	2.48	56	0.06	0	100.08	0.68	309.17	101300	0
19/03/2015 00:00	1.45	74	0	0	99.907	0.68	303.7	101300	0
19/03/2015 00:00	1.14	81	0	0	99.818	0.68	307.64	101300	0
19/03/2015 00:00	1.14	100	0	0	99.818	0.68	307.64	101300	0
19/03/2015 00:00	2.59	100	0	0	133.5	0.17	323.74	101300	0
20/03/2015 00:00	2.59	79	0	0	133.5	0.17	323.74	101300	0
20/03/2015 00:00	2.35	73	0	0	99.834	0.68	319.01	101300	0
20/03/2015 00:00	4.01	81	0	0	263.61	1.11	323.05	101300	0
20/03/2015 00:00	3.91	79	0	0	218.68	0.25	321.53	101300	0
20/03/2015 00:00	4.17	82	0	0	104.74	1.23	322.54	101300	0
20/03/2015 00:00	3.95	83	0	0	128.34	1.15	322.07	101300	0
20/03/2015 00:00	3.55	88	0.46	0	112.68	1.28	321.46	101300	0
20/03/2015 00:00	3.65	82	10.91	0	112.47	1.65	322.95	101300	0
20/03/2015 00:00	3.86	83	32.39	0	168.12	0.73	325.82	101300	0
20/03/2015 00:00	4.53	87	54.5	0	181.81	0.61	330.67	101300	0
20/03/2015 00:00	5.6	79	72.55	0	221.31	0.3	338.77	101300	0
20/03/2015 00:00	7.35	78	84.28	0	217.9	0.28	347.83	101300	0
20/03/2015 00:00	8.72	84	88.63	0	214.38	0.15	355.91	101300	0
20/03/2015 00:00	9.53	82	85.62	0	150.97	0.1	362.04	101300	0
20/03/2015 00:00	9.32	37	74.65	0	129.88	0.1	360.04	101300	0
20/03/2015 00:00	6.01	92	57.67	0	269.67	0.92	340.77	101300	0
20/03/2015 00:00	6.95	53	36	0	248.23	0.1	345.35	101300	0
20/03/2015 00:00	5.6	48	13.8	0	127.18	0.38	334.66	101300	0
20/03/2015 00:00	5.42	58	1.59	0	254.79	0.61	330.98	101300	0
20/03/2015 00:00	4.78	100	0.02	0	126.58	0.38	328.01	101300	0
20/03/2015 00:00	4.34	97	0	0	231.88	0.1	325.87	101300	0
20/03/2015 00:00	4.26	100	0	0	124.1	0.19	325.59	101300	0
20/03/2015 00:00	4.79	100	0	0	93.291	0.1	326.52	101300	0
20/03/2015 00:00	4.65	100	0	0	92.428	0.1	326.83	101300	0
21/03/2015 00:00	4.4	100	0	0	48.865	0.1	325.53	101300	0
21/03/2015 00:00	3.96	100	0	0	268.13	0.11	322.82	101300	0
21/03/2015 00:00	3.68	100	0	0	240.6	0.1	321.56	101300	0
21/03/2015 00:00	3.28	100	0	0	97.208	0.18	320.03	101300	0
21/03/2015 00:00	3.17	100	0	0	115.87	0.2	319.4	101300	0
21/03/2015 00:00	2.98	100	0	0	86.65	0.23	318.68	101300	0
21/03/2015 00:00	2.72	100	0.91	0	272.18	0.1	318.24	101300	0
21/03/2015 00:00	3.19	100	19.04	0	272.85	0.1	322.02	101300	0
21/03/2015 00:00	4.95	100	55.21	0	259.22	0.1	335.57	101300	0
21/03/2015 00:00	6.13	98	93.47	0	84.855	0.28	343.64	101300	0
21/03/2015 00:00	9.85	62	168.75	0	249.38	0.1	364.72	101300	0
21/03/2015 00:00	9.76	80	198.48	0	271.5	0.49	361.64	101300	0
21/03/2015 00:00	11.9	75	209.19	0	238	0.1	383.14	101300	0
21/03/2015 00:00	9.91	81	88.9	0	98.677	0.1	362.82	101300	0
21/03/2015 00:00	8.81	89	76.34	0	91.257	0.16	352.25	101300	0
21/03/2015 00:00	8.75	91	58.82	0	297.11	0.18	348.98	101300	0
21/03/2015 00:00	7.95	97	37.07	0	94.134	0.21	342.81	101300	0
21/03/2015 00:00	7.18	100	30.01	0	90.852	0.13	337.05	101300	0
21/03/2015 00:00	5.9	100	2.81	0	253.11	0.1	331.05	101300	0
21/03/2015 00:00	4.58	100	0.04	0	276.06	0.1	324.64	101300	0
21/03/2015 00:00	4.27	100	0	0	95.388	0.19	323.36	101300	0
21/03/2015 00:00	3.85	100	0	0	24.401	0.1	321.56	101300	0
21/03/2015 00:00	3.49	100	0	0	103	0.14	320.16	101300	0
21/03/2015 00:00	2.66	100	0	0	224.08	0.1	316.78	101300	0
22/03/2015 00:00	1.98	100	0	0	290.36	0.18	310.17	101300	0
22/03/2015 00:00	1.76	100	0	0	98.512	0.22	313.03	101300	0
22/03/2015 00:00	1.77	100	0	0	222.79	0.1	312.57	101300	0
22/03/2015 00:00	1.5	100	0	0	81.603	0.1	311.79	101300	0
22/03/2015 00:00	1.53	100	0	0	100.39	0.18	311.98	101300	0
22/03/2015 00:00	0.59	100	0	0	109.66	0.15	305.42	101300	0
22/03/2015 00:00	0.48	100	2.27	0	107.49	0.16	304.9	101300	0
22/03/2015 00:00	1.04	100	20.42	0	151.22	0.11	312.71	101300	0
22/03/2015 00:00	2.59	100	56.56	0	139.06	0.13	325.02	101300	0
22/03/2015 00:00	6.13	100	154.06	0	91.495	0.16	346.92	101300	0
22/03/2015 00:00	7.95	100	128.72	0	102.72	0.2	354.95	101300	0
22/03/2015 00:00	10.49	94	268.85	0	78.004	0.13	374.02	101300	0
22/03/2015 00:00	12.64	86	288.35	0	255.28	0.12	386.18	101300	0
22/03/2015 00:00	13.23	65	277.19	0	158.92	0.12	388.27	101300	0
22/03/2015 00:00	13.17	79	215.34	0	127.47	0.16	382.86	101300	0
22/03/2015 00:00	12.33	82	181.91	0	287.56	0.31	372.13	101300	0
22/03/2015 00:00	10.66	80	77.2	0	91.011	0.25	355.73	101300	0
22/03/2015 00:00	8.53	88	34.49	0	92.41	0.22	341.26	101300	0
22/03/2015 00:00	6.69	89	4.75	0	93.629	0.21	329.85	101300	0
22/03/2015 00:00	5.41	98	0.08	0	95.07	0.27	325.49	101300	0
22/03/2015 00:00	4.8	95	0	0	100.01	0.17	323.89	101300	0
22/03/2015 00:00	4.25	100	0	0	93.756	0.33	322.66	101300	0
22/03/2015 00:00	3.3	100	0	0	250.85	0.1	318.7	101300	0
22/03/2015 00:00	3.38	100	0	0	97.629	0.21	319.93	101300	0
23/03/2015 00:00	3.4	100	0	0	260.29	0.1	319.21	101300	0
23/03/2015 00:00	3.73	100	0	0	245.88	0.1	320.04	101300	0
23/03/2015 00:00	3.62	100	0	0	259.15	0.1	319.41	101300	0
23/03/2015 00:00	3.61	100	0	0	261.81	0.1	319.25	101300	0
23/03/2015 00:00	2.84	100	0	0	258.59	0.1	317.19	101300	0
23/03/2015 00:00	3.09	100	0	0	247.89	0.1	317.53	101300	0
23/03/2015 00:00	3.2	100	0.91	0	243.93	0.1	318.98	101300	0
23/03/2015 00:00	3.51	98	12.75	0	123.21	0.19	323.02	101300	0
23/03/2015 00:00	3.46	100	34.75	0	117.12	0.23	326.55	101300	0
23/03/2015 00:00	5.17	98	56.94	0	182.2	0.14	337.56	101300	0
23/03/2015 00:00	7.28	82	128.23	0	196.19	0.14	352.18	101300	0
23/03/2015 00:00	9.02	66	148.58	0	202.64	0.14	360.94	101300	0
23/03/2015 00:00	9.72	66	156.61	0	77.934	0.17	362.78	101300	0
23/03/2015 00:00	10.25	60	151.66	0	254.5	0.19	361.99	101300	0
23/03/2015 00:00	10.61	72	132.72	0	249.2	0.17	362.49	101300	0
23/03/2015 00:00	10.41	69	101.94	0	185.47	0.1	363.52	101300	0
23/03/2015 00:00	8.53	64	63.74	0	72.256	0.12	347.98	101300	0
23/03/2015 00:00	7.24	75	34.67	0	76.872	0.19	334.18	101300	0
23/03/2015 00:00	5.9	78	5.15	0	58.017	0.13	325.81	101300	0
23/03/2015 00:00	4.77	84	0.08	0	255.79	0.16	320.98	101300	0
23/03/2015 00:00	3.79	88	0	0	250.63	0.13	316.86	101300	0
23/03/2015 00:00	3.48	100	0	0	245.11	0.13	317.94	101300	0
23/03/2015 00:00	2.25	85	0	0	229.38	0.1	311.64	101300	0
23/03/2015 00:00	1.55	80	0	0	122.67	0.19	306.25	101300	0
24/03/2015 00:00	0.95	95	0	0	105.08	0.23	303.7	101300	0
24/03/2015 00:00	1.86	100	0	0	80.988	0.15	303.62	101300	0
24/03/2015 00:00	0.07	100	0	0	231.01	0.12	297.64	101300	0
24/03/2015 00:00	-0.6	100	0	0	187.36	0.15	294.91	101300	0
24/03/2015 00:00	-0.46	100	0	0	156.56	0.17	293.35	101300	0
24/03/2015 00:00	-0.53	100	0	0	131.7	0.19	296.06	101300	0
24/03/2015 00:00	0.1	100	4.09	0	95.744	0.18	296.6	101300	0
24/03/2015 00:00	2.06	100	37.79	0	100.36	0.32	309.31	101300	0
24/03/2015 00:00	5.77	78	97.66	0	145.92	0.21	331.06	101300	0
24/03/2015 00:00	8.8	57	200.09	0	125.08	0.27	353.7	101300	0
24/03/2015 00:00	7.55	60	268.68	0	86.788	1.2	348.26	101300	0
24/03/2015 00:00	10.81	50	310.68	0	84.687	0.64	365.09	101300	0
24/03/2015 00:00	12.38	53	327.56	0	82.61	0.52	373.29	101300	0
24/03/2015 00:00	14.54	28	320.47	0	73.877	0.16	388.7	101300	0
24/03/2015 00:00	13.01	32	285.32	0	85.177	0.64	376.33	101300	0
24/03/2015 00:00	12.15	38	159.28	0	84.97	0.87	368.58	101300	0
24/03/2015 00:00	11.48	38	92.45	0	84.707	0.88	355.09	101300	0
24/03/2015 00:00	10.41	45	40.07	0	87.09	1.03	344.54	101300	0
24/03/2015 00:00	8.62	42	6.43	0	87.804	0.63	333.63	101300	0
24/03/2015 00:00	5.4	58	0.13	0	87.859	0.67	319.21	101300	0
24/03/2015 00:00	3.39	83	0	0	85.016	0.34	309.88	101300	0
24/03/2015 00:00	2.68	100	0	0	263.36	0.14	305.6	101300	0
24/03/2015 00:00	1.72	93	0	0	227.09	0.1	300.82	101300	0
24/03/2015 00:00	2	76	0	0	206.44	0.13	301.78	101300	0
25/03/2015 00:00	3.28	99	0	0	83.474	0.31	307.26	101300	0
25/03/2015 00:00	3.03	95	0	0	82.742	0.29	306.62	101300	0
25/03/2015 00:00	2.89	93	0	0	83.281	0.48	306.63	101300	0
25/03/2015 00:00	1.63	100	0	0	82.687	0.47	301.97	101300	0
25/03/2015 00:00	0.1	97	0	0	251.71	0.1	294.41	101300	0
25/03/2015 00:00	-0.11	100	0	0	86.065	0.31	294.21	101300	0
[truncated: 6,762 more rows]
