# Supplementary material for: Hygrothermal simulation data of a living wall system for decentralized greywater treatment
Source: Data Brief. 2021 Dec 27;40:107741. doi: 10.1016/j.dib.2021.107741 (PMC8741426; doi:10.1016/j.dib.2021.107741)
Supplement: Supplementary file 1 [file mmc1.zip › DataInBrief_Submission/Input_Delphin_Greywater flow rate.csv]

Greywater flow rate [L/min] in Delphin model
Time	Flow rate
00:00:00	0
00:01:00	0
00:01:01	0
00:59:59	0
01:00:00	3.571428571
01:01:00	3.571428571
01:01:01	0
01:59:59	0
02:00:00	0
02:01:00	0
02:01:01	0
02:59:59	0
03:00:00	3.571428571
03:01:00	3.571428571
03:01:01	0
03:59:59	0
04:00:00	3.571428571
04:01:00	3.571428571
04:01:01	0
04:59:59	0
05:00:00	3.571428571
05:01:00	3.571428571
05:01:01	0
05:59:59	0
06:00:00	3.571428571
06:01:00	3.571428571
06:01:01	0
06:59:59	0
07:00:00	3.571428571
07:01:00	3.571428571
07:01:01	0
07:59:59	0
08:00:00	3.571428571
08:01:00	3.571428571
08:01:01	0
08:59:59	0
09:00:00	3.571428571
09:01:00	3.571428571
09:01:01	0
09:59:59	0
10:00:00	3.571428571
10:01:00	3.571428571
10:01:01	0
10:59:59	0
11:00:00	3.571428571
11:01:00	3.571428571
11:01:01	0
11:59:59	0
12:00:00	3.571428571
12:01:00	3.571428571
12:01:01	0
12:59:59	0
13:00:00	3.571428571
13:01:00	3.571428571
13:01:01	0
13:59:59	0
14:00:00	3.571428571
14:01:00	3.571428571
14:01:01	0
14:59:59	0
15:00:00	3.571428571
15:01:00	3.571428571
15:01:01	0
15:59:59	0
16:00:00	3.571428571
16:01:00	3.571428571
16:01:01	0
16:59:59	0
17:00:00	3.571428571
17:01:00	3.571428571
17:01:01	0
17:59:59	0
18:00:00	3.571428571
18:01:00	3.571428571
18:01:01	0
18:59:59	0
19:00:00	3.571428571
19:01:00	3.571428571
19:01:01	0
19:59:59	0
20:00:00	3.571428571
20:01:00	3.571428571
20:01:01	0
20:59:59	0
21:00:00	3.571428571
21:01:00	3.571428571
21:01:01	0
21:59:59	0
22:00:00	0
22:01:00	0
22:01:01	0
22:59:59	0
23:00:00	3.571428571
23:01:00	3.571428571
23:01:01	0
23:59:59	0
