# Supplementary material for: Hygrothermal simulation data of a living wall system for decentralized greywater treatment
Source: Data Brief. 2021 Dec 27;40:107741. doi: 10.1016/j.dib.2021.107741 (PMC8741426; doi:10.1016/j.dib.2021.107741)
Supplement: Supplementary file 1 [file mmc1.zip › DataInBrief_Submission/Input_EnviMet_Exterior boundary conditions.csv]

Exterior boundary conditions_Envi-Met
Date/Time	Temperature [C]	RelativeHumidity [%]	DirectRadiationNormal [W/m2]	DiffuseRadiationHorizontal [W/m2]	WindDirection [Deg]	WindVelocity [m/s]	LongWaveCounterRadiation [W/m2]	AirPressure [Pa]	Rain [l/m2h]
01/01/2015 00:00	0.8	93	0	0	200	2.1	290	100600	0
01/01/2015 00:00	-0.3	92	0	0	150	2.6	284	100800	0
01/01/2015 00:00	-1.1	92	0	0	180	2.1	280	100900	0
01/01/2015 00:00	-1.5	91	0	0	190	2.1	278	100900	0
01/01/2015 00:00	-1.8	92	0	0	220	2.1	276	100900	0
01/01/2015 00:00	-2	92	0	0	190	2.6	275	100900	0
01/01/2015 00:00	-1.9	94	0	0	180	3.1	276	100900	0
01/01/2015 00:00	-1.9	96	0	0	220	2.1	276	100900	0
01/01/2015 00:00	-2.2	95	0	2	200	3.1	275	100900	0
01/01/2015 00:00	-1.9	96	0	21	240	2.1	276	101000	0
01/01/2015 00:00	-2	96	0	49	210	2.6	276	101000	0
01/01/2015 00:00	-2	95	0	68	230	3.1	276	101000	0
01/01/2015 00:00	-1.9	96	0	75	210	2.6	276	100900	0
01/01/2015 00:00	-1.9	95	0	67	210	1.5	276	100900	0
01/01/2015 00:00	-1.8	94	0	48	190	2.1	277	100900	0
01/01/2015 00:00	-1.9	94	0	20	150	1.5	276	100900	0
01/01/2015 00:00	-2.2	94	0	2	180	1	275	100900	0
01/01/2015 00:00	-2.2	94	0	0	190	2.6	275	100900	0
01/01/2015 00:00	-2.2	95	0	0	180	2.1	275	100900	0
01/01/2015 00:00	-2.3	95	0	0	200	2.1	274	100900	0
01/01/2015 00:00	-2.2	94	0	0	190	1.5	275	100900	0
01/01/2015 00:00	-1.8	90	0	0	200	3.1	276	101000	0
01/01/2015 00:00	-2	91	0	0	190	2.6	275	101000	0
01/01/2015 00:00	-2.3	94	0	0	200	3.1	274	101000	0
02/01/2015 00:00	-2.3	91	0	0	190	3.1	274	101000	0
02/01/2015 00:00	-2.6	92	0	0	200	3.1	272	101000	0
02/01/2015 00:00	-2.6	93	0	0	170	3.6	272	101000	0
02/01/2015 00:00	-2.5	95	0	0	170	3.1	273	101000	0
02/01/2015 00:00	-2.7	98	0	0	180	3.1	273	101000	0
02/01/2015 00:00	-2.8	98	0	0	190	3.6	272	101000	0
02/01/2015 00:00	-2.4	98	0	0	200	2.6	274	101000	0
02/01/2015 00:00	-2.3	98	0	0	170	3.1	275	101100	0
02/01/2015 00:00	-2.3	98	0	2	170	3.1	275	101100	0
02/01/2015 00:00	-2	98	0	21	160	3.1	276	101100	0
02/01/2015 00:00	-2	98	0	49	190	3.1	276	101200	0
02/01/2015 00:00	-1.7	98	0	68	180	3.1	278	101200	0
02/01/2015 00:00	-1.3	99	0	75	170	2.1	280	101200	0
02/01/2015 00:00	-1.3	97	0	68	120	1	280	101200	0
02/01/2015 00:00	-0.9	95	0	48	180	2.6	281	101100	0
02/01/2015 00:00	-1.1	97	0	21	170	1	281	101200	0
02/01/2015 00:00	-1.3	97	0	2	110	2.1	280	101200	0
02/01/2015 00:00	-1.3	97	0	0	0	0	280	101200	0
02/01/2015 00:00	-0.9	97	0	0	10	1	282	101200	0
02/01/2015 00:00	-0.9	97	0	0	0	0	282	101200	0
02/01/2015 00:00	-0.9	97	0	0	340	1	282	101200	0
02/01/2015 00:00	-0.6	98	0	0	0	0	283	101200	0
02/01/2015 00:00	-0.6	98	0	0	340	0.5	283	101300	0
02/01/2015 00:00	-0.7	98	0	0	360	0.5	283	101300	0
03/01/2015 00:00	-0.6	98	0	0	360	1	283	101300	0
03/01/2015 00:00	-0.6	98	0	0	360	1	283	101200	0
03/01/2015 00:00	-0.5	98	0	0	0	0	284	101200	0
03/01/2015 00:00	-0.6	98	0	0	360	0.5	283	101100	0
03/01/2015 00:00	-0.3	97	0	0	300	1	285	101100	0
03/01/2015 00:00	-0.4	97	0	0	360	1.5	284	101100	0
03/01/2015 00:00	-0.3	100	0	0	40	1	285	101100	0
03/01/2015 00:00	-0.1	98	0	0	60	1.5	286	101100	0
03/01/2015 00:00	-0.1	91	0	3	110	2.1	285	101200	0
03/01/2015 00:00	0	88	0	21	100	2.1	285	101200	0
03/01/2015 00:00	-0.3	83	0	49	90	3.6	283	101200	0
03/01/2015 00:00	-0.1	79	0	69	110	3.6	283	101200	0
03/01/2015 00:00	-0.1	79	0	76	80	3.6	275	101200	0
03/01/2015 00:00	0	77	0	69	70	3.1	283	101100	0
03/01/2015 00:00	0	78	0	49	70	3.6	284	101100	0
03/01/2015 00:00	0	82	0	21	80	1.5	284	101200	0
03/01/2015 00:00	-0.2	81	0	4	70	3.1	275	101200	0
03/01/2015 00:00	-0.3	82	0	0	110	2.1	283	101200	0
03/01/2015 00:00	0	82	0	0	100	2.6	284	101200	0
03/01/2015 00:00	-0.1	78	0	0	50	1.5	283	101200	0
03/01/2015 00:00	-0.1	75	0	0	120	3.1	283	101300	0
03/01/2015 00:00	0.4	77	0	0	90	2.1	285	101200	0
03/01/2015 00:00	0.4	74	0	0	100	1.5	285	101300	0
03/01/2015 00:00	0.6	73	0	0	100	2.1	286	101300	0
04/01/2015 00:00	0.6	77	0	0	120	2.6	286	101300	0
04/01/2015 00:00	0.5	75	0	0	100	3.1	286	101300	0
04/01/2015 00:00	0.4	75	0	0	110	2.6	285	101300	0
04/01/2015 00:00	0.4	75	0	0	110	0.5	285	101300	0
04/01/2015 00:00	0.4	75	0	0	130	4.1	285	101300	0
04/01/2015 00:00	0.4	75	0	0	150	3.1	285	101300	0
04/01/2015 00:00	0.4	77	0	0	150	3.6	285	101300	0
04/01/2015 00:00	0.4	80	0	0	140	2.1	286	101400	0
04/01/2015 00:00	0.1	78	0	3	130	2.6	284	101400	0
04/01/2015 00:00	0.4	89	0	22	130	2.6	287	101400	0
04/01/2015 00:00	0.5	79	0	49	160	3.1	286	101400	0
04/01/2015 00:00	0.9	75	0	69	150	3.1	288	101400	0
04/01/2015 00:00	1.2	75	0	76	170	3.6	289	101400	0
04/01/2015 00:00	1	73	0	69	180	3.1	288	101300	0
04/01/2015 00:00	1	74	0	50	170	4.6	288	101300	0
04/01/2015 00:00	1	74	0	22	180	4.1	288	101300	0
04/01/2015 00:00	0.2	76	0	3	170	3.6	284	101300	0
04/01/2015 00:00	0.2	76	0	0	160	3.1	284	101400	0
04/01/2015 00:00	0.2	80	0	0	180	2.6	285	101400	0
04/01/2015 00:00	0.2	79	0	0	180	4.1	285	101400	0
04/01/2015 00:00	-0.2	84	0	0	190	5.1	283	101400	0
04/01/2015 00:00	-0.2	88	0	0	200	3.1	284	101400	0
04/01/2015 00:00	-0.4	85	0	0	220	3.6	283	101400	0
04/01/2015 00:00	-0.5	85	0	0	210	4.6	282	101400	0
05/01/2015 00:00	-0.4	85	0	0	190	3.6	283	101400	0
05/01/2015 00:00	-0.4	85	0	0	170	3.6	283	101400	0
05/01/2015 00:00	-0.4	85	0	0	170	4.1	283	101400	0
05/01/2015 00:00	-0.4	85	0	0	170	3.1	283	101400	0
05/01/2015 00:00	-0.3	87	0	0	190	3.6	283	101400	0
05/01/2015 00:00	-0.4	88	0	0	170	3.1	283	101400	0
05/01/2015 00:00	-0.1	90	0	0	170	2.1	285	101400	0
05/01/2015 00:00	0	90	0	0	170	3.1	285	101400	0
05/01/2015 00:00	0	90	0	3	160	3.6	285	101400	0
05/01/2015 00:00	0.2	84	0	22	180	4.6	286	101400	0
05/01/2015 00:00	0.2	84	0	50	180	4.1	286	101500	0
05/01/2015 00:00	0.5	85	0	70	190	3.6	287	101500	0
05/01/2015 00:00	1	86	0	77	190	3.1	290	101500	0
05/01/2015 00:00	1	86	0	70	160	2.1	290	101400	0
05/01/2015 00:00	1.2	84	0	50	120	1.5	291	101400	0
05/01/2015 00:00	1.2	86	0	22	120	1.5	291	101400	0
05/01/2015 00:00	1.2	90	0	3	150	1.5	291	101400	0
05/01/2015 00:00	1.4	90	0	0	150	2.6	292	101400	0
05/01/2015 00:00	1.8	90	0	0	110	1.5	295	101400	0
05/01/2015 00:00	1.8	90	0	0	60	1.5	295	101400	0
05/01/2015 00:00	1.8	93	0	0	0	0	295	101500	0
05/01/2015 00:00	2.1	94	0	0	50	1	297	101500	0
05/01/2015 00:00	2.1	94	0	0	30	1	297	101500	0
05/01/2015 00:00	2	94	0	0	0	0	296	101500	0
06/01/2015 00:00	2	95	0	0	0	0	296	101600	0
06/01/2015 00:00	1.9	94	0	0	0	0	296	101600	0
06/01/2015 00:00	1.7	94	0	0	20	1	295	101600	0
06/01/2015 00:00	1.6	95	0	0	0	0	294	101600	0
06/01/2015 00:00	1.6	95	0	0	0	0	294	101600	0
06/01/2015 00:00	1.6	95	0	0	20	1	294	101600	0
06/01/2015 00:00	1.8	88	0	0	60	1	294	101600	0
06/01/2015 00:00	1.7	90	0	0	70	1	286	101700	0
06/01/2015 00:00	1.3	89	0	3	70	2.6	292	101800	0
06/01/2015 00:00	1.7	90	0	22	110	1.5	294	101800	0
06/01/2015 00:00	1.9	88	0	50	130	3.6	295	101900	0
06/01/2015 00:00	1.9	85	0	70	120	2.6	294	101800	0
06/01/2015 00:00	2.6	79	14	126	110	3.1	289	101800	0
06/01/2015 00:00	2.8	74	18	114	50	2.1	289	101700	0
06/01/2015 00:00	3.4	77	7	84	40	0.5	293	101700	0
06/01/2015 00:00	3.4	73	160	55	40	2.6	265	101700	0
06/01/2015 00:00	1.9	72	0	10	20	0.5	258	101700	0
06/01/2015 00:00	-0.4	82	0	0	330	1.5	274	101700	0
06/01/2015 00:00	0.1	90	0	0	350	1	286	101700	0
06/01/2015 00:00	0.6	85	0	0	50	1.5	288	101700	0
06/01/2015 00:00	0.9	85	0	0	70	2.1	289	101700	0
06/01/2015 00:00	0.8	89	0	0	110	1.5	281	101700	0
06/01/2015 00:00	0.9	88	0	0	160	1	282	101700	0
06/01/2015 00:00	1.3	89	0	0	170	2.1	284	101800	0
07/01/2015 00:00	1	89	0	0	140	2.6	282	101800	0
07/01/2015 00:00	1	89	0	0	110	0.5	282	101800	0
07/01/2015 00:00	1	89	0	0	120	2.6	290	101800	0
07/01/2015 00:00	1	89	0	0	150	1.5	290	101800	0
07/01/2015 00:00	1.2	87	0	0	130	0.5	291	101800	0
07/01/2015 00:00	1.2	87	0	0	110	1.5	291	101800	0
07/01/2015 00:00	1.4	86	0	0	0	0	292	101900	0
07/01/2015 00:00	1.4	86	0	0	170	2.1	292	101900	0
07/01/2015 00:00	1.2	88	0	3	130	2.1	291	102000	0
07/01/2015 00:00	1.3	90	0	38	160	2.6	284	102000	0
07/01/2015 00:00	1.3	88	0	69	160	2.6	284	102100	0
07/01/2015 00:00	1.4	87	0	71	150	2.6	292	102100	0
07/01/2015 00:00	1.8	86	0	78	150	2.1	294	102100	0
07/01/2015 00:00	1.8	84	0	71	140	2.1	294	102100	0
07/01/2015 00:00	1.9	85	0	52	170	2.6	294	102100	0
07/01/2015 00:00	1.5	84	0	24	160	2.6	292	102100	0
07/01/2015 00:00	1	84	0	3	170	2.1	290	102200	0
07/01/2015 00:00	0.8	85	0	0	180	2.6	289	102200	0
07/01/2015 00:00	0.6	89	0	0	160	2.6	288	102200	0
07/01/2015 00:00	0.2	86	0	0	180	2.1	286	102200	0
07/01/2015 00:00	-0.2	85	0	0	180	2.6	284	102200	0
07/01/2015 00:00	0	88	0	0	150	2.6	285	102300	0
07/01/2015 00:00	-0.1	89	0	0	0	0	285	102300	0
07/01/2015 00:00	-0.5	89	0	0	230	1.5	283	102300	0
08/01/2015 00:00	-0.9	85	0	0	210	1.5	280	102300	0
08/01/2015 00:00	-0.8	84	0	0	210	1.5	280	102400	0
08/01/2015 00:00	-0.9	85	0	0	170	1.5	280	102400	0
08/01/2015 00:00	-1.2	91	0	0	180	3.1	279	102400	0
08/01/2015 00:00	-1.4	94	0	0	170	3.6	279	102400	0
08/01/2015 00:00	-1.4	94	0	0	160	3.6	279	102400	0
08/01/2015 00:00	-1.3	96	0	0	160	3.1	279	102400	0
08/01/2015 00:00	-1.2	96	0	0	160	3.3	280	102400	0
08/01/2015 00:00	-1.1	96	0	3	160	3.6	280	102400	0
08/01/2015 00:00	-0.9	96	0	23	150	3.6	281	102500	0
08/01/2015 00:00	-0.8	95	5	85	160	3.6	274	102500	0
08/01/2015 00:00	-0.4	94	0	71	160	2.6	284	102500	0
08/01/2015 00:00	0.1	92	0	79	170	3.1	286	102400	0
08/01/2015 00:00	0.6	92	0	72	180	2.6	289	102400	0
08/01/2015 00:00	0.7	93	0	52	170	2.6	289	102400	0
08/01/2015 00:00	0.3	94	0	24	160	2.6	287	102400	0
08/01/2015 00:00	0.4	93	0	3	180	1	288	102400	0
08/01/2015 00:00	0.5	93	0	0	0	0	288	102500	0
08/01/2015 00:00	0.7	93	0	0	180	2.1	289	102500	0
08/01/2015 00:00	0.6	90	0	0	180	2.1	288	102500	0
08/01/2015 00:00	0.6	90	0	0	200	2.1	288	102500	0
08/01/2015 00:00	0.6	90	0	0	190	1.5	288	102500	0
08/01/2015 00:00	0.9	89	0	0	0	0	290	102600	0
08/01/2015 00:00	0.9	89	0	0	160	1	290	102600	0
09/01/2015 00:00	1	93	0	0	150	0.5	291	102600	0
09/01/2015 00:00	1.2	93	0	0	240	1.5	292	102500	0
09/01/2015 00:00	1.3	94	0	0	180	1.5	293	102600	0
09/01/2015 00:00	1.2	95	0	0	170	2.1	292	102500	0
09/01/2015 00:00	1.2	96	0	0	160	1.5	292	102500	0
09/01/2015 00:00	1	96	0	0	180	1	273	102500	0
09/01/2015 00:00	1	99	0	0	180	1.5	292	102600	0
09/01/2015 00:00	0.8	99	0	0	170	2.6	291	102600	0
09/01/2015 00:00	1.9	100	0	3	170	2.6	297	102600	0
09/01/2015 00:00	2.5	95	0	38	170	4.6	291	102600	0
09/01/2015 00:00	3	94	0	51	170	3.6	302	102600	0
09/01/2015 00:00	3.3	93	23	114	170	3.6	295	102600	0
09/01/2015 00:00	3.9	91	0	79	160	3.1	306	102600	0
09/01/2015 00:00	4.3	88	0	72	170	2.6	308	102500	0
09/01/2015 00:00	4.3	89	0	53	150	2.1	308	102500	0
09/01/2015 00:00	4.1	94	0	25	160	1.5	308	102500	0
09/01/2015 00:00	4.1	94	0	4	170	1.5	308	102500	0
09/01/2015 00:00	4.1	94	0	0	160	2.6	308	102500	0
09/01/2015 00:00	4	94	0	0	160	2.6	307	102500	0
09/01/2015 00:00	4	93	0	0	170	3.6	307	102500	0
09/01/2015 00:00	3.4	94	0	0	180	3.6	304	102500	0
09/01/2015 00:00	3.4	99	0	0	180	3.1	305	102500	0
09/01/2015 00:00	3.1	99	0	0	190	2.1	303	102500	0
09/01/2015 00:00	3.1	99	0	0	200	2.1	303	102500	0
10/01/2015 00:00	2.9	99	0	0	180	2.1	302	102500	0
10/01/2015 00:00	2.8	99	0	0	170	2.1	301	102500	0
10/01/2015 00:00	2.6	100	0	0	170	3.1	300	102400	0
10/01/2015 00:00	2.6	100	0	0	180	2.1	300	102400	0
10/01/2015 00:00	2.6	100	0	0	180	1.5	300	102400	0
10/01/2015 00:00	2.7	99	0	0	160	2.6	301	102400	0
10/01/2015 00:00	2.7	100	0	0	170	3.1	301	102400	0
10/01/2015 00:00	2.7	95	0	0	170	3.1	300	102400	0
10/01/2015 00:00	2.4	96	0	3	170	3.1	299	102400	0
10/01/2015 00:00	2.5	96	0	23	170	3.6	299	102400	0
10/01/2015 00:00	2.5	96	0	52	180	3.6	299	102400	0
10/01/2015 00:00	2.6	95	0	72	180	3.1	300	102400	0
10/01/2015 00:00	3	94	0	80	170	3.1	302	102300	0
10/01/2015 00:00	2.9	91	0	73	180	3.1	301	102200	0
10/01/2015 00:00	3.3	89	0	54	180	3.6	303	102200	0
10/01/2015 00:00	3	89	0	26	190	3.1	301	102100	0
10/01/2015 00:00	2.7	88	0	4	190	3.6	299	102100	0
10/01/2015 00:00	2.4	89	0	0	180	3.1	298	102200	0
10/01/2015 00:00	2.4	92	0	0	200	3.1	298	102200	0
10/01/2015 00:00	2.4	92	0	0	230	1.5	298	102200	0
10/01/2015 00:00	2	93	0	0	190	3.6	296	102200	0
10/01/2015 00:00	1.9	95	0	0	190	3.6	296	102200	0
10/01/2015 00:00	1.8	95	0	0	190	4.1	295	102200	0
10/01/2015 00:00	1.9	95	0	0	200	3.6	296	102200	0
11/01/2015 00:00	2	93	0	0	190	4.1	296	102200	0
11/01/2015 00:00	1.9	94	0	0	200	4.6	296	102200	0
11/01/2015 00:00	1.7	94	0	0	180	2.6	287	102200	0
11/01/2015 00:00	1.5	93	0	0	180	3.6	285	102200	0
11/01/2015 00:00	1.4	93	0	0	180	3.6	293	102200	0
11/01/2015 00:00	1.3	93	0	0	160	3.6	292	102200	0
11/01/2015 00:00	0.9	95	0	0	170	4.6	291	102200	0
11/01/2015 00:00	0.8	95	0	0	180	4.1	290	102200	0
11/01/2015 00:00	0.6	95	0	3	180	5.1	289	102200	0
11/01/2015 00:00	0.6	95	0	24	180	3.6	289	102200	0
11/01/2015 00:00	1	94	0	52	190	4.1	291	102300	0
11/01/2015 00:00	1.5	90	0	73	200	3.6	293	102300	0
11/01/2015 00:00	2	87	0	81	180	3.6	295	102200	0
11/01/2015 00:00	2.1	86	0	75	180	4.6	296	102200	0
11/01/2015 00:00	2	83	0	55	170	4.6	295	102200	0
11/01/2015 00:00	1.2	90	0	27	180	4.6	291	102200	0
11/01/2015 00:00	1	89	0	4	210	4.1	290	102200	0
11/01/2015 00:00	0.4	94	0	0	190	3.6	288	102200	0
11/01/2015 00:00	0.1	90	0	0	180	3.6	286	102200	0
11/01/2015 00:00	0	92	0	0	190	4.1	286	102200	0
11/01/2015 00:00	0.1	92	0	0	190	3.6	286	102200	0
11/01/2015 00:00	0.2	94	0	0	220	3.1	287	102200	0
11/01/2015 00:00	0.1	94	0	0	210	2.6	286	102200	0
11/01/2015 00:00	-0.1	96	0	0	220	3.1	286	102100	0
12/01/2015 00:00	-0.2	96	0	0	200	3.1	285	101500	0
12/01/2015 00:00	-0.4	94	0	0	180	3.1	284	100800	0
12/01/2015 00:00	-0.6	96	0	0	190	2.6	283	100800	0
12/01/2015 00:00	-0.7	97	0	0	190	2.6	283	101100	0
12/01/2015 00:00	-0.7	97	0	0	190	2.6	283	101400	0
12/01/2015 00:00	-0.8	97	0	0	190	2.6	282	101700	0
12/01/2015 00:00	-0.6	96	0	0	200	2.1	283	102100	0
12/01/2015 00:00	-0.4	96	0	0	210	2.6	284	102100	0
12/01/2015 00:00	-0.7	96	0	3	200	3.1	283	102100	0
12/01/2015 00:00	-0.8	96	0	24	210	4.1	282	102100	0
12/01/2015 00:00	-0.9	96	0	53	210	3.1	281	102100	0
12/01/2015 00:00	-0.9	96	0	74	220	4.1	281	102100	0
12/01/2015 00:00	-0.7	96	0	82	200	3.1	283	102100	0
12/01/2015 00:00	-1.1	94	0	76	180	3.1	280	102000	0
12/01/2015 00:00	-0.8	96	0	56	180	3.1	282	102000	0
12/01/2015 00:00	-1.1	94	0	28	190	3.6	280	102000	0
12/01/2015 00:00	-1.3	94	0	4	200	3.1	279	102000	0
12/01/2015 00:00	-1.5	96	0	0	210	2.1	278	102000	0
12/01/2015 00:00	-1.4	98	0	0	180	2.1	279	102000	0
12/01/2015 00:00	-1.4	94	0	0	190	1.5	279	102000	0
12/01/2015 00:00	-1.4	94	0	0	150	2.6	279	102000	0
12/01/2015 00:00	-1.6	94	0	0	180	2.6	278	102000	0
12/01/2015 00:00	-1.7	94	0	0	150	1.5	277	102000	0
12/01/2015 00:00	-1.5	94	0	0	210	2.6	278	102000	0
13/01/2015 00:00	-1.6	96	0	0	190	3.1	278	102000	0
13/01/2015 00:00	-2	95	0	0	200	3.6	276	102000	0
13/01/2015 00:00	-2.1	95	0	0	180	3.1	275	102000	0
13/01/2015 00:00	-2	98	0	0	180	2.6	276	102000	0
13/01/2015 00:00	-2	97	0	0	200	3.1	276	102000	0
13/01/2015 00:00	-2	97	0	0	180	3.6	276	101900	0
13/01/2015 00:00	-1.8	96	0	0	170	3.6	277	101900	0
13/01/2015 00:00	-2	98	0	0	170	4.6	276	101900	0
13/01/2015 00:00	-1.8	98	0	3	180	3.6	277	101900	0
13/01/2015 00:00	-1.5	96	0	41	180	2.6	261	101900	0
13/01/2015 00:00	-0.1	88	169	102	180	2.6	264	101900	0
13/01/2015 00:00	1.2	81	386	129	180	3.1	260	101900	0
13/01/2015 00:00	2.4	71	581	84	200	4.1	264	101800	0
13/01/2015 00:00	3.6	66	586	77	180	3.1	260	101800	0
13/01/2015 00:00	3.8	73	277	99	180	3.6	278	101800	0
13/01/2015 00:00	3.4	70	165	64	160	3.1	273	101700	0
13/01/2015 00:00	1.6	74	0	14	170	2.6	267	101800	0
13/01/2015 00:00	0.6	79	0	0	180	2.1	253	101800	0
13/01/2015 00:00	1.6	88	0	0	180	2.6	275	101700	0
13/01/2015 00:00	2	82	0	0	180	2.6	264	101700	0
13/01/2015 00:00	0.8	89	0	0	180	2.6	271	101700	0
13/01/2015 00:00	1.6	95	0	0	170	3.1	286	101700	0
13/01/2015 00:00	2.5	90	0	0	200	2.1	290	101700	0
13/01/2015 00:00	2.5	90	0	0	200	2.1	290	101700	0
14/01/2015 00:00	2.3	89	0	0	230	2.1	297	101600	0
14/01/2015 00:00	2.1	90	0	0	190	2.1	296	101600	0
14/01/2015 00:00	2	92	0	0	210	2.1	296	101600	0
14/01/2015 00:00	1.7	95	0	0	180	3.1	295	101600	0
14/01/2015 00:00	0.2	96	0	0	200	1	279	101500	0
14/01/2015 00:00	0.3	96	0	0	240	1.5	266	101500	0
14/01/2015 00:00	0	98	0	0	210	1.5	286	101500	0
14/01/2015 00:00	0.2	90	0	0	190	2.1	286	101500	0
14/01/2015 00:00	-0.9	94	0	3	320	1.5	256	101500	0
14/01/2015 00:00	0.1	92	315	29	200	1.5	253	101500	0
14/01/2015 00:00	1.8	89	73	104	150	1.5	276	101500	0
14/01/2015 00:00	3	82	385	130	220	3.1	268	101500	0
14/01/2015 00:00	3.8	77	247	141	210	3.6	268	101400	0
14/01/2015 00:00	2.8	77	14	126	180	3.1	271	101400	0
14/01/2015 00:00	2.7	87	0	58	210	3.6	291	101400	0
14/01/2015 00:00	2.4	85	0	29	200	2.6	289	101400	0
14/01/2015 00:00	2.2	80	0	8	220	2.1	287	101400	0
14/01/2015 00:00	2.2	80	0	0	200	2.6	295	101400	0
14/01/2015 00:00	2.3	85	0	0	210	2.1	288	101400	0
14/01/2015 00:00	2.2	82	0	0	200	2.1	295	101400	0
14/01/2015 00:00	2	93	0	0	200	3.1	296	101500	0
14/01/2015 00:00	2.4	99	0	0	180	4.1	299	101500	0
14/01/2015 00:00	2.4	99	0	0	180	4.1	299	101500	0
14/01/2015 00:00	2	93	0	0	200	3.1	296	101600	0
15/01/2015 00:00	2	99	0	0	170	2.1	297	101600	0
15/01/2015 00:00	1.8	99	0	0	160	2.1	296	101600	0
15/01/2015 00:00	1.8	99	0	0	170	2.1	296	101600	0
15/01/2015 00:00	2	99	0	0	210	3.1	297	101600	0
15/01/2015 00:00	2	99	0	0	180	2.1	297	101600	0
15/01/2015 00:00	2.1	96	0	0	170	2.1	297	101600	0
15/01/2015 00:00	2.8	97	0	0	200	3.6	301	101600	0
15/01/2015 00:00	3	94	0	0	220	3.1	293	101700	0
15/01/2015 00:00	1.1	92	0	9	200	2.1	261	101700	0
15/01/2015 00:00	2.1	95	0	43	170	3.1	278	101700	0
15/01/2015 00:00	3.6	93	5	91	180	3.6	269	101700	0
15/01/2015 00:00	5.2	81	17	123	190	5.1	279	101700	0
15/01/2015 00:00	5.4	80	20	136	210	6.2	280	101600	0
15/01/2015 00:00	5.7	77	18	126	210	6.2	294	101600	0
15/01/2015 00:00	5.3	80	0	59	200	5.7	303	101500	0
15/01/2015 00:00	5.3	84	0	30	190	5.1	290	101500	0
15/01/2015 00:00	5	87	0	5	190	4.1	303	101600	0
15/01/2015 00:00	5	93	0	0	190	5.7	312	101500	0
15/01/2015 00:00	5.1	93	0	0	190	5.7	313	101600	0
15/01/2015 00:00	4.9	94	0	0	190	5.7	312	101600	0
15/01/2015 00:00	4.8	96	0	0	190	5.7	312	101600	0
15/01/2015 00:00	5.2	96	0	0	190	6.7	314	101600	0
15/01/2015 00:00	5	96	0	0	190	6.2	313	101500	0
15/01/2015 00:00	5.2	96	0	0	190	6.7	314	101600	0
16/01/2015 00:00	5.4	96	0	0	200	6.7	315	101600	0
16/01/2015 00:00	5.3	96	0	0	200	6.7	315	101500	0
16/01/2015 00:00	5.6	95	0	0	200	5.7	316	101600	0
16/01/2015 00:00	5.5	96	0	0	190	6.2	316	101500	0
16/01/2015 00:00	5.7	95	0	0	190	6.7	317	101500	0
16/01/2015 00:00	5.9	95	0	0	190	6.2	318	101500	0
16/01/2015 00:00	6.2	95	0	0	180	5.1	320	101500	0
16/01/2015 00:00	6.4	93	0	0	190	5.7	320	101500	0
16/01/2015 00:00	6.5	95	0	4	180	5.7	321	101600	0
16/01/2015 00:00	7	90	0	26	180	5.7	323	101600	0
16/01/2015 00:00	7	90	0	55	190	4.6	323	101600	0
16/01/2015 00:00	7.3	90	0	77	200	4.6	325	101600	0
16/01/2015 00:00	7.6	90	0	85	190	4.6	327	101600	0
16/01/2015 00:00	7.7	93	0	79	190	4.6	328	101600	0
16/01/2015 00:00	7.8	91	0	59	190	3.4	328	101600	0
16/01/2015 00:00	8	90	0	31	200	2.1	329	101600	0
16/01/2015 00:00	8	89	0	6	200	4.6	329	101600	0
16/01/2015 00:00	7.9	89	0	0	200	3.1	328	101600	0
16/01/2015 00:00	7.9	93	0	0	180	3.6	329	101600	0
16/01/2015 00:00	7.9	92	0	0	190	4.1	329	101500	0
16/01/2015 00:00	8.1	92	0	0	190	4.1	330	101500	0
16/01/2015 00:00	8.2	92	0	0	180	4.6	331	101500	0
16/01/2015 00:00	8.4	91	0	0	190	4.6	332	101400	0
16/01/2015 00:00	8.5	91	0	0	180	4.1	332	101400	0
17/01/2015 00:00	8.9	91	0	0	210	4.6	334	101400	0
17/01/2015 00:00	8.6	91	0	0	210	3.6	333	101400	0
17/01/2015 00:00	8.3	91	0	0	190	3.1	331	101300	0
17/01/2015 00:00	8.2	92	0	0	190	4.1	331	101300	0
17/01/2015 00:00	8.2	92	0	0	170	4.6	331	101200	0
17/01/2015 00:00	8	93	0	0	190	4.6	330	101200	0
17/01/2015 00:00	8.2	91	0	0	190	4.6	330	101200	0
17/01/2015 00:00	8.2	92	0	0	190	4.6	331	101200	0
17/01/2015 00:00	8	95	0	4	190	4.1	330	101200	0
17/01/2015 00:00	8.4	93	0	26	190	5.1	332	101200	0
17/01/2015 00:00	8.2	94	0	56	190	4.6	331	101200	0
17/01/2015 00:00	8.5	92	0	77	180	4.1	332	101200	0
17/01/2015 00:00	8.8	96	0	86	190	6.2	335	101100	0
17/01/2015 00:00	8.9	95	0	80	200	5.7	335	101100	0
17/01/2015 00:00	9	96	0	60	200	6.2	336	101000	0
17/01/2015 00:00	8.6	95	0	32	270	3.1	333	101000	0
17/01/2015 00:00	9.4	87	0	6	250	4.6	337	101100	0
17/01/2015 00:00	8.6	95	0	0	220	5.1	333	101100	0
17/01/2015 00:00	8.6	93	0	0	290	3.1	333	101200	0
17/01/2015 00:00	6.9	91	0	0	290	1.5	323	101300	0
17/01/2015 00:00	6.8	82	0	0	290	3.1	294	101300	0
17/01/2015 00:00	5.6	91	0	0	190	1.5	279	101300	0
17/01/2015 00:00	4	91	0	0	210	0.5	266	101400	0
17/01/2015 00:00	2.8	89	0	0	240	2.1	260	101400	0
18/01/2015 00:00	2.4	90	0	0	60	1.5	258	101400	0
18/01/2015 00:00	1.4	91	0	0	190	0.5	254	101400	0
18/01/2015 00:00	0.6	96	0	0	130	1.5	264	101500	0
18/01/2015 00:00	0.6	96	0	0	120	1	264	101500	0
18/01/2015 00:00	0	96	0	0	120	1.5	261	101500	0
18/01/2015 00:00	-0.4	98	0	0	0	0	254	101500	0
18/01/2015 00:00	-0.4	98	0	0	120	1	246	101500	0
18/01/2015 00:00	-0.5	98	0	0	0	0	246	101500	0
18/01/2015 00:00	-0.7	98	0	9	110	0.5	245	101500	0
18/01/2015 00:00	0	100	82	49	0	0	248	101600	0
18/01/2015 00:00	0.2	99	77	109	110	0.5	262	101600	0
18/01/2015 00:00	4.8	96	99	144	140	1	275	101600	0
18/01/2015 00:00	5.8	89	337	143	160	1	274	101600	0
18/01/2015 00:00	6.4	66	117	145	320	1	287	101600	0
18/01/2015 00:00	6.3	62	102	112	310	3.1	281	101600	0
18/01/2015 00:00	6	60	72	75	290	3.6	279	101600	0
18/01/2015 00:00	4.6	66	0	20	260	1	270	101600	0
18/01/2015 00:00	3	71	0	0	240	1.5	258	101700	0
18/01/2015 00:00	2.2	89	0	0	230	4.1	257	101700	0
18/01/2015 00:00	0.2	84	0	0	210	2.1	247	101800	0
18/01/2015 00:00	-0.5	98	0	0	170	2.1	246	101800	0
18/01/2015 00:00	-0.8	98	0	0	180	2.1	245	101900	0
18/01/2015 00:00	-0.8	98	0	0	170	2.6	245	101900	0
18/01/2015 00:00	-1	98	0	0	180	3.1	244	102000	0
19/01/2015 00:00	-1.4	98	0	0	170	3.1	242	102000	0
19/01/2015 00:00	-1.1	98	0	0	170	4.1	243	102000	0
19/01/2015 00:00	-1.3	98	0	0	170	3.1	242	102000	0
19/01/2015 00:00	-0.7	98	0	0	170	3.6	245	102000	0
19/01/2015 00:00	-0.1	98	0	0	170	4.1	278	101900	0
19/01/2015 00:00	-0.1	98	0	0	170	3.1	278	101900	0
19/01/2015 00:00	0.2	96	0	0	170	3.1	279	102000	0
19/01/2015 00:00	0.2	96	0	0	150	3.6	279	102000	0
19/01/2015 00:00	0.3	98	0	7	180	3.6	280	102000	0
19/01/2015 00:00	0.8	96	0	47	180	3.6	282	102000	0
19/01/2015 00:00	1.5	95	263	117	180	3.6	259	102000	0
19/01/2015 00:00	3	90	283	122	160	3.6	266	102000	0
19/01/2015 00:00	5	86	126	154	180	3.6	275	101900	0
19/01/2015 00:00	5.5	79	288	126	190	4.1	276	101800	0
19/01/2015 00:00	5.7	78	17	102	190	4.1	277	101800	0
19/01/2015 00:00	4.7	75	0	57	190	3.6	272	101800	0
19/01/2015 00:00	3.1	81	0	12	190	3.1	265	101800	0
19/01/2015 00:00	1.9	84	0	0	170	3.1	263	101800	0
19/01/2015 00:00	0.7	93	0	0	160	4.1	251	101800	0
19/01/2015 00:00	0.1	92	0	0	170	3.1	248	101800	0
19/01/2015 00:00	0.2	92	0	0	170	3.1	253	101800	0
19/01/2015 00:00	0.9	91	0	0	170	4.1	260	101800	0
19/01/2015 00:00	1	89	0	0	170	4.6	260	101800	0
19/01/2015 00:00	1.6	88	0	0	170	5.7	267	101700	0
20/01/2015 00:00	1.6	86	0	0	170	4.6	262	101700	0
20/01/2015 00:00	1.8	86	0	0	160	4.1	263	101700	0
20/01/2015 00:00	2.5	77	0	0	170	5.7	270	101700	0
20/01/2015 00:00	2.2	79	0	0	170	5.7	269	101700	0
20/01/2015 00:00	2	83	0	0	170	5.7	270	101700	0
20/01/2015 00:00	2.4	83	0	0	180	4.1	272	101700	0
20/01/2015 00:00	2.3	89	0	0	170	4.6	278	101700	0
20/01/2015 00:00	3.4	81	0	0	200	5.1	283	101700	0
20/01/2015 00:00	3.3	81	0	4	200	5.1	301	101800	0
20/01/2015 00:00	3.1	81	0	29	200	3.6	300	101800	0
20/01/2015 00:00	3.6	93	0	59	180	3.1	296	101900	0
20/01/2015 00:00	3.6	93	0	81	200	3.6	305	101900	0
20/01/2015 00:00	3.8	93	0	90	190	5.1	306	101900	0
20/01/2015 00:00	4	91	0	84	190	4.6	307	101900	0
20/01/2015 00:00	4.2	93	0	64	190	5.1	308	101900	0
20/01/2015 00:00	4.1	94	0	35	190	3.1	308	101900	0
20/01/2015 00:00	4.1	94	0	7	190	4.6	299	101900	0
20/01/2015 00:00	4	95	0	0	190	2.1	307	102000	0
20/01/2015 00:00	4	95	0	0	150	3.1	307	102100	0
20/01/2015 00:00	4.6	95	0	0	190	4.6	311	102100	0
20/01/2015 00:00	4.2	95	0	0	170	3.6	308	102200	0
20/01/2015 00:00	4.4	95	0	0	160	3.6	310	102200	0
20/01/2015 00:00	4.3	97	0	0	200	3.6	309	102200	0
20/01/2015 00:00	4.8	96	0	0	200	4.6	312	102200	0
21/01/2015 00:00	5.1	96	0	0	180	4.1	305	102200	0
21/01/2015 00:00	4.8	96	0	0	170	3.1	303	102200	0
21/01/2015 00:00	5	97	0	0	170	3.6	305	102200	0
21/01/2015 00:00	5	97	0	0	170	3.6	313	102200	0
21/01/2015 00:00	5	97	0	0	170	2.6	313	102300	0
21/01/2015 00:00	4.9	97	0	0	170	3.6	313	102300	0
21/01/2015 00:00	5.2	97	0	0	190	4.6	314	102200	0
21/01/2015 00:00	5.3	96	0	0	210	4.1	315	102300	0
21/01/2015 00:00	5.2	96	0	5	170	2.6	314	102300	0
21/01/2015 00:00	5.7	96	0	49	160	3.6	308	102300	0
21/01/2015 00:00	6.4	95	6	99	190	3.1	312	102300	0
21/01/2015 00:00	7.1	92	18	131	180	4.6	315	102300	0
21/01/2015 00:00	8.4	86	141	152	200	5.7	301	102300	0
21/01/2015 00:00	10.5	68	403	133	220	4.6	299	102200	0
21/01/2015 00:00	10.4	68	361	93	210	4.6	303	102200	0
21/01/2015 00:00	10.9	68	115	74	220	4.6	311	102200	0
21/01/2015 00:00	8.6	73	0	17	170	3.6	305	102200	0
21/01/2015 00:00	7	80	0	0	170	4.6	293	102200	0
21/01/2015 00:00	5.2	90	0	0	160	3.6	277	102200	0
21/01/2015 00:00	4.3	93	0	0	170	3.6	267	102300	0
21/01/2015 00:00	3.3	93	0	0	160	2.6	263	102300	0
21/01/2015 00:00	3	97	0	0	160	3.1	262	102300	0
21/01/2015 00:00	2.1	96	0	0	160	2.6	258	102200	0
21/01/2015 00:00	1.9	93	0	0	170	2.1	256	102200	0
22/01/2015 00:00	1.3	99	0	0	170	2.6	254	102200	0
22/01/2015 00:00	1.6	96	0	0	170	3.1	255	102200	0
22/01/2015 00:00	1.5	99	0	0	170	3.1	255	102200	0
22/01/2015 00:00	0.8	99	0	0	160	3.6	252	102100	0
22/01/2015 00:00	0.8	99	0	0	180	1.5	252	102200	0
22/01/2015 00:00	-0.3	98	0	0	180	2.6	252	102200	0
22/01/2015 00:00	-0.2	92	0	0	170	2.1	255	102200	0
22/01/2015 00:00	0.6	95	0	0	170	2.1	281	102200	0
22/01/2015 00:00	0.5	99	0	16	170	4.1	259	102200	0
22/01/2015 00:00	2.5	96	185	68	190	4.1	264	102200	0
22/01/2015 00:00	4.1	93	293	103	180	3.1	266	102200	0
22/01/2015 00:00	5.5	86	414	109	180	4.1	272	102200	0
22/01/2015 00:00	7.2	80	62	133	170	3.6	302	102200	0
22/01/2015 00:00	6.3	82	20	139	200	5.1	309	102100	0
22/01/2015 00:00	5.4	91	12	109	200	5.1	306	102100	0
22/01/2015 00:00	4.9	87	0	62	190	5.1	302	102100	0
22/01/2015 00:00	4.1	84	0	14	180	4.6	281	102100	0
22/01/2015 00:00	4.2	87	0	0	170	4.1	299	102100	0
22/01/2015 00:00	4.4	90	0	0	170	2.6	300	102100	0
22/01/2015 00:00	4.6	87	0	0	180	2.1	309	102100	0
22/01/2015 00:00	4.6	88	0	0	160	3.1	309	102100	0
22/01/2015 00:00	5.2	86	0	0	170	4.1	312	102100	0
22/01/2015 00:00	5.4	87	0	0	170	5.1	314	102000	0
22/01/2015 00:00	5.4	87	0	0	170	4.1	314	102000	0
23/01/2015 00:00	5.4	83	0	0	170	4.6	313	101900	0
23/01/2015 00:00	5.5	85	0	0	170	4.6	314	101900	0
23/01/2015 00:00	5.6	80	0	0	160	5.7	314	101800	0
23/01/2015 00:00	5.6	72	0	0	170	3.6	312	101800	0
23/01/2015 00:00	5.4	74	0	0	170	4.1	311	101700	0
23/01/2015 00:00	5.4	74	0	0	170	5.1	311	101600	0
23/01/2015 00:00	5	81	0	0	170	6.2	302	101600	0
23/01/2015 00:00	4.4	76	0	0	170	6.2	298	101500	0
23/01/2015 00:00	3	74	0	16	170	5.7	264	101500	0
23/01/2015 00:00	4.2	70	60	91	170	5.7	268	101400	0
23/01/2015 00:00	6	60	93	114	190	5.1	270	101300	0
23/01/2015 00:00	5.8	60	16	137	200	5.7	274	101200	0
23/01/2015 00:00	6.7	56	14	153	180	5.7	278	101100	0
23/01/2015 00:00	7	53	0	88	190	6.7	289	101000	0
23/01/2015 00:00	7.2	61	0	68	170	5.1	285	100800	0
23/01/2015 00:00	7	60	0	38	180	5.1	284	100800	0
23/01/2015 00:00	7	54	0	9	190	7.2	296	100700	0
23/01/2015 00:00	6.7	56	0	0	180	6.7	282	100600	0
23/01/2015 00:00	6.7	66	0	0	170	5.7	283	100600	0
23/01/2015 00:00	6.8	59	0	0	180	4.6	292	100500	0
23/01/2015 00:00	7	59	0	0	190	5.1	308	100500	0
23/01/2015 00:00	7.8	66	0	0	190	8.2	323	100300	0
23/01/2015 00:00	7.4	59	0	0	200	7.2	319	100100	0
23/01/2015 00:00	7.6	59	0	0	190	6.7	320	100000	0
24/01/2015 00:00	7.7	60	0	0	190	7.2	312	99800	0
24/01/2015 00:00	7.3	64	0	0	190	8.7	320	99600	0
24/01/2015 00:00	7.7	85	0	0	190	10.3	317	99500	0
24/01/2015 00:00	7.1	91	0	0	190	9.8	315	99300	0
24/01/2015 00:00	7.7	85	0	0	200	10.8	317	99200	0
24/01/2015 00:00	7	85	0	0	210	10.3	313	99300	0
24/01/2015 00:00	9	79	0	0	280	8.7	324	99500	0
24/01/2015 00:00	7.5	68	0	0	260	5.1	301	99700	0
24/01/2015 00:00	6.9	66	0	12	250	5.1	294	99900	0
24/01/2015 00:00	7	65	0	53	230	3.6	298	100100	0
24/01/2015 00:00	7.6	64	7	104	220	4.6	301	100100	0
24/01/2015 00:00	7.5	63	24	136	190	4.6	297	100100	0
24/01/2015 00:00	9.1	68	31	148	210	6.2	302	100000	0
24/01/2015 00:00	8.2	68	29	140	200	6.7	317	99800	0
24/01/2015 00:00	9.3	66	201	125	230	8.2	304	99800	0
24/01/2015 00:00	9.7	60	105	84	240	8.7	305	99800	0
24/01/2015 00:00	7.7	71	0	9	240	7.2	323	99900	0
24/01/2015 00:00	4.3	88	0	0	250	5.7	276	100000	0
24/01/2015 00:00	4.9	79	0	0	250	5.7	284	100100	0
24/01/2015 00:00	5	74	0	0	260	3.6	273	100300	0
24/01/2015 00:00	3.3	83	0	0	160	3.1	266	100300	0
24/01/2015 00:00	3.2	92	0	0	150	4.6	267	100300	0
24/01/2015 00:00	3.7	93	0	0	150	4.6	273	100300	0
24/01/2015 00:00	4.2	94	0	0	200	4.6	281	100300	0
25/01/2015 00:00	4.5	93	0	0	190	3.6	301	100300	0
25/01/2015 00:00	4.9	90	0	0	190	3.6	303	100200	0
25/01/2015 00:00	4.6	89	0	0	160	2.6	282	100200	0
25/01/2015 00:00	4.6	91	0	0	160	5.1	291	100100	0
25/01/2015 00:00	5.1	90	0	0	160	4.1	293	100000	0
25/01/2015 00:00	6.3	90	0	0	200	6.7	311	99900	0
25/01/2015 00:00	6.8	86	0	0	190	7.7	313	99800	0
25/01/2015 00:00	6.8	89	0	0	180	5.7	293	99600	0
25/01/2015 00:00	6.9	88	0	6	180	6.7	294	99500	0
25/01/2015 00:00	7.2	91	0	32	190	7.2	291	99300	0
25/01/2015 00:00	8	92	0	63	200	9.3	305	99100	0
25/01/2015 00:00	8.3	90	0	86	200	9.8	310	99000	0
25/01/2015 00:00	8.4	90	0	95	200	10.3	307	98900	0
25/01/2015 00:00	9.3	92	0	89	200	10.3	312	98800	0
25/01/2015 00:00	10	90	0	70	190	9.3	331	98600	0
25/01/2015 00:00	11	84	0	68	190	6.7	336	98500	0
25/01/2015 00:00	12.7	77	0	16	190	10.3	345	98400	0
25/01/2015 00:00	13.3	69	0	0	210	14.9	346	98200	0
25/01/2015 00:00	13.6	63	0	0	210	13.9	347	98100	0
25/01/2015 00:00	11	92	0	0	230	14.9	347	98300	0
25/01/2015 00:00	10.9	68	0	0	230	10.8	320	98300	0
25/01/2015 00:00	10.7	74	0	0	240	9.3	316	98400	0
25/01/2015 00:00	10.3	61	0	0	240	8.2	306	98500	0
25/01/2015 00:00	10.1	56	0	0	240	7.7	309	98600	0
26/01/2015 00:00	9.8	48	0	0	240	10.8	309	98700	0
26/01/2015 00:00	9.3	47	0	0	240	9.3	302	98700	0
26/01/2015 00:00	8.5	47	0	0	240	8.7	302	98800	0
26/01/2015 00:00	8.5	46	0	0	240	7.7	298	98800	0
26/01/2015 00:00	7.8	51	0	0	240	7.2	296	98900	0
26/01/2015 00:00	7.3	58	0	0	240	9.3	309	98900	0
26/01/2015 00:00	3.9	97	0	0	230	9.3	288	99000	0
26/01/2015 00:00	4.2	94	0	0	200	6.7	289	99100	0
26/01/2015 00:00	5.2	76	0	17	230	6.2	283	99100	0
26/01/2015 00:00	6.2	68	260	43	230	7.2	291	99200	0
26/01/2015 00:00	7.5	58	295	111	240	7.7	293	99200	0
26/01/2015 00:00	8	50	268	142	240	10.3	291	99200	0
26/01/2015 00:00	8.2	54	246	168	240	10.8	294	99200	0
26/01/2015 00:00	7.4	55	239	159	240	9.8	290	99200	0
26/01/2015 00:00	8.4	54	269	112	240	8.7	297	99200	0
26/01/2015 00:00	8	51	258	72	230	8.7	292	99200	0
26/01/2015 00:00	7	52	29	30	230	7.2	282	99200	0
26/01/2015 00:00	6.2	54	0	0	250	7.2	292	99300	0
26/01/2015 00:00	5.5	63	0	0	220	6.7	284	99300	0
26/01/2015 00:00	6	54	0	0	230	7.2	301	99400	0
26/01/2015 00:00	5.7	57	0	0	220	7.2	282	99500	0
26/01/2015 00:00	5.4	65	0	0	180	5.1	284	99500	0
26/01/2015 00:00	4.2	74	0	0	200	4.6	280	99500	0
26/01/2015 00:00	3.8	77	0	0	190	4.6	278	99500	0
27/01/2015 00:00	4.1	75	0	0	190	7.2	285	99600	0
27/01/2015 00:00	4.3	76	0	0	200	5.7	281	99500	0
27/01/2015 00:00	4.4	81	0	0	210	10.3	288	99500	0
27/01/2015 00:00	4.7	84	0	0	210	8.7	309	99500	0
27/01/2015 00:00	5	80	0	0	210	7.2	310	99500	0
27/01/2015 00:00	5.7	78	0	0	220	6.2	305	99600	0
27/01/2015 00:00	6	79	0	0	220	7.2	307	99700	0
27/01/2015 00:00	5.5	86	0	0	220	6.2	305	99800	0
27/01/2015 00:00	5.6	80	0	10	210	7.7	305	99800	0
27/01/2015 00:00	5.9	77	49	67	220	7.7	295	99900	0
27/01/2015 00:00	7.1	73	82	124	190	5.1	297	99900	0
27/01/2015 00:00	7.5	73	28	140	200	6.7	314	100000	0
27/01/2015 00:00	7.6	78	32	153	190	6.2	315	100000	0
27/01/2015 00:00	10.6	56	145	156	220	6.7	309	99900	0
27/01/2015 00:00	10.8	65	369	104	200	6.7	310	99800	0
27/01/2015 00:00	10.3	58	260	73	190	6.2	296	99700	0
27/01/2015 00:00	8.5	59	0	24	180	4.6	287	99700	0
27/01/2015 00:00	7.2	61	0	0	180	5.1	285	99700	0
27/01/2015 00:00	7.3	79	0	0	170	4.1	294	99700	0
27/01/2015 00:00	5.4	67	0	0	170	4.1	277	99600	0
27/01/2015 00:00	5.5	65	0	0	160	4.6	274	99600	0
27/01/2015 00:00	6.4	66	0	0	160	5.7	278	99500	0
27/01/2015 00:00	5.6	64	0	0	170	4.6	278	99400	0
27/01/2015 00:00	6.4	60	0	0	170	3.6	281	99400	0
28/01/2015 00:00	6.6	57	0	0	160	5.7	281	99200	0
28/01/2015 00:00	7	54	0	0	170	5.7	283	99100	0
28/01/2015 00:00	7.6	49	0	0	170	5.7	280	99000	0
28/01/2015 00:00	7.7	51	0	0	160	4.1	290	98900	0
28/01/2015 00:00	8	51	0	0	150	6.7	292	98800	0
28/01/2015 00:00	8.4	50	0	0	170	5.7	293	98800	0
28/01/2015 00:00	8.4	50	0	0	190	5.1	288	98800	0
28/01/2015 00:00	8	50	0	0	210	5.1	286	98700	0
28/01/2015 00:00	7.7	49	0	6	220	5.1	298	98800	0
28/01/2015 00:00	7.5	57	0	35	180	3.6	299	98700	0
28/01/2015 00:00	8.1	63	0	67	270	6.2	300	99000	0
28/01/2015 00:00	8.1	70	0	90	240	4.6	305	99100	0
28/01/2015 00:00	7.2	80	0	100	180	5.1	323	99200	0
28/01/2015 00:00	7.9	81	0	94	190	7.2	318	99200	0
28/01/2015 00:00	8	85	0	74	210	7.2	304	99300	0
28/01/2015 00:00	7	83	0	44	210	8.2	296	99300	0
28/01/2015 00:00	6.4	77	0	11	210	6.7	289	99400	0
28/01/2015 00:00	6	79	0	0	210	6.7	283	99400	0
28/01/2015 00:00	6.2	91	0	0	210	7.2	295	99500	0
28/01/2015 00:00	5.7	86	0	0	180	6.2	292	99600	0
28/01/2015 00:00	5.8	84	0	0	180	7.2	307	99700	0
28/01/2015 00:00	5.6	89	0	0	190	6.7	295	99700	0
28/01/2015 00:00	5.4	83	0	0	190	6.2	304	99800	0
28/01/2015 00:00	5.2	82	0	0	180	5.7	303	99800	0
29/01/2015 00:00	4.4	84	0	0	190	5.1	288	99900	0
29/01/2015 00:00	5	83	0	0	180	4.1	302	99800	0
29/01/2015 00:00	5	83	0	0	180	5.7	302	99900	0
29/01/2015 00:00	4.4	87	0	0	170	4.1	300	99900	0
29/01/2015 00:00	4.8	86	0	0	180	4.6	285	99900	0
29/01/2015 00:00	4.8	86	0	0	180	3.6	285	99900	0
29/01/2015 00:00	4.6	90	0	0	180	4.6	301	99900	0
29/01/2015 00:00	5	88	0	0	190	4.6	303	100000	0
29/01/2015 00:00	5.1	89	0	15	210	5.7	289	100000	0
29/01/2015 00:00	5.8	82	0	60	200	4.6	306	100000	0
29/01/2015 00:00	6.2	85	8	112	190	4.1	309	100100	0
29/01/2015 00:00	7	82	141	154	190	4.1	296	100000	0
29/01/2015 00:00	9	66	298	154	190	3.6	301	100000	0
29/01/2015 00:00	9.2	65	146	160	190	4.6	301	99900	0
29/01/2015 00:00	9.8	58	382	107	210	4.6	298	99800	0
29/01/2015 00:00	10.2	55	286	82	200	3.6	295	99800	0
29/01/2015 00:00	8	60	36	35	220	3.1	285	99700	0
29/01/2015 00:00	5.8	70	0	1	240	1	276	99700	0
29/01/2015 00:00	3.6	85	0	0	110	2.6	263	99700	0
29/01/2015 00:00	2	90	0	0	120	2.1	256	99600	0
29/01/2015 00:00	2.8	90	0	0	160	4.1	260	99500	0
29/01/2015 00:00	2.6	89	0	0	150	3.6	259	99500	0
29/01/2015 00:00	2.2	89	0	0	150	3.6	257	99500	0
29/01/2015 00:00	3	87	0	0	170	5.7	260	99400	0
30/01/2015 00:00	2.8	89	0	0	170	5.1	260	99400	0
30/01/2015 00:00	1.8	91	0	0	160	3.6	255	99400	0
30/01/2015 00:00	1.6	91	0	0	170	4.6	255	99400	0
30/01/2015 00:00	1.9	90	0	0	180	3.6	269	99300	0
30/01/2015 00:00	2	90	0	0	190	4.6	261	99300	0
30/01/2015 00:00	2.1	91	0	0	200	4.6	262	99300	0
30/01/2015 00:00	2.6	100	0	0	170	4.6	265	99300	0
30/01/2015 00:00	1.8	100	0	0	170	4.1	288	99400	0
30/01/2015 00:00	3.4	93	0	7	190	5.1	268	99500	0
30/01/2015 00:00	3.8	95	0	37	190	5.7	279	99500	0
30/01/2015 00:00	4.8	93	0	69	190	7.2	275	99600	0
30/01/2015 00:00	6.4	89	153	152	190	7.2	286	99600	0
30/01/2015 00:00	8.2	75	33	160	210	7.7	300	99500	0
30/01/2015 00:00	8.9	77	31	152	190	2.1	322	99600	0
30/01/2015 00:00	9	73	16	125	190	5.7	322	99700	0
30/01/2015 00:00	8.6	78	1	78	190	5.1	321	99800	0
30/01/2015 00:00	8.8	79	0	22	180	4.1	322	99800	0
30/01/2015 00:00	7.6	80	0	1	180	4.6	298	99800	0
30/01/2015 00:00	7.2	82	0	0	180	5.7	289	99900	0
30/01/2015 00:00	5.9	82	0	0	160	4.6	274	99900	0
30/01/2015 00:00	6.1	86	0	0	160	5.1	275	100000	0
30/01/2015 00:00	6.6	95	0	0	170	4.1	313	100000	0
30/01/2015 00:00	6.1	86	0	0	170	5.1	309	100000	0
30/01/2015 00:00	5.5	88	0	0	180	5.1	295	100000	0
31/01/2015 00:00	5.4	86	0	0	170	4.1	272	100000	0
31/01/2015 00:00	6.1	86	0	0	180	5.1	275	100000	0
31/01/2015 00:00	5.7	88	0	0	180	4.1	273	100000	0
31/01/2015 00:00	5.7	82	0	0	180	4.1	272	99900	0
31/01/2015 00:00	6.4	79	0	0	180	4.1	309	99900	0
31/01/2015 00:00	5.2	88	0	0	170	4.1	276	99900	0
31/01/2015 00:00	4.6	90	0	0	180	3.1	268	99900	0
31/01/2015 00:00	5	90	0	0	170	4.6	292	99800	0
31/01/2015 00:00	5.6	82	0	17	170	4.6	277	99800	0
31/01/2015 00:00	7.7	73	0	64	170	3.6	286	99800	0
31/01/2015 00:00	10.9	60	103	127	170	5.1	300	99700	0
31/01/2015 00:00	10.4	58	30	148	170	4.6	311	99700	0
31/01/2015 00:00	12.7	51	34	162	150	5.7	321	99500	0
31/01/2015 00:00	13.1	49	149	165	160	5.7	312	99400	0
31/01/2015 00:00	13.6	49	19	127	170	6.2	315	99400	0
31/01/2015 00:00	12.1	54	2	80	170	4.4	312	99300	0
31/01/2015 00:00	10.6	59	0	23	180	2.6	307	99300	0
31/01/2015 00:00	8.7	65	0	1	170	2.1	301	99300	0
31/01/2015 00:00	5.8	80	0	0	200	3.1	282	99300	0
31/01/2015 00:00	5.8	79	0	0	200	2.6	295	99300	0
31/01/2015 00:00	5.9	78	0	0	190	3.6	282	99400	0
31/01/2015 00:00	5.9	78	0	0	180	3.6	278	99500	0
31/01/2015 00:00	5.4	79	0	0	170	4.1	271	99600	0
31/01/2015 00:00	4.6	81	0	0	170	6.7	267	99800	0
01/02/2015 00:00	3.4	84	0	0	170	4.1	262	100000	0
01/02/2015 00:00	2.4	86	0	0	170	5.1	258	100100	0
01/02/2015 00:00	1.7	86	0	0	170	4.1	254	100200	0
01/02/2015 00:00	1.5	85	0	0	170	5.1	253	100200	0
01/02/2015 00:00	1.6	84	0	0	160	5.1	254	100100	0
01/02/2015 00:00	1.9	82	0	0	160	5.7	294	100000	0
01/02/2015 00:00	2.3	80	0	0	160	5.1	296	99800	0
01/02/2015 00:00	2.8	70	0	0	160	7.7	288	99800	0
01/02/2015 00:00	2.5	73	0	8	130	7.2	296	99700	0
01/02/2015 00:00	2.2	85	0	39	160	6.2	270	99500	0
01/02/2015 00:00	2.7	84	0	72	160	8.2	272	99400	0
01/02/2015 00:00	4.4	84	0	96	160	5.7	285	99300	0
01/02/2015 00:00	6.4	79	0	105	170	5.1	298	99100	0
01/02/2015 00:00	6.3	79	0	100	170	3.6	309	99000	0
01/02/2015 00:00	7	80	0	80	240	2.6	301	98900	0
01/02/2015 00:00	6.7	82	0	49	160	3.6	300	98900	0
01/02/2015 00:00	6.3	84	0	15	140	4.1	290	98800	0
01/02/2015 00:00	7.2	83	0	0	160	5.1	303	98800	0
01/02/2015 00:00	7.3	87	0	0	180	4.6	315	98800	0
01/02/2015 00:00	7.3	89	0	0	180	5	304	98800	0
01/02/2015 00:00	7.2	91	0	0	180	5.3	301	98800	0
01/02/2015 00:00	7.2	93	0	0	180	5.7	298	98800	0
01/02/2015 00:00	8.1	85	0	0	200	7.7	304	98800	0
01/02/2015 00:00	7.6	80	0	0	200	7.4	296	98800	0
02/02/2015 00:00	7.2	74	0	0	210	7.2	288	98800	0
02/02/2015 00:00	6.9	74	0	0	220	7.2	291	98800	0
02/02/2015 00:00	6.7	76	0	0	190	5.1	282	98800	0
02/02/2015 00:00	6.2	88	0	0	320	7.2	285	98900	0
02/02/2015 00:00	6.3	86	0	0	210	6.2	319	98900	0
02/02/2015 00:00	5.4	85	0	0	190	5.1	290	99000	0
02/02/2015 00:00	6	85	0	0	210	1	291	99000	0
02/02/2015 00:00	6.2	81	0	0	190	6.2	308	99000	0
02/02/2015 00:00	6.4	78	0	14	190	6.7	309	99100	0
02/02/2015 00:00	6.5	80	0	40	210	8.7	299	99200	0
02/02/2015 00:00	6.8	80	0	73	210	8.7	311	99200	0
02/02/2015 00:00	7.6	76	0	97	220	8.2	300	99200	0
02/02/2015 00:00	7.7	77	0	107	220	8.7	316	99200	0
02/02/2015 00:00	7.5	78	0	102	230	8.2	315	99300	0
02/02/2015 00:00	8.2	74	140	136	250	7.7	303	99300	0
02/02/2015 00:00	9	64	91	92	220	8.7	302	99200	0
02/02/2015 00:00	8.3	65	0	27	210	7.7	317	99300	0
02/02/2015 00:00	8.2	61	0	1	210	9.3	304	99300	0
02/02/2015 00:00	6.2	79	0	0	200	9.8	289	99400	0
02/02/2015 00:00	6.4	80	0	0	200	9.4	292	99400	0
02/02/2015 00:00	6.6	81	0	0	200	9.1	299	99400	0
02/02/2015 00:00	6.8	81	0	0	200	8.7	312	99400	0
02/02/2015 00:00	6.2	87	0	0	220	7.7	318	99400	0
02/02/2015 00:00	6.3	87	0	0	210	7.2	310	99400	0
03/02/2015 00:00	6.2	86	0	0	210	8.7	318	99400	0
03/02/2015 00:00	5.9	89	0	0	210	8.2	317	99400	0
03/02/2015 00:00	6	93	0	0	200	8.2	318	99400	0
03/02/2015 00:00	6.4	93	0	0	210	7.2	320	99400	0
03/02/2015 00:00	6.3	87	0	0	210	8.7	319	99400	0
03/02/2015 00:00	6	88	0	0	220	7.7	308	99500	0
03/02/2015 00:00	6	86	0	0	210	7.2	317	99600	0
03/02/2015 00:00	6.4	83	0	0	220	5.7	310	99700	0
03/02/2015 00:00	7.1	76	0	9	240	5.1	321	99800	0
03/02/2015 00:00	5.9	85	0	41	250	6.7	307	100000	0
03/02/2015 00:00	6	84	130	126	210	5.7	293	100100	0
03/02/2015 00:00	7.3	72	31	155	220	6.2	313	100200	0
03/02/2015 00:00	7.9	75	35	169	220	4.1	317	100200	0
03/02/2015 00:00	9.8	65	260	172	220	5.7	304	100100	0
03/02/2015 00:00	9.6	68	239	141	210	8.2	304	100100	0
03/02/2015 00:00	8.7	67	75	98	200	8.2	301	100000	0
03/02/2015 00:00	8.2	72	83	43	210	8.2	288	100000	0
03/02/2015 00:00	7.4	76	0	2	190	7.2	294	100000	0
03/02/2015 00:00	7.8	81	0	0	200	8.7	317	100000	0
03/02/2015 00:00	7.7	83	0	0	200	7.3	317	100000	0
03/02/2015 00:00	7.5	86	0	0	200	6	325	99900	0
03/02/2015 00:00	7.4	88	0	0	180	4.6	325	99900	0
03/02/2015 00:00	5.6	83	0	0	150	3.6	306	99900	0
03/02/2015 00:00	6.6	79	0	0	180	5.7	282	99900	0
04/02/2015 00:00	6.2	81	0	0	180	4.6	280	99800	0
04/02/2015 00:00	5.3	82	0	0	180	4.6	276	99800	0
04/02/2015 00:00	4.4	83	0	0	190	4.6	271	99700	0
04/02/2015 00:00	3.7	85	0	0	190	2.1	272	99700	0
04/02/2015 00:00	5.8	71	0	0	170	5.1	285	99600	0
04/02/2015 00:00	3.9	77	0	0	180	3.1	268	99600	0
04/02/2015 00:00	3.6	79	0	0	210	3.1	278	99600	0
04/02/2015 00:00	3.2	81	0	0	170	5.1	266	99600	0
04/02/2015 00:00	3.9	71	0	15	170	4.6	276	99600	0
04/02/2015 00:00	4.8	70	0	42	170	4.6	299	99600	0
04/02/2015 00:00	5.7	62	13	125	180	6.2	302	99600	0
04/02/2015 00:00	7.3	54	15	164	210	5.1	308	99600	0
04/02/2015 00:00	8.1	50	16	180	200	5.1	300	99600	0
04/02/2015 00:00	9.5	57	34	164	190	7.7	306	99500	0
04/02/2015 00:00	9.6	67	0	85	210	7.2	309	99500	0
04/02/2015 00:00	8.8	66	0	53	190	6.2	304	99400	0
04/02/2015 00:00	8.8	66	0	30	210	7.2	304	99400	0
04/02/2015 00:00	8.1	67	0	2	190	6.7	287	99300	0
04/02/2015 00:00	7.8	71	0	0	190	7.2	290	99400	0
04/02/2015 00:00	7.8	69	0	0	190	6.9	295	99400	0
04/02/2015 00:00	7.7	68	0	0	190	6.5	297	99400	0
04/02/2015 00:00	7.7	67	0	0	220	6.2	299	99400	0
04/02/2015 00:00	6.8	72	0	0	210	5.7	285	99500	0
04/02/2015 00:00	5.8	78	0	0	230	3.1	281	99500	0
05/02/2015 00:00	4.1	93	0	0	170	4.1	282	99500	0
05/02/2015 00:00	4	91	0	0	180	3.6	284	99500	0
05/02/2015 00:00	5.2	90	0	0	170	5.1	290	99400	0
05/02/2015 00:00	5.3	93	0	0	190	4.6	305	99400	0
05/02/2015 00:00	5.6	91	0	0	190	5.7	290	99300	0
05/02/2015 00:00	5.3	92	0	0	160	4.6	277	99300	0
05/02/2015 00:00	5.5	88	0	0	180	3.6	306	99300	0
05/02/2015 00:00	5.2	96	0	0	180	3.1	288	99300	0
05/02/2015 00:00	5.3	89	0	10	190	3.1	288	99300	0
05/02/2015 00:00	5.6	96	0	43	180	3.1	308	99300	0
05/02/2015 00:00	5.5	89	0	77	160	4.1	306	99300	0
05/02/2015 00:00	5.6	89	0	102	160	3.1	306	99300	0
05/02/2015 00:00	6.8	93	0	111	180	4.1	314	99300	0
05/02/2015 00:00	6.5	90	0	106	190	4.1	297	99300	0
05/02/2015 00:00	7	91	0	86	200	5.1	300	99300	0
05/02/2015 00:00	7	91	0	55	200	6.2	303	99300	0
05/02/2015 00:00	7.4	90	0	19	200	4.1	317	99300	0
05/02/2015 00:00	7.1	90	0	1	190	6.2	315	99300	0
05/02/2015 00:00	7.1	95	0	0	200	5.7	316	99300	0
05/02/2015 00:00	7.1	94	0	0	200	5.3	316	99200	0
05/02/2015 00:00	7.1	94	0	0	200	5	316	99200	0
05/02/2015 00:00	7.1	93	0	0	160	4.6	316	99100	0
05/02/2015 00:00	7.6	93	0	0	170	5.7	318	99000	0
05/02/2015 00:00	7.6	90	0	0	160	6.2	318	98900	0
06/02/2015 00:00	7.9	90	0	0	170	7.7	319	98800	0
06/02/2015 00:00	7.5	95	0	0	170	6.2	327	98700	0
06/02/2015 00:00	8	96	0	0	170	4.6	330	98700	0
06/02/2015 00:00	8.8	93	0	0	200	5.7	325	98700	0
06/02/2015 00:00	8.7	96	0	0	180	6.7	325	98500	0
06/02/2015 00:00	9.1	88	0	0	200	7.7	305	98400	0
06/02/2015 00:00	8.9	84	0	0	200	8.7	312	98400	0
06/02/2015 00:00	8.3	90	0	0	270	6.2	306	98600	0
06/02/2015 00:00	8.2	74	0	17	240	7.2	298	98700	0
06/02/2015 00:00	8.7	65	0	75	250	6.7	301	98800	0
06/02/2015 00:00	8.1	62	0	79	240	7.2	315	98900	0
06/02/2015 00:00	8.4	60	20	167	240	7.7	298	99000	0
06/02/2015 00:00	9.1	61	37	176	220	5.7	302	99100	0
06/02/2015 00:00	9	56	15	177	250	6.2	307	99100	0
06/02/2015 00:00	8.9	56	12	145	260	5.1	318	99200	0
06/02/2015 00:00	8.8	57	4	94	240	3.6	306	99200	0
06/02/2015 00:00	8.3	60	0	34	240	3.6	315	99200	0
06/02/2015 00:00	7.6	62	0	3	260	3.1	292	99300	0
06/02/2015 00:00	6.7	66	0	0	250	2.1	280	99300	0
06/02/2015 00:00	5.8	71	0	0	250	1.9	276	99300	0
06/02/2015 00:00	4.8	77	0	0	250	1.7	272	99300	0
06/02/2015 00:00	3.9	83	0	0	90	1.5	269	99400	0
06/02/2015 00:00	2.7	88	0	0	90	0.5	264	99300	0
06/02/2015 00:00	2.7	90	0	0	90	1.5	275	99400	0
07/02/2015 00:00	2.8	90	0	0	0	0	269	99400	0
07/02/2015 00:00	2.6	92	0	0	110	1	264	99400	0
07/02/2015 00:00	2.8	91	0	0	360	2.1	265	99400	0
07/02/2015 00:00	2.8	89	0	0	20	1.5	265	99400	0
07/02/2015 00:00	3	87	0	0	360	2.1	269	99400	0
07/02/2015 00:00	2.5	87	0	0	340	2.1	263	99500	0
07/02/2015 00:00	1.7	92	0	0	350	1	260	99500	0
07/02/2015 00:00	1.4	95	0	0	0	0	263	99600	0
07/02/2015 00:00	1.1	92	0	11	0	0	257	99700	0
07/02/2015 00:00	1.9	92	0	46	0	0	269	99800	0
07/02/2015 00:00	3.3	92	0	80	0	0	303	99900	0
07/02/2015 00:00	4.8	86	69	150	110	0.5	274	99900	0
07/02/2015 00:00	6.3	76	37	179	290	1.5	280	100000	0
07/02/2015 00:00	7.3	68	36	171	320	3.1	300	100000	0
07/02/2015 00:00	7	70	0	90	290	1.5	319	100000	0
07/02/2015 00:00	6.7	68	103	103	360	1.5	284	100100	0
07/02/2015 00:00	6.7	67	84	55	30	0.5	284	100100	0
07/02/2015 00:00	5.1	74	0	3	230	1.5	287	100100	0
07/02/2015 00:00	5	83	0	0	240	2.1	283	100200	0
07/02/2015 00:00	4.6	77	0	0	240	3.1	278	100200	0
07/02/2015 00:00	4.2	70	0	0	240	4.1	272	100200	0
07/02/2015 00:00	3.8	65	0	0	240	5.1	266	100200	0
07/02/2015 00:00	1.2	72	0	0	190	3.1	255	100200	0
07/02/2015 00:00	1	81	0	0	180	4.6	255	100100	0
08/02/2015 00:00	1.2	84	0	0	170	4.6	252	100000	0
08/02/2015 00:00	2.3	74	0	0	180	6.7	260	99800	0
08/02/2015 00:00	2.8	77	0	0	190	6.7	298	99600	0
08/02/2015 00:00	3.7	71	0	0	200	8.2	301	99400	0
08/02/2015 00:00	3.2	76	0	0	200	10.8	278	99100	0
08/02/2015 00:00	2.4	89	0	0	190	10.3	279	98900	0
08/02/2015 00:00	2.1	95	0	0	200	10.3	289	98800	0
08/02/2015 00:00	1.6	95	0	0	210	9.3	294	98700	0
08/02/2015 00:00	1.8	96	0	11	220	8.2	296	98800	0
08/02/2015 00:00	3.9	86	191	97	240	5.7	280	98800	0
08/02/2015 00:00	6	68	280	126	250	7.2	280	98900	0
08/02/2015 00:00	5.6	67	21	172	250	7.2	283	98800	0
08/02/2015 00:00	5.9	69	0	117	240	10.3	287	98700	0
08/02/2015 00:00	4.6	73	0	112	220	8.2	287	98600	0
08/02/2015 00:00	3.4	94	0	91	190	8.2	304	98300	0
08/02/2015 00:00	1	96	0	60	320	7.2	291	98300	0
08/02/2015 00:00	1.6	96	7	49	300	3.1	273	98700	0
08/02/2015 00:00	2.6	82	0	4	280	5.1	276	98800	0
08/02/2015 00:00	2.9	83	0	0	280	4.6	275	99000	0
08/02/2015 00:00	2.8	82	0	0	280	4.8	272	99200	0
08/02/2015 00:00	2.8	82	0	0	280	4.9	267	99400	0
08/02/2015 00:00	2.7	81	0	0	240	5.1	263	99500	0
08/02/2015 00:00	2.5	77	0	0	240	3.6	265	99600	0
08/02/2015 00:00	2.2	77	0	0	250	4.1	264	99700	0
09/02/2015 00:00	2.4	79	0	0	220	5.1	277	99800	0
09/02/2015 00:00	1.3	80	0	0	210	5.1	260	99800	0
09/02/2015 00:00	1.5	84	0	0	190	5.1	284	99900	0
09/02/2015 00:00	1.1	84	0	0	190	4.1	266	99900	0
09/02/2015 00:00	1.1	84	0	0	180	4.6	282	99900	0
09/02/2015 00:00	1.6	83	0	0	190	5.1	284	99900	0
09/02/2015 00:00	1.8	85	0	0	200	6.2	286	99800	0
09/02/2015 00:00	2.1	83	0	0	180	4.6	264	99700	0
09/02/2015 00:00	2.6	80	0	21	180	4.6	266	99500	0
09/02/2015 00:00	3.1	78	0	49	170	5.7	265	99400	0
09/02/2015 00:00	3.6	75	0	84	170	5.7	283	99300	0
09/02/2015 00:00	4.7	75	0	109	200	8.2	299	99100	0
09/02/2015 00:00	5.9	75	0	119	200	7.7	289	99000	0
09/02/2015 00:00	6	80	0	113	200	7.2	288	98900	0
09/02/2015 00:00	6.4	93	0	93	200	7.7	320	98800	0
09/02/2015 00:00	7.2	93	0	60	200	9.3	325	98600	0
09/02/2015 00:00	7.6	93	0	23	210	7.2	327	98600	0
09/02/2015 00:00	7.5	95	0	2	280	7.2	293	98700	0
09/02/2015 00:00	6.2	93	0	0	200	3.6	311	98700	0
09/02/2015 00:00	5.9	95	0	0	200	3.9	303	98800	0
09/02/2015 00:00	5.5	96	0	0	200	4.3	301	98800	0
09/02/2015 00:00	5.2	97	0	0	200	4.6	295	98900	0
09/02/2015 00:00	5.3	86	0	0	230	7.2	313	99000	0
09/02/2015 00:00	5	86	0	0	240	6.2	288	99100	0
10/02/2015 00:00	5.2	65	0	0	250	9.3	276	99100	0
10/02/2015 00:00	3.7	80	0	0	240	10.3	281	99200	0
10/02/2015 00:00	4.2	75	0	0	230	9.3	282	99200	0
10/02/2015 00:00	5	62	0	0	240	8.2	298	99200	0
10/02/2015 00:00	4.8	62	0	0	250	9.8	286	99100	0
10/02/2015 00:00	4.8	67	0	0	240	8.2	298	99100	0
10/02/2015 00:00	4	72	0	0	240	6.2	281	99100	0
10/02/2015 00:00	3.7	72	0	1	220	8.2	270	99100	0
10/02/2015 00:00	3.7	72	46	37	230	6.7	266	99200	0
10/02/2015 00:00	4.6	66	3	84	230	8.7	278	99300	0
10/02/2015 00:00	4.8	64	12	140	230	9.8	279	99300	0
10/02/2015 00:00	5.6	59	0	111	230	8.2	284	99400	0
10/02/2015 00:00	5.4	59	0	121	240	9.8	300	99400	0
10/02/2015 00:00	5.7	58	23	186	240	8.2	277	99400	0
10/02/2015 00:00	5.5	62	13	156	250	9.3	277	99500	0
10/02/2015 00:00	5	72	6	104	220	6.7	281	99500	0
10/02/2015 00:00	5.4	63	12	53	240	7.7	277	99500	0
10/02/2015 00:00	4.6	69	0	6	220	7.7	270	99500	0
10/02/2015 00:00	3.4	80	0	0	210	6.2	270	99600	0
10/02/2015 00:00	3.2	80	0	0	210	6.7	274	99700	0
10/02/2015 00:00	3	81	0	0	210	7.2	277	99700	0
10/02/2015 00:00	2.8	81	0	0	200	7.7	280	99700	0
10/02/2015 00:00	2.7	82	0	0	210	6.2	274	99700	0
10/02/2015 00:00	3.1	81	0	0	190	9.3	300	99700	0
11/02/2015 00:00	3.3	80	0	0	210	7.2	301	99600	0
11/02/2015 00:00	2.2	90	0	0	200	11.8	297	99400	0
11/02/2015 00:00	2.5	94	0	0	200	9.8	299	99200	0
11/02/2015 00:00	2.8	99	0	0	210	11.3	301	99100	0
11/02/2015 00:00	2.4	94	0	0	210	8.7	290	99100	0
11/02/2015 00:00	2.3	95	0	0	210	8.2	290	99100	0
11/02/2015 00:00	3	99	0	0	200	7.2	294	99000	0
11/02/2015 00:00	3.6	85	0	1	230	8.7	277	99200	0
11/02/2015 00:00	3.7	79	63	40	260	6.7	271	99300	0
11/02/2015 00:00	4.9	68	158	99	260	8.2	282	99400	0
11/02/2015 00:00	5.3	68	416	132	260	6.7	282	99600	0
11/02/2015 00:00	6.6	68	307	169	240	4.1	291	99700	0
11/02/2015 00:00	6	63	134	214	240	4.6	289	99800	0
11/02/2015 00:00	6.5	56	146	200	270	5.1	290	99700	0
11/02/2015 00:00	6.9	58	31	152	240	5.7	296	99700	0
11/02/2015 00:00	8.8	42	7	107	240	4.6	302	99600	0
11/02/2015 00:00	7.3	49	15	56	230	3.6	288	99600	0
11/02/2015 00:00	5	61	0	4	200	3.6	271	99600	0
11/02/2015 00:00	4.7	75	0	0	170	4.1	272	99600	0
11/02/2015 00:00	4.5	81	0	0	170	3.6	280	99600	0
11/02/2015 00:00	4.4	88	0	0	170	3.1	289	99500	0
11/02/2015 00:00	4.2	94	0	0	130	2.6	308	99500	0
11/02/2015 00:00	4.1	95	0	0	160	3.1	308	99400	0
11/02/2015 00:00	4	94	0	0	160	3.6	307	99300	0
12/02/2015 00:00	4	95	0	0	130	3.6	299	99200	0
12/02/2015 00:00	3.4	94	0	0	140	2.1	285	99100	0
12/02/2015 00:00	3.3	94	0	0	120	1.5	295	99000	0
12/02/2015 00:00	3.4	94	0	0	130	1.5	295	98900	0
12/02/2015 00:00	3.9	93	0	0	170	2.6	306	98900	0
12/02/2015 00:00	4.1	94	0	0	140	4.1	308	98900	0
12/02/2015 00:00	4.4	95	0	0	130	3.6	310	98800	0
12/02/2015 00:00	4.7	96	0	0	160	4.6	284	98800	0
12/02/2015 00:00	4.1	95	0	15	140	1.5	285	98900	0
12/02/2015 00:00	4.4	95	0	53	180	1	277	98900	0
12/02/2015 00:00	5	96	0	88	330	1.5	290	99000	0
12/02/2015 00:00	4.4	95	0	113	320	3.6	301	99100	0
12/02/2015 00:00	4.2	94	0	124	290	4.1	300	99300	0
12/02/2015 00:00	3.1	94	0	119	320	6.7	302	99400	0
12/02/2015 00:00	3.5	91	0	98	320	7.2	304	99700	0
12/02/2015 00:00	3	92	0	65	320	5.7	301	99900	0
12/02/2015 00:00	3.5	90	0	27	310	4.6	304	100100	0
12/02/2015 00:00	3.7	87	0	3	300	4.6	304	100300	0
12/02/2015 00:00	4.2	81	0	0	290	6.7	306	100500	0
12/02/2015 00:00	4	80	0	0	290	6	285	100600	0
12/02/2015 00:00	3.7	78	0	0	290	5.3	278	100800	0
12/02/2015 00:00	3.5	77	0	0	290	4.6	270	100900	0
12/02/2015 00:00	2.2	77	0	0	250	2.6	268	101000	0
12/02/2015 00:00	2.7	80	0	0	250	3.1	279	101100	0
13/02/2015 00:00	2.4	82	0	0	250	2.6	272	101100	0
13/02/2015 00:00	0.8	83	0	0	230	1.5	258	101200	0
13/02/2015 00:00	-0.4	88	0	0	190	2.1	250	101300	0
13/02/2015 00:00	-0.6	94	0	0	170	3.1	253	101300	0
13/02/2015 00:00	-0.6	95	0	0	170	3.1	250	101400	0
13/02/2015 00:00	-0.9	95	0	0	160	3.1	244	101500	0
13/02/2015 00:00	-1	96	0	0	170	2.6	243	101500	0
13/02/2015 00:00	-1.4	94	0	2	170	2.6	246	101600	0
13/02/2015 00:00	-0.1	94	83	44	160	3.1	252	101600	0
13/02/2015 00:00	2.1	83	355	93	170	3.6	261	101700	0
13/02/2015 00:00	4.3	77	536	111	180	3.1	270	101700	0
13/02/2015 00:00	5.6	68	699	89	160	3.1	275	101800	0
13/02/2015 00:00	6.2	71	708	92	180	4.1	282	101700	0
13/02/2015 00:00	7.3	58	611	114	200	4.1	290	101700	0
13/02/2015 00:00	6.9	58	421	156	150	3.6	288	101700	0
13/02/2015 00:00	5.8	62	369	115	140	2.6	278	101700	0
13/02/2015 00:00	5.3	62	201	61	190	1.5	272	101700	0
13/02/2015 00:00	3.5	67	0	10	150	2.1	265	101800	0
13/02/2015 00:00	1.6	83	0	0	120	3.1	253	101800	0
13/02/2015 00:00	0.9	85	0	0	120	2.9	251	101900	0
13/02/2015 00:00	0.1	88	0	0	120	2.8	248	101900	0
13/02/2015 00:00	-0.6	94	0	0	130	2.6	245	101900	0
13/02/2015 00:00	0	81	0	0	150	3.6	246	101900	0
13/02/2015 00:00	0.3	78	0	0	150	4.6	247	102000	0
14/02/2015 00:00	-0.4	83	0	0	160	2.6	245	102000	0
14/02/2015 00:00	-0.5	77	0	0	160	2.6	243	102000	0
14/02/2015 00:00	-0.8	77	0	0	160	2.1	242	102000	0
14/02/2015 00:00	-0.3	76	0	0	160	2.6	244	102000	0
14/02/2015 00:00	-0.6	73	0	0	140	2.6	242	102000	0
14/02/2015 00:00	-0.2	72	0	0	150	3.1	244	102000	0
14/02/2015 00:00	-0.2	74	0	0	150	3.1	244	102100	0
14/02/2015 00:00	0.2	71	0	2	140	4.1	250	102100	0
14/02/2015 00:00	2.2	63	0	39	150	4.6	258	102100	0
14/02/2015 00:00	4.1	51	4	94	150	6.7	259	102100	0
14/02/2015 00:00	5.7	45	41	142	70	1.5	265	102100	0
14/02/2015 00:00	6.4	40	276	196	30	1.5	267	102100	0
14/02/2015 00:00	8.7	34	613	143	0	0	276	102100	0
14/02/2015 00:00	9.1	34	719	87	0	1	278	102000	0
14/02/2015 00:00	8.9	35	463	146	170	1.5	283	102000	0
14/02/2015 00:00	9.1	37	297	118	130	2.6	284	101900	0
14/02/2015 00:00	7.7	43	61	69	110	4.6	279	101900	0
14/02/2015 00:00	5.2	53	0	10	110	3.6	270	101900	0
14/02/2015 00:00	3.3	64	0	0	110	3.6	258	102000	0
14/02/2015 00:00	3	63	0	0	110	4.3	257	102000	0
14/02/2015 00:00	2.7	65	0	0	110	5	256	102000	0
14/02/2015 00:00	2.4	70	0	0	100	5.7	255	102000	0
14/02/2015 00:00	2	65	0	0	80	2.6	253	102000	0
14/02/2015 00:00	1.9	64	0	0	110	1.5	252	102000	0
15/02/2015 00:00	0.3	73	0	0	70	0.5	246	102000	0
15/02/2015 00:00	-1.3	76	0	0	90	1	240	101900	0
15/02/2015 00:00	-2.3	84	0	0	80	2.1	236	101900	0
15/02/2015 00:00	-1.6	85	0	0	40	1.5	239	101900	0
15/02/2015 00:00	-1	80	0	0	50	1	242	101900	0
15/02/2015 00:00	-1.4	82	0	0	50	2.1	240	101900	0
15/02/2015 00:00	-1	83	0	0	30	1.5	242	101900	0
15/02/2015 00:00	-2.6	91	0	3	20	1.5	240	101900	0
15/02/2015 00:00	-1.3	89	128	45	0	0	241	101900	0
15/02/2015 00:00	2	80	369	96	160	1	255	101900	0
15/02/2015 00:00	3.2	69	554	112	100	1.5	259	101800	0
15/02/2015 00:00	4	63	715	88	180	1	261	101800	0
15/02/2015 00:00	4.6	59	759	83	360	1	263	101800	0
15/02/2015 00:00	6.3	55	742	83	220	1	270	101700	0
15/02/2015 00:00	6.6	52	675	82	180	0.5	271	101700	0
15/02/2015 00:00	6.2	55	527	79	200	1	270	101600	0
15/02/2015 00:00	6	54	231	64	0	0	269	101600	0
15/02/2015 00:00	3.5	64	0	12	190	1.5	259	101600	0
15/02/2015 00:00	2	80	0	0	0	0	255	101600	0
15/02/2015 00:00	0.8	81	0	0	0	0.5	250	101500	0
15/02/2015 00:00	-0.3	87	0	0	0	1	246	101500	0
15/02/2015 00:00	-1.5	91	0	0	10	1.5	241	101500	0
15/02/2015 00:00	-2.3	92	0	0	10	0.5	237	101500	0
15/02/2015 00:00	-2.7	93	0	0	10	1	236	101400	0
16/02/2015 00:00	-3.3	93	0	0	0	0	233	101400	0
16/02/2015 00:00	-3.7	94	0	0	290	1.5	231	101400	0
16/02/2015 00:00	-2.8	97	0	0	290	1	236	101400	0
16/02/2015 00:00	-3.5	95	0	0	270	1.5	232	101300	0
16/02/2015 00:00	-3.6	96	0	0	0	0	232	101300	0
16/02/2015 00:00	-4	97	0	0	0	0	230	101300	0
16/02/2015 00:00	-3.6	96	0	0	200	1.5	232	101300	0
16/02/2015 00:00	-3.7	93	0	3	190	1.5	231	101300	0
16/02/2015 00:00	-1.7	98	86	50	180	2.6	241	101300	0
16/02/2015 00:00	1.8	85	318	103	180	4.6	255	101300	0
16/02/2015 00:00	4.2	77	432	142	170	4.6	264	101200	0
16/02/2015 00:00	6.4	64	606	116	180	5.1	273	101100	0
16/02/2015 00:00	8.4	56	647	113	200	4.1	281	101100	0
16/02/2015 00:00	9.5	52	404	189	210	3.6	285	101000	0
16/02/2015 00:00	9.7	58	395	154	180	3.6	288	101000	0
16/02/2015 00:00	9.2	56	361	104	160	2.1	285	100900	0
16/02/2015 00:00	8.7	60	89	69	180	2.1	283	100900	0
16/02/2015 00:00	6	65	0	11	190	1	271	100900	0
16/02/2015 00:00	7.5	67	0	0	320	4.6	278	101000	0
16/02/2015 00:00	7	69	0	0	320	4.4	288	101100	0
16/02/2015 00:00	6.6	71	0	0	320	4.3	294	101100	0
16/02/2015 00:00	6.1	74	0	0	340	4.1	306	101200	0
16/02/2015 00:00	4.9	73	0	0	360	2.6	281	101200	0
16/02/2015 00:00	2.5	77	0	0	360	1	262	101200	0
17/02/2015 00:00	0.6	85	0	0	0	0	249	101300	0
17/02/2015 00:00	-0.8	85	0	0	320	1.5	243	101300	0
17/02/2015 00:00	-1.2	94	0	0	0	0	242	101300	0
17/02/2015 00:00	-1.6	96	0	0	0	0	241	101200	0
17/02/2015 00:00	-1.8	96	0	0	0	0	240	101200	0
17/02/2015 00:00	-2.1	100	0	0	300	1	239	101200	0
17/02/2015 00:00	-2.5	95	0	0	300	1	237	101200	0
17/02/2015 00:00	-2.9	95	0	4	300	0.5	240	101200	0
17/02/2015 00:00	-0.8	98	70	52	300	1	253	101200	0
17/02/2015 00:00	3.3	89	343	106	210	2.1	271	101100	0
17/02/2015 00:00	6.1	58	537	119	260	4.1	275	101100	0
17/02/2015 00:00	6.5	52	631	109	270	4.6	284	101100	0
17/02/2015 00:00	5.3	56	420	197	290	5.1	282	101100	0
17/02/2015 00:00	6.8	48	569	145	300	5.7	285	101000	0
17/02/2015 00:00	6.3	55	122	133	280	5.7	303	101000	0
17/02/2015 00:00	6.5	53	233	125	270	5.1	287	101000	0
17/02/2015 00:00	5.9	56	154	71	270	4.6	282	101000	0
17/02/2015 00:00	5.2	59	0	10	280	4.1	284	101000	0
17/02/2015 00:00	5	66	0	0	270	5.7	288	101000	0
17/02/2015 00:00	5	67	0	0	270	6	293	101000	0
17/02/2015 00:00	5	69	0	0	270	6.4	293	101000	0
17/02/2015 00:00	5	72	0	0	270	6.7	300	101000	0
17/02/2015 00:00	5.1	68	0	0	260	5.1	300	101000	0
17/02/2015 00:00	5.3	71	0	0	270	4.6	301	101000	0
18/02/2015 00:00	5.1	74	0	0	280	4.6	301	101000	0
18/02/2015 00:00	5.1	72	0	0	280	6.7	309	101000	0
18/02/2015 00:00	4.9	74	0	0	290	6.2	300	101000	0
18/02/2015 00:00	5	77	0	0	290	4.6	301	101100	0
18/02/2015 00:00	4.9	75	0	0	290	6.2	309	101100	0
18/02/2015 00:00	5.1	74	0	0	290	5.7	301	101100	0
18/02/2015 00:00	4.6	80	0	0	290	4.6	299	101100	0
18/02/2015 00:00	5	77	0	1	290	3.1	310	101100	0
18/02/2015 00:00	4.7	75	0	22	290	4.6	308	101200	0
18/02/2015 00:00	4.3	91	0	62	310	2.1	308	101200	0
18/02/2015 00:00	5.2	79	63	143	240	3.6	303	101200	0
18/02/2015 00:00	5.5	75	0	124	310	3.6	312	101200	0
18/02/2015 00:00	7.2	70	0	135	300	4.1	312	101200	0
18/02/2015 00:00	7.1	64	0	130	320	4.1	310	101200	0
18/02/2015 00:00	8.3	60	34	170	320	4.1	304	101100	0
18/02/2015 00:00	7.8	61	0	75	290	5.7	313	101100	0
18/02/2015 00:00	7.3	55	0	59	290	5.1	294	101100	0
18/02/2015 00:00	6.9	57	0	5	290	5.1	307	101100	0
18/02/2015 00:00	6.4	64	0	0	280	3.1	289	101100	0
18/02/2015 00:00	6.2	64	0	0	280	3.4	290	101100	0
18/02/2015 00:00	6	64	0	0	280	3.8	293	101100	0
18/02/2015 00:00	5.8	64	0	0	230	4.1	303	101000	0
18/02/2015 00:00	5.5	63	0	0	230	3.6	310	101000	0
18/02/2015 00:00	5.5	67	0	0	240	3.6	310	100900	0
19/02/2015 00:00	5.4	72	0	0	240	3.6	311	100900	0
19/02/2015 00:00	5.9	73	0	0	260	6.2	314	100800	0
19/02/2015 00:00	5.9	76	0	0	270	5.7	314	100800	0
19/02/2015 00:00	6	77	0	0	260	6.2	292	100700	0
19/02/2015 00:00	6.1	79	0	0	260	5.1	308	100600	0
19/02/2015 00:00	6.3	79	0	0	280	6.7	309	100700	0
19/02/2015 00:00	6.5	81	0	0	280	6.2	310	100700	0
19/02/2015 00:00	6.4	76	0	2	290	5.1	317	100700	0
19/02/2015 00:00	5.4	73	3	51	310	5.1	292	100900	0
19/02/2015 00:00	5.7	77	8	105	300	5.1	305	100900	0
19/02/2015 00:00	6	71	359	159	300	5.7	288	100900	0
19/02/2015 00:00	7	64	23	202	300	8.2	309	101000	0
19/02/2015 00:00	6.6	65	18	222	290	7.7	307	101000	0
19/02/2015 00:00	5.6	80	164	216	300	6.2	294	101100	0
19/02/2015 00:00	6.2	75	85	183	300	6.4	301	101100	0
19/02/2015 00:00	6.8	69	16	124	290	6.7	309	101100	0
19/02/2015 00:00	6.8	66	0	61	300	5.7	309	101100	0
19/02/2015 00:00	6.8	63	0	12	300	4.1	297	101100	0
19/02/2015 00:00	6.4	66	0	0	300	3.6	295	101200	0
19/02/2015 00:00	5.8	70	0	0	300	3.3	289	101300	0
19/02/2015 00:00	5.1	73	0	0	300	2.9	284	101300	0
19/02/2015 00:00	4.5	77	0	0	310	2.6	280	101400	0
19/02/2015 00:00	3.7	75	0	0	300	2.6	262	101500	0
19/02/2015 00:00	3.8	75	0	0	290	3.1	278	101400	0
20/02/2015 00:00	2.4	79	0	0	80	1.5	288	101400	0
20/02/2015 00:00	2.2	82	0	0	170	0.5	287	101400	0
20/02/2015 00:00	2.6	84	0	0	240	1	290	101400	0
20/02/2015 00:00	4.3	81	0	0	200	2.6	298	101300	0
20/02/2015 00:00	3.6	81	0	0	190	3.6	303	101300	0
20/02/2015 00:00	3.1	85	0	0	150	2.6	301	101300	0
20/02/2015 00:00	3.4	92	0	0	170	2.6	304	101300	0
20/02/2015 00:00	3	95	0	5	130	1.5	280	101300	0
20/02/2015 00:00	3.2	92	0	41	140	0.5	294	101300	0
20/02/2015 00:00	6.6	77	291	123	360	0.5	285	101300	0
20/02/2015 00:00	7.2	65	65	147	350	2.6	293	101400	0
20/02/2015 00:00	7.6	59	274	214	350	6.7	297	101400	0
20/02/2015 00:00	6.6	53	276	235	10	6.7	290	101500	0
20/02/2015 00:00	7.2	43	275	226	10	4.6	291	101500	0
20/02/2015 00:00	7.3	38	256	194	360	3.6	289	101500	0
20/02/2015 00:00	6.6	45	269	123	20	4.1	288	101500	0
20/02/2015 00:00	6	49	162	80	10	3.1	283	101600	0
20/02/2015 00:00	5.1	50	0	18	10	2.1	277	101700	0
20/02/2015 00:00	3.8	54	0	0	10	1.8	270	101700	0
20/02/2015 00:00	2.6	61	0	0	10	1.5	263	101800	0
20/02/2015 00:00	1.3	69	0	0	10	1.3	255	101800	0
20/02/2015 00:00	0.1	81	0	0	20	1	247	101900	0
20/02/2015 00:00	-0.9	83	0	0	30	1	242	101900	0
20/02/2015 00:00	-1.4	87	0	0	70	1	241	101900	0
21/02/2015 00:00	-2.2	87	0	0	0	0	237	102000	0
21/02/2015 00:00	-2.6	91	0	0	50	1.5	236	102000	0
21/02/2015 00:00	-3.4	91	0	0	60	1.5	232	102000	0
21/02/2015 00:00	-2.8	93	0	0	50	2.1	235	102000	0
21/02/2015 00:00	-3.8	94	0	0	50	1.5	231	102100	0
21/02/2015 00:00	-4.1	95	0	0	50	1.5	230	102000	0
21/02/2015 00:00	-4.4	95	0	0	40	1.5	229	102100	0
21/02/2015 00:00	-4.6	93	0	7	50	0.5	227	102200	0
21/02/2015 00:00	-2.1	98	186	57	0	0	239	102100	0
21/02/2015 00:00	1.3	88	370	105	0	0	266	102100	0
21/02/2015 00:00	3.9	67	454	151	120	1	275	102100	0
21/02/2015 00:00	5.7	56	287	213	190	0.5	273	102100	0
21/02/2015 00:00	5.9	46	281	237	180	1	272	102100	0
21/02/2015 00:00	5.9	46	25	218	200	1	272	102100	0
21/02/2015 00:00	6.7	43	16	187	150	1	278	102000	0
21/02/2015 00:00	6.1	49	0	81	360	1	301	102000	0
21/02/2015 00:00	5.3	56	0	66	60	1.5	298	102000	0
21/02/2015 00:00	5.2	57	0	10	60	1.5	298	102000	0
21/02/2015 00:00	5.1	55	0	0	60	1.5	286	102000	0
21/02/2015 00:00	3.4	61	0	0	60	1.5	276	102000	0
21/02/2015 00:00	1.6	71	0	0	60	1.5	267	102000	0
21/02/2015 00:00	-0.1	84	0	0	170	1.5	259	102000	0
21/02/2015 00:00	-0.9	85	0	0	170	1.5	243	102000	0
21/02/2015 00:00	-1	87	0	0	160	2.1	259	102000	0
22/02/2015 00:00	-0.3	92	0	0	180	1.5	276	102000	0
22/02/2015 00:00	0.7	87	0	0	150	1.5	288	102000	0
22/02/2015 00:00	1	86	0	0	180	1.5	290	102000	0
22/02/2015 00:00	1.4	84	0	0	200	2.6	292	101900	0
22/02/2015 00:00	1.2	82	0	0	170	3.6	290	102000	0
22/02/2015 00:00	1.2	81	0	0	180	2.1	282	102000	0
22/02/2015 00:00	1.2	84	0	0	160	2.1	283	102000	0
22/02/2015 00:00	1.4	83	0	2	180	2.1	291	102000	0
22/02/2015 00:00	1.2	82	0	46	170	3.1	282	102000	0
22/02/2015 00:00	2.5	80	4	115	170	2.6	289	102000	0
22/02/2015 00:00	4	75	45	161	160	2.6	295	102000	0
22/02/2015 00:00	6.8	63	538	180	200	1	283	101900	0
22/02/2015 00:00	9	55	743	97	240	1	289	101800	0
22/02/2015 00:00	10	48	647	120	320	1.5	296	101700	0
22/02/2015 00:00	9.3	53	268	193	290	2.1	304	101700	0
22/02/2015 00:00	9.8	53	436	123	190	1.5	292	101600	0
22/02/2015 00:00	9.1	49	229	80	190	0.5	282	101500	0
22/02/2015 00:00	7.5	58	0	20	100	2.1	277	101400	0
22/02/2015 00:00	5.4	73	0	0	120	1.5	270	101400	0
22/02/2015 00:00	4.1	79	0	0	120	1.3	264	101300	0
22/02/2015 00:00	2.7	86	0	0	120	1.2	259	101200	0
22/02/2015 00:00	1.4	93	0	0	180	1	254	101200	0
22/02/2015 00:00	-0.1	88	0	0	180	1.5	247	101100	0
22/02/2015 00:00	-0.4	88	0	0	170	3.6	245	100900	0
23/02/2015 00:00	-1.1	89	0	0	170	2.1	242	100800	0
23/02/2015 00:00	-1.8	93	0	0	180	2.1	240	100700	0
23/02/2015 00:00	-1.6	94	0	0	180	1.5	255	100700	0
23/02/2015 00:00	-0.3	96	0	0	190	1	285	100600	0
23/02/2015 00:00	0.1	94	0	0	190	1.5	286	100500	0
23/02/2015 00:00	0.1	93	0	0	170	3.6	268	100400	0
23/02/2015 00:00	0.6	96	0	0	170	2.6	281	100300	0
23/02/2015 00:00	1.1	93	0	3	190	2.6	291	100200	0
23/02/2015 00:00	3	85	0	28	210	3.6	300	100200	0
23/02/2015 00:00	2.9	86	0	71	220	3.6	300	100100	0
23/02/2015 00:00	3.2	90	0	108	250	4.6	283	100100	0
23/02/2015 00:00	3.3	90	0	134	250	4.6	303	100000	0
23/02/2015 00:00	3.6	88	0	145	250	4.6	304	100000	0
23/02/2015 00:00	4	85	0	139	250	4.6	306	99900	0
23/02/2015 00:00	4.5	80	35	183	260	4.1	299	99800	0
23/02/2015 00:00	5.3	72	91	155	290	2.6	291	99800	0
23/02/2015 00:00	5.8	70	98	89	260	3.6	287	99700	0
23/02/2015 00:00	4.9	73	0	20	280	5.1	281	99700	0
23/02/2015 00:00	3.6	82	0	0	250	5.1	268	99700	0
23/02/2015 00:00	3.5	81	0	0	250	4.6	270	99700	0
23/02/2015 00:00	3.5	79	0	0	250	4.1	275	99600	0
23/02/2015 00:00	3.4	78	0	0	220	3.6	277	99600	0
23/02/2015 00:00	2.3	82	0	0	200	4.1	272	99600	0
23/02/2015 00:00	3.2	75	0	0	240	4.6	275	99500	0
24/02/2015 00:00	3.2	76	0	0	260	3.6	273	99400	0
24/02/2015 00:00	3	76	0	0	240	3.1	290	99400	0
24/02/2015 00:00	3	76	0	0	260	4.1	290	99300	0
24/02/2015 00:00	3.4	73	0	0	280	4.6	292	99200	0
24/02/2015 00:00	1.7	89	0	0	290	6.7	286	99200	0
24/02/2015 00:00	2.2	89	0	0	290	2.6	288	99200	0
24/02/2015 00:00	1.8	86	0	0	290	4.1	272	99200	0
24/02/2015 00:00	1.9	87	0	8	290	3.1	273	99200	0
24/02/2015 00:00	1.8	85	194	46	310	3.1	272	99300	0
24/02/2015 00:00	2.7	70	162	143	350	3.6	274	99300	0
24/02/2015 00:00	3.5	67	85	212	340	2.6	281	99300	0
24/02/2015 00:00	3.8	61	42	210	340	4.1	292	99300	0
24/02/2015 00:00	4.8	52	19	239	350	3.6	281	99300	0
24/02/2015 00:00	4.3	61	19	230	350	3.9	284	99300	0
24/02/2015 00:00	3.8	74	16	195	350	4.1	294	99300	0
24/02/2015 00:00	0.6	96	11	140	360	4.1	281	99400	0
24/02/2015 00:00	1	93	0	72	360	1	260	99400	0
24/02/2015 00:00	1.3	87	0	20	340	1.5	266	99400	0
24/02/2015 00:00	0.6	99	0	0	360	3.1	282	99500	0
24/02/2015 00:00	0.2	98	0	0	360	2.9	274	99500	0
24/02/2015 00:00	-0.1	98	0	0	360	2.8	272	99500	0
24/02/2015 00:00	-0.5	98	0	0	350	2.6	266	99600	0
24/02/2015 00:00	-0.7	94	0	0	350	2.6	275	99600	0
24/02/2015 00:00	-0.4	94	0	0	340	3.1	276	99600	0
25/02/2015 00:00	-0.4	94	0	0	330	3.1	284	99600	0
25/02/2015 00:00	-0.5	91	0	0	350	1.5	275	99600	0
25/02/2015 00:00	-0.7	91	0	0	320	1.5	282	99600	0
25/02/2015 00:00	-0.2	93	0	0	310	2.6	285	99600	0
25/02/2015 00:00	-0.4	91	0	0	330	2.1	283	99600	0
25/02/2015 00:00	-0.3	91	0	0	350	2.6	284	99700	0
25/02/2015 00:00	-0.2	92	0	0	360	2.6	285	99700	0
25/02/2015 00:00	-0.2	92	0	3	340	2.1	285	99700	0
25/02/2015 00:00	-0.2	88	0	31	330	3.1	284	99700	0
25/02/2015 00:00	0.3	89	11	122	330	5.1	279	99700	0
25/02/2015 00:00	0.4	90	48	169	330	5.1	279	99700	0
25/02/2015 00:00	1.2	84	18	224	340	3.1	283	99800	0
25/02/2015 00:00	1.5	84	19	241	340	3.6	284	99800	0
25/02/2015 00:00	1.3	87	18	232	340	4.1	284	99800	0
25/02/2015 00:00	2	85	16	198	340	4.1	287	99800	0
25/02/2015 00:00	1.9	88	0	87	340	3.6	287	99800	0
25/02/2015 00:00	1.8	86	0	44	340	3.1	294	99900	0
25/02/2015 00:00	1.4	83	0	8	350	3.6	291	99900	0
25/02/2015 00:00	1.1	95	0	0	340	3.1	292	100000	0
25/02/2015 00:00	1.1	89	0	0	340	3.6	291	100000	0
25/02/2015 00:00	1.1	83	0	0	340	4.1	290	100000	0
25/02/2015 00:00	1.1	78	0	0	320	4.6	289	100000	0
25/02/2015 00:00	1.3	80	0	0	320	5.1	283	100100	0
25/02/2015 00:00	1.3	77	0	0	330	5.1	260	100100	0
26/02/2015 00:00	0.5	87	0	0	330	5.1	262	100100	0
26/02/2015 00:00	0.1	88	0	0	330	5.1	278	100100	0
26/02/2015 00:00	-0.2	93	0	0	320	5.1	285	100100	0
26/02/2015 00:00	-0.2	94	0	0	310	6.7	285	100100	0
26/02/2015 00:00	-0.1	94	0	0	310	7.7	285	100000	0
26/02/2015 00:00	-0.2	94	0	0	320	5.7	285	100000	0
26/02/2015 00:00	-0.2	96	0	0	320	6.2	285	100100	0
26/02/2015 00:00	-0.1	98	0	4	320	5.7	286	100100	0
26/02/2015 00:00	-0.3	97	0	33	320	5.1	285	100100	0
26/02/2015 00:00	0.1	100	0	76	320	4.6	287	100100	0
26/02/2015 00:00	0.2	97	21	183	310	5.1	279	100200	0
26/02/2015 00:00	1	95	18	227	330	3.6	283	100200	0
26/02/2015 00:00	1.1	95	0	151	330	4.6	292	100200	0
26/02/2015 00:00	1.4	94	25	231	340	3.6	285	100200	0
26/02/2015 00:00	1.6	93	0	123	340	4.1	294	100200	0
26/02/2015 00:00	1.2	95	0	89	340	3.4	292	100300	0
26/02/2015 00:00	0.8	96	0	46	330	2.6	290	100300	0
26/02/2015 00:00	0.6	96	0	8	340	2.6	289	100400	0
26/02/2015 00:00	0.6	100	0	0	350	3.1	290	100400	0
26/02/2015 00:00	0.6	99	0	0	350	3.1	290	100500	0
26/02/2015 00:00	0.7	98	0	0	350	3.1	290	100500	0
26/02/2015 00:00	0.7	97	0	0	340	3.1	290	100500	0
26/02/2015 00:00	0.7	96	0	0	340	2.1	290	100600	0
26/02/2015 00:00	0.8	95	0	0	350	2.6	290	100600	0
27/02/2015 00:00	0.8	93	0	0	350	3.1	290	100700	0
27/02/2015 00:00	0.8	93	0	0	350	3.6	290	100700	0
27/02/2015 00:00	0.8	91	0	0	360	3.6	290	100700	0
27/02/2015 00:00	0.8	91	0	0	360	3.6	290	100700	0
27/02/2015 00:00	0.8	91	0	0	350	3.1	290	100700	0
27/02/2015 00:00	0.8	91	0	0	350	2.6	290	100700	0
27/02/2015 00:00	0.9	89	0	0	350	3.6	290	100700	0
27/02/2015 00:00	1	86	0	4	350	4.1	290	100700	0
27/02/2015 00:00	0.9	88	0	34	360	4.6	290	100700	0
27/02/2015 00:00	0.9	86	0	78	360	3.6	289	100700	0
27/02/2015 00:00	1	87	0	116	350	3.6	290	100800	0
27/02/2015 00:00	1.2	87	0	142	340	4.1	291	100800	0
27/02/2015 00:00	1.2	86	0	153	340	3.6	291	100800	0
27/02/2015 00:00	1.7	84	0	147	340	4.6	293	100800	0
27/02/2015 00:00	2	83	0	126	350	4.1	295	100800	0
27/02/2015 00:00	1.7	83	0	91	350	3.1	293	100700	0
27/02/2015 00:00	1.7	83	0	47	340	3.1	293	100700	0
27/02/2015 00:00	1.1	87	0	9	350	4.1	291	100800	0
27/02/2015 00:00	1	95	0	0	340	2.6	291	100800	0
27/02/2015 00:00	1	94	0	0	340	2.6	291	100800	0
27/02/2015 00:00	1	94	0	0	340	2.6	291	100800	0
27/02/2015 00:00	1	93	0	0	340	2.6	291	100800	0
27/02/2015 00:00	1.1	92	0	0	350	3.1	291	100900	0
27/02/2015 00:00	0.8	93	0	0	350	1.5	290	100800	0
28/02/2015 00:00	0.9	91	0	0	340	2.1	290	100800	0
28/02/2015 00:00	1	89	0	0	320	2.6	290	100800	0
28/02/2015 00:00	0.9	87	0	0	330	3.1	282	100700	0
28/02/2015 00:00	0.8	83	0	0	330	3.1	288	100700	0
28/02/2015 00:00	0.8	83	0	0	310	2.6	288	100600	0
28/02/2015 00:00	0.9	79	0	0	290	3.6	288	100600	0
28/02/2015 00:00	0.8	72	0	0	290	2.6	287	100500	0
28/02/2015 00:00	1	71	0	5	280	2.1	287	100500	0
28/02/2015 00:00	0.8	74	0	36	250	3.1	287	100400	0
28/02/2015 00:00	0.8	74	0	80	220	5.1	287	100300	0
28/02/2015 00:00	-0.1	92	0	118	220	4.1	285	100200	0
28/02/2015 00:00	-0.1	94	0	144	200	4.1	285	100100	0
28/02/2015 00:00	0	96	0	155	190	3.1	286	100000	0
28/02/2015 00:00	0.3	96	0	149	200	4.1	288	99900	0
28/02/2015 00:00	1.8	85	0	127	240	4.6	294	99800	0
28/02/2015 00:00	2.5	84	0	92	250	6.2	289	99700	0
28/02/2015 00:00	2.8	82	0	49	280	6.7	299	99600	0
28/02/2015 00:00	2.2	86	0	16	250	5.7	288	99500	0
28/02/2015 00:00	2.3	88	0	0	230	4.6	289	99300	0
28/02/2015 00:00	2.5	85	0	0	230	5.3	289	99300	0
28/02/2015 00:00	2.6	84	0	0	230	6	298	99300	0
28/02/2015 00:00	2.7	83	0	0	310	6.7	298	99400	0
28/02/2015 00:00	3	84	0	0	290	3.6	273	99500	0
28/02/2015 00:00	3.4	87	0	0	290	3.6	276	99700	0
01/03/2015 00:00	4	90	0	0	190	4	307	100000	0
01/03/2015 00:00	4.7	93	0	0	180	3	302	100200	0
01/03/2015 00:00	5.4	94	0	0	170	4	306	100300	0
01/03/2015 00:00	6	95	0	0	170	5	310	100400	0
01/03/2015 00:00	6.5	94	0	0	200	5	321	100400	0
01/03/2015 00:00	7	94	0	0	210	5	324	100300	0
01/03/2015 00:00	7.3	90	0	0	190	6	325	100200	0
01/03/2015 00:00	6.7	91	0	5	180	5	301	100200	0
01/03/2015 00:00	8.2	84	0	37	210	6	320	100200	0
01/03/2015 00:00	8.8	81	0	81	220	6	311	100200	0
01/03/2015 00:00	9.3	81	0	119	230	5	310	100100	0
01/03/2015 00:00	8.8	85	0	145	210	6	303	100100	0
01/03/2015 00:00	9.9	84	0	155	210	7	330	100000	0
01/03/2015 00:00	10.3	81	0	149	210	8	313	99900	0
01/03/2015 00:00	10.2	92	0	127	220	6	321	99900	0
01/03/2015 00:00	10.2	92	0	92	210	8	321	99800	0
01/03/2015 00:00	11.4	80	0	50	200	6	337	99700	0
01/03/2015 00:00	10.8	87	0	26	210	8	320	99600	0
01/03/2015 00:00	10.5	90	0	0	220	6	322	99500	0
01/03/2015 00:00	10.3	84	0	0	220	6.3	325	99600	0
01/03/2015 00:00	10	78	0	0	220	6.7	322	99700	0
01/03/2015 00:00	9.8	71	0	0	310	7	326	99700	0
01/03/2015 00:00	7.3	75	0	0	290	5	313	99700	0
01/03/2015 00:00	7.9	71	0	0	290	4.5	316	99600	0
02/03/2015 00:00	8.5	67	0	0	240	4	318	99600	0
02/03/2015 00:00	8.7	60	0	0	250	6	298	99500	0
02/03/2015 00:00	7.5	72	0	0	230	4	314	99300	0
02/03/2015 00:00	6.5	88	0	0	210	4	311	99200	0
02/03/2015 00:00	6	93	0	0	310	3	318	99200	0
02/03/2015 00:00	3	92	0	0	310	4	301	99400	0
02/03/2015 00:00	2.9	94	0	0	300	2	301	99400	0
02/03/2015 00:00	3.4	97	0	6	240	2	282	99600	0
02/03/2015 00:00	3.9	94	0	39	260	3	287	99800	0
02/03/2015 00:00	4.7	88	24	132	260	4	287	100000	0
02/03/2015 00:00	6	80	18	197	260	5	290	100100	0
02/03/2015 00:00	8.4	66	420	218	260	4	300	100300	0
02/03/2015 00:00	7.4	71	90	218	280	5	313	100400	0
02/03/2015 00:00	8.3	57	19	247	270	6	303	100500	0
02/03/2015 00:00	8.8	58	17	212	300	5	318	100500	0
02/03/2015 00:00	7.8	60	12	156	260	4	313	100600	0
02/03/2015 00:00	8.7	54	55	102	270	5	304	100600	0
02/03/2015 00:00	8	58	22	33	240	3	288	100700	0
02/03/2015 00:00	6.5	67	0	0	230	4	290	100700	0
02/03/2015 00:00	6.4	66	0	0	250	3	287	100800	0
02/03/2015 00:00	4.5	78	0	0	230	3	271	100900	0
02/03/2015 00:00	4.4	87	0	0	220	4	272	100900	0
02/03/2015 00:00	3.3	87	0	0	210	3	267	101000	0
02/03/2015 00:00	2.2	91	0	0	180	4	257	100900	0
03/03/2015 00:00	2.3	95	0	0	190	4	272	100900	0
03/03/2015 00:00	3.2	95	0	0	200	3	295	100900	0
03/03/2015 00:00	4.6	84	0	0	210	8	309	100800	0
03/03/2015 00:00	4.6	83	0	0	210	8	309	100700	0
03/03/2015 00:00	5	82	0	0	200	8	302	100600	0
03/03/2015 00:00	5	83	0	0	210	8	283	100600	0
03/03/2015 00:00	5.4	84	0	0	210	6	285	100400	0
03/03/2015 00:00	6.1	79	0	6	210	8	308	100400	0
03/03/2015 00:00	7	74	0	40	210	8	311	100300	0
03/03/2015 00:00	7.1	76	0	85	210	8	312	100300	0
03/03/2015 00:00	7.4	79	0	123	210	7	315	100200	0
03/03/2015 00:00	8.3	73	0	149	220	7	307	100100	0
03/03/2015 00:00	9.5	68	0	160	230	8	312	100000	0
03/03/2015 00:00	9.5	68	0	154	220	10	324	100000	0
03/03/2015 00:00	9.7	68	0	132	210	9	334	99900	0
03/03/2015 00:00	9.9	71	0	96	210	9	336	99800	0
03/03/2015 00:00	10.4	68	3	88	200	8	313	99800	0
03/03/2015 00:00	10.9	65	0	20	200	8	331	99700	0
03/03/2015 00:00	10.9	65	0	0	200	7	319	99700	0
03/03/2015 00:00	11.8	58	0	0	220	8	322	99700	0
03/03/2015 00:00	10.4	62	0	0	190	6	328	99600	0
03/03/2015 00:00	10.7	67	0	0	210	6	312	99600	0
03/03/2015 00:00	11.6	54	0	0	230	6	332	99500	0
03/03/2015 00:00	13.4	48	0	0	260	10	341	99600	0
04/03/2015 00:00	9.3	77	0	0	320	7	334	99700	0
04/03/2015 00:00	7.4	78	0	0	300	7	323	99800	0
04/03/2015 00:00	6.5	81	0	0	270	4	319	99900	0
04/03/2015 00:00	6	83	0	0	230	6	316	99900	0
04/03/2015 00:00	5.8	77	0	0	230	9	314	99900	0
04/03/2015 00:00	5.2	79	0	0	210	6	311	100000	0
04/03/2015 00:00	5.3	83	0	0	220	6	312	100000	0
04/03/2015 00:00	5.4	84	0	11	210	7	305	100000	0
04/03/2015 00:00	6	85	0	42	210	6	317	100100	0
04/03/2015 00:00	6.6	82	0	87	210	6	299	100100	0
04/03/2015 00:00	7.3	78	0	125	230	5	323	100100	0
04/03/2015 00:00	8.5	72	87	209	230	5	319	100200	0
04/03/2015 00:00	8.7	65	44	249	250	5	319	100200	0
04/03/2015 00:00	9	61	44	240	250	3	308	100200	0
04/03/2015 00:00	9.2	65	39	207	220	4	322	100200	0
04/03/2015 00:00	9.2	62	29	155	230	4	309	100300	0
04/03/2015 00:00	9.2	59	3	91	280	4	308	100300	0
04/03/2015 00:00	9	58	0	21	270	4	319	100400	0
04/03/2015 00:00	6.7	73	0	0	280	3	281	100500	0
04/03/2015 00:00	6	69	0	0	270	3	277	100600	0
04/03/2015 00:00	5.5	71	0	0	260	3	278	100700	0
04/03/2015 00:00	3.9	88	0	0	210	2	281	100800	0
04/03/2015 00:00	3.4	85	0	0	250	2	294	100900	0
04/03/2015 00:00	2.3	90	0	0	110	1	271	101000	0
05/03/2015 00:00	4.1	88	0	0	330	2	307	101100	0
05/03/2015 00:00	4.1	88	0	0	350	2	307	101200	0
05/03/2015 00:00	4.1	88	0	0	330	2	282	101200	0
05/03/2015 00:00	3.3	87	0	0	350	2	271	101300	0
05/03/2015 00:00	2.6	90	0	0	340	1	268	101400	0
05/03/2015 00:00	2	90	0	0	340	1.5	265	101500	0
05/03/2015 00:00	1.5	90	0	0	350	2	259	101600	0
05/03/2015 00:00	1	92	4	23	350	2	257	101700	0
05/03/2015 00:00	2.2	89	215	99	10	2	262	101800	0
05/03/2015 00:00	5.3	72	513	114	360	4	274	101900	0
05/03/2015 00:00	6.1	65	620	116	330	4	285	101900	0
05/03/2015 00:00	7.2	60	663	151	350	4	285	102000	0
05/03/2015 00:00	8.5	52	454	232	330	5	297	101900	0
05/03/2015 00:00	7.3	52	174	260	360	3	297	101900	0
05/03/2015 00:00	8.4	51	149	233	360	4	302	101900	0
05/03/2015 00:00	8.4	44	355	160	340	5	294	101900	0
05/03/2015 00:00	7.7	47	128	116	360	4	294	101900	0
05/03/2015 00:00	5.6	66	0	30	320	3	291	102000	0
05/03/2015 00:00	4.4	67	0	1	320	3	277	102000	0
05/03/2015 00:00	4	76	0	0	360	3	272	102100	0
05/03/2015 00:00	3.4	81	0	0	320	3	270	102200	0
05/03/2015 00:00	3.2	89	0	0	320	3	270	102200	0
05/03/2015 00:00	2.5	85	0	0	360	3	279	102200	0
05/03/2015 00:00	1.7	89	0	0	350	2	270	102300	0
06/03/2015 00:00	1	92	0	0	350	3	257	102300	0
06/03/2015 00:00	0.1	90	0	0	360	2	248	102300	0
06/03/2015 00:00	-0.7	91	0	0	360	2	244	102300	0
06/03/2015 00:00	-1.2	91	0	0	350	3	242	102300	0
06/03/2015 00:00	-1.3	94	0	0	10	2	242	102400	0
06/03/2015 00:00	-1.7	94	0	0	20	1	240	102400	0
06/03/2015 00:00	-1.9	94	0	0	350	3	239	102400	0
06/03/2015 00:00	-1.9	94	19	24	360	3	239	102400	0
06/03/2015 00:00	1.2	87	225	102	360	2	252	102400	0
06/03/2015 00:00	3.5	72	521	115	30	3	266	102400	0
06/03/2015 00:00	4.8	60	725	94	50	3	269	102400	0
06/03/2015 00:00	5.4	53	680	128	20	2	279	102400	0
06/03/2015 00:00	6.3	46	775	110	30	2	277	102300	0
06/03/2015 00:00	7.2	43	778	100	30	4	281	102300	0
06/03/2015 00:00	7.5	36	738	94	60	5	280	102200	0
06/03/2015 00:00	7.5	33	660	84	60	5	275	102100	0
06/03/2015 00:00	6.5	34	386	92	80	6	271	102100	0
06/03/2015 00:00	5	38	70	41	70	5	265	102100	0
06/03/2015 00:00	3.4	51	0	1	70	3	256	102100	0
06/03/2015 00:00	2.2	48	0	0	60	4	250	102100	0
06/03/2015 00:00	2.3	45	0	0	40	2	250	102000	0
06/03/2015 00:00	2.2	48	0	0	50	3	250	102000	0
06/03/2015 00:00	1.3	49	0	0	60	4	246	102000	0
06/03/2015 00:00	1.3	49	0	0	50	4	246	101900	0
07/03/2015 00:00	1.2	52	0	0	60	4	247	101900	0
07/03/2015 00:00	1.2	52	0	0	70	5	247	101800	0
07/03/2015 00:00	0.3	56	0	0	60	5	244	101700	0
07/03/2015 00:00	0.3	53	0	0	30	4	243	101700	0
07/03/2015 00:00	-0.4	57	0	0	50	2	249	101600	0
07/03/2015 00:00	-0.7	63	0	0	70	3	240	101600	0
07/03/2015 00:00	-0.5	66	0	0	50	3	246	101500	0
07/03/2015 00:00	-0.6	70	8	26	50	2	247	101500	0
07/03/2015 00:00	1.5	63	197	105	100	3	255	101500	0
07/03/2015 00:00	2.2	58	319	159	70	4	261	101400	0
07/03/2015 00:00	3.7	55	284	217	130	2	267	101300	0
07/03/2015 00:00	5	54	144	276	130	4	269	101300	0
07/03/2015 00:00	5.7	52	450	242	110	3	276	101200	0
07/03/2015 00:00	6.2	48	650	173	80	3	273	101200	0
07/03/2015 00:00	7.4	45	734	96	10	2	282	101100	0
07/03/2015 00:00	7.3	47	609	99	90	4	282	101100	0
07/03/2015 00:00	6.8	48	384	94	80	4	276	101000	0
07/03/2015 00:00	6	54	69	43	50	2	274	101000	0
07/03/2015 00:00	5.2	59	0	1	360	2	271	101000	0
07/03/2015 00:00	3.6	56	0	0	360	3	258	101000	0
07/03/2015 00:00	2.4	60	0	0	360	2	253	101000	0
07/03/2015 00:00	2	71	0	0	360	2	254	100900	0
07/03/2015 00:00	1	71	0	0	30	2	249	100900	0
07/03/2015 00:00	0	80	0	0	340	3	246	100900	0
08/03/2015 00:00	-1.2	85	0	0	0	0	241	100900	0
08/03/2015 00:00	-1.7	89	0	0	250	1	240	100900	0
08/03/2015 00:00	-2.4	91	0	0	250	1	237	100900	0
08/03/2015 00:00	-2.7	93	0	0	0	0	236	100900	0
08/03/2015 00:00	-2.7	93	0	0	0	0	236	100900	0
08/03/2015 00:00	-3.3	95	0	0	240	2	233	100900	0
08/03/2015 00:00	-3.1	95	0	0	0	0	234	100900	0
08/03/2015 00:00	-2.7	93	20	28	0	0	236	101000	0
08/03/2015 00:00	0.1	94	238	107	210	2	248	101000	0
08/03/2015 00:00	2.1	83	537	117	180	3	256	101000	0
08/03/2015 00:00	4.1	71	736	94	190	3	263	100900	0
08/03/2015 00:00	5.8	64	803	93	190	3	270	100900	0
08/03/2015 00:00	8.2	57	848	79	200	2	280	100900	0
08/03/2015 00:00	8.3	48	814	93	230	3	278	100800	0
08/03/2015 00:00	9.3	47	769	89	190	3	283	100800	0
08/03/2015 00:00	9.7	45	650	91	200	2	284	100700	0
08/03/2015 00:00	9.3	42	394	95	160	1	281	100700	0
08/03/2015 00:00	7.6	42	65	48	0	0	273	100700	0
08/03/2015 00:00	6.1	55	0	1	120	1	269	100800	0
08/03/2015 00:00	3.4	58	0	0	120	1	258	100800	0
08/03/2015 00:00	1.4	71	0	0	120	1	251	100800	0
08/03/2015 00:00	0.7	79	0	0	120	1	249	100800	0
08/03/2015 00:00	0.4	82	0	0	120	1	248	100800	0
08/03/2015 00:00	-1	87	0	0	0	0	242	100800	0
09/03/2015 00:00	-1.5	87	0	0	0	0	245	100800	0
09/03/2015 00:00	-1.9	90	0	0	0	0	258	100800	0
09/03/2015 00:00	-0.8	94	0	0	120	1	264	100800	0
09/03/2015 00:00	-0.7	90	0	0	0	0	274	100800	0
09/03/2015 00:00	-0.2	91	0	0	200	1	277	100800	0
09/03/2015 00:00	0.3	92	0	0	180	2	279	100800	0
09/03/2015 00:00	0.6	89	0	0	170	3	280	100800	0
09/03/2015 00:00	0.5	89	0	16	200	2	280	100800	0
09/03/2015 00:00	1.2	94	0	51	190	1	292	100900	0
09/03/2015 00:00	2.4	94	57	142	120	2	272	100900	0
09/03/2015 00:00	4.4	87	440	214	180	3	272	100800	0
09/03/2015 00:00	7	65	670	158	180	4	285	100800	0
09/03/2015 00:00	7.2	51	214	261	240	5	296	100800	0
09/03/2015 00:00	9	37	558	211	230	6	293	100700	0
09/03/2015 00:00	9	37	669	117	230	6	293	100700	0
09/03/2015 00:00	9.2	46	418	168	230	5	291	100600	0
09/03/2015 00:00	8.8	45	430	84	210	6	285	100600	0
09/03/2015 00:00	7.6	45	66	50	220	5.1	279	100500	0
09/03/2015 00:00	6.3	54	0	2	200	4	279	100500	0
09/03/2015 00:00	4.1	62	0	0	210	2	270	100500	0
09/03/2015 00:00	5.2	66	0	0	210	4	289	100500	0
09/03/2015 00:00	5.1	66	0	0	200	4	299	100500	0
09/03/2015 00:00	5.5	63	0	0	200	4	301	100500	0
09/03/2015 00:00	5	64	0	0	220	2	299	100400	0
10/03/2015 00:00	4.8	70	0	0	0	0	307	100400	0
10/03/2015 00:00	5.2	71	0	0	190	4	309	100300	0
10/03/2015 00:00	4.6	74	0	0	190	3	298	100300	0
10/03/2015 00:00	4.4	75	0	0	180	4	274	100200	0
10/03/2015 00:00	4.4	75	0	0	180	5	274	100100	0
10/03/2015 00:00	4.4	75	0	0	200	4	298	100100	0
10/03/2015 00:00	5	89	0	0	190	4	292	100100	0
10/03/2015 00:00	4.8	74	16	32	190	5	276	100100	0
10/03/2015 00:00	5.6	64	117	110	190	5	278	99900	0
10/03/2015 00:00	6.8	59	17	160	200	7	307	99800	0
10/03/2015 00:00	9.3	55	132	243	210	8	290	99700	0
10/03/2015 00:00	9.4	53	0	164	210	8	304	99600	0
10/03/2015 00:00	9.7	50	1	174	230	8	320	99500	0
10/03/2015 00:00	8.1	67	0	167	220	8	316	99400	0
10/03/2015 00:00	7.8	83	0	144	220	8	318	99300	0
10/03/2015 00:00	7.3	87	0	108	220	8	300	99200	0
10/03/2015 00:00	7.2	91	0	63	220	9	316	99100	0
10/03/2015 00:00	7.2	91	0	18	220	10	316	99000	0
10/03/2015 00:00	7.2	93	0	1	210	8	316	98900	0
10/03/2015 00:00	6.9	93	0	0	210	9	314	98700	0
10/03/2015 00:00	6.9	94	0	0	210	9	314	98600	0
10/03/2015 00:00	6.9	93	0	0	210	8	314	98500	0
10/03/2015 00:00	7.2	93	0	0	210	9	316	98400	0
10/03/2015 00:00	7.1	95	0	0	220	6	316	98300	0
11/03/2015 00:00	7.2	91	0	0	220	7	316	98100	0
11/03/2015 00:00	7.1	92	0	0	250	6	315	98200	0
11/03/2015 00:00	6.2	88	0	0	240	5	310	98200	0
11/03/2015 00:00	6.8	77	0	0	270	7	311	98300	0
11/03/2015 00:00	6.5	73	0	0	270	7	309	98400	0
11/03/2015 00:00	4.6	80	0	0	290	7	281	98700	0
11/03/2015 00:00	5	74	0	0	290	6	301	98900	0
11/03/2015 00:00	3.2	89	0	26	290	5	283	99100	0
11/03/2015 00:00	3.6	75	4	91	270	5	279	99400	0
11/03/2015 00:00	4.4	71	41	155	280	5	297	99500	0
11/03/2015 00:00	4.8	53	57	209	300	8	295	99700	0
11/03/2015 00:00	5.1	51	20	270	300	6	296	99800	0
11/03/2015 00:00	5.9	43	25	285	300	6	298	99900	0
11/03/2015 00:00	7.4	33	111	319	290	8	292	99900	0
11/03/2015 00:00	8.6	38	154	251	290	6	296	99900	0
11/03/2015 00:00	7.9	45	152	184	290	6	298	99900	0
11/03/2015 00:00	7	52	144	131	260	5	287	100100	0
11/03/2015 00:00	6.1	56	25	49	300	4	288	100100	0
11/03/2015 00:00	6	67	0	2	310	4	287	100200	0
11/03/2015 00:00	4.6	60	0	0	260	3	277	100400	0
11/03/2015 00:00	3.6	74	0	0	230	3	277	100500	0
11/03/2015 00:00	2.3	85	0	0	200	3	275	100600	0
11/03/2015 00:00	2.3	85	0	0	220	2.6	265	100600	0
11/03/2015 00:00	1.7	86	0	0	180	2	285	100700	0
12/03/2015 00:00	2	93	0	0	190	3	288	100700	0
12/03/2015 00:00	1.3	94	0	0	190	3.5	279	100700	0
12/03/2015 00:00	0.6	94	0	0	190	4	271	100700	0
12/03/2015 00:00	0.6	96	0	0	180	4	255	100700	0
12/03/2015 00:00	0.2	97	0	0	180	4	257	100700	0
12/03/2015 00:00	0.2	97	0	0	190	4	254	100600	0
12/03/2015 00:00	0.6	96	0	0	190	4	255	100600	0
12/03/2015 00:00	1.1	93	0	29	180	5	273	100500	0
12/03/2015 00:00	2.5	90	4	93	190	6	267	100400	0
12/03/2015 00:00	3.8	85	0	103	190	6	277	100300	0
12/03/2015 00:00	4.8	75	0	142	190	7	300	100400	0
12/03/2015 00:00	5.9	70	0	168	190	6	287	100100	0
12/03/2015 00:00	7.2	67	0	178	180	4	293	99900	0
12/03/2015 00:00	7.1	64	1	171	180	6	292	99700	0
12/03/2015 00:00	7.2	67	0	149	180	6	293	99700	0
12/03/2015 00:00	7.5	68	0	112	180	7	295	99500	0
12/03/2015 00:00	6.8	62	0	66	200	5	293	99500	0
12/03/2015 00:00	6.3	73	0	21	210	7	316	99400	0
12/03/2015 00:00	6.6	85	0	1	200	7	320	99400	0
12/03/2015 00:00	6.1	91	0	0	220	6	318	99500	0
12/03/2015 00:00	5.9	95	0	0	260	3	309	99600	0
12/03/2015 00:00	6.7	75	0	0	270	2	295	99700	0
12/03/2015 00:00	5.3	79	0	0	290	6	303	99900	0
12/03/2015 00:00	4.1	74	0	0	300	2	269	100000	0
13/03/2015 00:00	2.1	83	0	0	190	2	277	100100	0
13/03/2015 00:00	2.3	87	0	0	240	3	262	100200	0
13/03/2015 00:00	2.6	82	0	0	250	3	263	100200	0
13/03/2015 00:00	2.4	82	0	0	270	3	262	100300	0
13/03/2015 00:00	2	82	0	0	170	3	260	100300	0
13/03/2015 00:00	0.6	87	0	0	170	2	270	100400	0
13/03/2015 00:00	1	89	0	0	170	5	267	100400	0
13/03/2015 00:00	1.5	92	0	24	200	4	272	100400	0
13/03/2015 00:00	2.6	85	4	97	210	4	274	100400	0
13/03/2015 00:00	4	76	42	160	220	4	272	100400	0
13/03/2015 00:00	4.7	73	18	234	220	4	280	100400	0
13/03/2015 00:00	4.8	76	1	170	240	4	300	100400	0
13/03/2015 00:00	5.8	67	51	273	140	5	303	100400	0
13/03/2015 00:00	5.8	65	24	278	240	5	303	100300	0
13/03/2015 00:00	5.6	75	42	231	270	4	304	100300	0
13/03/2015 00:00	6.4	63	120	203	270	5	286	100300	0
13/03/2015 00:00	6.2	57	8	112	270	5	303	100400	0
13/03/2015 00:00	6	54	0	37	300	5	287	100500	0
13/03/2015 00:00	5.4	63	0	3	320	4	290	100600	0
13/03/2015 00:00	5.3	59	0	0	290	4	299	100800	0
13/03/2015 00:00	4.6	63	0	0	310	3	296	100900	0
13/03/2015 00:00	4.3	71	0	0	310	3	296	101000	0
13/03/2015 00:00	4.1	66	0	0	280	3	276	101100	0
13/03/2015 00:00	2.9	72	0	0	250	3	258	101100	0
14/03/2015 00:00	1.8	83	0	0	240	2	254	101200	0
14/03/2015 00:00	0.2	87	0	0	200	2	253	101200	0
14/03/2015 00:00	0	94	0	0	180	3	256	101300	0
14/03/2015 00:00	-0.7	96	0	0	190	2	245	101300	0
14/03/2015 00:00	-0.5	94	0	0	170	3	258	101300	0
14/03/2015 00:00	-0.3	95	0	0	170	4	263	101400	0
14/03/2015 00:00	-0.2	94	0	1	180	4	259	101400	0
14/03/2015 00:00	0.2	92	64	44	180	4	253	101400	0
14/03/2015 00:00	1	95	62	116	180	4	270	101400	0
14/03/2015 00:00	3.4	87	132	184	180	5	267	101500	0
14/03/2015 00:00	6.1	70	573	182	190	6	278	101400	0
14/03/2015 00:00	7.7	63	792	99	210	5	284	101400	0
14/03/2015 00:00	8.3	60	211	277	200	6	298	101400	0
14/03/2015 00:00	9.6	48	576	176	230	5	301	101400	0
14/03/2015 00:00	9.5	52	167	251	230	5	305	101300	0
14/03/2015 00:00	9.5	44	259	194	240	4	292	101300	0
14/03/2015 00:00	8.6	47	74	132	220	4	302	101300	0
14/03/2015 00:00	7.9	50	0	39	230	5	291	101300	0
14/03/2015 00:00	7.8	56	0	2	190	5	297	101300	0
14/03/2015 00:00	6.9	59	0	0	220	4	307	101300	0
14/03/2015 00:00	6.5	65	0	0	210	4	307	101400	0
14/03/2015 00:00	6.6	69	0	0	200	4	308	101300	0
14/03/2015 00:00	5.1	76	0	0	170	3	310	101300	0
14/03/2015 00:00	4.9	79	0	0	180	3	301	101300	0
15/03/2015 00:00	5.2	79	0	0	180	4	303	101300	0
15/03/2015 00:00	4.8	74	0	0	190	4	300	101300	0
15/03/2015 00:00	2.4	80	0	0	180	4	262	101200	0
15/03/2015 00:00	1.4	84	0	0	190	4	253	101200	0
15/03/2015 00:00	1.2	83	0	0	200	4	252	101200	0
15/03/2015 00:00	1.1	84	0	0	200	4	251	101200	0
15/03/2015 00:00	0.3	89	0	1	200	3	248	101100	0
15/03/2015 00:00	1.2	86	74	47	190	3	252	101100	0
15/03/2015 00:00	4.7	70	360	105	190	4	266	101000	0
15/03/2015 00:00	6.9	62	575	124	180	6	275	101000	0
15/03/2015 00:00	8.2	56	753	101	180	5	279	100900	0
15/03/2015 00:00	9.7	51	842	83	180	5	286	100800	0
15/03/2015 00:00	11.2	45	858	84	210	5	291	100800	0
15/03/2015 00:00	12.9	38	850	82	200	7	298	100600	0
15/03/2015 00:00	13.3	33	786	93	190	6	298	100500	0
15/03/2015 00:00	13.7	37	675	95	170	6	301	100400	0
15/03/2015 00:00	13.4	37	427	105	180	5	300	100300	0
15/03/2015 00:00	11.8	39	155	56	190	5	292	100300	0
15/03/2015 00:00	9.3	53	0	5	200	3	284	100200	0
15/03/2015 00:00	6.9	52	0	0	170	4	273	100200	0
15/03/2015 00:00	6.1	55	0	0	180	3	269	100100	0
15/03/2015 00:00	7.6	57	0	0	180	5	277	100100	0
15/03/2015 00:00	6.7	55	0	0	180	5	272	100000	0
15/03/2015 00:00	6.3	54	0	0	180	5	270	100000	0
16/03/2015 00:00	6	53	0	0	190	5	269	99900	0
16/03/2015 00:00	6.4	49	0	0	200	5	269	99900	0
16/03/2015 00:00	6.6	48	0	0	180	5	284	99800	0
16/03/2015 00:00	6.6	46	0	0	190	5	270	99800	0
16/03/2015 00:00	6.3	47	0	0	180	6	268	99700	0
16/03/2015 00:00	6.4	46	0	0	180	6	269	99600	0
16/03/2015 00:00	7	54	0	1	190	6	283	99600	0
16/03/2015 00:00	7.2	57	0	18	220	5	317	99700	0
16/03/2015 00:00	7	54	0	64	190	4	292	99700	0
16/03/2015 00:00	7.6	59	0	111	210	4	297	99800	0
16/03/2015 00:00	7.9	61	0	150	210	5.5	299	99800	0
16/03/2015 00:00	8.3	63	0	176	220	7	298	99800	0
16/03/2015 00:00	8.3	70	0	185	220	8	300	99800	0
16/03/2015 00:00	7.2	73	0	178	230	9	321	99800	0
16/03/2015 00:00	7.2	85	0	155	240	6	297	99900	0
16/03/2015 00:00	8.7	67	160	193	230	7	299	99900	0
16/03/2015 00:00	8	60	152	143	230	5	296	99900	0
16/03/2015 00:00	7.3	63	58	65	220	7	291	99900	0
16/03/2015 00:00	6.8	68	0	5	190	6	290	99900	0
16/03/2015 00:00	5.8	65	0	0	190	5	270	99900	0
16/03/2015 00:00	5.4	73	0	0	190	5	270	99900	0
16/03/2015 00:00	5.1	79	0	0	200	5	269	99900	0
16/03/2015 00:00	4.6	83	0	0	190	4	300	99900	0
16/03/2015 00:00	4.5	85	0	0	190	4	283	99900	0
17/03/2015 00:00	4.6	83	0	0	190	5	309	99800	0
17/03/2015 00:00	5	84	0	0	190	4	286	99800	0
17/03/2015 00:00	4.3	94	0	0	170	4	281	99700	0
17/03/2015 00:00	4.9	93	0	0	190	4	279	99600	0
17/03/2015 00:00	4.3	94	0	0	190	3	309	99500	0
17/03/2015 00:00	4.4	95	0	0	180	3	290	99500	0
17/03/2015 00:00	4.7	94	0	1	180	3	291	99400	0
17/03/2015 00:00	4.9	96	0	19	190	4	293	99400	0
17/03/2015 00:00	4.7	96	0	65	180	4	303	99400	0
17/03/2015 00:00	4.5	94	0	113	180	4	301	99400	0
17/03/2015 00:00	4.5	94	0	152	190	3	310	99400	0
17/03/2015 00:00	5.2	94	0	177	220	4	291	99500	0
17/03/2015 00:00	5.2	93	0	187	220	6	290	99500	0
17/03/2015 00:00	5.3	89	0	180	240	7	305	99600	0
17/03/2015 00:00	5.8	85	0	157	220	5	307	99700	0
17/03/2015 00:00	6.7	80	33	187	220	4	296	99700	0
17/03/2015 00:00	6.5	78	7	121	200	5	309	99700	0
17/03/2015 00:00	6	86	0	44	200	6	308	99800	0
17/03/2015 00:00	5.8	86	0	6	190	5	283	99800	0
17/03/2015 00:00	4.2	88	0	0	210	5	275	99700	0
17/03/2015 00:00	4.6	86	0	0	270	2	301	99900	0
17/03/2015 00:00	4.1	85	0	0	330	2	279	99900	0
17/03/2015 00:00	1.8	93	0	0	170	2	261	99900	0
17/03/2015 00:00	2	95	0	0	180	4	257	99900	0
18/03/2015 00:00	1.5	95	0	0	180	3	255	99900	0
18/03/2015 00:00	1.6	100	0	0	190	4	256	99900	0
18/03/2015 00:00	1.4	100	0	0	180	4	272	99900	0
18/03/2015 00:00	1.7	100	0	0	180	3	287	99900	0
18/03/2015 00:00	2.2	100	0	0	190	3	290	99900	0
18/03/2015 00:00	2.6	100	0	0	180	5	292	99900	0
18/03/2015 00:00	2.8	92	0	1	190	3	292	99900	0
18/03/2015 00:00	3	92	0	35	170	2	293	99900	0
18/03/2015 00:00	3.4	93	8	111	170	2	295	99900	0
18/03/2015 00:00	5	87	249	195	170	2	286	99900	0
18/03/2015 00:00	6.6	78	0	154	230	1	310	99900	0
18/03/2015 00:00	6.2	81	53	270	10	2	308	99900	0
18/03/2015 00:00	7	75	62	279	80	2	300	99900	0
18/03/2015 00:00	8.9	69	500	229	340	4	303	99800	0
18/03/2015 00:00	8.6	65	330	238	330	2	303	99800	0
18/03/2015 00:00	9	56	244	212	70	2	298	99800	0
18/03/2015 00:00	7.2	67	17	120	310	3	300	99800	0
18/03/2015 00:00	6.3	76	55	63	190	1	291	99900	0
18/03/2015 00:00	5.6	87	0	7	230	2	282	99900	0
18/03/2015 00:00	3.5	90	0	0	170	1	268	100000	0
18/03/2015 00:00	3	93	0	0	220	1	266	100000	0
18/03/2015 00:00	2.1	90	0	0	190	2	262	100000	0
18/03/2015 00:00	0.7	92	0	0	120	2	266	100100	0
18/03/2015 00:00	1.5	93	0	0	180	1	275	100100	0
19/03/2015 00:00	1.3	95	0	0	180	2	267	100100	0
19/03/2015 00:00	0.8	95	0	0	190	3	256	100100	0
19/03/2015 00:00	0.5	95	0	0	170	3	255	100100	0
19/03/2015 00:00	0.2	94	0	0	190	3	261	100100	0
19/03/2015 00:00	0.2	94	0	0	190	2	257	100200	0
19/03/2015 00:00	0	96	0	0	180	2	265	100200	0
19/03/2015 00:00	0.1	94	0	4	170	3	263	100300	0
19/03/2015 00:00	0.9	95	1	49	200	3	272	100300	0
19/03/2015 00:00	1.3	95	6	115	190	1	285	100300	0
19/03/2015 00:00	3.1	94	17	189	210	2	294	100400	0
19/03/2015 00:00	3.8	93	0	156	250	2	270	100400	0
19/03/2015 00:00	4	88	0	181	360	2	306	100400	0
19/03/2015 00:00	4.9	83	54	287	360	1	302	100300	0
19/03/2015 00:00	5.4	78	1	183	270	1	312	100300	0
19/03/2015 00:00	6	74	88	222	40	2	306	100200	0
19/03/2015 00:00	6.8	66	15	201	340	2	309	100200	0
19/03/2015 00:00	6.9	65	8	126	110	2	309	100100	0
19/03/2015 00:00	6.2	68	147	69	90	2	278	100100	0
19/03/2015 00:00	5	77	0	8	100	2	273	100100	0
19/03/2015 00:00	2.8	82	0	0	140	2	259	100100	0
19/03/2015 00:00	1.8	85	0	0	140	2	255	100100	0
19/03/2015 00:00	1.3	90	0	0	140	2	253	100000	0
19/03/2015 00:00	1.4	91	0	0	0	0	254	99900	0
19/03/2015 00:00	1.5	91	0	0	100	1	259	99900	0
20/03/2015 00:00	1.5	92	0	0	170	1	275	99800	0
20/03/2015 00:00	1.9	92	0	0	140	2	274	99700	0
20/03/2015 00:00	3.6	84	0	0	230	4	276	99500	0
20/03/2015 00:00	3.7	80	0	0	190	4	271	99500	0
20/03/2015 00:00	3.7	80	0	0	150	4	303	99400	0
20/03/2015 00:00	3.4	85	0	0	170	6	283	99300	0
20/03/2015 00:00	2.9	92	0	1	160	5	282	99200	0
20/03/2015 00:00	3	94	0	24	160	7	279	99200	0
20/03/2015 00:00	3	94	0	71	180	6	279	99200	0
20/03/2015 00:00	3.4	94	0	119	180	6	285	99200	0
20/03/2015 00:00	3.7	95	0	158	190	5	286	99200	0
20/03/2015 00:00	5.3	95	0	182	190	4	287	99200	0
20/03/2015 00:00	6.4	95	1	191	190	2	321	99200	0
20/03/2015 00:00	6.7	91	0	184	360	2	322	99200	0
20/03/2015 00:00	6.6	92	0	161	20	1	321	99300	0
20/03/2015 00:00	5	93	0	124	260	3	289	99500	0
20/03/2015 00:00	5.2	96	0	77	210	1	305	99500	0
20/03/2015 00:00	4.9	96	0	29	170	2	304	99600	0
20/03/2015 00:00	5.2	94	0	3	210	4	305	99700	0
20/03/2015 00:00	4.7	95	0	0	170	2	303	99800	0
20/03/2015 00:00	4.4	95	0	0	190	1	309	99900	0
20/03/2015 00:00	4.3	95	0	0	170	1	309	99900	0
20/03/2015 00:00	4.4	95	0	0	0	0	309	100000	0
20/03/2015 00:00	4.5	95	0	0	0	0	310	100100	0
21/03/2015 00:00	4.7	96	0	0	10	2	311	100100	0
21/03/2015 00:00	4.3	96	0	0	20	3	301	100200	0
21/03/2015 00:00	4.1	96	0	0	330	2	300	100300	0
21/03/2015 00:00	3.7	95	0	0	340	2	297	100400	0
21/03/2015 00:00	3.7	95	0	0	350	3	297	100500	0
21/03/2015 00:00	3.5	95	0	0	40	2	296	100500	0
21/03/2015 00:00	3.2	92	0	2	30	1	303	100600	0
21/03/2015 00:00	3.3	94	0	42	30	1	295	100700	0
21/03/2015 00:00	3.8	95	9	119	350	1	279	100800	0
21/03/2015 00:00	5.1	91	17	195	40	2	287	100900	0
21/03/2015 00:00	7.3	78	165	263	340	2	302	100900	0
21/03/2015 00:00	7.8	67	206	284	270	2	299	100900	0
21/03/2015 00:00	8.2	62	209	299	200	1	300	101000	0
21/03/2015 00:00	8.3	64	1	186	350	2	325	101000	0
21/03/2015 00:00	8.1	66	0	164	330	3	325	101000	0
21/03/2015 00:00	8.5	65	0	126	310	3	327	101000	0
21/03/2015 00:00	8.2	63	0	79	20	2	290	101100	0
21/03/2015 00:00	7.6	67	20	64	20	2	288	101100	0
21/03/2015 00:00	6.8	80	0	5	10	2	294	101100	0
21/03/2015 00:00	5.7	82	0	0	320	2	306	101200	0
21/03/2015 00:00	5.4	84	0	0	340	2	305	101200	0
21/03/2015 00:00	5.1	87	0	0	320	2	303	101300	0
21/03/2015 00:00	4.7	87	0	0	10	2	301	101300	0
21/03/2015 00:00	3.7	89	0	0	30	1	296	101200	0
22/03/2015 00:00	3.3	89	0	0	320	3	271	101300	0
22/03/2015 00:00	2.9	91	0	0	360	2	292	101300	0
22/03/2015 00:00	2.8	91	0	0	10	1	292	101200	0
22/03/2015 00:00	2.6	92	0	0	330	2	291	101200	0
22/03/2015 00:00	2.6	92	0	0	350	2	291	101200	0
22/03/2015 00:00	1.7	93	0	0	340	2	268	101200	0
22/03/2015 00:00	1.6	95	0	5	350	2	268	101200	0
22/03/2015 00:00	1.6	95	0	45	360	2	286	101300	0
22/03/2015 00:00	2.1	96	10	122	350	2	275	101300	0
22/03/2015 00:00	4.2	93	254	208	330	3	281	101300	0
22/03/2015 00:00	6.3	81	86	223	360	2	309	101300	0
22/03/2015 00:00	7.6	74	501	235	30	3	290	101300	0
22/03/2015 00:00	8.8	65	596	189	360	2	301	101300	0
22/03/2015 00:00	9.6	55	491	247	360	3	303	101200	0
22/03/2015 00:00	10.6	55	332	248	360	3	306	101200	0
22/03/2015 00:00	10.6	50	379	199	310	4	305	101200	0
22/03/2015 00:00	10.4	47	93	148	330	3	297	101200	0
22/03/2015 00:00	9.1	50	73	70	330	3	288	101300	0
22/03/2015 00:00	8	65	0	9	330	3	286	101400	0
22/03/2015 00:00	6.8	65	0	0	330	2	284	101400	0
22/03/2015 00:00	6.3	69	0	0	340	2	287	101500	0
22/03/2015 00:00	5.6	79	0	0	50	1	281	101500	0
22/03/2015 00:00	4.7	83	0	0	340	2	282	101500	0
22/03/2015 00:00	4.7	83	0	0	10	1	273	101500	0
23/03/2015 00:00	4.9	81	0	0	360	1	290	101600	0
23/03/2015 00:00	5.4	80	0	0	10	2	293	101600	0
23/03/2015 00:00	5.2	79	0	0	20	2	278	101500	0
23/03/2015 00:00	5.2	79	0	0	20	2	288	101500	0
23/03/2015 00:00	4.3	82	0	0	360	1	307	101600	0
23/03/2015 00:00	4.7	81	0	0	10	3	283	101600	0
23/03/2015 00:00	4.8	86	0	2	10	2	287	101700	0
23/03/2015 00:00	4.8	91	0	28	350	3	311	101800	0
23/03/2015 00:00	4.1	93	0	76	350	2	307	101800	0
23/03/2015 00:00	5.3	93	0	124	360	3	314	101900	0
23/03/2015 00:00	6.3	85	86	226	360	3	285	101900	0
23/03/2015 00:00	7.8	73	62	279	360	3	291	101900	0
23/03/2015 00:00	8.8	66	63	292	30	4	308	101900	0
23/03/2015 00:00	9.4	56	63	282	10	4	320	101800	0
23/03/2015 00:00	10	56	59	247	10	4	324	101800	0
23/03/2015 00:00	9.6	59	36	200	20	1	322	101800	0
23/03/2015 00:00	8.8	58	9	134	20	5	292	101800	0
23/03/2015 00:00	8.3	56	214	68	30	5	285	101900	0
23/03/2015 00:00	7.7	66	0	10	30	4	296	101900	0
23/03/2015 00:00	6.8	65	0	0	10	3	289	102000	0
23/03/2015 00:00	5.9	67	0	0	10	3	280	102100	0
23/03/2015 00:00	5.5	75	0	0	10	3	279	102100	0
23/03/2015 00:00	4.2	76	0	0	360	2	273	102100	0
23/03/2015 00:00	3.6	77	0	0	350	3	262	102100	0
24/03/2015 00:00	3	78	0	0	340	3	259	102100	0
24/03/2015 00:00	4.3	64	0	0	30	3	263	102100	0
24/03/2015 00:00	2.3	75	0	0	360	3	255	102100	0
24/03/2015 00:00	1.7	78	0	0	360	3	253	102200	0
24/03/2015 00:00	2	78	0	0	360	3	255	102200	0
24/03/2015 00:00	1.8	74	0	0	350	3	258	102200	0
24/03/2015 00:00	2.5	73	0	9	330	3	256	102200	0
24/03/2015 00:00	3.8	70	125	75	340	4	261	102300	0
24/03/2015 00:00	6.4	50	396	126	360	4	270	102300	0
24/03/2015 00:00	8	54	585	141	350	4	278	102300	0
24/03/2015 00:00	9	39	751	116	60	5	279	102300	0
24/03/2015 00:00	10.8	36	829	98	50	4	287	102300	0
24/03/2015 00:00	11.8	34	841	101	40	5	291	102300	0
24/03/2015 00:00	12.8	27	838	96	30	5	293	102300	0
24/03/2015 00:00	13	29	832	82	50	4	295	102300	0
24/03/2015 00:00	13	29	709	98	50	5	295	102200	0
24/03/2015 00:00	13	25	441	127	50	5	293	102200	0
24/03/2015 00:00	12.2	27	206	74	80	5	290	102200	0
24/03/2015 00:00	10.8	33	0	12	90	3	286	102200	0
24/03/2015 00:00	7.6	37	0	0	90	3	272	102300	0
24/03/2015 00:00	5.8	40	0	0	70	2	264	102300	0
24/03/2015 00:00	5.4	48	0	0	360	2	265	102300	0
24/03/2015 00:00	4.5	48	0	0	10	2	260	102300	0
24/03/2015 00:00	4.8	49	0	0	360	3	262	102300	0
25/03/2015 00:00	6	43	0	0	40	3	266	102300	0
25/03/2015 00:00	5.7	43	0	0	40	3	265	102300	0
25/03/2015 00:00	5.3	43	0	0	40	4	263	102200	0
25/03/2015 00:00	4	48	0	0	40	4	258	102300	0
25/03/2015 00:00	2.8	52	0	0	340	2	254	102200	0
25/03/2015 00:00	2.3	54	0	0	40	2	252	102200	0
[truncated: 6,762 more rows]
