# Supplementary material for: Hygrothermal simulation data of a living wall system for decentralized greywater treatment
Source: Data Brief. 2021 Dec 27;40:107741. doi: 10.1016/j.dib.2021.107741 (PMC8741426; doi:10.1016/j.dib.2021.107741)
Supplement: Supplementary file 1 [file mmc1.zip › DataInBrief_Submission/Output_Delphin_Condensation in wall.csv]

The simulated condensation mass in the investigated wall assemblies [g]
Date/Time	Brick wall_No greening	Brick wall_With greening	Precast concrete_No greening	Precast concrete_With greening	Limestone wall_No greening	Limestone wall_With greening	Double-shell wall_No greening	Double-shell wall_With greening
01/01/2018 00:00	0	0	0	0	0	0	0	0
01/01/2018 00:00	0	0	0	0	0	0	0	0
01/01/2018 00:00	0	0	0	0	0	0	0	0
01/01/2018 00:00	0	0	0	0	0	0	0	0
01/01/2018 00:00	0	0	0	0	0	0	0	0
01/01/2018 00:00	0	0	0	0	0	0	0	0
01/01/2018 00:00	0	0	0	0	0	0	0	0
01/01/2018 00:00	0	0	0	0	0	0	0	0
01/01/2018 00:00	0	0	0	0	0	0	0	0
01/01/2018 00:00	0	0	0	0	0	0	0	0
01/01/2018 00:00	0	0	0	0	0	0	0	0
01/01/2018 00:00	0	0	0	0	0	0	0	0
01/01/2018 00:00	0	0	0	0	0	0	0	0
01/01/2018 00:00	0	0	0	0	0	0	0	0
01/01/2018 00:00	0	0	0	0	0	0	0	0
01/01/2018 00:00	0	0	0	0	0	0	0	0
01/01/2018 00:00	0	0	0	0	0	0	0	0
01/01/2018 00:00	0	0	0	0	0	0	0	0
01/01/2018 00:00	0	0	0	0	0	0	0	0
01/01/2018 00:00	0	0	0	0	0	0	0	0
01/01/2018 00:00	0	0	0	0	0	0	0	0
01/01/2018 00:00	0	0	0	0	0	0	0	0
01/01/2018 00:00	0	0	0	0	0	0	0	0
01/01/2018 00:00	0	0	0	0	0	0	0	0
02/01/2018 00:00	0	0	0	0	0	0	0	0
02/01/2018 00:00	0	0	0	0	0	0	0	0
02/01/2018 00:00	0	0	0	0	0	0	0	0
02/01/2018 00:00	0	0	0	0	0	0	0	0
02/01/2018 00:00	0	0	0	0	0	0	0	0
02/01/2018 00:00	0	0	0	0	0	0	0	0
02/01/2018 00:00	0	0	0	0	0	0	0	0
02/01/2018 00:00	0	0	0	0	0	0	0	0
02/01/2018 00:00	0	0	0	0	0	0	0	0
02/01/2018 00:00	0	0	0	0	0	0	0	0
02/01/2018 00:00	0	0	0	0	0	0	0	0
02/01/2018 00:00	0	0	0	0	0	0	0	0
02/01/2018 00:00	0	0	0	0	0	0	0	0
02/01/2018 00:00	0	0	0	0	0	0	0	0
02/01/2018 00:00	0	0	0	0	0	0	0	0
02/01/2018 00:00	0	0	0	0	0	0	0	0
02/01/2018 00:00	0	0	0	0	0	0	0	0
02/01/2018 00:00	0	0	0	0	0	0	0	0
02/01/2018 00:00	0	0	0	0	0	0	0	0
02/01/2018 00:00	0	0	0	0	0	0	0	0
02/01/2018 00:00	0	0	0	0	0	0	0	0
02/01/2018 00:00	0	0	0	0	0	0	0	0
02/01/2018 00:00	0	0	0	0	0	0	0	0
02/01/2018 00:00	0	0	0	0	0	0	0	0
03/01/2018 00:00	0	0	0	0	0	0	0	0
03/01/2018 00:00	0	0	0	0	0	0	0	0
03/01/2018 00:00	0	0	0	0	0	0	0	0
03/01/2018 00:00	0	0	0	0	0	0	0	0
03/01/2018 00:00	0	0	0	0	0	0	0	0
03/01/2018 00:00	0	0	0	0	0	0	0	0
03/01/2018 00:00	0	0	0	0	0	0	0	0
03/01/2018 00:00	0	0	0	0	0	0	0	0
03/01/2018 00:00	0	0	0	0	0	0	0	0
03/01/2018 00:00	0	0	0	0	0	0	0	0
03/01/2018 00:00	0	0	0	0	0	0	0	0
03/01/2018 00:00	0	0	0	0	0	0	0	0
03/01/2018 00:00	0	0	0	0	0	0	0	0
03/01/2018 00:00	0	0	0	0	0	0	0	0
03/01/2018 00:00	0	0	0	0	0	0	0	0
03/01/2018 00:00	0	0	0	0	0	0	0	0
03/01/2018 00:00	0	0	0	0	0	0	0	0
03/01/2018 00:00	0	0	0	0	0	0	0	0
03/01/2018 00:00	0	0	0	0	0	0	0	0
03/01/2018 00:00	0	0	0	0	0	0	0	0
03/01/2018 00:00	0	0	0	0	0	0	0	0
03/01/2018 00:00	0	0	0	0	0	0	0	0
03/01/2018 00:00	0	0	0	0	0	0	0	0
03/01/2018 00:00	0	0	0	0	0	0	0	0
04/01/2018 00:00	0	0	0	0	0	0	0	0
04/01/2018 00:00	0	0	0	0	0	0	0	0
04/01/2018 00:00	0	0	0	0	0	0	0	0
04/01/2018 00:00	0	0	0	0	0	0	0	0
04/01/2018 00:00	0	0	0	0	0	0	0	0
04/01/2018 00:00	0	0	0	0	0	0	0	0
04/01/2018 00:00	0	0	0	0	0	0	0	0
04/01/2018 00:00	0	0	0	0	0	0	0	0
04/01/2018 00:00	0	0	0	0	0	0	0	0
04/01/2018 00:00	0	0	0	0	0	0	0	0
04/01/2018 00:00	0	0	0	0	0	0	0	0
04/01/2018 00:00	0	0	0	0	0	0	0	0
04/01/2018 00:00	0	0	0	0	0	0	0	0
04/01/2018 00:00	0	0	0	0	0	0	0	0
04/01/2018 00:00	0	0	0	0	0	0	0	0
04/01/2018 00:00	0	0	0	0	0	0	0	0
04/01/2018 00:00	0	0	0	0	0	0	0	0
04/01/2018 00:00	0	0	0	0	0	0	0	0
04/01/2018 00:00	0	0	0	0	0	0	0	0
04/01/2018 00:00	0	0	0	0	0	0	0	0
04/01/2018 00:00	0	0	0	0	0	0	0	0
04/01/2018 00:00	0	0	0	0	0	0	0	0
04/01/2018 00:00	0	0	0	0	0	0	0	0
04/01/2018 00:00	0	0	0	0	0	0	0	0
05/01/2018 00:00	0	0	0	0	0	0	0	0
05/01/2018 00:00	0	0	0	0	0	0	0	0
05/01/2018 00:00	0	0	0	0	0	0	0	0
05/01/2018 00:00	0	0	0	0	0	0	0	0
05/01/2018 00:00	0	0	0	0	0	0	0	0
05/01/2018 00:00	0	0	0	0	0	0	0	0
05/01/2018 00:00	0	0	0	0	0	0	0	0
05/01/2018 00:00	0	0	0	0	0	0	0	0
05/01/2018 00:00	0	0	0	0	0	0	0	0
05/01/2018 00:00	0	0	0	0	0	0	0	0
05/01/2018 00:00	0	0	0	0	0	0	0	0
05/01/2018 00:00	0	0	0	0	0	0	0	0
05/01/2018 00:00	0	0	0	0	0	0	0	0
05/01/2018 00:00	0	0	0	0	0	0	0	0
05/01/2018 00:00	0	0	0	0	0	0	0	0
05/01/2018 00:00	0	0	0	0	0	0	0	0
05/01/2018 00:00	0	0	0	0	0	0	0	0
05/01/2018 00:00	0	0	0	0	0	0	0	0
05/01/2018 00:00	0	0	0	0	0	0	0	0
05/01/2018 00:00	0	0	0	0	0	0	0	0
05/01/2018 00:00	0	0	0	0	0	0	0	0
05/01/2018 00:00	0	0	0	0	0	0	0	0
05/01/2018 00:00	0	0	0	0	0	0	0	0
05/01/2018 00:00	0	0	0	0	0	0	0	0
06/01/2018 00:00	0	0	0	0	0	0	0	0
06/01/2018 00:00	0	0	0	0	0	0	0	0
06/01/2018 00:00	0	0	0	0	0	0	0	0
06/01/2018 00:00	0	0	0	0	0	0	0	0
06/01/2018 00:00	0	0	0	0	0	0	0	0
06/01/2018 00:00	0	0	0	0	0	0	0	0
06/01/2018 00:00	0	0	0	0	0	0	0	0
06/01/2018 00:00	0	0	0	0	0	0	0	0
06/01/2018 00:00	0	0	0	0	0	0	0	0
06/01/2018 00:00	0	0	0	0	0	0	0	0
06/01/2018 00:00	0	0	0	0	0	0	0	0
06/01/2018 00:00	0	0	0	0	0	0	0	0
06/01/2018 00:00	0	0	0	0	0	0	0	0
06/01/2018 00:00	0	0	0	0	0	0	0	0
06/01/2018 00:00	0	0	0	0	0	0	0	0
06/01/2018 00:00	0	0	0	0	0	0	0	0
06/01/2018 00:00	0	0	0	0	0	0	0	0
06/01/2018 00:00	0	0	0	0	0	0	0	0
06/01/2018 00:00	0	0	0	0	0	0	0	0
06/01/2018 00:00	0	0	0	0	0	0	0	0
06/01/2018 00:00	0	0	0	0	0	0	0	0
06/01/2018 00:00	0	0	0	0	0	0	0	0
06/01/2018 00:00	0	0	0	0	0	0	0	0
06/01/2018 00:00	0	0	0	0	0	0	0	0
07/01/2018 00:00	0	0	0	0	0	0	0	0
07/01/2018 00:00	0	0	0	0	0	0	0	0
07/01/2018 00:00	0	0	0	0	0	0	0	0
07/01/2018 00:00	0	0	0	0	0	0	0	0
07/01/2018 00:00	0	0	0	0	0	0	0	0
07/01/2018 00:00	0	0	0	0	0	0	0	0
07/01/2018 00:00	0	0	0	0	0	0	0	0
07/01/2018 00:00	0	0	0	0	0	0	0	0
07/01/2018 00:00	0	0	0	0	0	0	0	0
07/01/2018 00:00	0	0	0	0	0	0	0	0
07/01/2018 00:00	0	0	0	0	0	0	0	0
07/01/2018 00:00	0	0	0	0	0	0	0	0
07/01/2018 00:00	0	0	0	0	0	0	0	0
07/01/2018 00:00	0	0	0	0	0	0	0	0
07/01/2018 00:00	0	0	0	0	0	0	0	0
07/01/2018 00:00	0	0	0	0	0	0	0	0
07/01/2018 00:00	0	0	0	0	0	0	0	0
07/01/2018 00:00	0	0	0	0	0	0	0	0
07/01/2018 00:00	0	0	0	0	0	0	0	0
07/01/2018 00:00	0	0	0	0	0	0	0	0
07/01/2018 00:00	0	0	0	0	0	0	0	0
07/01/2018 00:00	0	0	0	0	0	0	0	0
07/01/2018 00:00	0	0	0	0	0	0	0	0
07/01/2018 00:00	0	0	0	0	0	0	0	0
08/01/2018 00:00	0	0	0	0	0	0	0	0
08/01/2018 00:00	0	0	0	0	0	0	0	0
08/01/2018 00:00	0	0	0	0	0	0	0	0
08/01/2018 00:00	0	0	0	0	0	0	0	0
08/01/2018 00:00	0	0	0	0	0	0	0	0
08/01/2018 00:00	0	0	0	0	0	0	0	0
08/01/2018 00:00	0	0	0	0	0	0	0	0
08/01/2018 00:00	0	0	0	0	0	0	0	0
08/01/2018 00:00	0	0	0	0	0	0	0	0
08/01/2018 00:00	0	0	0	0	0	0	0	0
08/01/2018 00:00	0	0	0	0	0	0	0	0
08/01/2018 00:00	0	0	0	0	0	0	0	0
08/01/2018 00:00	0	0	0	0	0	0	0	0
08/01/2018 00:00	0	0	0	0	0	0	0	0
08/01/2018 00:00	0	0	0	0	0	0	0	0
08/01/2018 00:00	0	0	0	0	0	0	0	0
08/01/2018 00:00	0	0	0	0	0	0	0	0
08/01/2018 00:00	0	0	0	0	0	0	0	0
08/01/2018 00:00	0	0	0	0	0	0	0	0
08/01/2018 00:00	0	0	0	0	0	0	0	0
08/01/2018 00:00	0	0	0	0	0	0	0	0
08/01/2018 00:00	0	0	0	0	0	0	0	0
08/01/2018 00:00	0	0	0	0	0	0	0	0
08/01/2018 00:00	0	0	0	0	0	0	0	0
09/01/2018 00:00	0	0	0	0	0	0	0	0
09/01/2018 00:00	0	0	0	0	0	0	0	0
09/01/2018 00:00	0	0	0	0	0	0	0	0
09/01/2018 00:00	0	0	0	0	0	0	0	0
09/01/2018 00:00	0	0	0	0	0	0	0	0
09/01/2018 00:00	0	0	0	0	0	0	0	0
09/01/2018 00:00	0	0	0	0	0	0	0	0
09/01/2018 00:00	0	0	0	0	0	0	0	0
09/01/2018 00:00	0	0	0	0	0	0	0	0
09/01/2018 00:00	0	0	0	0	0	0	0	0
09/01/2018 00:00	0	0	0	0	0	0	0	0
09/01/2018 00:00	0	0	0	0	0	0	0	0
09/01/2018 00:00	0	0	0	0	0	0	0	0
09/01/2018 00:00	0	0	0	0	0	0	0	0
09/01/2018 00:00	0	0	0	0	0	0	0	0
09/01/2018 00:00	0	0	0	0	0	0	0	0
09/01/2018 00:00	0	0	0	0	0	0	0	0
09/01/2018 00:00	0	0	0	0	0	0	0	0
09/01/2018 00:00	0	0	0	0	0	0	0	0
09/01/2018 00:00	0	0	0	0	0	0	0	0
09/01/2018 00:00	0	0	0	0	0	0	0	0
09/01/2018 00:00	0	0	0	0	0	0	0	0
09/01/2018 00:00	0	0	0	0	0	0	0	0
09/01/2018 00:00	0	0	0	0	0	0	0	0
10/01/2018 00:00	0	0	0	0	0	0	0	0
10/01/2018 00:00	0	0	0	0	0	0	0	0
10/01/2018 00:00	0	0	0	0	0	0	0	0
10/01/2018 00:00	0	0	0	0	0	0	0	0
10/01/2018 00:00	0	0	0	0	0	0	0	0
10/01/2018 00:00	0	0	0	0	0	0	0	0
10/01/2018 00:00	0	0	0	0	0	0	0	0
10/01/2018 00:00	0	0	0	0	0	0	0	0
10/01/2018 00:00	0	0	0	0	0	0	0	0
10/01/2018 00:00	0	0	0	0	0	0	0	0
10/01/2018 00:00	0	0	0	0	0	0	0	0
10/01/2018 00:00	0	0	0	0	0	0	0	0
10/01/2018 00:00	0	0	0	0	0	0	0	0
10/01/2018 00:00	0	0	0	0	0	0	0	0
10/01/2018 00:00	0	0	0	0	0	0	0	0
10/01/2018 00:00	0	0	0	0	0	0	0	0
10/01/2018 00:00	0	0	0	0	0	0	0	0
10/01/2018 00:00	0	0	0	0	0	0	0	0
10/01/2018 00:00	0	0	0	0	0	0	0	0
10/01/2018 00:00	0	0	0	0	0	0	0	0
10/01/2018 00:00	0	0	0	0	0	0	0	0
10/01/2018 00:00	0	0	0	0	0	0	0	0
10/01/2018 00:00	0	0	0	0	0	0	0	0
10/01/2018 00:00	0	0	0	0	0	0	0	0
11/01/2018 00:00	0	0	0	0	0	0	0	0
11/01/2018 00:00	0	0	0	0	0	0	0	0
11/01/2018 00:00	0	0	0	0	0	0	0	0
11/01/2018 00:00	0	0	0	0	0	0	0	0
11/01/2018 00:00	0	0	0	0	0	0	0	0
11/01/2018 00:00	0	0	0	0	0	0	0	0
11/01/2018 00:00	0	0	0	0	0	0	0	0
11/01/2018 00:00	0	0	0	0	0	0	0	0
11/01/2018 00:00	0	0	0	0	0	0	0	0
11/01/2018 00:00	0	0	0	0	0	0	0	0
11/01/2018 00:00	0	0	0	0	0	0	0	0
11/01/2018 00:00	0	0	0	0	0	0	0	0
11/01/2018 00:00	0	0	0	0	0	0	0	0
11/01/2018 00:00	0	0	0	0	0	0	0	0
11/01/2018 00:00	0	0	0	0	0	0	0	0
11/01/2018 00:00	0	0	0	0	0	0	0	0
11/01/2018 00:00	0	0	0	0	0	0	0	0
11/01/2018 00:00	0	0	0	0	0	0	0	0
11/01/2018 00:00	0	0	0	0	0	0	0	0
11/01/2018 00:00	0	0	0	0	0	0	0	0
11/01/2018 00:00	0	0	0	0	0	0	0	0
11/01/2018 00:00	0	0	0	0	0	0	0	0
11/01/2018 00:00	0	0	0	0	0	0	0	0
11/01/2018 00:00	0	0	0	0	0	0	0	0
12/01/2018 00:00	0	0	0	0	0	0	0	0
12/01/2018 00:00	0	0	0	0	0	0	0	0
12/01/2018 00:00	0	0	0	0	0	0	0	0
12/01/2018 00:00	0	0	0	0	0	0	0	0
12/01/2018 00:00	0	0	0	0	0	0	0	0
12/01/2018 00:00	0	0	0	0	0	0	0	0
12/01/2018 00:00	0	0	0	0	0	0	0	0
12/01/2018 00:00	0	0	0	0	0	0	0	0
12/01/2018 00:00	0	0	0	0	0	0	0	0
12/01/2018 00:00	0	0	0	0	0	0	0	0
12/01/2018 00:00	0	0	0	0	0	0	0	0
12/01/2018 00:00	0	0	0	0	0	0	0	0
12/01/2018 00:00	0	0	0	0	0	0	0	0
12/01/2018 00:00	0	0	0	0	0	0	0	0
12/01/2018 00:00	0	0	0	0	0	0	0	0
12/01/2018 00:00	0	0	0	0	0	0	0	0
12/01/2018 00:00	0	0	0	0	0	0	0	0
12/01/2018 00:00	0	0	0	0	0	0	0	0
12/01/2018 00:00	0	0	0	0	0	0	0	0
12/01/2018 00:00	0	0	0	0	0	0	0	0
12/01/2018 00:00	0	0	0	0	0	0	0	0
12/01/2018 00:00	0	0	0	0	0	0	0	0
12/01/2018 00:00	0	0	0	0	0	0	0	0
12/01/2018 00:00	0	0	0	0	0	0	0	0
13/01/2018 00:00	0	0	0	0	0	0	0	0
13/01/2018 00:00	0	0	0	0	0	0	0	0
13/01/2018 00:00	0	0	0	0	0	0	0	0
13/01/2018 00:00	0	0	0	0	0	0	0	0
13/01/2018 00:00	0	0	0	0	0	0	0	0
13/01/2018 00:00	0	0	0	0	0	0	0	0
13/01/2018 00:00	0	0	0	0	0	0	0	0
13/01/2018 00:00	0	0	0	0	0	0	0	0
13/01/2018 00:00	0	0	0	0	0	0	0	0
13/01/2018 00:00	0	0	0	0	0	0	0	0
13/01/2018 00:00	0	0	0	0	0	0	0	0
13/01/2018 00:00	0	0	0	0	0	0	0	0
13/01/2018 00:00	0	0	0	0	0	0	0	0
13/01/2018 00:00	0	0	0	0	0	0	0	0
13/01/2018 00:00	0	0	0	0	0	0	0	0
13/01/2018 00:00	0	0	0	0	0	0	0	0
13/01/2018 00:00	0	0	0	0	0	0	0	0
13/01/2018 00:00	0	0	0	0	0	0	0	0
13/01/2018 00:00	0	0	0	0	0	0	0	0
13/01/2018 00:00	0	0	0	0	0	0	0	0
13/01/2018 00:00	0	0	0	0	0	0	0	0
13/01/2018 00:00	0	0	0	0	0	0	0	0
13/01/2018 00:00	0	0	0	0	0	0	0	0
13/01/2018 00:00	0	0	0	0	0	0	0	0
14/01/2018 00:00	0	0	0	0	0	0	0	0
14/01/2018 00:00	0	0	0	0	0	0	0	0
14/01/2018 00:00	0	0	0	0	0	0	0	0
14/01/2018 00:00	0	0	0	0	0	0	0	0
14/01/2018 00:00	0	0	0	0	0	0	0	0
14/01/2018 00:00	0	0	0	0	0	0	0	0
14/01/2018 00:00	0	0	0	0	0	0	0	0
14/01/2018 00:00	0	0	0	0	0	0	0	0
14/01/2018 00:00	0	0	0	0	0	0	0	0
14/01/2018 00:00	0	0	0	0	0	0	0	0
14/01/2018 00:00	0	0	0	0	0	0	0	0
14/01/2018 00:00	0	0	0	0	0	0	0	0
14/01/2018 00:00	0	0	0	0	0	0	0	0
14/01/2018 00:00	0	0	0	0	0	0	0	0
14/01/2018 00:00	0	0	0	0	0	0	0	0
14/01/2018 00:00	0	0	0	0	0	0	0	0
14/01/2018 00:00	0	0	0	0	0	0	0	0
14/01/2018 00:00	0	0	0	0	0	0	0	0
14/01/2018 00:00	0	0	0	0	0	0	0	0
14/01/2018 00:00	0	0	0	0	0	0	0	0
14/01/2018 00:00	0	0	0	0	0	0	0	0
14/01/2018 00:00	0	0	0	0	0	0	0	0
14/01/2018 00:00	0	0	0	0	0	0	0	0
14/01/2018 00:00	0	0	0	0	0	0	0	0
15/01/2018 00:00	0	0	0	0	0	0	0	0
15/01/2018 00:00	0	0	0	0	0	0	0	0
15/01/2018 00:00	0	0	0	0	0	0	0	0
15/01/2018 00:00	0	0	0	0	0	0	0	0
15/01/2018 00:00	0	0	0	0	0	0	0	0
15/01/2018 00:00	0	0	0	0	0	0	0	0
15/01/2018 00:00	0	0	0	0	0	0	0	0
15/01/2018 00:00	0	0	0	0	0	0	0	0
15/01/2018 00:00	0	0	0	0	0	0	0	0
15/01/2018 00:00	0	0	0	0	0	0	0	0
15/01/2018 00:00	0	0	0	0	0	0	0	0
15/01/2018 00:00	0	0	0	0	0	0	0	0
15/01/2018 00:00	0	0	0	0	0	0	0	0
15/01/2018 00:00	0	0	0	0	0	0	0	0
15/01/2018 00:00	0	0	0	0	0	0	0	0
15/01/2018 00:00	0	0	0	0	0	0	0	0
15/01/2018 00:00	0	0	0	0	0	0	0	0
15/01/2018 00:00	0	0	0	0	0	0	0	0
15/01/2018 00:00	0	0	0	0	0	0	0	0
15/01/2018 00:00	0	0	0	0	0	0	0	0
15/01/2018 00:00	0	0	0	0	0	0	0	0
15/01/2018 00:00	0	0	0	0	0	0	0	0
15/01/2018 00:00	0	0	0	0	0	0	0	0
15/01/2018 00:00	0	0	0	0	0	0	0	0
16/01/2018 00:00	0	0	0	0	0	0	0	0
16/01/2018 00:00	0	0	0	0	0	0	0	0
16/01/2018 00:00	0	0	0	0	0	0	0	0
16/01/2018 00:00	0	0	0	0	0	0	0	0
16/01/2018 00:00	0	0	0	0	0	0	0	0
16/01/2018 00:00	0	0	0	0	0	0	0	0
16/01/2018 00:00	0	0	0	0	0	0	0	0
16/01/2018 00:00	0	0	0	0	0	0	0	0
16/01/2018 00:00	0	0	0	0	0	0	0	0
16/01/2018 00:00	0	0	0	0	0	0	0	0
16/01/2018 00:00	0	0	0	0	0	0	0	0
16/01/2018 00:00	0	0	0	0	0	0	0	0
16/01/2018 00:00	0	0	0	0	0	0	0	0
16/01/2018 00:00	0	0	0	0	0	0	0	0
16/01/2018 00:00	0	0	0	0	0	0	0	0
16/01/2018 00:00	0	0	0	0	0	0	0	0
16/01/2018 00:00	0	0	0	0	0	0	0	0
16/01/2018 00:00	0	0	0	0	0	0	0	0
16/01/2018 00:00	0	0	0	0	0	0	0	0
16/01/2018 00:00	0	0	0	0	0	0	0	0
16/01/2018 00:00	0	0	0	0	0	0	0	0
16/01/2018 00:00	0	0	0	0	0	0	0	0
16/01/2018 00:00	0	0	0	0	0	0	0	0
16/01/2018 00:00	0	0	0	0	0	0	0	0
17/01/2018 00:00	0	0	0	0	0	0	0	0
17/01/2018 00:00	0	0	0	0	0	0	0	0
17/01/2018 00:00	0	0	0	0	0	0	0	0
17/01/2018 00:00	0	0	0	0	0	0	0	0
17/01/2018 00:00	0	0	0	0	0	0	0	0
17/01/2018 00:00	0	0	0	0	0	0	0	0
17/01/2018 00:00	0	0	0	0	0	0	0	0
17/01/2018 00:00	0	0	0	0	0	0	0	0
17/01/2018 00:00	0	0	0	0	0	0	0	0
17/01/2018 00:00	0	0	0	0	0	0	0	0
17/01/2018 00:00	0	0	0	0	0	0	0	0
17/01/2018 00:00	0	0	0	0	0	0	0	0
17/01/2018 00:00	0	0	0	0	0	0	0	0
17/01/2018 00:00	0	0	0	0	0	0	0	0
17/01/2018 00:00	0	0	0	0	0	0	0	0
17/01/2018 00:00	0	0	0	0	0	0	0	0
17/01/2018 00:00	0	0	0	0	0	0	0	0
17/01/2018 00:00	0	0	0	0	0	0	0	0
17/01/2018 00:00	0	0	0	0	0	0	0	0
17/01/2018 00:00	0	0	0	0	0	0	0	0
17/01/2018 00:00	0	0	0	0	0	0	0	0
17/01/2018 00:00	0	0	0	0	0	0	0	0
17/01/2018 00:00	0	0	0	0	0	0	0	0
17/01/2018 00:00	0	0	0	0	0	0	0	0
18/01/2018 00:00	0	0	0	0	0	0	0	0
18/01/2018 00:00	0	0	0	0	0	0	0	0
18/01/2018 00:00	0	0	0	0	0	0	0	0
18/01/2018 00:00	0	0	0	0	0	0	0	0
18/01/2018 00:00	0	0	0	0	0	0	0	0
18/01/2018 00:00	0	0	0	0	0	0	0	0
18/01/2018 00:00	0	0	0	0	0	0	0	0
18/01/2018 00:00	0	0	0	0	0	0	0	0
18/01/2018 00:00	0	0	0	0	0	0	0	0
18/01/2018 00:00	0	0	0	0	0	0	0	0
18/01/2018 00:00	0	0	0	0	0	0	0	0
18/01/2018 00:00	0	0	0	0	0	0	0	0
18/01/2018 00:00	0	0	0	0	0	0	0	0
18/01/2018 00:00	0	0	0	0	0	0	0	0
18/01/2018 00:00	0	0	0	0	0	0	0	0
18/01/2018 00:00	0	0	0	0	0	0	0	0
18/01/2018 00:00	0	0	0	0	0	0	0	0
18/01/2018 00:00	0	0	0	0	0	0	0	0
18/01/2018 00:00	0	0	0	0	0	0	0	0
18/01/2018 00:00	0	0	0	0	0	0	0	0
18/01/2018 00:00	0	0	0	0	0	0	0	0
18/01/2018 00:00	0	0	0	0	0	0	0	0
18/01/2018 00:00	0	0	0	0	0	0	0	0
18/01/2018 00:00	0	0	0	0	0	0	0	0
19/01/2018 00:00	0	0	0	0	0	0	0	0
19/01/2018 00:00	0	0	0	0	0	0	0	0
19/01/2018 00:00	0	0	0	0	0	0	0	0
19/01/2018 00:00	0	0	0	0	0	0	0	0
19/01/2018 00:00	0	0	0	0	0	0	0	0
19/01/2018 00:00	0	0	0	0	0	0	0	0
19/01/2018 00:00	0	0	0	0	0	0	0	0
19/01/2018 00:00	0	0	0	0	0	0	0	0
19/01/2018 00:00	0	0	0	0	0	0	0	0
19/01/2018 00:00	0	0	0	0	0	0	0	0
19/01/2018 00:00	0	0	0	0	0	0	0	0
19/01/2018 00:00	0	0	0	0	0	0	0	0
19/01/2018 00:00	0	0	0	0	0	0	0	0
19/01/2018 00:00	0	0	0	0	0	0	0	0
19/01/2018 00:00	0	0	0	0	0	0	0	0
19/01/2018 00:00	0	0	0	0	0	0	0	0
19/01/2018 00:00	0	0	0	0	0	0	0	0
19/01/2018 00:00	0	0	0	0	0	0	0	0
19/01/2018 00:00	0	0	0	0	0	0	0	0
19/01/2018 00:00	0	0	0	0	0	0	0	0
19/01/2018 00:00	0	0	0	0	0	0	0	0
19/01/2018 00:00	0	0	0	0	0	0	0	0
19/01/2018 00:00	0	0	0	0	0	0	0	0
19/01/2018 00:00	0	0	0	0	0	0	0	0
20/01/2018 00:00	0	0	0	0	0	0	0	0
20/01/2018 00:00	0	0	0	0	0	0	0	0
20/01/2018 00:00	0	0	0	0	0	0	0	0
20/01/2018 00:00	0	0	0	0	0	0	0	0
20/01/2018 00:00	0	0	0	0	0	0	0	0
20/01/2018 00:00	0	0	0	0	0	0	0	0
20/01/2018 00:00	0	0	0	0	0	0	0	0
20/01/2018 00:00	0	0	0	0	0	0	0	0
20/01/2018 00:00	0	0	0	0	0	0	0	0
20/01/2018 00:00	0	0	0	0	0	0	0	0
20/01/2018 00:00	0	0	0	0	0	0	0	0
20/01/2018 00:00	0	0	0	0	0	0	0	0
20/01/2018 00:00	0	0	0	0	0	0	0	0
20/01/2018 00:00	0	0	0	0	0	0	0	0
20/01/2018 00:00	0	0	0	0	0	0	0	0
20/01/2018 00:00	0	0	0	0	0	0	0	0
20/01/2018 00:00	0	0	0	0	0	0	0	0
20/01/2018 00:00	0	0	0	0	0	0	0	0
20/01/2018 00:00	0	0	0	0	0	0	0	0
20/01/2018 00:00	0	0	0	0	0	0	0	0
20/01/2018 00:00	0	0	0	0	0	0	0	0
20/01/2018 00:00	0	0	0	0	0	0	0	0
20/01/2018 00:00	0	0	0	0	0	0	0	0
20/01/2018 00:00	0	0	0	0	0	0	0	0
21/01/2018 00:00	0	0	0	0	0	0	0	0
21/01/2018 00:00	0	0	0	0	0	0	0	0
21/01/2018 00:00	0	0	0	0	0	0	0	0
21/01/2018 00:00	0	0	0	0	0	0	0	0
21/01/2018 00:00	0	0	0	0	0	0	0	0
21/01/2018 00:00	0	0	0	0	0	0	0	0
21/01/2018 00:00	0	0	0	0	0	0	0	0
21/01/2018 00:00	0	0	0	0	0	0	0	0
21/01/2018 00:00	0	0	0	0	0	0	0	0
21/01/2018 00:00	0	0	0	0	0	0	0	0
21/01/2018 00:00	0	0	0	0	0	0	0	0
21/01/2018 00:00	0	0	0	0	0	0	0	0
21/01/2018 00:00	0	0	0	0	0	0	0	0
21/01/2018 00:00	0	0	0	0	0	0	0	0
21/01/2018 00:00	0	0	0	0	0	0	0	0
21/01/2018 00:00	0	0	0	0	0	0	0	0
21/01/2018 00:00	0	0	0	0	0	0	0	0
21/01/2018 00:00	0	0	0	0	0	0	0	0
21/01/2018 00:00	0	0	0	0	0	0	0	0
21/01/2018 00:00	0	0	0	0	0	0	0	0
21/01/2018 00:00	0	0	0	0	0	0	0	0
21/01/2018 00:00	0	0	0	0	0	0	0	0
21/01/2018 00:00	0	0	0	0	0	0	0	0
21/01/2018 00:00	0	0	0	0	0	0	0	0
22/01/2018 00:00	0	0	0	0	0	0	0	0
22/01/2018 00:00	0	0	0	0	0	0	0	0
22/01/2018 00:00	0	0	0	0	0	0	0	0
22/01/2018 00:00	0	0	0	0	0	0	0	0
22/01/2018 00:00	0	0	0	0	0	0	0	0
22/01/2018 00:00	0	0	0	0	0	0	0	0
22/01/2018 00:00	0	0	0	0	0	0	0	0
22/01/2018 00:00	0	0	0	0	0	0	0	0
22/01/2018 00:00	0	0	0	0	0	0	0	0
22/01/2018 00:00	0	0	0	0	0	0	0	0
22/01/2018 00:00	0	0	0	0	0	0	0	0
22/01/2018 00:00	0	0	0	0	0	0	0	0
22/01/2018 00:00	0	0	0	0	0	0	0	0
22/01/2018 00:00	0	0	0	0	0	0	0	0
22/01/2018 00:00	0	0	0	0	0	0	0	0
22/01/2018 00:00	0	0	0	0	0	0	0	0
22/01/2018 00:00	0	0	0	0	0	0	0	0
22/01/2018 00:00	0	0	0	0	0	0	0	0
22/01/2018 00:00	0	0	0	0	0	0	0	0
22/01/2018 00:00	0	0	0	0	0	0	0	0
22/01/2018 00:00	0	0	0	0	0	0	0	0
22/01/2018 00:00	0	0	0	0	0	0	0	0
22/01/2018 00:00	0	0	0	0	0	0	0	0
22/01/2018 00:00	0	0	0	0	0	0	0	0
23/01/2018 00:00	0	0	0	0	0	0	0	0
23/01/2018 00:00	0	0	0	0	0	0	0	0
23/01/2018 00:00	0	0	0	0	0	0	0	0
23/01/2018 00:00	0	0	0	0	0	0	0	0
23/01/2018 00:00	0	0	0	0	0	0	0	0
23/01/2018 00:00	0	0	0	0	0	0	0	0
23/01/2018 00:00	0	0	0	0	0	0	0	0
23/01/2018 00:00	0	0	0	0	0	0	0	0
23/01/2018 00:00	0	0	0	0	0	0	0	0
23/01/2018 00:00	0	0	0	0	0	0	0	0
23/01/2018 00:00	0	0	0	0	0	0	0	0
23/01/2018 00:00	0	0	0	0	0	0	0	0
23/01/2018 00:00	0	0	0	0	0	0	0	0
23/01/2018 00:00	0	0	0	0	0	0	0	0
23/01/2018 00:00	0	0	0	0	0	0	0	0
23/01/2018 00:00	0	0	0	0	0	0	0	0
23/01/2018 00:00	0	0	0	0	0	0	0	0
23/01/2018 00:00	0	0	0	0	0	0	0	0
23/01/2018 00:00	0	0	0	0	0	0	0	0
23/01/2018 00:00	0	0	0	0	0	0	0	0
23/01/2018 00:00	0	0	0	0	0	0	0	0
23/01/2018 00:00	0	0	0	0	0	0	0	0
23/01/2018 00:00	0	0	0	0	0	0	0	0
23/01/2018 00:00	0	0	0	0	0	0	0	0
24/01/2018 00:00	0	0	0	0	0	0	0	0
24/01/2018 00:00	0	0	0	0	0	0	0	0
24/01/2018 00:00	0	0	0	0	0	0	0	0
24/01/2018 00:00	0	0	0	0	0	0	0	0
24/01/2018 00:00	0	0	0	0	0	0	0	0
24/01/2018 00:00	0	0	0	0	0	0	0	0
24/01/2018 00:00	0	0	0	0	0	0	0	0
24/01/2018 00:00	0	0	0	0	0	0	0	0
24/01/2018 00:00	0	0	0	0	0	0	0	0
24/01/2018 00:00	0	0	0	0	0	0	0	0
24/01/2018 00:00	0	0	0	0	0	0	0	0
24/01/2018 00:00	0	0	0	0	0	0	0	0
24/01/2018 00:00	0	0	0	0	0	0	0	0
24/01/2018 00:00	0	0	0	0	0	0	0	0
24/01/2018 00:00	0	0	0	0	0	0	0	0
24/01/2018 00:00	0	0	0	0	0	0	0	0
24/01/2018 00:00	0	0	0	0	0	0	0	0
24/01/2018 00:00	0	0	0	0	0	0	0	0
24/01/2018 00:00	0	0	0	0	0	0	0	0
24/01/2018 00:00	0	0	0	0	0	0	0	0
24/01/2018 00:00	0	0	0	0	0	0	0	0
24/01/2018 00:00	0	0	0	0	0	0	0	0
24/01/2018 00:00	0	0	0	0	0	0	0	0
24/01/2018 00:00	0	0	0	0	0	0	0	0
25/01/2018 00:00	0	0	0	0	0	0	0	0
25/01/2018 00:00	0	0	0	0	0	0	0	0
25/01/2018 00:00	0	0	0	0	0	0	0	0
25/01/2018 00:00	0	0	0	0	0	0	0	0
25/01/2018 00:00	0	0	0	0	0	0	0	0
25/01/2018 00:00	0	0	0	0	0	0	0	0
25/01/2018 00:00	0	0	0	0	0	0	0	0
25/01/2018 00:00	0	0	0	0	0	0	0	0
25/01/2018 00:00	0	0	0	0	0	0	0	0
25/01/2018 00:00	0	0	0	0	0	0	0	0
25/01/2018 00:00	0	0	0	0	0	0	0	0
25/01/2018 00:00	0	0	0	0	0	0	0	0
25/01/2018 00:00	0	0	0	0	0	0	0	0
25/01/2018 00:00	0	0	0	0	0	0	0	0
25/01/2018 00:00	0	0	0	0	0	0	2.844	0
25/01/2018 00:00	0	0	0	0	0	0	5.29383	0
25/01/2018 00:00	0	0	0.128506	0	0	0	12.0345	0
25/01/2018 00:00	0	0	0.456491	0	0	0	21.6135	0
25/01/2018 00:00	0	0	0	0	0	0	14.5654	0
25/01/2018 00:00	0	0	0	0	0	0	7.4675	0
25/01/2018 00:00	0	0	0	0	0	0	7.85147	0
25/01/2018 00:00	0	0	0	0	1.41338	0	11.8893	0
25/01/2018 00:00	0	0	0	0	1.77806	0	12.4724	0
25/01/2018 00:00	0	0	0	0	0.0186594	0	0.705955	0
26/01/2018 00:00	0	0	0	0	1.16226	0	0	0
26/01/2018 00:00	0	0	0	0	0.0979652	0	0	0
26/01/2018 00:00	0	0	0	0	0	0	0	0
26/01/2018 00:00	0	0	0	0	0	0	0	0
26/01/2018 00:00	0	0	0	0	0	0	0	0
26/01/2018 00:00	0	0	0	0	0	0	0	0
26/01/2018 00:00	0	0	0	0	0	0	0	0
26/01/2018 00:00	0	0	0	0	0	0	0	0
26/01/2018 00:00	0.231268	0	3.94767	0	4.69897	0	5.63326	0
26/01/2018 00:00	0	0	0.291604	0	0.161106	0	1.26974	0
26/01/2018 00:00	0	0	0	0	0	0	0	0
26/01/2018 00:00	0	0	0	0	0	0	0	0
26/01/2018 00:00	0	0	0	0	0	0	0	0
26/01/2018 00:00	0	0	0	0	0	0	0	0
26/01/2018 00:00	0	0	0	0	0	0	0	0
26/01/2018 00:00	0	0	0	0	0	0	0	0
26/01/2018 00:00	0	0	0	0	0	0	0	0
26/01/2018 00:00	0	0	0	0	0	0	0	0
26/01/2018 00:00	0	0	0	0	0	0	0	0
26/01/2018 00:00	0	0	0	0	0	0	0	0
26/01/2018 00:00	0	0	0	0	0	0	0	0
26/01/2018 00:00	0	0	0	0	0	0	0	0
26/01/2018 00:00	0	0	0	0	0	0	0	0
26/01/2018 00:00	0	0	0	0	0	0	0	0
27/01/2018 00:00	0	0	0	0	0	0	0	0
27/01/2018 00:00	0	0	0	0	0	0	0	0
27/01/2018 00:00	0	0	0	0	0	0	0	0
27/01/2018 00:00	0	0	0	0	0	0	0	0
27/01/2018 00:00	0	0	0	0	0	0	0	0
27/01/2018 00:00	0	0	0	0	0	0	0	0
27/01/2018 00:00	0	0	0	0	0	0	0	0
27/01/2018 00:00	0	0	0	0	0	0	0	0
27/01/2018 00:00	0	0	0	0	0	0	0	0
27/01/2018 00:00	0	0	0	0	0	0	0	0
27/01/2018 00:00	0	0	0	0	0	0	0	0
27/01/2018 00:00	0	0	0	0	0	0	0	0
27/01/2018 00:00	0	0	0	0	0	0	0	0
27/01/2018 00:00	0	0	0	0	0	0	0	0
27/01/2018 00:00	0	0	0	0	0	0	0	0
27/01/2018 00:00	0	0	0	0	0	0	0	0
27/01/2018 00:00	0	0	0	0	0	0	0	0
27/01/2018 00:00	0	0	0	0	0	0	0	0
27/01/2018 00:00	0	0	0	0	0	0	0	0
27/01/2018 00:00	0	0	0	0	0	0	0	0
27/01/2018 00:00	0	0	0	0	0	0	0	0
27/01/2018 00:00	0	0	0	0	0	0	0	0
27/01/2018 00:00	0	0	0	0	0	0	0	0
27/01/2018 00:00	0	0	0	0	0	0	0	0
28/01/2018 00:00	0	0	0	0	0	0	0	0
28/01/2018 00:00	0	0	0	0	0	0	0	0
28/01/2018 00:00	0	0	0	0	0	0	0	0
28/01/2018 00:00	0	0	0	0	0	0	0	0
28/01/2018 00:00	0	0	0	0	0	0	0	0
28/01/2018 00:00	0	0	0	0	0	0	0	0
28/01/2018 00:00	0	0	0	0	0	0	0	0
28/01/2018 00:00	0	0	0	0	0	0	0	0
28/01/2018 00:00	0	0	0	0	0	0	0	0
28/01/2018 00:00	0	0	0	0	0	0	0	0
28/01/2018 00:00	0	0	0	0	0	0	0	0
28/01/2018 00:00	0	0	0	0	0	0	0	0
28/01/2018 00:00	0	0	0	0	0	0	0	0
28/01/2018 00:00	0	0	0	0	0	0	0	0
28/01/2018 00:00	0	0	0	0	0	0	0	0
28/01/2018 00:00	0	0	0	0	0	0	0	0
28/01/2018 00:00	0	0	0	0	0	0	0	0
28/01/2018 00:00	0	0	0	0	0	0	0	0
28/01/2018 00:00	0	0	0	0	0	0	0	0
28/01/2018 00:00	0	0	0	0	0	0	0	0
28/01/2018 00:00	0	0	0	0	0	0	0	0
28/01/2018 00:00	0	0	0	0	0	0	0	0
28/01/2018 00:00	0	0	0	0	0	0	0	0
28/01/2018 00:00	0	0	0	0	0	0	0	0
29/01/2018 00:00	0	0	0	0	0	0	0	0
29/01/2018 00:00	0	0	0	0	0	0	0	0
29/01/2018 00:00	0	0	0	0	0	0	0	0
29/01/2018 00:00	0	0	0	0	0	0	0	0
29/01/2018 00:00	0	0	0	0	0	0	0	0
29/01/2018 00:00	0	0	0	0	0	0	0	0
29/01/2018 00:00	0	0	0	0	0	0	0	0
29/01/2018 00:00	0	0	0	0	0	0	0	0
29/01/2018 00:00	0	0	0	0	0	0	0	0
29/01/2018 00:00	0	0	0	0	0	0	0	0
29/01/2018 00:00	0	0	0	0	0	0	0	0
29/01/2018 00:00	0	0	0	0	0	0	0	0
29/01/2018 00:00	0	0	0	0	0	0	0	0
29/01/2018 00:00	0	0	0	0	0	0	0	0
29/01/2018 00:00	0	0	0	0	0	0	0	0
29/01/2018 00:00	0	0	0	0	0	0	0	0
29/01/2018 00:00	0	0	0	0	0	0	0	0
29/01/2018 00:00	0	0	0	0	0	0	0	0
29/01/2018 00:00	0	0	0	0	0	0	0	0
29/01/2018 00:00	0	0	0	0	0	0	0	0
29/01/2018 00:00	0	0	0	0	0	0	0	0
29/01/2018 00:00	0	0	0	0	0	0	0	0
29/01/2018 00:00	0	0	0	0	0	0	0	0
29/01/2018 00:00	0	0	0	0	0	0	0	0
30/01/2018 00:00	0	0	0	0	0	0	0	0
30/01/2018 00:00	0	0	0	0	0	0	0	0
30/01/2018 00:00	0	0	0	0	0	0	0	0
30/01/2018 00:00	0	0	0	0	0	0	0	0
30/01/2018 00:00	0	0	0	0	0	0	0	0
30/01/2018 00:00	0	0	0	0	0	0	0	0
30/01/2018 00:00	0	0	0	0	0	0	0	0
30/01/2018 00:00	0	0	0	0	0	0	0	0
30/01/2018 00:00	0	0	0	0	0	0	0	0
30/01/2018 00:00	0	0	0	0	0	0	0	0
30/01/2018 00:00	0	0	0	0	0	0	0	0
30/01/2018 00:00	0	0	0	0	0	0	0	0
30/01/2018 00:00	0	0	0	0	0	0	0	0
30/01/2018 00:00	0	0	0	0	0	0	0	0
30/01/2018 00:00	0	0	0	0	0	0	0	0
30/01/2018 00:00	0	0	0	0	0	0	0	0
30/01/2018 00:00	0	0	0	0	0	0	0	0
30/01/2018 00:00	0	0	0	0	0	0	0	0
30/01/2018 00:00	0	0	0	0	0	0	0	0
30/01/2018 00:00	0	0	0	0	0	0	0	0
30/01/2018 00:00	0	0	0	0	0	0	0	0
30/01/2018 00:00	0	0	0	0	0	0	0	0
30/01/2018 00:00	0	0	0	0	0	0	0	0
30/01/2018 00:00	0	0	0	0	0	0	0	0
31/01/2018 00:00	0	0	0	0	0	0	0	0
31/01/2018 00:00	0	0	0	0	0	0	0	0
31/01/2018 00:00	0	0	0	0	0	0	0	0
31/01/2018 00:00	0	0	0	0	0	0	0	0
31/01/2018 00:00	0	0	0	0	0	0	0	0
31/01/2018 00:00	0	0	0	0	0	0	0	0
31/01/2018 00:00	0	0	0	0	0	0	0	0
31/01/2018 00:00	0	0	0	0	0	0	0	0
31/01/2018 00:00	0	0	0	0	0	0	0	0
31/01/2018 00:00	0	0	0	0	0	0	0	0
31/01/2018 00:00	0	0	0	0	0	0	0	0
31/01/2018 00:00	0	0	0	0	0	0	0	0
31/01/2018 00:00	0	0	0	0	0	0	0	0
31/01/2018 00:00	0	0	0	0	0	0	0	0
31/01/2018 00:00	0	0	0	0	0	0	0	0
31/01/2018 00:00	0	0	0	0	0	0	0	0
31/01/2018 00:00	0	0	0	0	0	0	0	0
31/01/2018 00:00	0	0	0	0	0	0	0	0
31/01/2018 00:00	0	0	0	0	0	0	0	0
31/01/2018 00:00	0	0	0	0	0	0	0	0
31/01/2018 00:00	0	0	0	0	0	0	0	0
31/01/2018 00:00	0	0	0	0	0	0	0	0
31/01/2018 00:00	0	0	0	0	0	0	0	0
31/01/2018 00:00	0	0	0	0	0	0	0	0
01/02/2018 00:00	0	0	0	0	0	0	0	0
01/02/2018 00:00	0	0	0	0	0	0	0	0
01/02/2018 00:00	0	0	0	0	0	0	0	0
01/02/2018 00:00	0	0	0	0	0	0	0	0
01/02/2018 00:00	0	0	0	0	0	0	0	0
01/02/2018 00:00	0	0	0	0	0	0	0	0
01/02/2018 00:00	0	0	0	0	0	0	0	0
01/02/2018 00:00	0	0	0	0	0	0	0	0
01/02/2018 00:00	0	0	0	0	0	0	0	0
01/02/2018 00:00	0	0	0	0	0	0	0	0
01/02/2018 00:00	0	0	0	0	0	0	0	0
01/02/2018 00:00	0	0	0	0	0	0	0	0
01/02/2018 00:00	0	0	0	0	0	0	0	0
01/02/2018 00:00	0	0	0	0	0	0	0	0
01/02/2018 00:00	0	0	0	0	0	0	0	0
01/02/2018 00:00	0	0	0	0	0	0	0	0
01/02/2018 00:00	0	0	0	0	0	0	0	0
01/02/2018 00:00	0	0	0	0	0	0	0	0
01/02/2018 00:00	0	0	0	0	0	0	0	0
01/02/2018 00:00	0	0	0	0	0	0	0	0
01/02/2018 00:00	0	0	0	0	0	0	0	0
01/02/2018 00:00	0	0	0	0	0	0	0	0
01/02/2018 00:00	0	0	0	0	0	0	0	0
01/02/2018 00:00	0	0	0	0	0	0	0	0
02/02/2018 00:00	0	0	0	0	0	0	0	0
02/02/2018 00:00	0	0	0	0	0	0	0	0
02/02/2018 00:00	0	0	0	0	0	0	0	0
02/02/2018 00:00	0	0	0	0	0	0	0	0
02/02/2018 00:00	0	0	0	0	0	0	0	0
02/02/2018 00:00	0	0	0	0	0	0	0	0
02/02/2018 00:00	0	0	0	0	0	0	0	0
02/02/2018 00:00	0	0	0	0	0	0	0	0
02/02/2018 00:00	0	0	0	0	0	0	0	0
02/02/2018 00:00	0	0	0	0	0	0	0	0
02/02/2018 00:00	0	0	0	0	0	0	0	0
02/02/2018 00:00	0	0	0	0	0	0	0	0
02/02/2018 00:00	0	0	0	0	0	0	0	0
02/02/2018 00:00	0	0	0	0	0	0	0	0
02/02/2018 00:00	0	0	0	0	0	0	0	0
02/02/2018 00:00	0	0	0	0	0	0	0	0
02/02/2018 00:00	0	0	0	0	0	0	0	0
02/02/2018 00:00	0	0	0	0	0	0	0	0
02/02/2018 00:00	0	0	0	0	0	0	0	0
02/02/2018 00:00	0	0	0	0	0	0	0	0
02/02/2018 00:00	0	0	0	0	0	0	0	0
02/02/2018 00:00	0	0	0	0	0	0	0	0
02/02/2018 00:00	0	0	0	0	0	0	0	0
02/02/2018 00:00	0	0	0	0	0	0	0	0
03/02/2018 00:00	0	0	0	0	0	0	0	0
03/02/2018 00:00	0	0	0	0	0	0	0	0
03/02/2018 00:00	0	0	0	0	0	0	0	0
03/02/2018 00:00	0	0	0	0	0	0	0	0
03/02/2018 00:00	0	0	0	0	0	0	0	0
03/02/2018 00:00	0	0	0	0	0	0	0	0
03/02/2018 00:00	0	0	0	0	0	0	0	0
03/02/2018 00:00	0	0	0	0	0	0	0	0
03/02/2018 00:00	0	0	0	0	0	0	0	0
03/02/2018 00:00	0	0	0	0	0	0	0	0
03/02/2018 00:00	0	0	0	0	0	0	0	0
03/02/2018 00:00	0	0	0	0	0	0	0	0
03/02/2018 00:00	0	0	0	0	0	0	0	0
03/02/2018 00:00	0	0	0	0	0	0	0	0
03/02/2018 00:00	0	0	0	0	0	0	0	0
03/02/2018 00:00	0	0	0	0	0	0	0	0
03/02/2018 00:00	0	0	0	0	0	0	0	0
03/02/2018 00:00	0	0	0	0	0	0	0	0
03/02/2018 00:00	0	0	0	0	0	0	0	0
03/02/2018 00:00	0	0	0	0	0	0	0	0
03/02/2018 00:00	0	0	0	0	0	0	0	0
03/02/2018 00:00	0	0	0	0	0	0	0	0
03/02/2018 00:00	0	0	0	0	0	0	0	0
03/02/2018 00:00	0	0	0	0	0	0	0	0
04/02/2018 00:00	0	0	0	0	0	0	0	0
04/02/2018 00:00	0	0	0	0	0	0	0	0
04/02/2018 00:00	0	0	0	0	0	0	0	0
04/02/2018 00:00	0	0	0	0	0	0	0	0
04/02/2018 00:00	0	0	0	0	0	0	0	0
04/02/2018 00:00	0	0	0	0	0	0	0	0
04/02/2018 00:00	0	0	0	0	0	0	0	0
04/02/2018 00:00	0	0	0	0	0	0	0	0
04/02/2018 00:00	0	0	0	0	0	0	0	0
04/02/2018 00:00	0	0	0	0	0	0	0	0
04/02/2018 00:00	0	0	0	0	0	0	0	0
04/02/2018 00:00	0	0	0	0	0	0	0	0
04/02/2018 00:00	0	0	0	0	0	0	0	0
04/02/2018 00:00	0	0	0	0	0	0	0	0
04/02/2018 00:00	0	0	0	0	0	0	0	0
04/02/2018 00:00	0	0	0	0	0	0	0	0
04/02/2018 00:00	0	0	0	0	0	0	0	0
04/02/2018 00:00	0	0	0	0	0	0	0	0
04/02/2018 00:00	0	0	0	0	0	0	0	0
04/02/2018 00:00	0	0	0	0	0	0	0	0
04/02/2018 00:00	0	0	0	0	0	0	0	0
04/02/2018 00:00	0	0	0	0	0	0	0	0
04/02/2018 00:00	0	0	0	0	0	0	0	0
04/02/2018 00:00	0	0	0	0	0	0	0	0
05/02/2018 00:00	0	0	0	0	0	0	0	0
05/02/2018 00:00	0	0	0	0	0	0	0	0
05/02/2018 00:00	0	0	0	0	0	0	0	0
05/02/2018 00:00	0	0	0	0	0	0	0	0
05/02/2018 00:00	0	0	0	0	0	0	0	0
05/02/2018 00:00	0	0	0	0	0	0	0	0
05/02/2018 00:00	0	0	0	0	0	0	0	0
05/02/2018 00:00	0	0	0	0	0	0	0	0
05/02/2018 00:00	0	0	0	0	0	0	0	0
05/02/2018 00:00	0	0	0	0	0	0	0	0
05/02/2018 00:00	0	0	0	0	0	0	0	0
05/02/2018 00:00	0	0	0	0	0	0	0	0
05/02/2018 00:00	0	0	0	0	0	0	0	0
05/02/2018 00:00	0	0	0	0	0	0	0	0
05/02/2018 00:00	0	0	0	0	0	0	0	0
05/02/2018 00:00	0	0	0	0	0	0	0	0
05/02/2018 00:00	0	0	0	0	0	0	0	0
05/02/2018 00:00	0	0	0	0	0	0	0	0
05/02/2018 00:00	0	0	0	0	0	0	0	0
05/02/2018 00:00	0	0	0	0	0	0	0	0
05/02/2018 00:00	0	0	0	0	0	0	0	0
05/02/2018 00:00	0	0	0	0	0	0	0	0
05/02/2018 00:00	0	0	0	0	0	0	0	0
05/02/2018 00:00	0	0	0	0	0	0	0	0
06/02/2018 00:00	0	0	0	0	0	0	0	0
06/02/2018 00:00	0	0	0	0	0	0	0	0
06/02/2018 00:00	0	0	0	0	0	0	0	0
06/02/2018 00:00	0	0	0	0	0	0	0	0
06/02/2018 00:00	0	0	0	0	0	0	0	0
06/02/2018 00:00	0	0	0	0	0	0	0	0
06/02/2018 00:00	0	0	0	0	0	0	0	0
06/02/2018 00:00	0	0	0	0	0	0	0	0
06/02/2018 00:00	0	0	0	0	0	0	0	0
06/02/2018 00:00	0	0	0	0	0	0	0	0
06/02/2018 00:00	0	0	0	0	0	0	0	0
06/02/2018 00:00	0	0	0	0	0	0	0	0
06/02/2018 00:00	0	0	0	0	0	0	0	0
06/02/2018 00:00	0	0	0	0	0	0	0	0
06/02/2018 00:00	0	0	0	0	0	0	0	0
06/02/2018 00:00	0	0	0	0	0	0	0	0
06/02/2018 00:00	0	0	0	0	0	0	0	0
06/02/2018 00:00	0	0	0	0	0	0	0	0
06/02/2018 00:00	0	0	0	0	0	0	0	0
06/02/2018 00:00	0	0	0	0	0	0	0	0
06/02/2018 00:00	0	0	0	0	0	0	0	0
06/02/2018 00:00	0	0	0	0	0	0	0	0
06/02/2018 00:00	0	0	0	0	0	0	0	0
06/02/2018 00:00	0	0	0	0	0	0	0	0
07/02/2018 00:00	0	0	0	0	0	0	0	0
07/02/2018 00:00	0	0	0	0	0	0	0	0
07/02/2018 00:00	0	0	0	0	0	0	0	0
07/02/2018 00:00	0	0	0	0	0	0	0	0
07/02/2018 00:00	0	0	0	0	0	0	0	0
07/02/2018 00:00	0	0	0	0	0	0	0	0
07/02/2018 00:00	0	0	0	0	0	0	0	0
07/02/2018 00:00	0	0	0	0	0	0	0	0
07/02/2018 00:00	0	0	0	0	0	0	0	0
07/02/2018 00:00	0	0	0	0	0	0	0	0
07/02/2018 00:00	0	0	0	0	0	0	0	0
07/02/2018 00:00	0	0	0	0	0	0	0	0
07/02/2018 00:00	0	0	0	0	0	0	0	0
07/02/2018 00:00	0	0	0	0	0	0	0	0
07/02/2018 00:00	0	0	0	0	0	0	0	0
07/02/2018 00:00	0	0	0	0	0	0	0	0
07/02/2018 00:00	0	0	0	0	0	0	0	0
07/02/2018 00:00	0	0	0	0	0	0	0	0
07/02/2018 00:00	0	0	0	0	0	0	0	0
07/02/2018 00:00	0	0	0	0	0	0	0	0
07/02/2018 00:00	0	0	0	0	0	0	0	0
07/02/2018 00:00	0	0	0	0	0	0	0	0
07/02/2018 00:00	0	0	0	0	0	0	0	0
07/02/2018 00:00	0	0	0	0	0	0	0	0
08/02/2018 00:00	2.98928	0	7.70034	0	12.0379	0	14.713	0
08/02/2018 00:00	12.9367	0	27.9716	0	32.7897	0	50.1304	0
08/02/2018 00:00	9.42744	0	27.9813	0	31.844	0	60.0939	0
08/02/2018 00:00	3.96383	0	30.5632	0	30.1249	0	63.2713	0
08/02/2018 00:00	0	0	16.27	0	15.8952	0	49.761	0
08/02/2018 00:00	0	0	3.41549	0	5.93079	0	35.3031	0
08/02/2018 00:00	0	0	0	0	0.310383	0	17.0738	0
08/02/2018 00:00	0	0	0	0	0	0	0.141166	0
08/02/2018 00:00	0	0	0	0	0	0	0	0
08/02/2018 00:00	0	0	0	0	0	0	0	0
08/02/2018 00:00	0	0	0	0	0	0	0	0
08/02/2018 00:00	0	0	0	0	0	0	0	0
08/02/2018 00:00	0	0	0	0	0	0	0	0
08/02/2018 00:00	0	0	0	0	0	0	0	0
08/02/2018 00:00	0	0	0	0	0	0	0	0
08/02/2018 00:00	0	0	0	0	0	0	0	0
08/02/2018 00:00	0	0	0	0	0	0	0	0
08/02/2018 00:00	0	0	0	0	0	0	0	0
08/02/2018 00:00	0	0	0	0	0	0	0	0
08/02/2018 00:00	0	0	0	0	0	0	0	0
08/02/2018 00:00	0	0	0	0	0	0	0	0
08/02/2018 00:00	0	0	0	0	0	0	0	0
08/02/2018 00:00	0	0	0	0	0	0	0	0
08/02/2018 00:00	0	0	0	0	0	0	0	0
09/02/2018 00:00	0	0	0	0	0	0	0	0
09/02/2018 00:00	0	0	0	0	0	0	0	0
09/02/2018 00:00	0	0	0	0	0	0	0	0
09/02/2018 00:00	0	0	0	0	0	0	0	0
09/02/2018 00:00	0	0	0	0	0	0	0	0
09/02/2018 00:00	0	0	0	0	0	0	0	0
09/02/2018 00:00	0	0	0	0	0	0	0	0
09/02/2018 00:00	0	0	0	0	0	0	0	0
09/02/2018 00:00	0	0	0	0	0	0	0	0
09/02/2018 00:00	0	0	0	0	0	0	0	0
09/02/2018 00:00	0	0	0	0	0	0	0	0
09/02/2018 00:00	0	0	0	0	0	0	0	0
09/02/2018 00:00	0	0	0	0	0	0	0	0
09/02/2018 00:00	0	0	0	0	0	0	0	0
09/02/2018 00:00	0	0	0	0	0	0	0	0
09/02/2018 00:00	0	0	0	0	0	0	0	0
09/02/2018 00:00	0	0	0	0	0	0	0	0
09/02/2018 00:00	0	0	0	0	0	0	0	0
09/02/2018 00:00	0	0	0	0	0	0	0	0
09/02/2018 00:00	0	0	0	0	0	0	0	0
09/02/2018 00:00	0	0	0	0	0.389322	0	0	0
09/02/2018 00:00	0	0	0	0	4.17866	0	3.41337	0
09/02/2018 00:00	0	0	0	0	0.715687	0	0.201586	0
09/02/2018 00:00	0	0	0	0	0	0	0	0
10/02/2018 00:00	0	0	0	0	0	0	0	0
10/02/2018 00:00	0	0	0	0	0.0298684	0	0	0
10/02/2018 00:00	0	0	0.589436	0	2.53448	0	0	0
10/02/2018 00:00	0	0	2.93415	0	3.75705	0	3.51336	0
10/02/2018 00:00	0	0	1.53211	0	3.27407	0	5.39569	0
10/02/2018 00:00	0	0	0.161898	0	1.39331	0	2.42604	0
10/02/2018 00:00	0	0	0	0	0	0	0	0
10/02/2018 00:00	0	0	0	0	0	0	0	0
10/02/2018 00:00	0	0	0	0	0	0	0	0
10/02/2018 00:00	0	0	0	0	0	0	0	0
10/02/2018 00:00	0	0	0	0	0	0	0	0
10/02/2018 00:00	0	0	0	0	0	0	0	0
10/02/2018 00:00	0	0	0	0	0	0	0	0
10/02/2018 00:00	0	0	0	0	0	0	0	0
10/02/2018 00:00	0	0	0	0	0	0	0	0
10/02/2018 00:00	0	0	0	0	0	0	0	0
10/02/2018 00:00	0	0	0	0	0	0	0	0
10/02/2018 00:00	0	0	0	0	0	0	0	0
10/02/2018 00:00	0	0	0	0	0	0	0	0
10/02/2018 00:00	0	0	0	0	0	0	0	0
10/02/2018 00:00	0	0	0	0	0	0	0	0
10/02/2018 00:00	0	0	0	0	0	0	0	0
10/02/2018 00:00	0	0	0	0	0	0	0	0
10/02/2018 00:00	0	0	0	0	0	0	0	0
11/02/2018 00:00	0	0	0	0	0	0	0	0
11/02/2018 00:00	0	0	0	0	0	0	0	0
11/02/2018 00:00	0	0	0	0	0	0	0	0
11/02/2018 00:00	0	0	0	0	0	0	0	0
11/02/2018 00:00	0	0	0	0	0	0	0	0
11/02/2018 00:00	0	0	0	0	0	0	0	0
11/02/2018 00:00	0	0	0	0	0	0	0	0
11/02/2018 00:00	0	0	0	0	0	0	0	0
11/02/2018 00:00	0	0	0	0	0	0	0	0
11/02/2018 00:00	0	0	0	0	0	0	0	0
11/02/2018 00:00	0	0	0	0	0	0	0	0
11/02/2018 00:00	0	0	0	0	0	0	0	0
11/02/2018 00:00	0	0	0	0	0	0	0	0
11/02/2018 00:00	0	0	0	0	0	0	0	0
11/02/2018 00:00	0	0	0	0	0	0	0	0
11/02/2018 00:00	0	0	0	0	0	0	0	0
11/02/2018 00:00	0	0	0	0	0	0	0	0
11/02/2018 00:00	0	0	0	0	0	0	0	0
11/02/2018 00:00	0	0	0	0	0	0	0	0
11/02/2018 00:00	0	0	0	0	0	0	0	0
11/02/2018 00:00	0	0	0	0	0	0	0	0
11/02/2018 00:00	0	0	0	0	0	0	0	0
11/02/2018 00:00	0	0	0	0	0	0	0	0
11/02/2018 00:00	0	0	0	0	0	0	0	0
12/02/2018 00:00	0	0	0	0	0	0	0	0
12/02/2018 00:00	0	0	0	0	0	0	0	0
12/02/2018 00:00	0	0	0	0	0	0	0	0
12/02/2018 00:00	0	0	0	0	0	0	0	0
12/02/2018 00:00	0	0	0	0	0	0	0	0
12/02/2018 00:00	0	0	0	0	0	0	0	0
12/02/2018 00:00	0	0	0	0	0	0	0	0
12/02/2018 00:00	0	0	0	0	0	0	0	0
12/02/2018 00:00	0	0	0	0	0	0	0	0
12/02/2018 00:00	0	0	0	0	0	0	0	0
12/02/2018 00:00	0	0	0	0	0	0	0	0
12/02/2018 00:00	0	0	0	0	0	0	0	0
12/02/2018 00:00	0	0	0	0	0	0	0	0
12/02/2018 00:00	0	0	0	0	0	0	0	0
12/02/2018 00:00	0	0	0	0	0	0	0	0
12/02/2018 00:00	0	0	0	0	0	0	0	0
12/02/2018 00:00	0	0	0	0	0	0	0	0
12/02/2018 00:00	0	0	0	0	0	0	0	0
12/02/2018 00:00	0	0	0	0	0	0	0	0
12/02/2018 00:00	0	0	0	0	0	0	0	0
12/02/2018 00:00	0	0	0	0	0	0	0	0
12/02/2018 00:00	0	0	0	0	0	0	0	0
12/02/2018 00:00	0	0	0	0	0	0	0	0
12/02/2018 00:00	0	0	0	0	0	0	0	0
13/02/2018 00:00	0	0	0	0	0	0	0	0
13/02/2018 00:00	0	0	0	0	0	0	0	0
13/02/2018 00:00	0	0	0	0	0	0	0	0
13/02/2018 00:00	0	0	0	0	0	0	0	0
13/02/2018 00:00	0	0	0	0	0	0	0	0
13/02/2018 00:00	0	0	0	0	0	0	0	0
13/02/2018 00:00	0	0	0	0	0	0	0	0
13/02/2018 00:00	0	0	0	0	0	0	0	0
13/02/2018 00:00	0	0	0	0	0	0	0	0
13/02/2018 00:00	0	0	0	0	0	0	0	0
13/02/2018 00:00	0	0	0	0	0	0	0	0
13/02/2018 00:00	0	0	0	0	0	0	0	0
13/02/2018 00:00	0	0	0	0	0	0	0	0
13/02/2018 00:00	0	0	0	0	0	0	0	0
13/02/2018 00:00	0	0	0	0	0	0	0	0
13/02/2018 00:00	0	0	0	0	0	0	0	0
13/02/2018 00:00	0	0	0	0	0	0	0	0
13/02/2018 00:00	0	0	0	0	0	0	0	0
13/02/2018 00:00	0	0	0	0	0	0	0	0
13/02/2018 00:00	0	0	0	0	0	0	0	0
13/02/2018 00:00	0	0	0	0	0	0	0	0
13/02/2018 00:00	0	0	0	0	0	0	0	0
13/02/2018 00:00	0	0	0	0	0	0	0	0
13/02/2018 00:00	0	0	0	0	0	0	0	0
14/02/2018 00:00	0	0	0	0	0	0	0	0
14/02/2018 00:00	0	0	0	0	0	0	0	0
14/02/2018 00:00	0	0	0	0	0	0	0	0
14/02/2018 00:00	0	0	0	0	0	0	0	0
14/02/2018 00:00	0	0	0	0	0	0	0	0
14/02/2018 00:00	0	0	0	0	0	0	0	0
14/02/2018 00:00	0	0	0	0	0	0	0	0
14/02/2018 00:00	0	0	0	0	0	0	0	0
14/02/2018 00:00	0	0	0	0	0	0	0	0
14/02/2018 00:00	0	0	0	0	0	0	0	0
14/02/2018 00:00	0	0	0	0	0	0	0	0
14/02/2018 00:00	0	0	0	0	0	0	0	0
14/02/2018 00:00	0	0	0	0	0	0	0	0
14/02/2018 00:00	0	0	0	0	0	0	0	0
14/02/2018 00:00	0	0	0	0	0	0	0	0
14/02/2018 00:00	0	0	0	0	0	0	0	0
14/02/2018 00:00	0	0	0	0	0	0	0	0
14/02/2018 00:00	0	0	0	0	0	0	0	0
14/02/2018 00:00	0	0	0	0	0	0	0	0
14/02/2018 00:00	0	0	0	0	0	0	0	0
14/02/2018 00:00	0	0	0	0	0	0	0	0
14/02/2018 00:00	0	0	0	0	0	0	0	0
14/02/2018 00:00	0	0	0	0	0	0	0	0
14/02/2018 00:00	0	0	0	0	0	0	0	0
15/02/2018 00:00	0	0	0	0	0	0	0	0
15/02/2018 00:00	0	0	0	0	0	0	0	0
15/02/2018 00:00	0	0	0	0	0	0	0	0
15/02/2018 00:00	0	0	0	0	0	0	0	0
15/02/2018 00:00	0	0	0	0	0	0	0	0
15/02/2018 00:00	0	0	0	0	0	0	0	0
15/02/2018 00:00	0	0	0	0	0	0	0	0
15/02/2018 00:00	0	0	0	0	0	0	0	0
15/02/2018 00:00	0	0	0	0	0	0	0	0
15/02/2018 00:00	0	0	0	0	0	0	0	0
15/02/2018 00:00	0	0	0	0	0	0	0	0
15/02/2018 00:00	0	0	0	0	0	0	0	0
15/02/2018 00:00	0	0	0	0	0	0	0	0
15/02/2018 00:00	0	0	0	0	0	0	0	0
15/02/2018 00:00	0	0	0	0	0	0	0	0
15/02/2018 00:00	0	0	0	0	0	0	0	0
15/02/2018 00:00	0	0	0	0	0	0	0	0
15/02/2018 00:00	0	0	0	0	0	0	0	0
15/02/2018 00:00	0	0	0	0	0	0	0	0
15/02/2018 00:00	0	0	0	0	0	0	0	0
15/02/2018 00:00	0	0	0	0	0	0	0	0
15/02/2018 00:00	0	0	0	0	0	0	0	0
15/02/2018 00:00	0	0	0	0	0	0	0	0
15/02/2018 00:00	0	0	0	0	0	0	0	0
16/02/2018 00:00	0	0	0	0	0	0	0	0
16/02/2018 00:00	0	0	0	0	0	0	0	0
16/02/2018 00:00	0	0	0	0	0	0	0	0
16/02/2018 00:00	0	0	0	0	0	0	0	0
16/02/2018 00:00	0	0	0	0	0	0	0	0
16/02/2018 00:00	0	0	0	0	0	0	0	0
16/02/2018 00:00	0	0	0	0	0	0	0	0
16/02/2018 00:00	0	0	0	0	0	0	0	0
16/02/2018 00:00	0	0	0	0	0	0	0	0
16/02/2018 00:00	0	0	0	0	0	0	0	0
16/02/2018 00:00	0	0	0	0	0	0	0	0
16/02/2018 00:00	0	0	0	0	0	0	0	0
16/02/2018 00:00	0	0	0	0	0	0	0	0
16/02/2018 00:00	0	0	0	0	0	0	0	0
16/02/2018 00:00	0	0	0	0	0	0	0	0
16/02/2018 00:00	0	0	0	0	0	0	0	0
16/02/2018 00:00	0	0	0	0	0	0	0	0
16/02/2018 00:00	0	0	0	0	0	0	0	0
16/02/2018 00:00	0	0	0	0	0	0	0	0
16/02/2018 00:00	0	0	0	0	0	0	0	0
16/02/2018 00:00	0	0	0	0	0	0	0	0
16/02/2018 00:00	0	0	0	0	0	0	0	0
16/02/2018 00:00	0	0	0	0	0	0	0	0
16/02/2018 00:00	0	0	0	0	0	0	0	0
17/02/2018 00:00	0	0	0	0	0	0	0	0
17/02/2018 00:00	0	0	0	0	0	0	0	0
17/02/2018 00:00	0	0	0	0	0	0	0	0
17/02/2018 00:00	0	0	0	0	0	0	0	0
17/02/2018 00:00	0	0	0	0	0	0	0	0
17/02/2018 00:00	0	0	0	0	0	0	0	0
17/02/2018 00:00	0	0	0	0	0	0	0	0
17/02/2018 00:00	0	0	0	0	0	0	0	0
17/02/2018 00:00	0	0	0	0	0	0	0	0
17/02/2018 00:00	0	0	0	0	0	0	0	0
17/02/2018 00:00	0	0	0	0	0	0	0	0
17/02/2018 00:00	0	0	0	0	0	0	0	0
17/02/2018 00:00	0	0	0	0	0	0	0	0
17/02/2018 00:00	0	0	0	0	0	0	0	0
17/02/2018 00:00	0	0	0	0	0	0	0	0
17/02/2018 00:00	0	0	0	0	0	0	0	0
17/02/2018 00:00	0	0	0	0	0	0	0	0
17/02/2018 00:00	0	0	0	0	0	0	0	0
17/02/2018 00:00	0	0	0	0	0	0	0	0
17/02/2018 00:00	0	0	0	0	0	0	0	0
17/02/2018 00:00	0	0	0	0	0	0	0	0
17/02/2018 00:00	0	0	0	0	0	0	0	0
17/02/2018 00:00	0	0	0	0	0	0	0	0
17/02/2018 00:00	0	0	0	0	0	0	0	0
18/02/2018 00:00	0	0	0	0	0	0	0	0
18/02/2018 00:00	0	0	0	0	0	0	0	0
18/02/2018 00:00	0	0	0	0	0	0	0	0
18/02/2018 00:00	0	0	0	0	0	0	0	0
18/02/2018 00:00	0	0	0	0	0	0	0	0
18/02/2018 00:00	0	0	0	0	0	0	0	0
18/02/2018 00:00	0	0	0	0	0	0	0	0
18/02/2018 00:00	0	0	0	0	0	0	0	0
18/02/2018 00:00	0	0	0	0	0	0	0	0
18/02/2018 00:00	0	0	0	0	0	0	0	0
18/02/2018 00:00	0	0	0	0	0	0	0	0
18/02/2018 00:00	0	0	0	0	0	0	0	0
18/02/2018 00:00	0	0	0	0	0	0	0	0
18/02/2018 00:00	0	0	0	0	0	0	0	0
18/02/2018 00:00	0	0	0	0	0	0	0	0
18/02/2018 00:00	0	0	0	0	0	0	0	0
18/02/2018 00:00	0	0	0	0	0	0	0	0
18/02/2018 00:00	0	0	0	0	0	0	0	0
18/02/2018 00:00	0	0	0	0	0	0	0	0
18/02/2018 00:00	0	0	0	0	0	0	0	0
18/02/2018 00:00	0	0	0	0	0	0	0	0
18/02/2018 00:00	0	0	0	0	0	0	0	0
18/02/2018 00:00	0	0	0	0	0	0	0	0
18/02/2018 00:00	0	0	0	0	0	0	0	0
19/02/2018 00:00	0	0	0	0	0	0	0	0
19/02/2018 00:00	0	0	0	0	0	0	0	0
19/02/2018 00:00	0	0	0	0	0	0	0	0
19/02/2018 00:00	0	0	0	0	0	0	0	0
19/02/2018 00:00	0	0	0	0	0	0	0	0
19/02/2018 00:00	0	0	0	0	0	0	0	0
19/02/2018 00:00	0	0	0	0	0	0	0	0
19/02/2018 00:00	0	0	0	0	0	0	0	0
19/02/2018 00:00	0	0	0	0	0	0	0	0
19/02/2018 00:00	0	0	0	0	0	0	0	0
19/02/2018 00:00	0	0	0	0	0	0	0	0
19/02/2018 00:00	0	0	0	0	0	0	0	0
19/02/2018 00:00	0	0	0	0	0	0	0	0
19/02/2018 00:00	0	0	0	0	0	0	0	0
19/02/2018 00:00	0	0	0	0	0	0	0	0
19/02/2018 00:00	0	0	0	0	0	0	0	0
19/02/2018 00:00	0	0	0	0	0	0	0	0
19/02/2018 00:00	0	0	0	0	0	0	0	0
19/02/2018 00:00	0	0	0	0	0	0	0	0
19/02/2018 00:00	0	0	0	0	0	0	0	0
19/02/2018 00:00	0	0	0	0	0	0	0	0
19/02/2018 00:00	0	0	0	0	0	0	0	0
19/02/2018 00:00	0	0	0	0	0	0	0	0
19/02/2018 00:00	0	0	0	0	0	0	0	0
20/02/2018 00:00	0	0	0	0	0	0	0	0
20/02/2018 00:00	0	0	0	0	0	0	0	0
20/02/2018 00:00	0	0	0	0	0	0	0	0
20/02/2018 00:00	0	0	0	0	0	0	0	0
20/02/2018 00:00	0	0	0	0	0	0	0	0
20/02/2018 00:00	0	0	0	0	0	0	0	0
20/02/2018 00:00	0	0	0	0	0	0	0	0
20/02/2018 00:00	0	0	0	0	0	0	0	0
20/02/2018 00:00	0	0	0	0	0	0	0	0
20/02/2018 00:00	0	0	0	0	0	0	0	0
20/02/2018 00:00	0	0	0	0	0	0	0	0
20/02/2018 00:00	0	0	0	0	0	0	0	0
20/02/2018 00:00	0	0	0	0	0	0	0	0
20/02/2018 00:00	0	0	0	0	0	0	0	0
20/02/2018 00:00	0	0	0	0	0	0	0	0
20/02/2018 00:00	0	0	0	0	0	0	0	0
20/02/2018 00:00	0	0	0	0	0	0	0	0
20/02/2018 00:00	0	0	0	0	0	0	0	0
20/02/2018 00:00	0	0	0	0	0	0	0	0
20/02/2018 00:00	0	0	0	0	0	0	0	0
20/02/2018 00:00	0	0	0	0	0	0	0	0
20/02/2018 00:00	0	0	0	0	0	0	0	0
20/02/2018 00:00	0	0	0	0	0	0	0	0
20/02/2018 00:00	0	0	0	0	0	0	0	0
21/02/2018 00:00	0	0	0	0	0	0	0	0
21/02/2018 00:00	0	0	0	0	0	0	0	0
21/02/2018 00:00	0	0	0	0	0	0	0	0
21/02/2018 00:00	0	0	0	0	0	0	0	0
21/02/2018 00:00	0	0	0	0	0	0	0	0
21/02/2018 00:00	0	0	0	0	0	0	0	0
21/02/2018 00:00	0	0	0	0	0	0	0	0
21/02/2018 00:00	0	0	0	0	0	0	0	0
21/02/2018 00:00	0	0	0	0	0	0	0	0
21/02/2018 00:00	0	0	0	0	0	0	0	0
21/02/2018 00:00	0	0	0	0	0	0	0	0
21/02/2018 00:00	0	0	0	0	0	0	0	0
21/02/2018 00:00	0	0	0	0	0	0	0	0
21/02/2018 00:00	0	0	0	0	0	0	0	0
21/02/2018 00:00	0	0	0	0	0	0	0	0
21/02/2018 00:00	0	0	0	0	0	0	0	0
21/02/2018 00:00	0	0	0	0	0	0	0	0
21/02/2018 00:00	0	0	0	0	0	0	0	0
21/02/2018 00:00	0	0	0	0	0	0	0	0
21/02/2018 00:00	0	0	0	0	0	0	0	0
21/02/2018 00:00	0	0	0	0	0	0	0	0
21/02/2018 00:00	0	0	0	0	0	0	0	0
21/02/2018 00:00	0	0	0	0	0	0	0	0
21/02/2018 00:00	0	0	0	0	0	0	0	0
22/02/2018 00:00	0	0	0	0	0	0	0	0
22/02/2018 00:00	0	0	0	0	0	0	0	0
22/02/2018 00:00	0	0	0	0	0	0	0	0
22/02/2018 00:00	0	0	0	0	0	0	0	0
22/02/2018 00:00	0	0	0	0	0	0	0	0
22/02/2018 00:00	0	0	0	0	0	0	0	0
22/02/2018 00:00	0	0	0	0	0	0	0	0
22/02/2018 00:00	0	0	0	0	0	0	0	0
22/02/2018 00:00	0	0	0	0	0	0	0	0
22/02/2018 00:00	0	0	0	0	0	0	0	0
22/02/2018 00:00	0	0	0	0	0	0	0	0
22/02/2018 00:00	0	0	0	0	0	0	0	0
22/02/2018 00:00	0	0	0	0	0	0	0	0
22/02/2018 00:00	0	0	0	0	0	0	0	0
22/02/2018 00:00	0	0	0	0	0	0	0	0
22/02/2018 00:00	0	0	0	0	0	0	0	0
22/02/2018 00:00	0	0	0	0	0	0	0	0
22/02/2018 00:00	0	0	0	0	0	0	0	0
22/02/2018 00:00	0	0	0	0	0	0	0	0
22/02/2018 00:00	0	0	0	0	0	0	0	0
22/02/2018 00:00	0	0	0	0	0	0	0	0
22/02/2018 00:00	0	0	0	0	0	0	0	0
22/02/2018 00:00	0	0	0	0	0	0	0	0
22/02/2018 00:00	0	0	0	0	0	0	0	0
23/02/2018 00:00	0	0	0	0	0	0	0	0
23/02/2018 00:00	0	0	0	0	0	0	0	0
23/02/2018 00:00	0	0	0	0	0	0	0	0
23/02/2018 00:00	0	0	0	0	0	0	0	0
23/02/2018 00:00	0	0	0	0	0	0	0	0
23/02/2018 00:00	0	0	0	0	0	0	0	0
23/02/2018 00:00	0	0	0	0	0	0	0	0
23/02/2018 00:00	0	0	0	0	0	0	0	0
23/02/2018 00:00	0	0	0	0	0	0	0	0
23/02/2018 00:00	0	0	0	0	0	0	0	0
23/02/2018 00:00	0	0	0	0	0	0	0	0
23/02/2018 00:00	0	0	0	0	0	0	0	0
23/02/2018 00:00	0	0	0	0	0	0	0	0
23/02/2018 00:00	0	0	0	0	0	0	0	0
23/02/2018 00:00	0	0	0	0	0	0	0	0
23/02/2018 00:00	0	0	0	0	0	0	0	0
23/02/2018 00:00	0	0	0	0	0	0	0	0
23/02/2018 00:00	0	0	0	0	0	0	0	0
23/02/2018 00:00	0	0	0	0	0	0	0	0
23/02/2018 00:00	0	0	0	0	0	0	0	0
23/02/2018 00:00	0	0	0	0	0	0	0	0
23/02/2018 00:00	0	0	0	0	0	0	0	0
23/02/2018 00:00	0	0	0	0	0	0	0	0
23/02/2018 00:00	0	0	0	0	0	0	0	0
24/02/2018 00:00	0	0	0	0	0	0	0	0
24/02/2018 00:00	0	0	0	0	0	0	0	0
24/02/2018 00:00	0	0	0	0	0	0	0	0
24/02/2018 00:00	0	0	0	0	0	0	0	0
24/02/2018 00:00	0	0	0	0	0	0	0	0
24/02/2018 00:00	0	0	0	0	0	0	0	0
24/02/2018 00:00	0	0	0	0	0	0	0	0
24/02/2018 00:00	0	0	0	0	0	0	0	0
24/02/2018 00:00	0	0	0	0	0	0	0	0
24/02/2018 00:00	0	0	0	0	0	0	0	0
24/02/2018 00:00	0	0	0	0	0	0	0	0
24/02/2018 00:00	0	0	0	0	0	0	0	0
24/02/2018 00:00	0	0	0	0	0	0	0	0
24/02/2018 00:00	0	0	0	0	0	0	0	0
24/02/2018 00:00	0	0	0	0	0	0	0	0
24/02/2018 00:00	0	0	0	0	0	0	0	0
24/02/2018 00:00	0	0	0	0	0	0	0	0
24/02/2018 00:00	0	0	0	0	0	0	0	0
24/02/2018 00:00	0	0	0	0	0	0	0	0
24/02/2018 00:00	0	0	0	0	0	0	0	0
24/02/2018 00:00	0	0	0	0	0	0	0	0
24/02/2018 00:00	0	0	0	0	0	0	0	0
24/02/2018 00:00	0	0	0	0	0	0	0	0
24/02/2018 00:00	0	0	0	0	0	0	0	0
25/02/2018 00:00	0	0	0	0	0	0	0	0
25/02/2018 00:00	0	0	0	0	0	0	0	0
25/02/2018 00:00	0	0	0	0	0	0	0	0
25/02/2018 00:00	0	0	0	0	0	0	0	0
25/02/2018 00:00	0	0	0	0	0	0	0	0
25/02/2018 00:00	0	0	0	0	0	0	0	0
25/02/2018 00:00	0	0	0	0	0	0	0	0
25/02/2018 00:00	0	0	0	0	0	0	0	0
25/02/2018 00:00	0	0	0	0	0	0	0	0
25/02/2018 00:00	0	0	0	0	0	0	0	0
25/02/2018 00:00	0	0	0	0	0	0	0	0
25/02/2018 00:00	0	0	0	0	0	0	0	0
25/02/2018 00:00	0	0	0	0	0	0	0	0
25/02/2018 00:00	0	0	0	0	0	0	0	0
25/02/2018 00:00	0	0	0	0	0	0	0	0
25/02/2018 00:00	0	0	0	0	0	0	0	0
25/02/2018 00:00	0	0	0	0	0	0	0	0
25/02/2018 00:00	0	0	0	0	0	0	0	0
25/02/2018 00:00	0	0	0	0	0	0	0	0
25/02/2018 00:00	0	0	0	0	0	0	0	0
25/02/2018 00:00	0	0	0	0	0	0	0	0
25/02/2018 00:00	0	0	0	0	0	0	0	0
25/02/2018 00:00	0	0	0	0	0	0	0	0
25/02/2018 00:00	0	0	0	0	0	0	0	0
26/02/2018 00:00	0	0	0	0	0	0	0	0
26/02/2018 00:00	0	0	0	0	0	0	0	0
26/02/2018 00:00	0	0	0	0	0	0	0	0
26/02/2018 00:00	0	0	0	0	0	0	0	0
26/02/2018 00:00	0	0	0	0	0	0	0	0
26/02/2018 00:00	0	0	0	0	0	0	0	0
26/02/2018 00:00	0	0	0	0	0	0	0	0
26/02/2018 00:00	0	0	0	0	0	0	0	0
26/02/2018 00:00	0	0	0	0	0	0	0	0
26/02/2018 00:00	0	0	0	0	0	0	0	0
26/02/2018 00:00	0	0	0	0	0	0	0	0
26/02/2018 00:00	0	0	0	0	0	0	0	0
26/02/2018 00:00	0	0	0	0	0	0	0	0
26/02/2018 00:00	0	0	0	0	0	0	0	0
26/02/2018 00:00	0	0	0	0	0	0	0	0
26/02/2018 00:00	0	0	0	0	0	0	0	0
26/02/2018 00:00	0	0	0	0	0	0	0	0
26/02/2018 00:00	0	0	0	0	0	0	0	0
26/02/2018 00:00	0	0	0	0	0	0	0	0
26/02/2018 00:00	0	0	0	0	0	0	0	0
26/02/2018 00:00	0	0	0	0	0	0	0	0
26/02/2018 00:00	0	0	0	0	0	0	0	0
26/02/2018 00:00	0	0	0	0	0	0	0	0
26/02/2018 00:00	0	0	0	0	0	0	0	0
27/02/2018 00:00	0	0	0	0	0	0	0	0
27/02/2018 00:00	0	0	0	0	0	0	0	0
27/02/2018 00:00	0	0	0	0	0	0	0	0
27/02/2018 00:00	0	0	0	0	0	0	0	0
27/02/2018 00:00	0	0	0	0	0	0	0	0
27/02/2018 00:00	0	0	0	0	0	0	0	0
27/02/2018 00:00	0	0	0	0	0	0	0	0
27/02/2018 00:00	0	0	0	0	0	0	0	0
27/02/2018 00:00	0	0	0	0	0	0	0	0
27/02/2018 00:00	0	0	0	0	0	0	0	0
27/02/2018 00:00	0	0	0	0	0	0	0	0
27/02/2018 00:00	0	0	0	0	0	0	0	0
27/02/2018 00:00	0	0	0	0	0	0	0	0
27/02/2018 00:00	0	0	0	0	0	0	0	0
27/02/2018 00:00	0	0	0	0	0	0	0	0
27/02/2018 00:00	0	0	0	0	0	0	0	0
27/02/2018 00:00	0	0	0	0	0	0	0	0
27/02/2018 00:00	0	0	0	0	0	0	0	0
27/02/2018 00:00	0	0	0	0	0	0	0	0
27/02/2018 00:00	0	0	0	0	0	0	0	0
27/02/2018 00:00	0	0	0	0	0	0	0	0
27/02/2018 00:00	0	0	0	0	0	0	0	0
27/02/2018 00:00	0	0	0	0	0	0	0	0
27/02/2018 00:00	0	0	0	0	0	0	0	0
28/02/2018 00:00	0	0	0	0	0	0	0	0
28/02/2018 00:00	0	0	0	0	0	0	0	0
28/02/2018 00:00	0	0	0	0	0	0	0	0
28/02/2018 00:00	0	0	0	0	0	0	0	0
28/02/2018 00:00	0	0	0	0	0	0	0	0
28/02/2018 00:00	0	0	0	0	0	0	0	0
28/02/2018 00:00	0	0	0	0	0	0	0	0
28/02/2018 00:00	0	0	0	0	0	0	0	0
28/02/2018 00:00	0	0	0	0	0	0	0	0
28/02/2018 00:00	0	0	0	0	0	0	0	0
28/02/2018 00:00	0	0	0	0	0	0	0	0
28/02/2018 00:00	0	0	0	0	0	0	0	0
28/02/2018 00:00	0	0	0	0	0	0	0	0
28/02/2018 00:00	0	0	0	0	0	0	0	0
28/02/2018 00:00	0	0	0	0	0	0	0	0
28/02/2018 00:00	0	0	0	0	0	0	0	0
28/02/2018 00:00	0	0	0	0	0	0	0	0
28/02/2018 00:00	0	0	0	0	0	0	0	0
28/02/2018 00:00	0	0	0	0	0	0	0	0
28/02/2018 00:00	0	0	0	0	0	0	0	0
28/02/2018 00:00	0	0	0	0	0	0	0	0
28/02/2018 00:00	0	0	0	0	0	0	0	0
28/02/2018 00:00	0	0	0	0	0	0	0	0
28/02/2018 00:00	0	0	0	0	0	0	0	0
01/03/2018 00:00	0	0	0	0	0	0	0	0
01/03/2018 00:00	0	0	0	0	0	0	0	0
01/03/2018 00:00	0	0	0	0	0	0	0	0
01/03/2018 00:00	0	0	0	0	0	0	0	0
01/03/2018 00:00	0	0	0	0	0	0	0	0
01/03/2018 00:00	0	0	0	0	0	0	0	0
01/03/2018 00:00	0	0	0	0	0	0	0	0
01/03/2018 00:00	0	0	0	0	0	0	0	0
01/03/2018 00:00	0	0	0	0	0	0	0	0
01/03/2018 00:00	0	0	0	0	0	0	0	0
01/03/2018 00:00	0	0	0	0	0	0	0	0
01/03/2018 00:00	0	0	0	0	0	0	0	0
01/03/2018 00:00	0	0	0	0	0	0	0	0
01/03/2018 00:00	0	0	0	0	0	0	0	0
01/03/2018 00:00	0	0	0	0	0	0	0	0
01/03/2018 00:00	0	0	0	0	0	0	0	0
01/03/2018 00:00	0	0	0	0	0	0	0	0
01/03/2018 00:00	0	0	0	0	0	0	0	0
01/03/2018 00:00	0	0	0	0	0	0	0	0
01/03/2018 00:00	0	0	0	0	0	0	0	0
01/03/2018 00:00	0	0	0	0	0	0	0	0
01/03/2018 00:00	0	0	0	0	0	0	0	0
01/03/2018 00:00	0	0	0	0	0	0	0	0
01/03/2018 00:00	0	0	0	0	0	0	0	0
02/03/2018 00:00	0	0	0	0	0	0	0	0
02/03/2018 00:00	0	0	0	0	0	0	0	0
02/03/2018 00:00	0	0	0	0	0	0	0	0
02/03/2018 00:00	0	0	0	0	0	0	0	0
02/03/2018 00:00	0	0	0	0	0	0	0	0
02/03/2018 00:00	0	0	0	0	0	0	0	0
02/03/2018 00:00	0	0	0	0	0	0	0	0
02/03/2018 00:00	0	0	0	0	0	0	0	0
02/03/2018 00:00	0	0	0	0	0	0	0	0
02/03/2018 00:00	0	0	0	0	0	0	0	0
02/03/2018 00:00	0	0	0	0	0	0	0	0
02/03/2018 00:00	0	0	0	0	0	0	0	0
02/03/2018 00:00	0	0	0	0	0	0	0	0
02/03/2018 00:00	0	0	0	0	0	0	0	0
02/03/2018 00:00	0	0	0	0	0	0	0	0
02/03/2018 00:00	0	0	0	0	0	0	0	0
02/03/2018 00:00	0	0	0	0	0	0	0	0
02/03/2018 00:00	0	0	0	0	0	0	0	0
02/03/2018 00:00	0	0	0	0	0	0	0	0
02/03/2018 00:00	0	0	0	0	0	0	0	0
02/03/2018 00:00	0	0	0	0	0	0	0	0
02/03/2018 00:00	0	0	0	0	0	0	0	0
02/03/2018 00:00	0	0	0	0	0	0	0	0
02/03/2018 00:00	0	0	0	0	0	0	0	0
03/03/2018 00:00	0	0	0	0	0	0	0	0
03/03/2018 00:00	0	0	0	0	0	0	0	0
03/03/2018 00:00	0	0	0	0	0	0	0	0
03/03/2018 00:00	0	0	0	0	0	0	0	0
03/03/2018 00:00	0	0	0	0	0	0	0	0
03/03/2018 00:00	0	0	3.01113	0	1.74884	0	3.27805	0
03/03/2018 00:00	1.73501	0	12.5554	0	10.6149	0	21.0166	0
03/03/2018 00:00	1.16523	0	16.4414	0	12.8414	0	33.1397	0
03/03/2018 00:00	0	0	7.93343	0	2.63568	0	26.6332	0
03/03/2018 00:00	0	0	0	0	0	0	13.7344	0
03/03/2018 00:00	0	0	0	0	0	0	1.15009	0
03/03/2018 00:00	0	0	0	0	0	0	0	0
03/03/2018 00:00	0	0	0	0	0	0	0	0
03/03/2018 00:00	0	0	0	0	0	0	0	0
03/03/2018 00:00	0	0	0	0	0	0	0	0
03/03/2018 00:00	0	0	0	0	0	0	0	0
03/03/2018 00:00	0	0	0	0	0	0	0	0
03/03/2018 00:00	0	0	0	0	0	0	0	0
03/03/2018 00:00	0	0	0	0	0	0	0	0
03/03/2018 00:00	0	0	0	0	0	0	0	0
03/03/2018 00:00	0	0	0	0	0	0	0	0
03/03/2018 00:00	0	0	0	0	0	0	0	0
03/03/2018 00:00	0	0	0	0	0	0	0	0
03/03/2018 00:00	0	0	0	0	0	0	0	0
04/03/2018 00:00	0	0	0	0	0	0	0	0
04/03/2018 00:00	0	0	0	0	0	0	0	0
04/03/2018 00:00	0	0	0	0	0	0	0	0
04/03/2018 00:00	0	0	0	0	0	0	0	0
04/03/2018 00:00	0	0	0	0	0	0	0	0
04/03/2018 00:00	0	0	0	0	0	0	0	0
04/03/2018 00:00	0	0	0	0	0	0	0	0
04/03/2018 00:00	0	0	0	0	0	0	0	0
04/03/2018 00:00	0	0	0	0	0	0	0	0
04/03/2018 00:00	0	0	0	0	0	0	0	0
04/03/2018 00:00	0	0	0	0	0	0	0	0
04/03/2018 00:00	0	0	0	0	0	0	0	0
04/03/2018 00:00	0	0	0	0	0	0	0	0
04/03/2018 00:00	0	0	0	0	0	0	0	0
04/03/2018 00:00	0	0	0	0	0	0	0	0
04/03/2018 00:00	0	0	0	0	0	0	0	0
04/03/2018 00:00	0	0	0	0	0	0	0	0
04/03/2018 00:00	0	0	0	0	0	0	0	0
04/03/2018 00:00	0	0	0	0	0	0	0	0
04/03/2018 00:00	0	0	0	0	0	0	0	0
04/03/2018 00:00	0	0	0	0	0	0	0	0
04/03/2018 00:00	0	0	0	0	0	0	0	0
04/03/2018 00:00	0	0	0	0	0	0	0	0
04/03/2018 00:00	0	0	0	0	0	0	0	0
05/03/2018 00:00	0	0	0	0	0	0	0	0
05/03/2018 00:00	0	0	0	0	0	0	0	0
05/03/2018 00:00	0	0	0	0	0	0	0	0
05/03/2018 00:00	0	0	0	0	0	0	0	0
05/03/2018 00:00	0	0	0	0	0	0	0	0
05/03/2018 00:00	0	0	0	0	0	0	0	0
05/03/2018 00:00	0	0	0	0	0	0	0	0
05/03/2018 00:00	0	0	0	0	0	0	0	0
05/03/2018 00:00	0	0	0	0	0	0	0	0
05/03/2018 00:00	0	0	0	0	0	0	0	0
05/03/2018 00:00	0	0	0	0	0	0	0	0
05/03/2018 00:00	0	0	0	0	0	0	0	0
05/03/2018 00:00	0	0	0	0	0	0	0	0
05/03/2018 00:00	0	0	0	0	0	0	0	0
05/03/2018 00:00	0	0	0	0	0	0	0	0
05/03/2018 00:00	0	0	0	0	0	0	0	0
05/03/2018 00:00	0	0	0	0	0	0	0	0
05/03/2018 00:00	0	0	0	0	0	0	0	0
05/03/2018 00:00	0	0	0	0	0	0	0	0
05/03/2018 00:00	0	0	0	0	0	0	0	0
05/03/2018 00:00	0	0	0	0	0	0	0	0
05/03/2018 00:00	0	0	0	0	0	0	0	0
05/03/2018 00:00	0	0	0	0	0	0	0	0
05/03/2018 00:00	0	0	0	0	0	0	0	0
06/03/2018 00:00	0	0	0	0	0	0	0	0
06/03/2018 00:00	0	0	0	0	0	0	0	0
06/03/2018 00:00	0	0	0	0	0	0	0	0
06/03/2018 00:00	0	0	0	0	0	0	0	0
06/03/2018 00:00	0	0	0	0	0	0	0	0
06/03/2018 00:00	0	0	0	0	0	0	0	0
06/03/2018 00:00	0	0	0	0	0	0	0	0
06/03/2018 00:00	0	0	0	0	0	0	0	0
06/03/2018 00:00	0	0	0	0	0	0	0	0
06/03/2018 00:00	0	0	0	0	0	0	0	0
06/03/2018 00:00	0	0	0	0	0	0	0	0
06/03/2018 00:00	0	0	0	0	0	0	0	0
06/03/2018 00:00	0	0	0	0	0	0	0	0
06/03/2018 00:00	0	0	0	0	0	0	0	0
06/03/2018 00:00	0	0	0	0	0	0	0	0
06/03/2018 00:00	0	0	0	0	0	0	0	0
06/03/2018 00:00	0	0	0	0	0	0	0	0
06/03/2018 00:00	0	0	0	0	0	0	0	0
06/03/2018 00:00	0	0	0	0	0	0	0	0
06/03/2018 00:00	0	0	0	0	0	0	0	0
06/03/2018 00:00	0	0	0	0	0	0	0	0
06/03/2018 00:00	0	0	0	0	0	0	0	0
06/03/2018 00:00	0	0	0	0	0	0	0	0
06/03/2018 00:00	0	0	0	0	0	0	0	0
07/03/2018 00:00	0	0	0	0	0	0	0	0
07/03/2018 00:00	0	0	0	0	0	0	0	0
07/03/2018 00:00	0	0	0	0	0	0	0	0
07/03/2018 00:00	0	0	0	0	0	0	0	0
07/03/2018 00:00	0	0	0	0	0	0	0	0
07/03/2018 00:00	0	0	0	0	0	0	0	0
07/03/2018 00:00	0	0	0	0	0	0	0	0
07/03/2018 00:00	0	0	0	0	0	0	0	0
07/03/2018 00:00	0	0	0	0	0	0	0	0
07/03/2018 00:00	0	0	0	0	0	0	0	0
07/03/2018 00:00	0	0	0	0	0	0	0	0
07/03/2018 00:00	0	0	0	0	0	0	0	0
07/03/2018 00:00	0	0	0	0	0	0	0	0
07/03/2018 00:00	0	0	0	0	0	0	0	0
07/03/2018 00:00	0	0	0	0	0	0	0	0
07/03/2018 00:00	0	0	0	0	0	0	0	0
07/03/2018 00:00	0	0	0	0	0	0	0	0
07/03/2018 00:00	0	0	0	0	0	0	0	0
07/03/2018 00:00	0	0	0	0	0	0	0	0
07/03/2018 00:00	0	0	0	0	0	0	0	0
07/03/2018 00:00	0	0	0	0	0	0	0	0
07/03/2018 00:00	0	0	0	0	0	0	0	0
07/03/2018 00:00	0	0	0	0	0	0	0	0
07/03/2018 00:00	0	0	0	0	0	0	0	0
08/03/2018 00:00	0	0	0	0	0	0	0	0
08/03/2018 00:00	0	0	0	0	0	0	0	0
08/03/2018 00:00	0	0	0	0	0	0	0	0
08/03/2018 00:00	0	0	0	0	0	0	0	0
08/03/2018 00:00	0	0	0	0	0	0	0	0
08/03/2018 00:00	0	0	0	0	0	0	0	0
08/03/2018 00:00	0	0	0	0	0	0	0	0
08/03/2018 00:00	0	0	0	0	0	0	0	0
08/03/2018 00:00	0	0	0	0	0	0	0	0
08/03/2018 00:00	0	0	0	0	0	0	0	0
08/03/2018 00:00	0	0	0	0	0	0	0	0
08/03/2018 00:00	0	0	0	0	0	0	0	0
08/03/2018 00:00	0	0	0	0	0	0	0	0
08/03/2018 00:00	0	0	0	0	0	0	0	0
08/03/2018 00:00	0	0	0	0	0	0	0	0
08/03/2018 00:00	0	0	0	0	0	0	0	0
08/03/2018 00:00	0	0	0	0	0	0	0	0
08/03/2018 00:00	0	0	0	0	0	0	0	0
08/03/2018 00:00	0	0	0	0	0	0	0	0
08/03/2018 00:00	0	0	0	0	0	0	0	0
08/03/2018 00:00	0	0	0	0	0	0	0	0
08/03/2018 00:00	0	0	0	0	0	0	0	0
08/03/2018 00:00	0	0	0	0	0	0	0	0
08/03/2018 00:00	0	0	0	0	0	0	0	0
09/03/2018 00:00	0	0	0	0	0	0	0	0
09/03/2018 00:00	0	0	0	0	0	0	0	0
09/03/2018 00:00	0	0	0	0	0	0	0	0
09/03/2018 00:00	0	0	0	0	0	0	0	0
09/03/2018 00:00	0	0	0	0	0	0	0	0
09/03/2018 00:00	0	0	0	0	0	0	0	0
09/03/2018 00:00	0	0	0	0	0	0	0	0
09/03/2018 00:00	0	0	0	0	0	0	0	0
09/03/2018 00:00	0	0	0	0	0	0	0	0
09/03/2018 00:00	0	0	0	0	0	0	0	0
09/03/2018 00:00	0	0	0	0	0	0	0	0
09/03/2018 00:00	0	0	0	0	0	0	0	0
09/03/2018 00:00	0	0	0	0	0	0	0	0
09/03/2018 00:00	0	0	0	0	0	0	0	0
09/03/2018 00:00	0	0	0	0	0	0	0	0
09/03/2018 00:00	0	0	0	0	0	0	0	0
09/03/2018 00:00	0	0	0	0	0	0	0	0
09/03/2018 00:00	0	0	0	0	0	0	0	0
09/03/2018 00:00	0	0	0	0	0	0	0	0
09/03/2018 00:00	0	0	0	0	0	0	0	0
09/03/2018 00:00	0	0	0	0	0	0	0	0
09/03/2018 00:00	0	0	0	0	0	0	0	0
09/03/2018 00:00	0	0	0	0	0	0	0	0
09/03/2018 00:00	0	0	0	0	0	0	0	0
10/03/2018 00:00	0	0	0	0	0	0	0	0
10/03/2018 00:00	0	0	0	0	0	0	0	0
10/03/2018 00:00	0	0	0	0	0	0	0	0
10/03/2018 00:00	0	0	0	0	0	0	0	0
10/03/2018 00:00	0	0	0	0	0	0	0	0
10/03/2018 00:00	0	0	0	0	0	0	0	0
10/03/2018 00:00	0	0	0	0	0	0	0	0
10/03/2018 00:00	0	0	0	0	0	0	0	0
10/03/2018 00:00	0	0	0	0	0	0	0	0
10/03/2018 00:00	0	0	0	0	0	0	0	0
10/03/2018 00:00	0	0	0	0	0	0	0	0
10/03/2018 00:00	0	0	0	0	0	0	0	0
10/03/2018 00:00	0	0	0	0	0	0	0	0
10/03/2018 00:00	0	0	0	0	0	0	0	0
10/03/2018 00:00	0	0	0	0	0	0	0	0
10/03/2018 00:00	0	0	0	0	0	0	0	0
10/03/2018 00:00	0	0	0	0	0	0	0	0
10/03/2018 00:00	0	0	0	0	0	0	0	0
10/03/2018 00:00	0	0	0	0	0	0	0	0
10/03/2018 00:00	0	0	0	0	0	0	0	0
10/03/2018 00:00	0	0	0	0	0	0	0	0
10/03/2018 00:00	0	0	0	0	0	0	0	0
10/03/2018 00:00	0	0	0	0	0	0	0	0
10/03/2018 00:00	0	0	0	0	0	0	0	0
11/03/2018 00:00	0	0	0	0	0	0	0	0
11/03/2018 00:00	0	0	0	0	0	0	0	0
11/03/2018 00:00	0	0	0	0	0	0	0	0
11/03/2018 00:00	0	0	0	0	0	0	0	0
11/03/2018 00:00	0	0	0	0	0	0	0	0
11/03/2018 00:00	0	0	0	0	0	0	0	0
11/03/2018 00:00	0	0	0	0	0	0	0	0
11/03/2018 00:00	0	0	0	0	0	0	0	0
11/03/2018 00:00	0	0	0	0	0	0	0	0
11/03/2018 00:00	0	0	0	0	0	0	0	0
11/03/2018 00:00	0	0	0	0	0	0	0	0
11/03/2018 00:00	0	0	0	0	0	0	0	0
11/03/2018 00:00	0	0	0	0	0	0	0	0
11/03/2018 00:00	0	0	0	0	0	0	0	0
11/03/2018 00:00	0	0	0	0	0	0	0	0
11/03/2018 00:00	0	0	0	0	0	0	0	0
11/03/2018 00:00	0	0	0	0	0	0	0	0
11/03/2018 00:00	0	0	0	0	0	0	0	0
11/03/2018 00:00	0	0	0	0	0	0	0	0
11/03/2018 00:00	0	0	0	0	0	0	0	0
11/03/2018 00:00	0	0	0	0	0	0	0	0
11/03/2018 00:00	0	0	0	0	0	0	0	0
11/03/2018 00:00	0	0	0	0	0	0	0	0
11/03/2018 00:00	0	0	0	0	0	0	0	0
12/03/2018 00:00	0	0	0	0	0	0	0	0
12/03/2018 00:00	0	0	0	0	0	0	0	0
12/03/2018 00:00	0	0	0	0	0	0	0	0
12/03/2018 00:00	0	0	0	0	0	0	0	0
12/03/2018 00:00	0	0	0	0	0	0	0	0
12/03/2018 00:00	0	0	0	0	0	0	0	0
12/03/2018 00:00	0	0	0	0	0	0	0	0
12/03/2018 00:00	0	0	0	0	0	0	0	0
12/03/2018 00:00	0	0	0	0	0	0	0	0
12/03/2018 00:00	0	0	0	0	0	0	0	0
12/03/2018 00:00	0	0	0	0	0	0	0	0
12/03/2018 00:00	0	0	0	0	0	0	0	0
12/03/2018 00:00	0	0	0	0	0	0	0	0
12/03/2018 00:00	0	0	0	0	0	0	0	0
12/03/2018 00:00	0	0	0	0	0	0	0	0
12/03/2018 00:00	0	0	0	0	0	0	0	0
12/03/2018 00:00	0	0	0	0	0	0	0	0
12/03/2018 00:00	0	0	0	0	0	0	0	0
12/03/2018 00:00	0	0	0	0	0	0	0	0
12/03/2018 00:00	0	0	0	0	0	0	0	0
12/03/2018 00:00	0	0	0	0	0	0	0	0
12/03/2018 00:00	0	0	0	0	0	0	0	0
12/03/2018 00:00	0	0	0	0	0	0	0	0
12/03/2018 00:00	0	0	0	0	0	0	0	0
13/03/2018 00:00	0	0	0	0	0	0	0	0
13/03/2018 00:00	0	0	0	0	0	0	0	0
13/03/2018 00:00	0	0	0	0	0	0	0	0
13/03/2018 00:00	0	0	0	0	0	0	0	0
13/03/2018 00:00	0	0	0	0	0	0	0	0
13/03/2018 00:00	0	0	0	0	0	0	0	0
13/03/2018 00:00	0	0	0	0	0	0	0	0
13/03/2018 00:00	0	0	0	0	0	0	0	0
13/03/2018 00:00	0	0	0	0	0	0	0	0
13/03/2018 00:00	0	0	0	0	0	0	0	0
13/03/2018 00:00	0	0	0	0	0	0	0	0
13/03/2018 00:00	0	0	0	0	0	0	0	0
13/03/2018 00:00	0	0	0	0	0	0	0	0
13/03/2018 00:00	0	0	0	0	0	0	0	0
13/03/2018 00:00	0	0	0	0	0	0	0	0
13/03/2018 00:00	0	0	0	0	0	0	0	0
13/03/2018 00:00	0	0	0	0	0	0	0	0
13/03/2018 00:00	0	0	0	0	0	0	0	0
13/03/2018 00:00	0	0	0	0	0	0	0	0
13/03/2018 00:00	0	0	0	0	0	0	0	0
13/03/2018 00:00	0	0	0	0	0	0	0	0
13/03/2018 00:00	0	0	0	0	0	0	0	0
13/03/2018 00:00	0	0	0	0	0	0	0	0
13/03/2018 00:00	0	0	0	0	0	0	0	0
14/03/2018 00:00	0	0	0	0	0	0	0	0
14/03/2018 00:00	0	0	0	0	0	0	0	0
14/03/2018 00:00	0	0	0	0	0	0	0	0
14/03/2018 00:00	0	0	0	0	0	0	0	0
14/03/2018 00:00	0	0	0	0	0	0	0	0
14/03/2018 00:00	0	0	0	0	0	0	0	0
14/03/2018 00:00	0	0	0	0	0	0	0	0
14/03/2018 00:00	0	0	0	0	0	0	0	0
14/03/2018 00:00	0	0	0	0	0	0	0	0
14/03/2018 00:00	0	0	0	0	0	0	0	0
14/03/2018 00:00	0	0	0	0	0	0	0	0
14/03/2018 00:00	0	0	0	0	0	0	0	0
14/03/2018 00:00	0	0	0	0	0	0	0	0
14/03/2018 00:00	0	0	0	0	0	0	0	0
14/03/2018 00:00	0	0	0	0	0	0	0	0
14/03/2018 00:00	0	0	0	0	0	0	0	0
14/03/2018 00:00	0	0	0	0	0	0	0	0
14/03/2018 00:00	0	0	0	0	0	0	0	0
14/03/2018 00:00	0	0	0	0	0	0	0	0
14/03/2018 00:00	0	0	0	0	0	0	0	0
14/03/2018 00:00	0	0	0	0	0	0	0	0
14/03/2018 00:00	0	0	0	0	0	0	0	0
14/03/2018 00:00	0	0	0	0	0	0	0	0
14/03/2018 00:00	0	0	0	0	0	0	0	0
15/03/2018 00:00	0	0	0	0	0	0	0	0
15/03/2018 00:00	0	0	0	0	0	0	0	0
15/03/2018 00:00	0	0	0	0	0	0	0	0
15/03/2018 00:00	0	0	0	0	0	0	0	0
15/03/2018 00:00	0	0	0	0	0	0	0	0
15/03/2018 00:00	0	0	0	0	0	0	0	0
15/03/2018 00:00	0	0	0	0	0	0	0	0
15/03/2018 00:00	0	0	0	0	0	0	0	0
15/03/2018 00:00	0	0	0	0	0	0	0	0
15/03/2018 00:00	0	0	0	0	0	0	0	0
15/03/2018 00:00	0	0	0	0	0	0	0	0
15/03/2018 00:00	0	0	0	0	0	0	0	0
15/03/2018 00:00	0	0	0	0	0	0	0	0
15/03/2018 00:00	0	0	0	0	0	0	0	0
15/03/2018 00:00	0	0	0	0	0	0	0	0
15/03/2018 00:00	0	0	0	0	0	0	0	0
15/03/2018 00:00	0	0	0	0	0	0	0	0
15/03/2018 00:00	0	0	0	0	0	0	0	0
15/03/2018 00:00	0	0	0	0	0	0	0	0
15/03/2018 00:00	0	0	0	0	0	0	0	0
15/03/2018 00:00	0	0	0	0	0	0	0	0
15/03/2018 00:00	0	0	0	0	0	0	0	0
15/03/2018 00:00	0	0	0	0	0	0	0	0
15/03/2018 00:00	0	0	0	0	0	0	0	0
16/03/2018 00:00	0	0	0	0	0	0	0	0
16/03/2018 00:00	0	0	0	0	0	0	0	0
16/03/2018 00:00	0	0	0	0	0	0	0	0
16/03/2018 00:00	0	0	0	0	0	0	0	0
16/03/2018 00:00	0	0	0	0	0	0	0	0
16/03/2018 00:00	0	0	0	0	0	0	0	0
16/03/2018 00:00	0	0	0	0	0	0	0	0
16/03/2018 00:00	0	0	0	0	0	0	0	0
16/03/2018 00:00	0	0	0	0	0	0	0	0
16/03/2018 00:00	0	0	0	0	0	0	0	0
16/03/2018 00:00	0	0	0	0	0	0	0	0
16/03/2018 00:00	0	0	0	0	0	0	0	0
16/03/2018 00:00	0	0	0	0	0	0	0	0
16/03/2018 00:00	0	0	0	0	0	0	0	0
16/03/2018 00:00	0	0	0	0	0	0	0	0
16/03/2018 00:00	0	0	0	0	0	0	0	0
16/03/2018 00:00	0	0	0	0	0	0	0	0
16/03/2018 00:00	0	0	0	0	0	0	0	0
16/03/2018 00:00	0	0	0	0	0	0	0	0
16/03/2018 00:00	0	0	0	0	0	0	0	0
16/03/2018 00:00	0	0	0	0	0	0	0	0
16/03/2018 00:00	0	0	0	0	0	0	0	0
16/03/2018 00:00	0	0	0	0	0	0	0	0
16/03/2018 00:00	0	0	0	0	0	0	0	0
17/03/2018 00:00	0	0	0	0	0	0	0	0
17/03/2018 00:00	0	0	0	0	0	0	0	0
17/03/2018 00:00	0	0	0	0	0	0	0	0
17/03/2018 00:00	0	0	0	0	0	0	0	0
17/03/2018 00:00	0	0	0	0	0	0	0	0
17/03/2018 00:00	0	0	0	0	0	0	0	0
17/03/2018 00:00	0	0	0	0	0	0	0	0
17/03/2018 00:00	0	0	0	0	0	0	0	0
17/03/2018 00:00	0	0	0	0	0	0	0	0
17/03/2018 00:00	0	0	0	0	0	0	0	0
17/03/2018 00:00	0	0	0	0	0	0	0	0
17/03/2018 00:00	0	0	0	0	0	0	0	0
17/03/2018 00:00	0	0	0	0	0	0	0	0
17/03/2018 00:00	0	0	0	0	0	0	0	0
17/03/2018 00:00	0	0	0	0	0	0	0	0
17/03/2018 00:00	0	0	0	0	0	0	0	0
17/03/2018 00:00	0	0	0	0	0	0	0	0
17/03/2018 00:00	0	0	0	0	0	0	0	0
17/03/2018 00:00	0	0	0	0	0	0	0	0
17/03/2018 00:00	0	0	0	0	0	0	0	0
17/03/2018 00:00	0	0	0	0	0	0	0	0
17/03/2018 00:00	0	0	0	0	0	0	0	0
17/03/2018 00:00	0	0	0	0	0	0	0	0
17/03/2018 00:00	0	0	0	0	0	0	0	0
18/03/2018 00:00	0	0	0	0	0	0	0	0
18/03/2018 00:00	0	0	0	0	0	0	0	0
18/03/2018 00:00	0	0	0	0	0	0	0	0
18/03/2018 00:00	0	0	0	0	0	0	0	0
18/03/2018 00:00	0	0	0	0	0	0	0	0
18/03/2018 00:00	0	0	0	0	0	0	0	0
18/03/2018 00:00	0	0	0	0	0	0	0	0
18/03/2018 00:00	0	0	0	0	0	0	0	0
18/03/2018 00:00	0	0	0	0	0	0	0	0
18/03/2018 00:00	0	0	0	0	0	0	0	0
18/03/2018 00:00	0	0	0	0	0	0	0	0
18/03/2018 00:00	0	0	0	0	0	0	0	0
18/03/2018 00:00	0	0	0	0	0	0	0	0
18/03/2018 00:00	0	0	0	0	0	0	0	0
18/03/2018 00:00	0	0	0	0	0	0	0	0
18/03/2018 00:00	0	0	0	0	0	0	0	0
18/03/2018 00:00	0	0	0	0	0	0	0	0
18/03/2018 00:00	0	0	0	0	0	0	0	0
18/03/2018 00:00	0	0	0	0	0	0	0	0
18/03/2018 00:00	0	0	0	0	0	0	0	0
18/03/2018 00:00	0	0	0	0	0	0	0	0
18/03/2018 00:00	0	0	0	0	0	0	0	0
18/03/2018 00:00	0	0	0	0	0	0	0	0
18/03/2018 00:00	0	0	0	0	0	0	0	0
19/03/2018 00:00	0	0	0	0	0	0	0	0
19/03/2018 00:00	0	0	0	0	0	0	0	0
19/03/2018 00:00	0	0	0	0	0	0	0	0
19/03/2018 00:00	0	0	0	0	0	0	0	0
19/03/2018 00:00	0	0	0	0	0	0	0	0
19/03/2018 00:00	0	0	0	0	0	0	0	0
19/03/2018 00:00	0	0	0	0	0	0	0	0
19/03/2018 00:00	0	0	0	0	0	0	0	0
19/03/2018 00:00	0	0	0	0	0	0	0	0
19/03/2018 00:00	0	0	0	0	0	0	0	0
19/03/2018 00:00	0	0	0	0	0	0	0	0
19/03/2018 00:00	0	0	0	0	0	0	0	0
19/03/2018 00:00	0	0	0	0	0	0	0	0
19/03/2018 00:00	0	0	0	0	0	0	0	0
19/03/2018 00:00	0	0	0	0	0	0	0	0
19/03/2018 00:00	0	0	0	0	0	0	0	0
19/03/2018 00:00	0	0	0	0	0	0	0	0
19/03/2018 00:00	0	0	0	0	0	0	0	0
19/03/2018 00:00	0	0	0	0	0	0	0	0
19/03/2018 00:00	0	0	0	0	0	0	0	0
19/03/2018 00:00	0	0	0	0	0	0	0	0
19/03/2018 00:00	0	0	0	0	0	0	0	0
19/03/2018 00:00	0	0	0	0	0	0	0	0
19/03/2018 00:00	0	0	0	0	0	0	0	0
20/03/2018 00:00	0	0	0	0	0	0	0	0
20/03/2018 00:00	0	0	0	0	0	0	0	0
20/03/2018 00:00	0	0	0	0	0	0	0	0
20/03/2018 00:00	0	0	0	0	0	0	0	0
20/03/2018 00:00	0	0	0	0	0	0	0	0
20/03/2018 00:00	0	0	0	0	0	0	0	0
20/03/2018 00:00	0	0	0	0	0	0	0	0
20/03/2018 00:00	0	0	0	0	0	0	0	0
20/03/2018 00:00	0	0	0	0	0	0	0	0
20/03/2018 00:00	0	0	0	0	0	0	0	0
20/03/2018 00:00	0	0	0	0	0	0	0	0
20/03/2018 00:00	0	0	0	0	0	0	0	0
20/03/2018 00:00	0	0	0	0	0	0	0	0
20/03/2018 00:00	0	0	0	0	0	0	0	0
20/03/2018 00:00	0	0	0	0	0	0	0	0
20/03/2018 00:00	0	0	0	0	0	0	0	0
20/03/2018 00:00	0	0	0	0	0	0	0	0
20/03/2018 00:00	0	0	0	0	0	0	0	0
20/03/2018 00:00	0	0	0	0	0	0	0	0
20/03/2018 00:00	0	0	0	0	0	0	0	0
20/03/2018 00:00	0	0	0	0	0	0	0	0
20/03/2018 00:00	0	0	0	0	0	0	0	0
20/03/2018 00:00	0	0	0	0	0	0	0	0
20/03/2018 00:00	0	0	0	0	0	0	0	0
21/03/2018 00:00	0	0	0	0	0	0	0	0
21/03/2018 00:00	0	0	0	0	0	0	0	0
21/03/2018 00:00	0	0	0	0	0	0	0	0
21/03/2018 00:00	0	0	0	0	0	0	0	0
21/03/2018 00:00	0	0	0	0	0	0	0	0
21/03/2018 00:00	0	0	0	0	0	0	0	0
21/03/2018 00:00	0	0	0	0	0	0	0	0
21/03/2018 00:00	0	0	0	0	0	0	0	0
21/03/2018 00:00	0	0	0	0	0	0	0	0
21/03/2018 00:00	0	0	0	0	0	0	0	0
21/03/2018 00:00	0	0	0	0	0	0	0	0
21/03/2018 00:00	0	0	0	0	0	0	0	0
21/03/2018 00:00	0	0	0	0	0	0	0	0
21/03/2018 00:00	0	0	0	0	0	0	0	0
21/03/2018 00:00	0	0	0	0	0	0	0	0
21/03/2018 00:00	0	0	0	0	0	0	0	0
21/03/2018 00:00	0	0	0	0	0	0	0	0
21/03/2018 00:00	0	0	0	0	0	0	0	0
21/03/2018 00:00	0	0	0	0	0	0	0	0
21/03/2018 00:00	0	0	0	0	0	0	0	0
21/03/2018 00:00	0	0	0	0	0	0	0	0
21/03/2018 00:00	0	0	0	0	0	0	0	0
21/03/2018 00:00	0	0	0	0	0	0	0	0
21/03/2018 00:00	0	0	0	0	0	0	0	0
22/03/2018 00:00	0	0	0	0	0	0	0	0
22/03/2018 00:00	0	0	0	0	0	0	0	0
22/03/2018 00:00	0	0	0	0	0	0	0	0
22/03/2018 00:00	0	0	0	0	0	0	0	0
22/03/2018 00:00	0	0	0	0	0	0	0	0
22/03/2018 00:00	0	0	0	0	0	0	0	0
22/03/2018 00:00	0	0	0	0	0	0	0	0
22/03/2018 00:00	0	0	0	0	0	0	0	0
22/03/2018 00:00	0	0	0	0	0	0	0	0
22/03/2018 00:00	0	0	0	0	0	0	0	0
22/03/2018 00:00	0	0	0	0	0	0	0	0
22/03/2018 00:00	0	0	0	0	0	0	0	0
22/03/2018 00:00	0	0	0	0	0	0	0	0
22/03/2018 00:00	0	0	0	0	0	0	0	0
22/03/2018 00:00	0	0	0	0	0	0	0	0
22/03/2018 00:00	0	0	0	0	0	0	0	0
22/03/2018 00:00	0	0	0	0	0	0	0	0
22/03/2018 00:00	0	0	0	0	0	0	0	0
22/03/2018 00:00	0	0	0	0	0	0	0	0
22/03/2018 00:00	0	0	0	0	0	0	0	0
22/03/2018 00:00	0	0	0	0	0	0	0	0
22/03/2018 00:00	0	0	0	0	0	0	0	0
22/03/2018 00:00	0	0	0	0	0	0	0	0
22/03/2018 00:00	0	0	0	0	0	0	0	0
23/03/2018 00:00	0	0	0	0	0	0	0	0
23/03/2018 00:00	0	0	0	0	0	0	0	0
23/03/2018 00:00	0	0	0	0	0	0	0	0
23/03/2018 00:00	0	0	0	0	0	0	0	0
23/03/2018 00:00	0	0	0	0	0	0	0	0
23/03/2018 00:00	0	0	0	0	0	0	0	0
23/03/2018 00:00	0	0	0	0	0	0	0	0
23/03/2018 00:00	0	0	0	0	0	0	0	0
23/03/2018 00:00	0	0	0	0	0	0	0	0
23/03/2018 00:00	0	0	0	0	0	0	0	0
23/03/2018 00:00	0	0	0	0	0	0	0	0
23/03/2018 00:00	0	0	0	0	0	0	0	0
23/03/2018 00:00	0	0	0	0	0	0	0	0
23/03/2018 00:00	0	0	0	0	0	0	0	0
23/03/2018 00:00	0	0	0	0	0	0	0	0
23/03/2018 00:00	0	0	0	0	0	0	0	0
23/03/2018 00:00	0	0	0	0	0	0	0	0
23/03/2018 00:00	0	0	0	0	0	0	0	0
23/03/2018 00:00	0	0	0	0	0	0	0	0
23/03/2018 00:00	0	0	0	0	0	0	0	0
23/03/2018 00:00	0	0	0	0	0	0	0	0
23/03/2018 00:00	0	0	0	0	0	0	0	0
23/03/2018 00:00	0	0	0	0	0	0	0	0
23/03/2018 00:00	0	0	0	0	0	0	0	0
24/03/2018 00:00	0	0	0	0	0	0	0	0
24/03/2018 00:00	0	0	0	0	0	0	0	0
24/03/2018 00:00	0	0	0	0	0	0	0	0
24/03/2018 00:00	0	0	0	0	0	0	0	0
24/03/2018 00:00	0	0	0	0	0	0	0	0
24/03/2018 00:00	0	0	0	0	0	0	0	0
24/03/2018 00:00	0	0	0	0	0	0	0	0
24/03/2018 00:00	0	0	0	0	0	0	0	0
24/03/2018 00:00	0	0	0	0	0	0	0	0
24/03/2018 00:00	0	0	0	0	0	0	0	0
24/03/2018 00:00	0	0	0	0	0	0	0	0
24/03/2018 00:00	0	0	0	0	0	0	0	0
24/03/2018 00:00	0	0	0	0	0	0	0	0
24/03/2018 00:00	0	0	0	0	0	0	0	0
24/03/2018 00:00	0	0	0	0	0	0	0	0
24/03/2018 00:00	0	0	0	0	0	0	0	0
24/03/2018 00:00	0	0	0	0	0	0	0	0
24/03/2018 00:00	0	0	0	0	0	0	0	0
24/03/2018 00:00	0	0	0	0	0	0	0	0
24/03/2018 00:00	0	0	0	0	0	0	0	0
24/03/2018 00:00	0	0	0	0	0	0	0	0
24/03/2018 00:00	0	0	0	0	0	0	0	0
24/03/2018 00:00	0	0	0	0	0	0	0	0
24/03/2018 00:00	0	0	0	0	0	0	0	0
25/03/2018 00:00	0	0	0	0	0	0	0	0
25/03/2018 00:00	0	0	0	0	0	0	0	0
25/03/2018 00:00	0	0	0	0	0	0	0	0
25/03/2018 00:00	0	0	0	0	0	0	0	0
25/03/2018 00:00	0	0	0	0	0	0	0	0
25/03/2018 00:00	0	0	0	0	0	0	0	0
[truncated: 6,762 more rows]
