# Supplementary material for: Hygrothermal simulation data of a living wall system for decentralized greywater treatment
Source: Data Brief. 2021 Dec 27;40:107741. doi: 10.1016/j.dib.2021.107741 (PMC8741426; doi:10.1016/j.dib.2021.107741)
Supplement: Supplementary file 1 [file mmc1.zip › DataInBrief_Submission/Output_Delphin_Deg. of saturation in finishing layer.csv]

The simulated degree of saturation at the exterior finishes of the investigated wall assemblies [%]
Date/Time	Brick wall_No greening	Brick wall_With greening	Precast concrete_No greening	Precast concrete_With greening	Limestone wall_No greening	Limestone wall_With greening	Double-shell wall_No greening	Double-shell wall_With greening
01/01/2018 00:00	11.68	7.76	33.46	30.07	12.66	12.7	8.87	8.55
01/01/2018 00:00	11.59	7.74	33.39	30.05	12.61	12.67	8.86	8.54
01/01/2018 00:00	11.52	7.71	33.37	30.03	12.58	12.64	8.86	8.54
01/01/2018 00:00	11.45	7.69	33.35	30.01	12.56	12.62	8.86	8.53
01/01/2018 00:00	11.4	7.66	33.35	29.99	12.55	12.59	8.86	8.53
01/01/2018 00:00	11.35	7.63	33.35	29.98	12.54	12.56	8.86	8.52
01/01/2018 00:00	11.32	7.6	33.36	29.96	12.55	12.53	8.87	8.52
01/01/2018 00:00	11.29	7.58	33.36	29.94	12.54	12.51	8.87	8.51
01/01/2018 00:00	11.24	7.55	33.35	29.93	12.51	12.48	8.87	8.51
01/01/2018 00:00	11.19	7.53	33.34	29.92	12.47	12.46	8.87	8.5
01/01/2018 00:00	11.1	7.5	33.31	29.9	12.4	12.43	8.87	8.5
01/01/2018 00:00	11.02	7.48	33.29	29.89	12.31	12.41	8.87	8.49
01/01/2018 00:00	10.94	7.46	33.27	29.88	12.23	12.39	8.86	8.49
01/01/2018 00:00	10.86	7.44	33.25	29.87	12.15	12.37	8.86	8.49
01/01/2018 00:00	10.81	7.42	33.25	29.86	12.11	12.35	8.86	8.48
01/01/2018 00:00	10.81	7.39	33.26	29.85	12.11	12.33	8.87	8.48
01/01/2018 00:00	10.77	7.37	33.24	29.84	12.1	12.31	8.87	8.48
01/01/2018 00:00	10.69	7.35	33.2	29.83	12.06	12.28	8.86	8.47
01/01/2018 00:00	10.62	7.32	33.18	29.82	12.02	12.26	8.86	8.47
01/01/2018 00:00	10.56	7.3	33.17	29.81	11.99	12.24	8.86	8.46
01/01/2018 00:00	10.5	7.28	33.17	29.8	11.96	12.22	8.86	8.46
01/01/2018 00:00	10.44	7.25	33.15	29.79	11.91	12.2	8.85	8.46
01/01/2018 00:00	10.37	7.23	33.13	29.78	11.86	12.18	8.85	8.45
01/01/2018 00:00	10.31	7.21	33.12	29.77	11.83	12.16	8.85	8.45
02/01/2018 00:00	10.28	7.18	33.13	29.76	11.81	12.14	8.85	8.45
02/01/2018 00:00	10.25	7.16	33.13	29.75	11.8	12.12	8.86	8.44
02/01/2018 00:00	10.2	7.14	33.12	29.74	11.78	12.1	8.86	8.44
02/01/2018 00:00	10.19	7.11	33.13	29.73	11.77	12.08	8.86	8.44
02/01/2018 00:00	10.17	7.09	33.13	29.72	11.77	12.06	8.86	8.43
02/01/2018 00:00	10.16	7.07	33.14	29.71	11.76	12.04	8.87	8.43
02/01/2018 00:00	10.16	7.05	33.15	29.7	11.77	12.02	8.87	8.43
02/01/2018 00:00	10.17	7.03	33.16	29.7	11.78	12	8.88	8.43
02/01/2018 00:00	10.16	7.01	33.15	29.69	11.77	11.99	8.88	8.42
02/01/2018 00:00	10.15	6.99	33.15	29.68	11.75	11.97	8.88	8.42
02/01/2018 00:00	10.08	6.97	33.11	29.68	11.67	11.96	8.87	8.42
02/01/2018 00:00	10.01	6.96	33.09	29.67	11.57	11.95	8.87	8.42
02/01/2018 00:00	9.95	6.94	33.07	29.67	11.48	11.94	8.86	8.42
02/01/2018 00:00	9.91	6.93	33.07	29.67	11.41	11.93	8.86	8.42
02/01/2018 00:00	9.9	6.92	33.08	29.67	11.38	11.92	8.87	8.42
02/01/2018 00:00	9.93	6.9	33.09	29.67	11.41	11.91	8.87	8.42
02/01/2018 00:00	10.02	6.89	33.13	29.66	11.51	11.9	8.89	8.42
02/01/2018 00:00	10.11	6.88	33.17	29.66	11.59	11.89	8.89	8.42
02/01/2018 00:00	10.14	6.86	33.18	29.66	11.63	11.88	8.9	8.42
02/01/2018 00:00	10.18	6.85	33.19	29.66	11.66	11.88	8.9	8.42
02/01/2018 00:00	10.19	6.84	33.18	29.65	11.66	11.87	8.9	8.42
02/01/2018 00:00	10.23	6.83	33.2	29.65	11.7	11.86	8.91	8.42
02/01/2018 00:00	10.24	6.82	33.18	29.65	11.7	11.86	8.91	8.42
02/01/2018 00:00	10.24	6.81	33.18	29.65	11.71	11.85	8.91	8.42
03/01/2018 00:00	10.23	6.8	33.17	29.65	11.71	11.84	8.9	8.42
03/01/2018 00:00	10.23	6.79	33.16	29.65	11.71	11.83	8.9	8.42
03/01/2018 00:00	10.23	6.78	33.16	29.65	11.71	11.83	8.9	8.42
03/01/2018 00:00	10.22	6.77	33.16	29.64	11.7	11.82	8.9	8.42
03/01/2018 00:00	10.22	6.76	33.15	29.64	11.7	11.82	8.9	8.42
03/01/2018 00:00	10.21	6.75	33.15	29.64	11.7	11.81	8.9	8.42
03/01/2018 00:00	10.22	6.74	33.15	29.64	11.71	11.81	8.9	8.42
03/01/2018 00:00	10.25	6.73	33.16	29.64	11.73	11.8	8.91	8.42
03/01/2018 00:00	10.31	6.72	33.18	29.64	11.77	11.8	8.91	8.42
03/01/2018 00:00	10.35	6.71	33.18	29.64	11.79	11.79	8.91	8.42
03/01/2018 00:00	10.38	6.7	33.18	29.64	11.79	11.79	8.91	8.42
03/01/2018 00:00	10.37	6.69	33.16	29.63	11.76	11.78	8.9	8.42
03/01/2018 00:00	10.31	6.67	33.13	29.62	11.7	11.76	8.9	8.41
03/01/2018 00:00	10.25	6.66	33.11	29.62	11.64	11.75	8.89	8.41
03/01/2018 00:00	10.22	6.64	33.1	29.62	11.61	11.75	8.89	8.41
03/01/2018 00:00	10.24	6.64	33.12	29.62	11.64	11.74	8.9	8.41
03/01/2018 00:00	10.35	6.63	33.18	29.62	11.74	11.74	8.91	8.41
03/01/2018 00:00	10.45	6.62	33.22	29.61	11.83	11.73	8.91	8.41
03/01/2018 00:00	10.56	6.61	33.26	29.61	11.93	11.73	8.92	8.42
03/01/2018 00:00	10.63	6.6	33.29	29.61	12	11.73	8.92	8.42
03/01/2018 00:00	10.72	6.59	33.32	29.61	12.09	11.72	8.92	8.42
03/01/2018 00:00	10.8	6.58	33.35	29.61	12.15	11.72	8.92	8.42
03/01/2018 00:00	10.86	6.58	33.37	29.61	12.21	11.71	8.92	8.42
03/01/2018 00:00	10.94	6.57	33.41	29.61	12.29	11.71	8.93	8.42
04/01/2018 00:00	11.03	6.57	33.44	29.61	12.37	11.71	8.93	8.42
04/01/2018 00:00	11.11	6.56	33.46	29.61	12.43	11.71	8.93	8.42
04/01/2018 00:00	11.12	6.55	33.44	29.61	12.44	11.71	8.93	8.42
04/01/2018 00:00	11.13	6.54	33.42	29.61	12.45	11.7	8.93	8.42
04/01/2018 00:00	11.18	6.54	33.44	29.61	12.48	11.7	8.93	8.42
04/01/2018 00:00	11.23	6.53	33.45	29.61	12.52	11.7	8.93	8.42
04/01/2018 00:00	11.26	6.52	33.46	29.61	12.55	11.69	8.93	8.42
04/01/2018 00:00	11.29	6.51	33.46	29.61	12.57	11.69	8.93	8.42
04/01/2018 00:00	11.33	6.5	33.48	29.6	12.61	11.68	8.94	8.42
04/01/2018 00:00	11.35	6.49	33.48	29.61	12.62	11.68	8.94	8.42
04/01/2018 00:00	11.33	6.49	33.45	29.61	12.56	11.68	8.94	8.42
04/01/2018 00:00	11.26	6.48	33.39	29.6	12.46	11.68	8.93	8.43
04/01/2018 00:00	11.17	6.47	33.32	29.6	12.35	11.67	8.93	8.42
04/01/2018 00:00	11.08	6.46	33.28	29.6	12.24	11.66	8.92	8.42
04/01/2018 00:00	10.97	6.44	33.23	29.59	12.15	11.65	8.91	8.42
04/01/2018 00:00	10.9	6.43	33.21	29.59	12.1	11.64	8.91	8.42
04/01/2018 00:00	10.84	6.41	33.19	29.58	12.06	11.63	8.9	8.42
04/01/2018 00:00	10.82	6.4	33.2	29.58	12.06	11.62	8.91	8.42
04/01/2018 00:00	10.85	6.39	33.23	29.57	12.1	11.62	8.91	8.42
04/01/2018 00:00	10.86	6.39	33.24	29.58	12.11	11.62	8.91	8.42
04/01/2018 00:00	10.86	6.38	33.24	29.58	12.11	11.61	8.92	8.42
04/01/2018 00:00	10.87	6.37	33.24	29.58	12.12	11.61	8.92	8.42
04/01/2018 00:00	10.91	6.36	33.26	29.57	12.15	11.61	8.92	8.42
04/01/2018 00:00	10.94	6.35	33.27	29.57	12.18	11.6	8.93	8.42
05/01/2018 00:00	10.97	6.35	33.28	29.57	12.2	11.6	8.93	8.42
05/01/2018 00:00	10.99	6.34	33.29	29.57	12.23	11.59	8.93	8.42
05/01/2018 00:00	11.02	6.33	33.29	29.57	12.24	11.59	8.93	8.43
05/01/2018 00:00	11.03	6.32	33.29	29.57	12.25	11.59	8.93	8.43
05/01/2018 00:00	11.02	6.31	33.29	29.57	12.25	11.58	8.93	8.43
05/01/2018 00:00	11.03	6.31	33.29	29.57	12.24	11.58	8.94	8.43
05/01/2018 00:00	11.03	6.3	33.28	29.57	12.24	11.58	8.94	8.43
05/01/2018 00:00	11.04	6.29	33.29	29.57	12.25	11.58	8.94	8.43
05/01/2018 00:00	11.05	6.29	33.29	29.57	12.24	11.58	8.94	8.43
05/01/2018 00:00	11.04	6.28	33.28	29.57	12.22	11.57	8.94	8.43
05/01/2018 00:00	11	6.28	33.26	29.57	12.16	11.57	8.93	8.43
05/01/2018 00:00	10.93	6.27	33.22	29.57	12.07	11.57	8.93	8.43
05/01/2018 00:00	10.81	6.27	33.17	29.57	11.94	11.58	8.91	8.43
05/01/2018 00:00	10.66	6.27	33.11	29.57	11.78	11.57	8.9	8.43
05/01/2018 00:00	10.55	6.26	33.08	29.57	11.67	11.57	8.89	8.43
05/01/2018 00:00	10.48	6.25	33.07	29.56	11.61	11.56	8.89	8.43
05/01/2018 00:00	10.44	6.24	33.07	29.56	11.59	11.55	8.89	8.43
05/01/2018 00:00	10.48	6.23	33.12	29.56	11.65	11.55	8.9	8.43
05/01/2018 00:00	10.56	6.23	33.16	29.56	11.73	11.55	8.91	8.43
05/01/2018 00:00	10.65	6.23	33.2	29.57	11.8	11.56	8.92	8.44
05/01/2018 00:00	10.72	6.23	33.23	29.58	11.85	11.57	8.92	8.44
05/01/2018 00:00	10.77	6.23	33.24	29.58	11.89	11.57	8.93	8.44
05/01/2018 00:00	10.81	6.24	33.24	29.59	11.91	11.58	8.93	8.44
05/01/2018 00:00	10.85	6.24	33.26	29.59	11.95	11.58	8.93	8.44
06/01/2018 00:00	10.89	6.24	33.27	29.6	11.97	11.59	8.93	8.44
06/01/2018 00:00	10.91	6.25	33.27	29.6	11.99	11.6	8.93	8.45
06/01/2018 00:00	10.93	6.25	33.26	29.6	12	11.6	8.93	8.45
06/01/2018 00:00	10.96	6.25	33.27	29.61	12.03	11.61	8.93	8.45
06/01/2018 00:00	10.98	6.25	33.27	29.61	12.05	11.61	8.93	8.45
06/01/2018 00:00	10.98	6.25	33.26	29.61	12.06	11.62	8.93	8.45
06/01/2018 00:00	11	6.25	33.27	29.62	12.08	11.62	8.93	8.45
06/01/2018 00:00	11.04	6.25	33.28	29.62	12.12	11.62	8.93	8.45
06/01/2018 00:00	11.08	6.25	33.3	29.62	12.18	11.62	8.93	8.45
06/01/2018 00:00	11.13	6.25	33.32	29.62	12.21	11.63	8.94	8.45
06/01/2018 00:00	11.14	6.24	33.3	29.62	12.19	11.63	8.93	8.45
06/01/2018 00:00	11.05	6.23	33.23	29.61	12.08	11.62	8.92	8.45
06/01/2018 00:00	10.92	6.23	33.17	29.61	11.92	11.62	8.91	8.45
06/01/2018 00:00	10.8	6.22	33.14	29.61	11.78	11.62	8.9	8.45
06/01/2018 00:00	10.72	6.23	33.12	29.62	11.66	11.63	8.9	8.45
06/01/2018 00:00	10.57	6.24	33.07	29.63	11.44	11.64	8.89	8.46
06/01/2018 00:00	10.51	6.24	33.03	29.63	11.38	11.64	8.88	8.46
06/01/2018 00:00	10.47	6.23	33.02	29.62	11.41	11.64	8.88	8.46
06/01/2018 00:00	10.47	6.22	33.04	29.62	11.49	11.63	8.89	8.46
06/01/2018 00:00	10.53	6.22	33.09	29.62	11.6	11.63	8.9	8.46
06/01/2018 00:00	10.64	6.21	33.14	29.62	11.71	11.63	8.91	8.46
06/01/2018 00:00	10.72	6.21	33.18	29.62	11.8	11.63	8.91	8.46
06/01/2018 00:00	10.79	6.21	33.21	29.62	11.88	11.63	8.92	8.46
06/01/2018 00:00	10.84	6.2	33.22	29.62	11.93	11.63	8.92	8.46
07/01/2018 00:00	10.87	6.2	33.21	29.62	11.95	11.63	8.92	8.46
07/01/2018 00:00	10.89	6.2	33.22	29.62	11.97	11.63	8.93	8.46
07/01/2018 00:00	10.91	6.19	33.22	29.62	11.99	11.63	8.93	8.46
07/01/2018 00:00	10.92	6.19	33.22	29.61	12	11.63	8.93	8.46
07/01/2018 00:00	10.94	6.19	33.23	29.61	12.02	11.63	8.93	8.46
07/01/2018 00:00	10.97	6.18	33.25	29.62	12.05	11.63	8.93	8.46
07/01/2018 00:00	11.01	6.18	33.27	29.62	12.08	11.64	8.93	8.46
07/01/2018 00:00	11.01	6.18	33.26	29.62	12.09	11.64	8.93	8.46
07/01/2018 00:00	11.03	6.18	33.25	29.62	12.1	11.64	8.93	8.46
07/01/2018 00:00	11.03	6.18	33.25	29.62	12.09	11.64	8.93	8.46
07/01/2018 00:00	11.01	6.18	33.24	29.62	12.05	11.64	8.93	8.46
07/01/2018 00:00	11	6.17	33.23	29.62	12.02	11.65	8.93	8.46
07/01/2018 00:00	10.99	6.17	33.21	29.62	11.98	11.65	8.93	8.46
07/01/2018 00:00	10.99	6.17	33.21	29.62	11.96	11.65	8.93	8.46
07/01/2018 00:00	10.98	6.17	33.2	29.62	11.95	11.65	8.93	8.46
07/01/2018 00:00	10.97	6.17	33.19	29.62	11.95	11.65	8.93	8.47
07/01/2018 00:00	10.98	6.16	33.19	29.62	11.98	11.65	8.93	8.47
07/01/2018 00:00	10.98	6.16	33.19	29.62	12	11.65	8.93	8.47
07/01/2018 00:00	10.96	6.15	33.17	29.62	12	11.65	8.92	8.47
07/01/2018 00:00	10.9	6.14	33.14	29.61	11.98	11.64	8.92	8.47
07/01/2018 00:00	10.86	6.14	33.14	29.61	11.97	11.64	8.91	8.46
07/01/2018 00:00	10.85	6.13	33.15	29.6	11.98	11.63	8.92	8.46
07/01/2018 00:00	10.84	6.12	33.15	29.6	11.98	11.63	8.92	8.46
07/01/2018 00:00	10.79	6.11	33.13	29.6	11.95	11.63	8.91	8.46
08/01/2018 00:00	10.74	6.1	33.11	29.59	11.93	11.62	8.91	8.46
08/01/2018 00:00	10.7	6.09	33.11	29.58	11.92	11.61	8.91	8.46
08/01/2018 00:00	10.67	6.08	33.11	29.58	11.92	11.6	8.91	8.46
08/01/2018 00:00	10.65	6.06	33.11	29.57	11.92	11.59	8.91	8.46
08/01/2018 00:00	10.65	6.05	33.12	29.57	11.94	11.59	8.92	8.46
08/01/2018 00:00	10.66	6.04	33.14	29.56	11.96	11.58	8.92	8.46
08/01/2018 00:00	10.67	6.03	33.15	29.55	11.98	11.57	8.92	8.46
08/01/2018 00:00	10.68	6.01	33.16	29.55	11.99	11.56	8.93	8.46
08/01/2018 00:00	10.7	6	33.16	29.54	12	11.55	8.93	8.46
08/01/2018 00:00	10.71	5.99	33.17	29.54	11.99	11.54	8.93	8.46
08/01/2018 00:00	10.66	5.98	33.14	29.53	11.93	11.53	8.93	8.45
08/01/2018 00:00	10.61	5.97	33.13	29.53	11.86	11.53	8.92	8.45
08/01/2018 00:00	10.55	5.96	33.11	29.53	11.78	11.53	8.92	8.46
08/01/2018 00:00	10.5	5.96	33.09	29.54	11.7	11.53	8.92	8.46
08/01/2018 00:00	10.43	5.96	33.06	29.54	11.63	11.53	8.91	8.46
08/01/2018 00:00	10.39	5.95	33.05	29.54	11.6	11.53	8.91	8.46
08/01/2018 00:00	10.39	5.95	33.06	29.54	11.61	11.53	8.91	8.46
08/01/2018 00:00	10.41	5.95	33.08	29.54	11.64	11.53	8.92	8.46
08/01/2018 00:00	10.42	5.94	33.08	29.54	11.66	11.53	8.92	8.46
08/01/2018 00:00	10.42	5.94	33.08	29.54	11.67	11.52	8.92	8.46
08/01/2018 00:00	10.42	5.93	33.08	29.54	11.68	11.52	8.92	8.46
08/01/2018 00:00	10.44	5.93	33.1	29.54	11.7	11.52	8.92	8.46
08/01/2018 00:00	10.48	5.93	33.12	29.54	11.74	11.52	8.93	8.47
08/01/2018 00:00	10.49	5.92	33.12	29.54	11.75	11.52	8.93	8.47
09/01/2018 00:00	10.51	5.92	33.13	29.54	11.77	11.52	8.93	8.47
09/01/2018 00:00	10.58	5.92	33.17	29.54	11.83	11.52	8.93	8.47
09/01/2018 00:00	10.66	5.91	33.2	29.54	11.89	11.52	8.94	8.47
09/01/2018 00:00	10.74	5.91	33.24	29.54	11.96	11.52	8.94	8.47
09/01/2018 00:00	10.8	5.91	33.26	29.54	12.02	11.52	8.94	8.47
09/01/2018 00:00	10.84	5.91	33.26	29.54	12.06	11.52	8.94	8.47
09/01/2018 00:00	10.87	5.9	33.27	29.54	12.09	11.52	8.94	8.47
09/01/2018 00:00	10.93	5.9	33.29	29.54	12.14	11.52	8.95	8.47
09/01/2018 00:00	11.03	5.9	33.35	29.55	12.22	11.52	8.95	8.47
09/01/2018 00:00	11.12	5.9	33.4	29.55	12.29	11.53	8.95	8.47
09/01/2018 00:00	11.19	5.91	33.42	29.56	12.31	11.54	8.95	8.48
09/01/2018 00:00	11.21	5.92	33.41	29.57	12.27	11.55	8.95	8.48
09/01/2018 00:00	11.25	5.92	33.4	29.58	12.26	11.56	8.95	8.48
09/01/2018 00:00	11.29	5.94	33.4	29.59	12.26	11.58	8.95	8.48
09/01/2018 00:00	11.33	5.95	33.4	29.6	12.29	11.59	8.95	8.48
09/01/2018 00:00	11.37	5.96	33.39	29.6	12.32	11.6	8.95	8.48
09/01/2018 00:00	11.41	5.97	33.4	29.61	12.37	11.61	8.95	8.48
09/01/2018 00:00	11.47	5.97	33.42	29.62	12.44	11.62	8.95	8.49
09/01/2018 00:00	11.54	5.98	33.45	29.62	12.52	11.63	8.95	8.49
09/01/2018 00:00	11.59	5.99	33.46	29.63	12.58	11.64	8.95	8.49
09/01/2018 00:00	11.62	5.99	33.47	29.63	12.62	11.65	8.95	8.49
09/01/2018 00:00	11.65	6	33.48	29.63	12.67	11.65	8.95	8.49
09/01/2018 00:00	11.66	6	33.48	29.63	12.69	11.66	8.94	8.49
09/01/2018 00:00	11.68	6	33.48	29.64	12.71	11.66	8.94	8.49
10/01/2018 00:00	11.7	6	33.49	29.64	12.74	11.67	8.94	8.49
10/01/2018 00:00	11.73	6.01	33.5	29.64	12.78	11.67	8.95	8.49
10/01/2018 00:00	11.76	6.01	33.51	29.64	12.82	11.68	8.95	8.49
10/01/2018 00:00	11.76	6.01	33.51	29.64	12.83	11.68	8.95	8.5
10/01/2018 00:00	11.77	6.01	33.5	29.64	12.84	11.68	8.95	8.5
10/01/2018 00:00	11.79	6.01	33.51	29.64	12.87	11.69	8.95	8.5
10/01/2018 00:00	11.82	6.01	33.54	29.65	12.91	11.69	8.95	8.5
10/01/2018 00:00	11.85	6.02	33.55	29.65	12.94	11.7	8.95	8.5
10/01/2018 00:00	11.82	6.02	33.51	29.65	12.92	11.7	8.95	8.5
10/01/2018 00:00	11.71	6.01	33.42	29.64	12.8	11.7	8.94	8.5
10/01/2018 00:00	11.58	6.01	33.35	29.64	12.65	11.7	8.93	8.5
10/01/2018 00:00	11.43	6.01	33.29	29.64	12.49	11.7	8.91	8.5
10/01/2018 00:00	11.26	6	33.24	29.64	12.32	11.7	8.9	8.5
10/01/2018 00:00	11.13	6	33.2	29.64	12.17	11.7	8.89	8.5
10/01/2018 00:00	11.03	6	33.18	29.64	12.07	11.7	8.89	8.5
10/01/2018 00:00	10.96	6.01	33.17	29.64	12.01	11.71	8.89	8.5
10/01/2018 00:00	10.94	6.01	33.18	29.64	12.01	11.71	8.89	8.5
10/01/2018 00:00	10.96	6.01	33.2	29.65	12.05	11.71	8.9	8.5
10/01/2018 00:00	10.98	6.01	33.22	29.65	12.09	11.72	8.9	8.5
10/01/2018 00:00	11	6.01	33.22	29.65	12.11	11.72	8.9	8.5
10/01/2018 00:00	11	6.01	33.22	29.65	12.12	11.72	8.91	8.5
10/01/2018 00:00	11.02	6.01	33.24	29.65	12.14	11.73	8.91	8.5
10/01/2018 00:00	11.09	6.01	33.29	29.65	12.21	11.73	8.92	8.5
10/01/2018 00:00	11.17	6.01	33.33	29.65	12.28	11.73	8.93	8.5
11/01/2018 00:00	11.25	6.01	33.37	29.65	12.35	11.73	8.93	8.5
11/01/2018 00:00	11.32	6.01	33.4	29.65	12.43	11.73	8.94	8.5
11/01/2018 00:00	11.38	6	33.43	29.65	12.5	11.73	8.94	8.51
11/01/2018 00:00	11.43	6	33.44	29.64	12.55	11.73	8.94	8.51
11/01/2018 00:00	11.47	6	33.46	29.64	12.6	11.73	8.94	8.51
11/01/2018 00:00	11.52	6	33.48	29.64	12.66	11.73	8.94	8.51
11/01/2018 00:00	11.53	5.99	33.45	29.64	12.66	11.73	8.94	8.51
11/01/2018 00:00	11.49	5.99	33.42	29.64	12.64	11.73	8.94	8.51
11/01/2018 00:00	11.45	5.98	33.39	29.63	12.6	11.72	8.94	8.51
11/01/2018 00:00	11.4	5.98	33.37	29.63	12.55	11.72	8.94	8.51
11/01/2018 00:00	11.34	5.97	33.34	29.63	12.47	11.72	8.93	8.51
11/01/2018 00:00	11.25	5.97	33.3	29.63	12.36	11.73	8.93	8.51
11/01/2018 00:00	11.2	5.98	33.3	29.63	12.29	11.73	8.93	8.51
11/01/2018 00:00	11.14	5.97	33.27	29.63	12.21	11.73	8.93	8.51
11/01/2018 00:00	11.1	5.97	33.25	29.63	12.17	11.73	8.92	8.51
11/01/2018 00:00	11.01	5.96	33.21	29.62	12.1	11.72	8.91	8.51
11/01/2018 00:00	10.92	5.95	33.17	29.62	12.05	11.72	8.9	8.51
11/01/2018 00:00	10.85	5.94	33.16	29.61	12.01	11.71	8.9	8.51
11/01/2018 00:00	10.8	5.94	33.16	29.61	11.99	11.71	8.9	8.51
11/01/2018 00:00	10.75	5.93	33.15	29.61	11.96	11.7	8.9	8.5
11/01/2018 00:00	10.7	5.92	33.15	29.6	11.94	11.7	8.9	8.5
11/01/2018 00:00	10.68	5.92	33.16	29.6	11.93	11.7	8.9	8.5
11/01/2018 00:00	10.67	5.91	33.17	29.6	11.93	11.69	8.9	8.5
11/01/2018 00:00	10.67	5.9	33.17	29.59	11.93	11.69	8.9	8.5
12/01/2018 00:00	10.65	5.9	33.17	29.59	11.92	11.68	8.9	8.5
12/01/2018 00:00	10.65	5.89	33.18	29.59	11.92	11.68	8.91	8.5
12/01/2018 00:00	10.65	5.89	33.19	29.59	11.93	11.68	8.91	8.5
12/01/2018 00:00	10.62	5.88	33.17	29.58	11.91	11.68	8.91	8.5
12/01/2018 00:00	10.59	5.87	33.16	29.58	11.88	11.67	8.91	8.5
12/01/2018 00:00	10.55	5.86	33.14	29.58	11.86	11.67	8.9	8.5
12/01/2018 00:00	10.52	5.85	33.14	29.57	11.84	11.66	8.9	8.5
12/01/2018 00:00	10.51	5.85	33.14	29.57	11.84	11.65	8.91	8.5
12/01/2018 00:00	10.49	5.84	33.14	29.57	11.83	11.65	8.91	8.5
12/01/2018 00:00	10.47	5.83	33.14	29.56	11.82	11.64	8.91	8.5
12/01/2018 00:00	10.48	5.82	33.16	29.56	11.82	11.64	8.91	8.5
12/01/2018 00:00	10.58	5.81	33.22	29.56	11.86	11.63	8.92	8.5
12/01/2018 00:00	10.59	5.81	33.22	29.55	11.85	11.63	8.93	8.5
12/01/2018 00:00	10.58	5.8	33.2	29.55	11.82	11.63	8.93	8.5
12/01/2018 00:00	10.56	5.79	33.17	29.55	11.79	11.62	8.93	8.5
12/01/2018 00:00	10.47	5.79	33.11	29.55	11.72	11.62	8.91	8.5
12/01/2018 00:00	10.35	5.78	33.06	29.54	11.65	11.61	8.9	8.5
12/01/2018 00:00	10.26	5.77	33.04	29.54	11.6	11.6	8.89	8.5
12/01/2018 00:00	10.2	5.76	33.03	29.53	11.58	11.59	8.89	8.5
12/01/2018 00:00	10.12	5.75	33.02	29.53	11.53	11.59	8.89	8.5
12/01/2018 00:00	10.05	5.73	33.01	29.52	11.48	11.58	8.88	8.5
12/01/2018 00:00	10.03	5.72	33.03	29.52	11.48	11.57	8.89	8.5
12/01/2018 00:00	10.03	5.71	33.05	29.51	11.51	11.56	8.89	8.5
12/01/2018 00:00	9.99	5.7	33.03	29.51	11.49	11.55	8.89	8.49
13/01/2018 00:00	9.94	5.69	33.02	29.5	11.46	11.55	8.89	8.49
13/01/2018 00:00	9.88	5.68	33	29.5	11.42	11.54	8.88	8.49
13/01/2018 00:00	9.83	5.67	32.99	29.49	11.39	11.53	8.88	8.49
13/01/2018 00:00	9.79	5.66	32.99	29.49	11.37	11.52	8.88	8.49
13/01/2018 00:00	9.77	5.65	33	29.49	11.36	11.51	8.89	8.49
13/01/2018 00:00	9.8	5.64	33.04	29.48	11.4	11.5	8.9	8.49
13/01/2018 00:00	9.88	5.63	33.09	29.48	11.47	11.5	8.91	8.49
13/01/2018 00:00	9.96	5.62	33.12	29.48	11.54	11.49	8.92	8.49
13/01/2018 00:00	10.01	5.61	33.14	29.47	11.59	11.48	8.93	8.49
13/01/2018 00:00	10.02	5.6	33.14	29.47	11.57	11.48	8.93	8.49
13/01/2018 00:00	9.9	5.6	33.09	29.48	11.34	11.48	8.92	8.49
13/01/2018 00:00	9.58	5.62	32.96	29.49	10.71	11.5	8.89	8.5
13/01/2018 00:00	9.11	5.64	32.81	29.51	9.94	11.52	8.86	8.5
13/01/2018 00:00	8.75	5.65	32.7	29.52	9.32	11.53	8.84	8.51
13/01/2018 00:00	8.57	5.65	32.64	29.52	9.02	11.53	8.82	8.51
13/01/2018 00:00	8.56	5.65	32.61	29.52	9.03	11.53	8.81	8.51
13/01/2018 00:00	8.62	5.64	32.61	29.52	9.2	11.53	8.8	8.51
13/01/2018 00:00	8.69	5.64	32.64	29.52	9.41	11.53	8.8	8.51
13/01/2018 00:00	8.81	5.64	32.7	29.52	9.64	11.53	8.82	8.51
13/01/2018 00:00	8.95	5.65	32.75	29.53	9.86	11.54	8.83	8.51
13/01/2018 00:00	9.05	5.65	32.78	29.53	10.04	11.54	8.83	8.51
13/01/2018 00:00	9.18	5.65	32.84	29.53	10.23	11.54	8.85	8.51
13/01/2018 00:00	9.29	5.65	32.89	29.54	10.37	11.55	8.86	8.51
13/01/2018 00:00	9.39	5.66	32.92	29.54	10.49	11.55	8.87	8.51
14/01/2018 00:00	9.5	5.66	32.96	29.55	10.62	11.56	8.87	8.51
14/01/2018 00:00	9.57	5.67	32.98	29.55	10.71	11.57	8.88	8.52
14/01/2018 00:00	9.65	5.67	33	29.55	10.8	11.57	8.89	8.52
14/01/2018 00:00	9.69	5.67	33	29.55	10.87	11.57	8.89	8.52
14/01/2018 00:00	9.69	5.67	32.98	29.55	10.91	11.57	8.89	8.52
14/01/2018 00:00	9.72	5.66	32.99	29.55	10.98	11.57	8.89	8.52
14/01/2018 00:00	9.73	5.66	32.99	29.55	11.02	11.57	8.89	8.52
14/01/2018 00:00	9.72	5.66	32.98	29.55	11.04	11.57	8.89	8.52
14/01/2018 00:00	9.68	5.65	32.97	29.54	11.03	11.56	8.89	8.52
14/01/2018 00:00	9.58	5.66	32.94	29.55	10.88	11.57	8.88	8.52
14/01/2018 00:00	9.48	5.67	32.92	29.56	10.67	11.58	8.88	8.52
14/01/2018 00:00	9.23	5.68	32.84	29.57	10.21	11.6	8.86	8.52
14/01/2018 00:00	9.05	5.7	32.78	29.58	9.88	11.61	8.85	8.52
14/01/2018 00:00	9.02	5.7	32.75	29.58	9.83	11.62	8.85	8.53
14/01/2018 00:00	9.04	5.71	32.75	29.59	9.94	11.63	8.85	8.53
14/01/2018 00:00	9.08	5.71	32.76	29.59	10.07	11.63	8.85	8.53
14/01/2018 00:00	9.16	5.72	32.79	29.59	10.23	11.64	8.85	8.53
14/01/2018 00:00	9.24	5.72	32.83	29.59	10.38	11.65	8.86	8.53
14/01/2018 00:00	9.32	5.72	32.86	29.6	10.52	11.65	8.87	8.53
14/01/2018 00:00	9.38	5.73	32.88	29.6	10.62	11.65	8.87	8.53
14/01/2018 00:00	9.44	5.73	32.91	29.6	10.72	11.66	8.87	8.53
14/01/2018 00:00	9.53	5.73	32.95	29.6	10.83	11.66	8.88	8.53
14/01/2018 00:00	9.64	5.74	33	29.6	10.94	11.67	8.89	8.53
14/01/2018 00:00	9.72	5.74	33.02	29.6	11.03	11.67	8.89	8.53
15/01/2018 00:00	9.81	5.74	33.05	29.6	11.13	11.68	8.89	8.53
15/01/2018 00:00	9.9	5.74	33.09	29.6	11.24	11.68	8.9	8.53
15/01/2018 00:00	9.99	5.74	33.12	29.6	11.33	11.68	8.9	8.53
15/01/2018 00:00	10.07	5.74	33.15	29.61	11.43	11.69	8.9	8.53
15/01/2018 00:00	10.14	5.75	33.17	29.61	11.5	11.69	8.91	8.53
15/01/2018 00:00	10.22	5.75	33.2	29.61	11.58	11.7	8.91	8.53
15/01/2018 00:00	10.31	5.75	33.24	29.61	11.67	11.7	8.91	8.53
15/01/2018 00:00	10.39	5.76	33.27	29.61	11.76	11.71	8.91	8.53
15/01/2018 00:00	10.41	5.76	33.25	29.61	11.8	11.71	8.91	8.53
15/01/2018 00:00	10.46	5.76	33.26	29.61	11.84	11.71	8.91	8.53
15/01/2018 00:00	10.49	5.77	33.29	29.62	11.82	11.73	8.91	8.53
15/01/2018 00:00	10.52	5.79	33.29	29.63	11.76	11.75	8.91	8.54
15/01/2018 00:00	10.53	5.8	33.25	29.64	11.68	11.76	8.91	8.54
15/01/2018 00:00	10.55	5.81	33.22	29.65	11.65	11.78	8.91	8.54
15/01/2018 00:00	10.58	5.83	33.21	29.66	11.68	11.79	8.91	8.54
15/01/2018 00:00	10.61	5.85	33.2	29.67	11.72	11.81	8.91	8.54
15/01/2018 00:00	10.64	5.86	33.2	29.68	11.77	11.83	8.91	8.55
15/01/2018 00:00	10.68	5.88	33.21	29.69	11.83	11.84	8.9	8.55
15/01/2018 00:00	10.73	5.89	33.22	29.7	11.88	11.86	8.9	8.55
15/01/2018 00:00	10.77	5.9	33.24	29.7	11.93	11.87	8.9	8.55
15/01/2018 00:00	10.81	5.91	33.25	29.71	11.98	11.88	8.9	8.55
15/01/2018 00:00	10.86	5.93	33.28	29.71	12.04	11.9	8.9	8.55
15/01/2018 00:00	10.92	5.94	33.3	29.72	12.09	11.91	8.9	8.56
15/01/2018 00:00	10.98	5.95	33.33	29.73	12.16	11.92	8.9	8.56
16/01/2018 00:00	11.06	5.96	33.36	29.73	12.23	11.94	8.9	8.56
16/01/2018 00:00	11.14	5.98	33.39	29.74	12.31	11.95	8.9	8.56
16/01/2018 00:00	11.2	5.99	33.42	29.75	12.37	11.97	8.9	8.56
16/01/2018 00:00	11.26	6	33.44	29.75	12.43	11.98	8.9	8.56
16/01/2018 00:00	11.34	6.02	33.48	29.76	12.49	11.99	8.91	8.57
16/01/2018 00:00	11.41	6.03	33.51	29.77	12.56	12.01	8.91	8.57
16/01/2018 00:00	11.5	6.05	33.55	29.78	12.64	12.03	8.92	8.57
16/01/2018 00:00	11.57	6.07	33.58	29.78	12.7	12.04	8.92	8.57
16/01/2018 00:00	11.62	6.08	33.59	29.79	12.74	12.06	8.92	8.57
16/01/2018 00:00	11.66	6.1	33.59	29.8	12.75	12.08	8.91	8.58
16/01/2018 00:00	11.65	6.13	33.56	29.82	12.7	12.1	8.91	8.58
16/01/2018 00:00	11.57	6.15	33.47	29.83	12.57	12.12	8.9	8.58
16/01/2018 00:00	11.48	6.17	33.4	29.84	12.43	12.14	8.89	8.58
16/01/2018 00:00	11.38	6.19	33.33	29.85	12.29	12.16	8.88	8.59
16/01/2018 00:00	11.31	6.21	33.29	29.86	12.2	12.18	8.87	8.59
16/01/2018 00:00	11.31	6.23	33.3	29.87	12.19	12.2	8.87	8.59
16/01/2018 00:00	11.34	6.25	33.31	29.88	12.22	12.22	8.88	8.59
16/01/2018 00:00	11.44	6.27	33.38	29.89	12.32	12.24	8.88	8.59
16/01/2018 00:00	11.57	6.29	33.46	29.9	12.46	12.26	8.88	8.6
16/01/2018 00:00	11.68	6.31	33.51	29.91	12.57	12.28	8.88	8.6
16/01/2018 00:00	11.79	6.34	33.56	29.92	12.67	12.3	8.89	8.6
16/01/2018 00:00	11.9	6.36	33.62	29.93	12.78	12.32	8.9	8.61
16/01/2018 00:00	12	6.38	33.66	29.94	12.88	12.34	8.91	8.61
16/01/2018 00:00	12.1	6.41	33.72	29.96	12.98	12.36	8.92	8.61
17/01/2018 00:00	12.21	6.43	33.77	29.97	13.08	12.38	8.94	8.61
17/01/2018 00:00	12.28	6.46	33.8	29.98	13.15	12.4	8.94	8.62
17/01/2018 00:00	12.32	6.48	33.81	29.99	13.2	12.42	8.94	8.62
17/01/2018 00:00	12.37	6.5	33.82	30	13.24	12.44	8.94	8.62
17/01/2018 00:00	12.42	6.52	33.83	30.01	13.3	12.46	8.94	8.63
17/01/2018 00:00	12.45	6.55	33.84	30.02	13.34	12.48	8.93	8.63
17/01/2018 00:00	12.49	6.57	33.86	30.03	13.38	12.49	8.93	8.63
17/01/2018 00:00	12.51	6.59	33.86	30.03	13.41	12.51	8.92	8.64
17/01/2018 00:00	12.53	6.61	33.87	30.04	13.43	12.53	8.92	8.64
17/01/2018 00:00	12.54	6.63	33.87	30.05	13.42	12.54	8.91	8.64
17/01/2018 00:00	12.49	6.65	33.82	30.06	13.33	12.56	8.9	8.65
17/01/2018 00:00	12.4	6.68	33.74	30.07	13.2	12.58	8.89	8.65
17/01/2018 00:00	12.28	6.7	33.66	30.08	13.03	12.6	8.88	8.65
17/01/2018 00:00	12.12	6.71	33.55	30.08	12.84	12.61	8.86	8.65
17/01/2018 00:00	11.93	6.72	33.47	30.08	12.64	12.61	8.84	8.66
17/01/2018 00:00	11.81	6.72	33.44	30.08	12.54	12.61	8.83	8.66
17/01/2018 00:00	11.81	6.72	33.45	30.07	12.52	12.61	8.83	8.66
17/01/2018 00:00	11.87	6.72	33.49	30.06	12.56	12.6	8.83	8.66
17/01/2018 00:00	11.95	6.73	33.54	30.06	12.65	12.61	8.84	8.66
17/01/2018 00:00	11.99	6.75	33.55	30.07	12.72	12.62	8.84	8.67
17/01/2018 00:00	12.07	6.76	33.6	30.07	12.86	12.62	8.84	8.67
17/01/2018 00:00	12.09	6.76	33.59	30.07	12.95	12.62	8.84	8.67
17/01/2018 00:00	12.11	6.75	33.59	30.06	13.05	12.61	8.84	8.67
17/01/2018 00:00	12.15	6.75	33.62	30.04	13.2	12.6	8.84	8.67
18/01/2018 00:00	12.17	6.73	33.65	30.03	13.31	12.58	8.85	8.67
18/01/2018 00:00	12.15	6.72	33.65	30.02	13.38	12.57	8.85	8.67
18/01/2018 00:00	12.14	6.7	33.66	30	13.43	12.55	8.85	8.67
18/01/2018 00:00	12.13	6.69	33.67	29.98	13.46	12.53	8.85	8.67
18/01/2018 00:00	12.11	6.67	33.67	29.97	13.48	12.51	8.86	8.67
18/01/2018 00:00	12.1	6.65	33.68	29.96	13.5	12.49	8.86	8.67
18/01/2018 00:00	12.11	6.64	33.72	29.95	13.53	12.48	8.86	8.67
18/01/2018 00:00	12.09	6.63	33.73	29.94	13.53	12.46	8.87	8.67
18/01/2018 00:00	12.05	6.62	33.71	29.93	13.49	12.45	8.87	8.66
18/01/2018 00:00	11.99	6.61	33.7	29.92	13.38	12.44	8.87	8.66
18/01/2018 00:00	11.87	6.61	33.64	29.92	13.15	12.43	8.87	8.66
18/01/2018 00:00	11.75	6.63	33.62	29.93	12.84	12.44	8.87	8.66
18/01/2018 00:00	11.46	6.65	33.49	29.95	12.23	12.47	8.86	8.67
18/01/2018 00:00	11.31	6.68	33.42	29.97	11.88	12.49	8.85	8.67
18/01/2018 00:00	11.27	6.69	33.37	29.97	11.8	12.49	8.85	8.67
18/01/2018 00:00	11.33	6.69	33.37	29.97	11.92	12.49	8.85	8.67
18/01/2018 00:00	11.43	6.69	33.38	29.97	12.12	12.49	8.85	8.67
18/01/2018 00:00	11.53	6.69	33.4	29.96	12.36	12.48	8.85	8.67
18/01/2018 00:00	11.61	6.68	33.43	29.95	12.55	12.47	8.85	8.66
18/01/2018 00:00	11.6	6.66	33.42	29.94	12.64	12.45	8.85	8.66
18/01/2018 00:00	11.6	6.64	33.43	29.92	12.74	12.42	8.85	8.65
18/01/2018 00:00	11.6	6.62	33.46	29.9	12.84	12.4	8.86	8.64
18/01/2018 00:00	11.63	6.59	33.5	29.89	12.95	12.38	8.86	8.64
18/01/2018 00:00	11.65	6.57	33.54	29.87	13.04	12.35	8.86	8.63
19/01/2018 00:00	11.68	6.55	33.58	29.86	13.13	12.33	8.87	8.62
19/01/2018 00:00	11.72	6.53	33.63	29.84	13.23	12.31	8.87	8.62
19/01/2018 00:00	11.76	6.51	33.68	29.83	13.32	12.29	8.88	8.61
19/01/2018 00:00	11.82	6.49	33.75	29.82	13.42	12.27	8.9	8.6
19/01/2018 00:00	11.87	6.47	33.81	29.81	13.45	12.25	8.92	8.6
19/01/2018 00:00	11.89	6.46	33.83	29.8	13.43	12.24	8.92	8.6
19/01/2018 00:00	11.91	6.45	33.84	29.8	13.42	12.22	8.92	8.59
19/01/2018 00:00	11.95	6.43	33.85	29.79	13.43	12.21	8.92	8.59
19/01/2018 00:00	11.96	6.42	33.86	29.78	13.43	12.19	8.92	8.59
19/01/2018 00:00	11.93	6.41	33.85	29.78	13.34	12.18	8.92	8.58
19/01/2018 00:00	11.75	6.41	33.75	29.78	12.97	12.18	8.91	8.58
19/01/2018 00:00	11.54	6.41	33.62	29.79	12.5	12.18	8.9	8.58
19/01/2018 00:00	11.39	6.43	33.54	29.8	12.18	12.2	8.89	8.58
19/01/2018 00:00	11.15	6.45	33.43	29.82	11.76	12.22	8.87	8.58
19/01/2018 00:00	11.07	6.46	33.38	29.83	11.62	12.23	8.87	8.58
19/01/2018 00:00	11.04	6.47	33.33	29.83	11.66	12.23	8.86	8.58
19/01/2018 00:00	10.99	6.46	33.29	29.82	11.72	12.22	8.84	8.58
19/01/2018 00:00	10.98	6.45	33.3	29.82	11.85	12.21	8.84	8.58
19/01/2018 00:00	11.02	6.43	33.32	29.8	12.01	12.19	8.84	8.58
19/01/2018 00:00	11.04	6.42	33.34	29.79	12.11	12.17	8.85	8.57
19/01/2018 00:00	11.04	6.4	33.36	29.78	12.17	12.16	8.85	8.57
19/01/2018 00:00	11.04	6.39	33.37	29.78	12.18	12.15	8.85	8.57
19/01/2018 00:00	11.07	6.38	33.41	29.77	12.21	12.14	8.86	8.57
19/01/2018 00:00	11.13	6.37	33.44	29.76	12.24	12.13	8.86	8.56
20/01/2018 00:00	11.15	6.35	33.44	29.75	12.25	12.11	8.86	8.56
20/01/2018 00:00	11.16	6.34	33.44	29.75	12.24	12.09	8.86	8.56
20/01/2018 00:00	11.18	6.32	33.45	29.74	12.25	12.08	8.87	8.55
20/01/2018 00:00	11.17	6.3	33.43	29.73	12.23	12.06	8.87	8.55
20/01/2018 00:00	11.15	6.29	33.42	29.72	12.21	12.04	8.86	8.55
20/01/2018 00:00	11.14	6.27	33.43	29.71	12.2	12.03	8.87	8.55
20/01/2018 00:00	11.16	6.26	33.44	29.71	12.2	12.02	8.87	8.55
20/01/2018 00:00	11.21	6.26	33.49	29.71	12.24	12.02	8.87	8.55
20/01/2018 00:00	11.26	6.26	33.53	29.71	12.29	12.02	8.88	8.55
20/01/2018 00:00	11.24	6.26	33.49	29.72	12.25	12.02	8.88	8.55
20/01/2018 00:00	11.17	6.26	33.44	29.72	12.16	12.02	8.87	8.55
20/01/2018 00:00	11.09	6.27	33.4	29.73	12.05	12.02	8.87	8.55
20/01/2018 00:00	11.02	6.27	33.38	29.73	11.96	12.03	8.86	8.55
20/01/2018 00:00	10.99	6.28	33.37	29.74	11.89	12.04	8.86	8.55
20/01/2018 00:00	10.99	6.29	33.38	29.75	11.87	12.04	8.86	8.55
20/01/2018 00:00	11.01	6.29	33.38	29.75	11.88	12.05	8.86	8.55
20/01/2018 00:00	11.06	6.3	33.4	29.75	11.93	12.05	8.87	8.55
20/01/2018 00:00	11.15	6.3	33.45	29.76	12.02	12.05	8.87	8.55
20/01/2018 00:00	11.26	6.3	33.5	29.76	12.15	12.06	8.87	8.55
20/01/2018 00:00	11.34	6.31	33.53	29.76	12.23	12.06	8.87	8.55
20/01/2018 00:00	11.4	6.31	33.55	29.77	12.3	12.06	8.87	8.55
20/01/2018 00:00	11.46	6.31	33.57	29.77	12.36	12.07	8.87	8.55
20/01/2018 00:00	11.52	6.32	33.6	29.77	12.42	12.07	8.87	8.55
20/01/2018 00:00	11.58	6.32	33.64	29.77	12.48	12.08	8.88	8.55
21/01/2018 00:00	11.63	6.33	33.66	29.78	12.53	12.08	8.88	8.55
21/01/2018 00:00	11.67	6.34	33.67	29.78	12.57	12.09	8.88	8.55
21/01/2018 00:00	11.72	6.34	33.68	29.79	12.61	12.09	8.88	8.55
21/01/2018 00:00	11.75	6.35	33.69	29.79	12.64	12.1	8.88	8.55
21/01/2018 00:00	11.79	6.35	33.7	29.79	12.68	12.1	8.88	8.55
21/01/2018 00:00	11.83	6.36	33.72	29.8	12.72	12.11	8.88	8.55
21/01/2018 00:00	11.86	6.37	33.73	29.8	12.75	12.11	8.88	8.55
21/01/2018 00:00	11.91	6.37	33.76	29.81	12.8	12.12	8.88	8.55
21/01/2018 00:00	12.08	6.38	33.88	29.81	12.98	12.13	8.91	8.55
21/01/2018 00:00	12.16	6.39	33.94	29.82	13.07	12.13	8.94	8.55
21/01/2018 00:00	12.08	6.41	33.87	29.83	12.93	12.15	8.91	8.56
21/01/2018 00:00	11.96	6.43	33.77	29.84	12.7	12.17	8.89	8.56
21/01/2018 00:00	11.72	6.45	33.64	29.86	12.25	12.19	8.87	8.56
21/01/2018 00:00	11.27	6.48	33.47	29.87	11.54	12.22	8.84	8.56
21/01/2018 00:00	10.98	6.5	33.37	29.89	11.07	12.23	8.82	8.56
21/01/2018 00:00	10.95	6.51	33.32	29.89	11.05	12.24	8.81	8.57
21/01/2018 00:00	11	6.51	33.3	29.89	11.24	12.25	8.81	8.57
21/01/2018 00:00	11.1	6.51	33.31	29.89	11.51	12.24	8.81	8.57
21/01/2018 00:00	11.18	6.51	33.33	29.88	11.72	12.24	8.81	8.57
21/01/2018 00:00	11.21	6.5	33.33	29.87	11.85	12.23	8.8	8.57
21/01/2018 00:00	11.2	6.49	33.34	29.86	11.94	12.22	8.8	8.56
21/01/2018 00:00	11.17	6.48	33.34	29.85	11.99	12.2	8.8	8.56
21/01/2018 00:00	11.13	6.46	33.34	29.84	12.02	12.19	8.8	8.56
21/01/2018 00:00	11.09	6.45	33.34	29.83	12.05	12.17	8.8	8.55
22/01/2018 00:00	11.07	6.43	33.35	29.82	12.08	12.16	8.8	8.55
22/01/2018 00:00	11.1	6.42	33.4	29.81	12.14	12.15	8.82	8.55
22/01/2018 00:00	11.19	6.41	33.48	29.8	12.26	12.13	8.83	8.55
22/01/2018 00:00	11.28	6.4	33.54	29.79	12.37	12.12	8.84	8.55
22/01/2018 00:00	11.32	6.38	33.56	29.79	12.45	12.11	8.85	8.54
22/01/2018 00:00	11.34	6.37	33.58	29.77	12.52	12.09	8.85	8.54
22/01/2018 00:00	11.38	6.35	33.61	29.76	12.59	12.07	8.86	8.54
22/01/2018 00:00	11.41	6.34	33.64	29.76	12.63	12.06	8.86	8.54
22/01/2018 00:00	11.43	6.33	33.66	29.75	12.64	12.05	8.86	8.54
22/01/2018 00:00	11.4	6.33	33.68	29.76	12.52	12.05	8.87	8.54
22/01/2018 00:00	11.24	6.34	33.61	29.77	12.09	12.06	8.87	8.54
22/01/2018 00:00	10.98	6.36	33.48	29.79	11.51	12.08	8.86	8.54
22/01/2018 00:00	10.98	6.38	33.44	29.8	11.38	12.1	8.86	8.55
22/01/2018 00:00	11.02	6.4	33.41	29.82	11.43	12.12	8.86	8.55
22/01/2018 00:00	11.05	6.42	33.39	29.82	11.51	12.13	8.86	8.55
22/01/2018 00:00	11.1	6.42	33.38	29.83	11.62	12.13	8.85	8.55
22/01/2018 00:00	11.16	6.43	33.39	29.83	11.78	12.13	8.85	8.55
22/01/2018 00:00	11.24	6.43	33.43	29.83	11.93	12.13	8.85	8.55
22/01/2018 00:00	11.29	6.43	33.45	29.83	12.02	12.13	8.85	8.55
22/01/2018 00:00	11.3	6.43	33.45	29.83	12.07	12.14	8.85	8.55
22/01/2018 00:00	11.35	6.43	33.49	29.83	12.14	12.14	8.85	8.55
22/01/2018 00:00	11.41	6.44	33.53	29.83	12.21	12.14	8.85	8.55
22/01/2018 00:00	11.44	6.44	33.54	29.83	12.24	12.14	8.85	8.55
22/01/2018 00:00	11.4	6.43	33.5	29.82	12.2	12.13	8.84	8.55
23/01/2018 00:00	11.37	6.43	33.48	29.82	12.17	12.13	8.84	8.54
23/01/2018 00:00	11.34	6.42	33.47	29.81	12.14	12.12	8.84	8.54
23/01/2018 00:00	11.36	6.41	33.49	29.81	12.15	12.11	8.84	8.54
23/01/2018 00:00	11.42	6.41	33.53	29.81	12.21	12.11	8.84	8.54
23/01/2018 00:00	11.47	6.41	33.57	29.81	12.27	12.1	8.85	8.54
23/01/2018 00:00	11.57	6.41	33.62	29.81	12.37	12.11	8.85	8.54
23/01/2018 00:00	11.63	6.41	33.65	29.81	12.44	12.11	8.85	8.54
23/01/2018 00:00	11.63	6.41	33.61	29.8	12.46	12.1	8.85	8.54
23/01/2018 00:00	11.64	6.4	33.6	29.8	12.5	12.09	8.85	8.54
23/01/2018 00:00	11.55	6.39	33.55	29.79	12.39	12.08	8.84	8.54
23/01/2018 00:00	11.45	6.39	33.52	29.79	12.21	12.08	8.84	8.54
23/01/2018 00:00	11.33	6.39	33.46	29.79	12.02	12.08	8.83	8.54
23/01/2018 00:00	11.22	6.39	33.41	29.79	11.86	12.07	8.82	8.54
23/01/2018 00:00	11.16	6.38	33.4	29.79	11.79	12.07	8.82	8.54
23/01/2018 00:00	11.1	6.38	33.37	29.78	11.75	12.06	8.81	8.54
23/01/2018 00:00	11.06	6.37	33.35	29.78	11.72	12.05	8.81	8.53
23/01/2018 00:00	11.02	6.37	33.34	29.78	11.73	12.05	8.8	8.53
23/01/2018 00:00	11.03	6.36	33.35	29.77	11.76	12.04	8.8	8.53
23/01/2018 00:00	11.12	6.36	33.41	29.77	11.84	12.03	8.81	8.53
23/01/2018 00:00	11.2	6.36	33.44	29.77	11.91	12.03	8.82	8.53
23/01/2018 00:00	11.28	6.36	33.49	29.78	12	12.04	8.82	8.53
23/01/2018 00:00	11.38	6.38	33.55	29.79	12.09	12.05	8.83	8.53
23/01/2018 00:00	11.46	6.39	33.58	29.8	12.16	12.06	8.83	8.54
23/01/2018 00:00	11.48	6.4	33.57	29.8	12.18	12.06	8.83	8.54
24/01/2018 00:00	11.5	6.4	33.57	29.81	12.21	12.07	8.83	8.54
24/01/2018 00:00	11.54	6.42	33.58	29.82	12.24	12.08	8.83	8.54
24/01/2018 00:00	11.59	6.44	33.62	29.83	12.28	12.1	8.83	8.54
24/01/2018 00:00	11.64	6.46	33.64	29.85	12.31	12.12	8.83	8.55
24/01/2018 00:00	11.74	6.49	33.7	29.86	12.38	12.14	8.83	8.55
24/01/2018 00:00	11.86	6.51	33.75	29.87	12.48	12.15	8.83	8.55
24/01/2018 00:00	11.95	6.52	33.76	29.88	12.53	12.16	8.83	8.55
24/01/2018 00:00	11.94	6.53	33.69	29.88	12.53	12.17	8.82	8.55
24/01/2018 00:00	11.92	6.53	33.66	29.88	12.52	12.16	8.82	8.55
24/01/2018 00:00	11.88	6.53	33.65	29.88	12.48	12.16	8.82	8.55
24/01/2018 00:00	11.83	6.54	33.63	29.88	12.4	12.17	8.81	8.55
24/01/2018 00:00	11.76	6.55	33.59	29.89	12.27	12.17	8.81	8.55
24/01/2018 00:00	11.69	6.56	33.56	29.89	12.12	12.18	8.8	8.55
24/01/2018 00:00	11.64	6.58	33.54	29.9	12	12.19	8.8	8.55
24/01/2018 00:00	11.6	6.59	33.51	29.91	11.9	12.21	8.8	8.56
24/01/2018 00:00	11.57	6.6	33.45	29.91	11.89	12.21	8.79	8.56
24/01/2018 00:00	11.52	6.6	33.41	29.9	11.92	12.2	8.77	8.55
24/01/2018 00:00	11.44	6.58	33.39	29.89	11.95	12.18	8.76	8.55
24/01/2018 00:00	11.47	6.57	33.43	29.87	12.01	12.17	8.76	8.54
24/01/2018 00:00	11.5	6.55	33.47	29.86	12.08	12.15	8.77	8.54
24/01/2018 00:00	11.52	6.54	33.49	29.85	12.15	12.14	8.77	8.54
24/01/2018 00:00	11.56	6.53	33.53	29.85	12.23	12.12	8.78	8.53
24/01/2018 00:00	11.58	6.52	33.55	29.84	12.27	12.11	8.78	8.53
24/01/2018 00:00	11.6	6.52	33.58	29.84	12.29	12.1	8.79	8.53
25/01/2018 00:00	11.6	6.52	33.58	29.84	12.3	12.11	8.79	8.53
25/01/2018 00:00	11.61	6.53	33.6	29.84	12.33	12.11	8.79	8.53
25/01/2018 00:00	11.63	6.53	33.61	29.85	12.34	12.11	8.79	8.53
25/01/2018 00:00	11.67	6.54	33.63	29.85	12.38	12.11	8.79	8.53
25/01/2018 00:00	11.72	6.53	33.66	29.85	12.42	12.1	8.8	8.53
25/01/2018 00:00	11.79	6.54	33.72	29.85	12.48	12.11	8.8	8.53
25/01/2018 00:00	11.91	6.56	33.82	29.86	12.59	12.12	8.82	8.53
25/01/2018 00:00	12.07	6.58	33.94	29.88	12.73	12.14	8.85	8.53
25/01/2018 00:00	12.19	6.6	34.01	29.89	12.84	12.16	8.88	8.54
25/01/2018 00:00	12.29	6.63	34.08	29.91	12.91	12.18	8.91	8.54
25/01/2018 00:00	12.4	6.66	34.16	29.93	12.96	12.2	8.95	8.55
25/01/2018 00:00	12.49	6.69	34.2	29.95	12.97	12.23	8.97	8.55
25/01/2018 00:00	12.57	6.73	34.22	29.97	12.99	12.26	9	8.55
25/01/2018 00:00	12.68	6.77	34.27	29.99	13.05	12.29	9.04	8.56
25/01/2018 00:00	12.79	6.82	34.32	30.02	13.09	12.33	9.07	8.56
25/01/2018 00:00	12.9	6.87	34.38	30.05	13.15	12.37	9.11	8.57
25/01/2018 00:00	13.07	6.92	34.45	30.08	13.26	12.42	9.17	8.57
25/01/2018 00:00	13.26	6.98	34.55	30.12	13.41	12.46	9.24	8.58
25/01/2018 00:00	13.34	7.03	34.53	30.15	13.48	12.5	9.25	8.59
25/01/2018 00:00	13.42	7.07	34.51	30.17	13.63	12.54	9.24	8.59
25/01/2018 00:00	13.54	7.11	34.56	30.19	13.8	12.57	9.25	8.59
25/01/2018 00:00	13.67	7.15	34.62	30.2	13.99	12.6	9.28	8.6
25/01/2018 00:00	13.75	7.18	34.66	30.22	14.15	12.62	9.3	8.6
25/01/2018 00:00	13.71	7.21	34.63	30.23	14.16	12.64	9.26	8.61
26/01/2018 00:00	13.8	7.23	34.7	30.23	14.28	12.66	9.27	8.61
26/01/2018 00:00	13.79	7.25	34.68	30.24	14.31	12.67	9.25	8.61
26/01/2018 00:00	13.72	7.27	34.63	30.24	14.27	12.67	9.2	8.62
26/01/2018 00:00	13.65	7.27	34.59	30.23	14.22	12.67	9.14	8.62
26/01/2018 00:00	13.52	7.28	34.5	30.22	14.1	12.67	9.08	8.62
26/01/2018 00:00	13.37	7.27	34.4	30.21	13.94	12.66	9.04	8.62
26/01/2018 00:00	13.2	7.25	34.3	30.19	13.82	12.63	9.01	8.62
26/01/2018 00:00	13.15	7.24	34.33	30.17	13.82	12.61	9	8.62
26/01/2018 00:00	13.56	7.23	34.76	30.16	14.39	12.6	9.12	8.63
26/01/2018 00:00	13.37	7.23	34.69	30.15	14.21	12.59	9.12	8.63
26/01/2018 00:00	12.83	7.21	34.33	30.14	13.45	12.57	8.99	8.63
26/01/2018 00:00	12.43	7.2	34.16	30.12	12.92	12.56	8.95	8.63
26/01/2018 00:00	12.09	7.19	34.04	30.11	12.53	12.54	8.91	8.62
26/01/2018 00:00	11.8	7.17	33.95	30.1	12.21	12.52	8.88	8.61
26/01/2018 00:00	11.59	7.16	33.89	30.08	11.96	12.5	8.85	8.61
26/01/2018 00:00	11.49	7.15	33.85	30.07	11.85	12.48	8.84	8.6
26/01/2018 00:00	11.71	7.14	33.91	30.06	12.17	12.46	8.85	8.59
26/01/2018 00:00	11.86	7.13	33.94	30.05	12.39	12.45	8.84	8.59
26/01/2018 00:00	11.95	7.11	33.99	30.04	12.53	12.43	8.84	8.58
26/01/2018 00:00	12.15	7.11	34.13	30.04	12.76	12.42	8.84	8.58
26/01/2018 00:00	12.19	7.1	34.12	30.03	12.84	12.41	8.84	8.57
26/01/2018 00:00	12.22	7.1	34.13	30.03	12.92	12.4	8.84	8.57
26/01/2018 00:00	12.23	7.09	34.14	30.02	12.99	12.39	8.84	8.56
26/01/2018 00:00	12.22	7.09	34.14	30.02	13.03	12.38	8.84	8.56
27/01/2018 00:00	12.17	7.08	34.11	30.01	13.03	12.37	8.83	8.56
27/01/2018 00:00	12.16	7.08	34.12	30.01	13.04	12.35	8.83	8.55
27/01/2018 00:00	12.18	7.07	34.15	30	13.05	12.34	8.83	8.55
27/01/2018 00:00	12.16	7.06	34.14	29.99	13.01	12.32	8.83	8.54
27/01/2018 00:00	12.15	7.04	34.13	29.98	12.97	12.3	8.83	8.54
27/01/2018 00:00	12.21	7.03	34.2	29.98	13.02	12.29	8.83	8.54
27/01/2018 00:00	12.35	7.04	34.3	29.98	13.14	12.29	8.84	8.53
27/01/2018 00:00	12.42	7.04	34.33	29.98	13.22	12.28	8.84	8.53
27/01/2018 00:00	12.44	7.04	34.32	29.98	13.24	12.28	8.84	8.53
27/01/2018 00:00	12.37	7.04	34.26	29.97	13.12	12.27	8.83	8.53
27/01/2018 00:00	12.25	7.04	34.18	29.98	12.91	12.27	8.83	8.53
27/01/2018 00:00	12.09	7.04	34.08	29.98	12.67	12.27	8.82	8.52
27/01/2018 00:00	11.86	7.05	33.97	29.98	12.35	12.26	8.8	8.52
27/01/2018 00:00	11.5	7.05	33.86	29.98	11.87	12.26	8.77	8.52
27/01/2018 00:00	11.07	7.05	33.73	29.98	11.25	12.26	8.74	8.52
27/01/2018 00:00	10.77	7.05	33.62	29.98	10.83	12.25	8.71	8.52
27/01/2018 00:00	10.67	7.04	33.57	29.97	10.81	12.23	8.7	8.51
27/01/2018 00:00	10.72	7.02	33.59	29.95	11.01	12.21	8.7	8.51
27/01/2018 00:00	10.87	7.01	33.64	29.94	11.29	12.2	8.71	8.51
27/01/2018 00:00	10.99	7	33.68	29.94	11.52	12.18	8.72	8.5
27/01/2018 00:00	11.15	6.99	33.74	29.93	11.73	12.17	8.73	8.5
27/01/2018 00:00	11.27	6.98	33.79	29.92	11.88	12.16	8.74	8.5
27/01/2018 00:00	11.33	6.97	33.81	29.92	11.95	12.14	8.74	8.5
27/01/2018 00:00	11.38	6.97	33.83	29.91	12.01	12.13	8.74	8.49
28/01/2018 00:00	11.43	6.96	33.86	29.91	12.05	12.12	8.75	8.49
28/01/2018 00:00	11.5	6.95	33.9	29.9	12.11	12.11	8.75	8.49
28/01/2018 00:00	11.6	6.95	33.96	29.9	12.21	12.1	8.75	8.49
28/01/2018 00:00	11.7	6.95	34.02	29.91	12.3	12.1	8.76	8.49
28/01/2018 00:00	11.87	6.96	34.12	29.91	12.44	12.1	8.76	8.49
28/01/2018 00:00	12.04	6.97	34.24	29.92	12.62	12.11	8.8	8.49
28/01/2018 00:00	12.18	6.99	34.32	29.93	12.78	12.12	8.83	8.49
28/01/2018 00:00	12.33	7	34.41	29.94	12.95	12.13	8.87	8.49
28/01/2018 00:00	12.42	7.01	34.46	29.94	13.06	12.13	8.9	8.49
28/01/2018 00:00	12.49	7.02	34.49	29.95	13.12	12.14	8.92	8.49
28/01/2018 00:00	12.49	7.04	34.45	29.96	13.06	12.14	8.89	8.49
28/01/2018 00:00	12.36	7.04	34.31	29.96	12.88	12.14	8.83	8.49
28/01/2018 00:00	12.24	7.05	34.22	29.96	12.74	12.14	8.8	8.48
28/01/2018 00:00	12.15	7.06	34.16	29.97	12.61	12.15	8.79	8.48
28/01/2018 00:00	12.06	7.06	34.1	29.96	12.52	12.15	8.77	8.48
28/01/2018 00:00	12.04	7.06	34.08	29.96	12.51	12.14	8.76	8.48
28/01/2018 00:00	12.12	7.06	34.14	29.96	12.63	12.14	8.76	8.48
28/01/2018 00:00	12.15	7.06	34.15	29.95	12.71	12.13	8.76	8.48
28/01/2018 00:00	12.23	7.07	34.21	29.96	12.82	12.13	8.76	8.48
28/01/2018 00:00	12.28	7.07	34.24	29.96	12.91	12.13	8.76	8.48
28/01/2018 00:00	12.32	7.08	34.26	29.96	12.98	12.13	8.76	8.47
28/01/2018 00:00	12.33	7.09	34.26	29.96	13.02	12.14	8.76	8.47
28/01/2018 00:00	12.36	7.09	34.28	29.96	13.09	12.14	8.76	8.47
28/01/2018 00:00	12.38	7.09	34.29	29.96	13.14	12.13	8.76	8.47
29/01/2018 00:00	12.39	7.09	34.29	29.96	13.19	12.13	8.76	8.47
29/01/2018 00:00	12.41	7.1	34.31	29.96	13.24	12.13	8.76	8.47
29/01/2018 00:00	12.39	7.1	34.28	29.96	13.23	12.12	8.76	8.47
29/01/2018 00:00	12.34	7.09	34.24	29.95	13.2	12.11	8.76	8.46
29/01/2018 00:00	12.35	7.09	34.27	29.95	13.22	12.1	8.76	8.46
29/01/2018 00:00	12.39	7.09	34.31	29.94	13.27	12.1	8.76	8.46
29/01/2018 00:00	12.43	7.09	34.35	29.95	13.33	12.1	8.77	8.46
29/01/2018 00:00	12.48	7.09	34.38	29.94	13.39	12.1	8.77	8.46
29/01/2018 00:00	12.5	7.09	34.4	29.95	13.42	12.1	8.77	8.46
29/01/2018 00:00	12.46	7.1	34.37	29.95	13.35	12.1	8.77	8.46
29/01/2018 00:00	12.36	7.11	34.31	29.96	13.17	12.11	8.76	8.46
29/01/2018 00:00	12.14	7.13	34.19	29.97	12.78	12.12	8.76	8.46
29/01/2018 00:00	11.85	7.16	34.08	29.99	12.17	12.15	8.74	8.46
29/01/2018 00:00	11.67	7.19	34	30	11.77	12.17	8.74	8.47
29/01/2018 00:00	11.46	7.21	33.91	30.02	11.4	12.19	8.73	8.47
29/01/2018 00:00	11.38	7.24	33.85	30.03	11.22	12.21	8.72	8.47
29/01/2018 00:00	11.52	7.25	33.83	30.03	11.49	12.21	8.72	8.47
29/01/2018 00:00	11.59	7.24	33.81	30.02	11.78	12.2	8.71	8.47
29/01/2018 00:00	11.64	7.23	33.82	30.01	12.03	12.19	8.71	8.46
29/01/2018 00:00	11.66	7.21	33.84	29.99	12.2	12.17	8.71	8.45
29/01/2018 00:00	11.64	7.19	33.85	29.97	12.27	12.14	8.7	8.45
29/01/2018 00:00	11.61	7.17	33.86	29.95	12.3	12.12	8.7	8.44
29/01/2018 00:00	11.64	7.15	33.92	29.94	12.38	12.1	8.71	8.44
29/01/2018 00:00	11.67	7.13	33.97	29.92	12.44	12.08	8.72	8.44
30/01/2018 00:00	11.67	7.11	33.98	29.91	12.46	12.06	8.72	8.43
30/01/2018 00:00	11.72	7.1	34.03	29.9	12.53	12.04	8.73	8.43
30/01/2018 00:00	11.75	7.08	34.05	29.89	12.59	12.03	8.73	8.43
30/01/2018 00:00	11.77	7.07	34.07	29.89	12.64	12.01	8.73	8.42
30/01/2018 00:00	11.8	7.06	34.1	29.88	12.69	12	8.74	8.42
30/01/2018 00:00	11.84	7.06	34.14	29.88	12.74	11.99	8.74	8.42
30/01/2018 00:00	11.9	7.05	34.19	29.88	12.81	11.99	8.74	8.42
30/01/2018 00:00	11.96	7.04	34.23	29.87	12.88	11.98	8.75	8.42
30/01/2018 00:00	12.02	7.04	34.28	29.87	12.94	11.98	8.76	8.42
30/01/2018 00:00	12.05	7.04	34.32	29.88	12.95	11.98	8.77	8.42
30/01/2018 00:00	12.05	7.05	34.33	29.88	12.89	11.98	8.77	8.42
30/01/2018 00:00	12	7.07	34.31	29.9	12.65	12	8.76	8.43
30/01/2018 00:00	12.02	7.1	34.29	29.92	12.54	12.02	8.76	8.43
30/01/2018 00:00	11.97	7.13	34.2	29.94	12.41	12.05	8.76	8.43
30/01/2018 00:00	11.87	7.14	34.08	29.95	12.26	12.06	8.75	8.43
30/01/2018 00:00	11.82	7.15	34.02	29.95	12.21	12.07	8.74	8.43
30/01/2018 00:00	11.79	7.16	33.99	29.95	12.22	12.07	8.73	8.43
30/01/2018 00:00	11.76	7.15	33.96	29.95	12.25	12.06	8.73	8.43
30/01/2018 00:00	11.75	7.15	33.96	29.94	12.31	12.05	8.72	8.42
30/01/2018 00:00	11.75	7.14	33.97	29.93	12.37	12.04	8.72	8.42
30/01/2018 00:00	11.82	7.13	34.04	29.92	12.48	12.03	8.73	8.42
30/01/2018 00:00	11.84	7.12	34.07	29.91	12.51	12.02	8.73	8.42
30/01/2018 00:00	11.88	7.12	34.09	29.91	12.55	12.02	8.73	8.42
30/01/2018 00:00	11.95	7.12	34.14	29.91	12.64	12.02	8.73	8.42
31/01/2018 00:00	12.06	7.12	34.21	29.91	12.8	12.02	8.73	8.42
31/01/2018 00:00	12.11	7.12	34.23	29.91	12.9	12.02	8.73	8.42
31/01/2018 00:00	12.12	7.12	34.22	29.91	12.95	12.01	8.73	8.41
31/01/2018 00:00	12.15	7.12	34.25	29.91	13.01	12.01	8.74	8.41
31/01/2018 00:00	12.16	7.12	34.27	29.91	13.02	12.01	8.74	8.41
31/01/2018 00:00	12.18	7.12	34.26	29.91	13.05	12.01	8.74	8.41
31/01/2018 00:00	12.17	7.11	34.25	29.9	13.07	12	8.74	8.41
31/01/2018 00:00	12.11	7.1	34.2	29.9	13.01	11.99	8.74	8.41
31/01/2018 00:00	12.09	7.1	34.21	29.89	12.96	11.98	8.74	8.41
31/01/2018 00:00	12.13	7.1	34.29	29.9	12.91	11.99	8.74	8.41
31/01/2018 00:00	12.12	7.12	34.32	29.91	12.73	12.01	8.74	8.41
31/01/2018 00:00	12.09	7.14	34.24	29.92	12.57	12.02	8.74	8.41
31/01/2018 00:00	11.95	7.15	34.11	29.93	12.32	12.03	8.73	8.41
31/01/2018 00:00	11.59	7.16	33.94	29.93	11.83	12.03	8.69	8.41
31/01/2018 00:00	11.4	7.16	33.87	29.93	11.6	12.03	8.67	8.41
31/01/2018 00:00	11.23	7.15	33.79	29.93	11.46	12.02	8.65	8.41
31/01/2018 00:00	11.09	7.15	33.73	29.92	11.38	12.02	8.63	8.4
31/01/2018 00:00	11.05	7.14	33.74	29.91	11.44	12	8.63	8.4
31/01/2018 00:00	11.16	7.14	33.79	29.91	11.63	12	8.64	8.4
31/01/2018 00:00	11.27	7.15	33.83	29.92	11.81	12.01	8.65	8.4
31/01/2018 00:00	11.38	7.15	33.88	29.93	11.96	12.02	8.66	8.4
31/01/2018 00:00	11.53	7.16	33.96	29.93	12.14	12.02	8.67	8.4
31/01/2018 00:00	11.66	7.17	34.01	29.93	12.31	12.02	8.68	8.4
31/01/2018 00:00	11.76	7.17	34.05	29.93	12.46	12.02	8.69	8.4
01/02/2018 00:00	11.81	7.16	34.06	29.92	12.6	12.01	8.69	8.4
01/02/2018 00:00	11.85	7.14	34.07	29.91	12.73	11.99	8.7	8.39
01/02/2018 00:00	11.87	7.13	34.09	29.9	12.83	11.98	8.7	8.39
01/02/2018 00:00	11.91	7.11	34.13	29.89	12.92	11.96	8.7	8.39
01/02/2018 00:00	11.94	7.09	34.17	29.87	12.96	11.94	8.71	8.38
01/02/2018 00:00	12	7.08	34.23	29.86	13	11.93	8.71	8.38
01/02/2018 00:00	12.06	7.06	34.28	29.85	13.05	11.91	8.72	8.38
01/02/2018 00:00	12.14	7.05	34.33	29.85	13.11	11.9	8.72	8.38
01/02/2018 00:00	12.15	7.04	34.3	29.84	13.09	11.88	8.72	8.37
01/02/2018 00:00	12.1	7.02	34.25	29.83	13	11.86	8.72	8.37
01/02/2018 00:00	12.05	7	34.22	29.82	12.91	11.85	8.72	8.37
01/02/2018 00:00	12.05	6.99	34.24	29.82	12.84	11.84	8.72	8.36
01/02/2018 00:00	12.06	6.99	34.27	29.82	12.77	11.84	8.72	8.37
01/02/2018 00:00	12.03	7	34.22	29.83	12.67	11.85	8.72	8.37
01/02/2018 00:00	12.01	7.01	34.18	29.84	12.6	11.85	8.72	8.37
01/02/2018 00:00	11.98	7.01	34.13	29.84	12.56	11.85	8.72	8.37
01/02/2018 00:00	11.99	7.01	34.13	29.84	12.57	11.85	8.72	8.37
01/02/2018 00:00	12.04	7.01	34.16	29.84	12.62	11.85	8.72	8.37
01/02/2018 00:00	12.08	7.02	34.19	29.85	12.67	11.86	8.72	8.37
01/02/2018 00:00	12.14	7.03	34.21	29.86	12.72	11.87	8.72	8.37
01/02/2018 00:00	12.17	7.04	34.22	29.86	12.76	11.88	8.71	8.38
01/02/2018 00:00	12.22	7.06	34.24	29.88	12.81	11.89	8.71	8.38
01/02/2018 00:00	12.29	7.08	34.29	29.89	12.88	11.91	8.71	8.38
01/02/2018 00:00	12.35	7.09	34.31	29.9	12.95	11.92	8.71	8.38
02/02/2018 00:00	12.43	7.1	34.34	29.9	13.04	11.93	8.71	8.38
02/02/2018 00:00	12.47	7.11	34.34	29.91	13.11	11.94	8.71	8.38
02/02/2018 00:00	12.49	7.11	34.35	29.91	13.16	11.94	8.71	8.38
02/02/2018 00:00	12.54	7.12	34.37	29.91	13.24	11.94	8.71	8.38
02/02/2018 00:00	12.54	7.13	34.37	29.91	13.25	11.95	8.71	8.38
02/02/2018 00:00	12.52	7.13	34.35	29.92	13.25	11.95	8.71	8.38
02/02/2018 00:00	12.54	7.14	34.37	29.92	13.31	11.96	8.71	8.38
02/02/2018 00:00	12.54	7.15	34.38	29.93	13.33	11.97	8.71	8.38
02/02/2018 00:00	12.53	7.16	34.38	29.93	13.3	11.97	8.71	8.37
02/02/2018 00:00	12.45	7.15	34.31	29.92	13.18	11.96	8.71	8.37
02/02/2018 00:00	12.29	7.14	34.2	29.91	12.97	11.95	8.7	8.37
02/02/2018 00:00	12.07	7.13	34.1	29.9	12.7	11.94	8.68	8.37
02/02/2018 00:00	11.79	7.11	34.01	29.88	12.39	11.92	8.66	8.36
02/02/2018 00:00	11.47	7.08	33.92	29.87	12.04	11.9	8.64	8.36
02/02/2018 00:00	11.13	7.06	33.84	29.85	11.64	11.87	8.62	8.35
02/02/2018 00:00	10.96	7.03	33.8	29.83	11.43	11.85	8.6	8.35
02/02/2018 00:00	10.9	7.01	33.79	29.82	11.39	11.83	8.6	8.34
02/02/2018 00:00	10.95	7	33.82	29.81	11.5	11.81	8.6	8.34
02/02/2018 00:00	11.08	6.99	33.87	29.81	11.69	11.8	8.61	8.34
02/02/2018 00:00	11.23	6.99	33.93	29.81	11.87	11.8	8.63	8.34
02/02/2018 00:00	11.4	6.99	34	29.82	12.04	11.81	8.64	8.34
02/02/2018 00:00	11.54	7	34.05	29.82	12.16	11.81	8.65	8.35
02/02/2018 00:00	11.67	7	34.1	29.83	12.28	11.81	8.66	8.35
02/02/2018 00:00	11.8	7.01	34.16	29.83	12.42	11.82	8.67	8.35
03/02/2018 00:00	11.91	7.01	34.22	29.84	12.54	11.82	8.67	8.35
03/02/2018 00:00	11.99	7.02	34.24	29.84	12.62	11.83	8.68	8.35
03/02/2018 00:00	12.04	7.03	34.26	29.85	12.68	11.83	8.68	8.35
03/02/2018 00:00	12.1	7.04	34.28	29.86	12.74	11.84	8.68	8.35
03/02/2018 00:00	12.16	7.05	34.31	29.86	12.8	11.85	8.68	8.35
03/02/2018 00:00	12.24	7.05	34.34	29.86	12.89	11.85	8.68	8.35
03/02/2018 00:00	12.32	7.05	34.38	29.86	12.98	11.85	8.69	8.35
03/02/2018 00:00	12.41	7.06	34.44	29.87	13.08	11.86	8.69	8.35
03/02/2018 00:00	12.46	7.07	34.45	29.87	13.12	11.86	8.69	8.35
03/02/2018 00:00	12.37	7.07	34.34	29.87	13	11.86	8.68	8.35
03/02/2018 00:00	12.1	7.06	34.17	29.87	12.66	11.85	8.67	8.35
03/02/2018 00:00	11.79	7.05	34.05	29.85	12.29	11.84	8.64	8.35
03/02/2018 00:00	11.43	7.03	33.94	29.84	11.87	11.82	8.62	8.34
03/02/2018 00:00	10.98	7.02	33.82	29.83	11.29	11.8	8.59	8.34
03/02/2018 00:00	10.64	7	33.72	29.82	10.86	11.79	8.57	8.33
03/02/2018 00:00	10.44	6.98	33.66	29.81	10.67	11.77	8.55	8.33
03/02/2018 00:00	10.3	6.96	33.62	29.79	10.57	11.75	8.54	8.33
03/02/2018 00:00	10.33	6.95	33.64	29.79	10.67	11.73	8.54	8.33
03/02/2018 00:00	10.51	6.95	33.72	29.79	10.94	11.73	8.55	8.33
03/02/2018 00:00	10.72	6.96	33.8	29.8	11.19	11.74	8.57	8.33
03/02/2018 00:00	10.88	6.97	33.85	29.81	11.38	11.75	8.59	8.33
03/02/2018 00:00	11.04	6.98	33.9	29.82	11.56	11.76	8.6	8.33
03/02/2018 00:00	11.17	6.99	33.94	29.83	11.71	11.77	8.61	8.33
03/02/2018 00:00	11.32	7	33.99	29.83	11.91	11.78	8.62	8.34
04/02/2018 00:00	11.44	7.01	34.04	29.84	12.1	11.78	8.63	8.34
04/02/2018 00:00	11.51	7.01	34.06	29.84	12.22	11.78	8.63	8.34
04/02/2018 00:00	11.5	7.01	34.02	29.84	12.25	11.78	8.63	8.33
04/02/2018 00:00	11.37	7	33.92	29.83	12.16	11.77	8.62	8.33
04/02/2018 00:00	11.21	6.99	33.84	29.83	12.04	11.76	8.6	8.33
04/02/2018 00:00	11	6.97	33.76	29.81	11.88	11.74	8.59	8.32
04/02/2018 00:00	10.84	6.95	33.75	29.79	11.77	11.71	8.58	8.32
04/02/2018 00:00	10.75	6.92	33.75	29.77	11.7	11.69	8.58	8.31
04/02/2018 00:00	10.73	6.9	33.78	29.76	11.69	11.66	8.59	8.31
04/02/2018 00:00	10.73	6.88	33.81	29.75	11.66	11.65	8.6	8.3
04/02/2018 00:00	10.65	6.87	33.78	29.74	11.51	11.63	8.59	8.3
04/02/2018 00:00	10.5	6.86	33.72	29.74	11.25	11.62	8.58	8.3
04/02/2018 00:00	10.35	6.85	33.68	29.73	11	11.61	8.57	8.3
04/02/2018 00:00	10.23	6.84	33.64	29.73	10.79	11.61	8.57	8.3
04/02/2018 00:00	10.13	6.83	33.6	29.73	10.64	11.59	8.55	8.3
04/02/2018 00:00	10.03	6.82	33.56	29.72	10.56	11.58	8.54	8.29
04/02/2018 00:00	9.98	6.81	33.56	29.72	10.53	11.57	8.54	8.29
04/02/2018 00:00	10.04	6.8	33.6	29.72	10.63	11.57	8.55	8.29
04/02/2018 00:00	10.2	6.81	33.68	29.73	10.84	11.57	8.57	8.29
04/02/2018 00:00	10.37	6.83	33.73	29.74	11.04	11.58	8.58	8.3
04/02/2018 00:00	10.45	6.83	33.72	29.74	11.14	11.59	8.58	8.3
04/02/2018 00:00	10.45	6.82	33.69	29.74	11.16	11.58	8.57	8.3
04/02/2018 00:00	10.38	6.81	33.65	29.73	11.15	11.56	8.56	8.29
04/02/2018 00:00	10.34	6.79	33.64	29.72	11.17	11.54	8.56	8.29
05/02/2018 00:00	10.3	6.77	33.63	29.71	11.18	11.53	8.56	8.29
05/02/2018 00:00	10.29	6.76	33.65	29.7	11.21	11.51	8.56	8.28
05/02/2018 00:00	10.33	6.75	33.68	29.7	11.24	11.51	8.57	8.28
05/02/2018 00:00	10.36	6.75	33.7	29.7	11.27	11.51	8.57	8.28
05/02/2018 00:00	10.4	6.75	33.72	29.7	11.29	11.51	8.58	8.28
05/02/2018 00:00	10.39	6.74	33.69	29.7	11.28	11.5	8.57	8.28
05/02/2018 00:00	10.35	6.74	33.67	29.69	11.25	11.49	8.57	8.28
05/02/2018 00:00	10.33	6.74	33.67	29.7	11.24	11.49	8.57	8.28
05/02/2018 00:00	10.32	6.74	33.67	29.7	11.24	11.49	8.57	8.28
05/02/2018 00:00	10.33	6.75	33.69	29.71	11.23	11.5	8.57	8.28
05/02/2018 00:00	10.28	6.74	33.65	29.7	11.15	11.49	8.57	8.28
05/02/2018 00:00	10.24	6.74	33.65	29.7	11.08	11.49	8.57	8.28
05/02/2018 00:00	10.23	6.74	33.65	29.71	11.01	11.49	8.57	8.28
05/02/2018 00:00	10.18	6.75	33.62	29.72	10.91	11.5	8.56	8.28
05/02/2018 00:00	10.12	6.75	33.58	29.72	10.83	11.5	8.55	8.28
05/02/2018 00:00	10.09	6.76	33.58	29.72	10.8	11.5	8.55	8.28
05/02/2018 00:00	10.24	6.78	33.66	29.73	10.95	11.52	8.57	8.29
05/02/2018 00:00	10.34	6.79	33.67	29.74	11.07	11.53	8.57	8.29
05/02/2018 00:00	10.52	6.8	33.76	29.75	11.26	11.54	8.58	8.29
05/02/2018 00:00	10.76	6.81	33.89	29.76	11.52	11.55	8.6	8.29
05/02/2018 00:00	11.04	6.83	34.05	29.77	11.83	11.57	8.65	8.29
05/02/2018 00:00	11.26	6.86	34.16	29.79	12.06	11.59	8.7	8.3
05/02/2018 00:00	11.4	6.87	34.22	29.8	12.17	11.61	8.71	8.3
05/02/2018 00:00	11.51	6.89	34.25	29.81	12.25	11.62	8.71	8.3
06/02/2018 00:00	11.59	6.91	34.26	29.82	12.31	11.64	8.7	8.3
06/02/2018 00:00	11.66	6.92	34.27	29.82	12.36	11.65	8.68	8.3
06/02/2018 00:00	11.8	6.94	34.35	29.84	12.48	11.67	8.69	8.3
06/02/2018 00:00	11.94	6.97	34.43	29.85	12.6	11.7	8.72	8.3
06/02/2018 00:00	12.11	7.01	34.53	29.87	12.75	11.73	8.77	8.31
06/02/2018 00:00	12.27	7.04	34.63	29.89	12.91	11.75	8.81	8.31
06/02/2018 00:00	12.38	7.07	34.66	29.91	13.02	11.78	8.84	8.31
06/02/2018 00:00	12.43	7.09	34.64	29.92	13.06	11.8	8.83	8.31
06/02/2018 00:00	12.52	7.11	34.66	29.93	13.14	11.81	8.82	8.32
06/02/2018 00:00	12.55	7.13	34.65	29.93	13.15	11.83	8.81	8.32
06/02/2018 00:00	12.49	7.14	34.56	29.94	13.06	11.84	8.75	8.32
06/02/2018 00:00	12.34	7.15	34.44	29.94	12.87	11.84	8.71	8.32
06/02/2018 00:00	12.14	7.15	34.3	29.93	12.6	11.84	8.68	8.31
06/02/2018 00:00	11.94	7.15	34.19	29.92	12.38	11.84	8.65	8.31
06/02/2018 00:00	11.78	7.14	34.13	29.92	12.23	11.83	8.63	8.3
06/02/2018 00:00	11.64	7.13	34.07	29.9	12.11	11.82	8.61	8.3
06/02/2018 00:00	11.53	7.12	34.03	29.89	12.05	11.8	8.59	8.3
06/02/2018 00:00	11.51	7.1	34.03	29.88	12.09	11.79	8.59	8.29
06/02/2018 00:00	11.51	7.09	34.03	29.86	12.12	11.77	8.58	8.29
06/02/2018 00:00	11.5	7.08	34.03	29.85	12.15	11.76	8.58	8.29
06/02/2018 00:00	11.51	7.07	34.04	29.85	12.19	11.75	8.58	8.28
06/02/2018 00:00	11.49	7.06	34.03	29.84	12.2	11.74	8.58	8.28
06/02/2018 00:00	11.43	7.05	34.01	29.83	12.19	11.73	8.58	8.28
06/02/2018 00:00	11.44	7.04	34.03	29.83	12.23	11.72	8.58	8.28
07/02/2018 00:00	11.45	7.04	34.05	29.83	12.26	11.72	8.59	8.28
07/02/2018 00:00	11.46	7.03	34.07	29.82	12.3	11.71	8.59	8.28
07/02/2018 00:00	11.48	7.03	34.09	29.82	12.34	11.7	8.6	8.27
07/02/2018 00:00	11.5	7.02	34.11	29.81	12.38	11.7	8.6	8.27
07/02/2018 00:00	11.52	7.01	34.13	29.81	12.42	11.69	8.6	8.27
07/02/2018 00:00	11.54	7.01	34.15	29.81	12.47	11.68	8.61	8.27
07/02/2018 00:00	11.56	7	34.15	29.8	12.5	11.67	8.61	8.27
07/02/2018 00:00	11.56	6.99	34.16	29.79	12.53	11.66	8.61	8.27
07/02/2018 00:00	11.56	6.98	34.16	29.79	12.55	11.66	8.61	8.26
07/02/2018 00:00	11.56	6.97	34.17	29.79	12.55	11.65	8.61	8.26
07/02/2018 00:00	11.56	6.98	34.18	29.79	12.5	11.65	8.61	8.26
07/02/2018 00:00	11.51	6.99	34.17	29.8	12.33	11.67	8.62	8.27
07/02/2018 00:00	11.46	7.01	34.13	29.82	12.14	11.69	8.61	8.27
07/02/2018 00:00	11.36	7.03	34.05	29.83	11.94	11.7	8.61	8.27
07/02/2018 00:00	11.23	7.04	33.96	29.84	11.79	11.71	8.59	8.27
07/02/2018 00:00	11.09	7.05	33.9	29.84	11.62	11.72	8.58	8.27
07/02/2018 00:00	11.01	7.06	33.88	29.85	11.52	11.73	8.58	8.27
07/02/2018 00:00	11.04	7.05	33.88	29.84	11.63	11.72	8.58	8.27
07/02/2018 00:00	11.14	7.04	33.91	29.83	11.83	11.71	8.59	8.27
07/02/2018 00:00	11.24	7.03	33.95	29.82	11.99	11.7	8.59	8.26
07/02/2018 00:00	11.34	7.02	34	29.81	12.12	11.68	8.59	8.26
07/02/2018 00:00	11.4	7	34.03	29.8	12.23	11.67	8.6	8.26
07/02/2018 00:00	11.39	6.98	34.01	29.78	12.29	11.65	8.6	8.25
07/02/2018 00:00	11.56	6.97	34.16	29.77	12.55	11.63	8.63	8.25
08/02/2018 00:00	12.2	6.95	34.72	29.76	13.39	11.62	8.82	8.25
08/02/2018 00:00	13.11	6.94	35.54	29.76	14.57	11.61	9.12	8.24
08/02/2018 00:00	13.38	6.93	35.87	29.75	15.03	11.6	9.25	8.24
08/02/2018 00:00	13.46	6.93	36.07	29.76	15.29	11.61	9.33	8.24
08/02/2018 00:00	13.3	6.93	36.04	29.76	15.24	11.61	9.34	8.24
08/02/2018 00:00	13.14	6.93	35.95	29.76	15.13	11.6	9.33	8.24
08/02/2018 00:00	12.98	6.92	35.81	29.76	14.98	11.6	9.29	8.24
08/02/2018 00:00	12.88	6.92	35.71	29.75	14.85	11.59	9.24	8.24
08/02/2018 00:00	12.82	6.9	35.67	29.74	14.72	11.58	9.2	8.24
08/02/2018 00:00	12.72	6.9	35.61	29.74	14.42	11.58	9.14	8.24
08/02/2018 00:00	12.58	6.91	35.45	29.75	14.05	11.59	9.06	8.24
08/02/2018 00:00	12.56	6.91	35.38	29.75	13.93	11.59	9.02	8.24
08/02/2018 00:00	12.59	6.91	35.36	29.76	13.91	11.59	8.99	8.24
08/02/2018 00:00	12.54	6.91	35.29	29.76	13.83	11.59	8.97	8.24
08/02/2018 00:00	12.45	6.91	35.21	29.76	13.72	11.6	8.94	8.24
08/02/2018 00:00	12.36	6.91	35.13	29.76	13.64	11.59	8.92	8.24
08/02/2018 00:00	12.33	6.91	35.12	29.76	13.64	11.59	8.9	8.24
08/02/2018 00:00	12.41	6.9	35.18	29.75	13.74	11.59	8.89	8.24
08/02/2018 00:00	12.49	6.9	35.24	29.75	13.83	11.59	8.89	8.24
08/02/2018 00:00	12.56	6.89	35.28	29.75	13.92	11.58	8.89	8.24
08/02/2018 00:00	12.62	6.88	35.31	29.74	13.99	11.57	8.88	8.24
08/02/2018 00:00	12.67	6.87	35.34	29.74	14.05	11.57	8.88	8.24
08/02/2018 00:00	12.73	6.86	35.37	29.73	14.15	11.56	8.89	8.23
08/02/2018 00:00	12.78	6.85	35.4	29.72	14.24	11.55	8.9	8.23
09/02/2018 00:00	12.8	6.84	35.42	29.72	14.29	11.54	8.9	8.23
09/02/2018 00:00	12.81	6.83	35.42	29.71	14.33	11.53	8.9	8.23
09/02/2018 00:00	12.79	6.82	35.42	29.71	14.35	11.52	8.9	8.23
09/02/2018 00:00	12.78	6.81	35.41	29.7	14.36	11.51	8.9	8.22
09/02/2018 00:00	12.77	6.8	35.41	29.7	14.37	11.51	8.89	8.22
09/02/2018 00:00	12.78	6.79	35.43	29.69	14.39	11.5	8.9	8.22
09/02/2018 00:00	12.79	6.78	35.45	29.69	14.41	11.5	8.91	8.22
09/02/2018 00:00	12.83	6.78	35.48	29.69	14.44	11.5	8.92	8.22
09/02/2018 00:00	12.85	6.78	35.51	29.69	14.44	11.5	8.93	8.22
09/02/2018 00:00	12.85	6.78	35.5	29.7	14.38	11.5	8.93	8.22
09/02/2018 00:00	12.82	6.78	35.47	29.7	14.27	11.5	8.92	8.22
09/02/2018 00:00	12.79	6.78	35.44	29.71	14.14	11.51	8.91	8.23
09/02/2018 00:00	12.75	6.8	35.4	29.72	13.99	11.52	8.9	8.23
09/02/2018 00:00	12.69	6.81	35.33	29.72	13.84	11.53	8.88	8.23
09/02/2018 00:00	12.64	6.82	35.27	29.73	13.72	11.55	8.87	8.23
09/02/2018 00:00	12.65	6.83	35.26	29.75	13.67	11.56	8.86	8.24
09/02/2018 00:00	12.71	6.85	35.28	29.75	13.7	11.58	8.86	8.24
09/02/2018 00:00	12.71	6.85	35.24	29.76	13.69	11.59	8.85	8.24
09/02/2018 00:00	12.73	6.86	35.24	29.76	13.72	11.6	8.84	8.24
09/02/2018 00:00	12.9	6.88	35.36	29.77	13.93	11.61	8.87	8.24
09/02/2018 00:00	13.12	6.89	35.5	29.78	14.22	11.63	8.93	8.24
09/02/2018 00:00	13.33	6.9	35.63	29.79	14.55	11.64	9.01	8.24
09/02/2018 00:00	13.32	6.91	35.6	29.8	14.62	11.65	9.02	8.24
09/02/2018 00:00	13.27	6.91	35.55	29.79	14.54	11.65	8.98	8.24
10/02/2018 00:00	13.31	6.91	35.57	29.79	14.54	11.65	8.95	8.24
10/02/2018 00:00	13.42	6.91	35.65	29.79	14.66	11.66	8.97	8.24
10/02/2018 00:00	13.55	6.92	35.77	29.79	14.83	11.66	9.02	8.24
10/02/2018 00:00	13.69	6.92	35.9	29.8	15	11.67	9.09	8.24
10/02/2018 00:00	13.76	6.93	35.95	29.8	15.09	11.68	9.13	8.24
10/02/2018 00:00	13.78	6.93	35.96	29.8	15.13	11.68	9.16	8.24
10/02/2018 00:00	13.73	6.93	35.89	29.8	15.1	11.68	9.14	8.24
10/02/2018 00:00	13.69	6.93	35.87	29.8	15.05	11.68	9.12	8.24
10/02/2018 00:00	13.61	6.92	35.82	29.79	14.89	11.68	9.08	8.24
10/02/2018 00:00	13.51	6.92	35.73	29.79	14.71	11.68	9.02	8.24
10/02/2018 00:00	13.37	6.92	35.62	29.79	14.49	11.67	8.98	8.24
10/02/2018 00:00	13.22	6.91	35.52	29.78	14.29	11.67	8.96	8.24
10/02/2018 00:00	13.08	6.9	35.43	29.77	14.1	11.66	8.93	8.24
10/02/2018 00:00	12.91	6.89	35.35	29.77	13.87	11.65	8.91	8.23
10/02/2018 00:00	12.74	6.88	35.26	29.76	13.68	11.64	8.88	8.23
10/02/2018 00:00	12.62	6.86	35.22	29.75	13.55	11.63	8.87	8.23
10/02/2018 00:00	12.58	6.85	35.21	29.74	13.5	11.61	8.86	8.23
10/02/2018 00:00	12.55	6.83	35.2	29.73	13.5	11.6	8.85	8.22
10/02/2018 00:00	12.53	6.81	35.2	29.72	13.52	11.59	8.84	8.22
10/02/2018 00:00	12.53	6.8	35.22	29.71	13.56	11.58	8.84	8.22
10/02/2018 00:00	12.52	6.79	35.23	29.71	13.58	11.57	8.83	8.22
10/02/2018 00:00	12.55	6.78	35.26	29.71	13.63	11.56	8.83	8.22
10/02/2018 00:00	12.53	6.78	35.27	29.7	13.63	11.56	8.83	8.22
10/02/2018 00:00	12.52	6.77	35.27	29.71	13.63	11.56	8.83	8.22
11/02/2018 00:00	12.51	6.77	35.27	29.7	13.62	11.56	8.83	8.22
11/02/2018 00:00	12.49	6.76	35.26	29.7	13.6	11.55	8.82	8.22
11/02/2018 00:00	12.47	6.75	35.25	29.69	13.57	11.54	8.82	8.22
11/02/2018 00:00	12.45	6.73	35.24	29.69	13.54	11.53	8.82	8.21
11/02/2018 00:00	12.43	6.72	35.23	29.68	13.51	11.52	8.82	8.21
11/02/2018 00:00	12.43	6.71	35.24	29.67	13.51	11.51	8.81	8.21
11/02/2018 00:00	12.46	6.7	35.27	29.67	13.54	11.5	8.81	8.21
11/02/2018 00:00	12.55	6.7	35.33	29.68	13.6	11.5	8.81	8.21
11/02/2018 00:00	12.56	6.7	35.32	29.68	13.57	11.5	8.81	8.21
11/02/2018 00:00	12.39	6.69	35.19	29.67	13.29	11.5	8.81	8.21
11/02/2018 00:00	12.08	6.69	35.06	29.67	12.81	11.5	8.79	8.21
11/02/2018 00:00	11.78	6.69	34.95	29.68	12.35	11.5	8.77	8.21
11/02/2018 00:00	11.62	6.69	34.88	29.68	12.15	11.5	8.76	8.21
11/02/2018 00:00	11.56	6.69	34.86	29.68	12.1	11.5	8.75	8.21
11/02/2018 00:00	11.63	6.69	34.88	29.68	12.2	11.5	8.76	8.21
11/02/2018 00:00	11.78	6.69	34.92	29.69	12.37	11.51	8.76	8.22
11/02/2018 00:00	11.81	6.7	34.89	29.69	12.43	11.51	8.75	8.22
11/02/2018 00:00	11.78	6.69	34.85	29.69	12.46	11.51	8.74	8.22
11/02/2018 00:00	11.78	6.69	34.87	29.69	12.53	11.5	8.74	8.22
11/02/2018 00:00	11.85	6.69	34.93	29.69	12.63	11.51	8.74	8.22
11/02/2018 00:00	11.9	6.69	34.96	29.69	12.7	11.51	8.74	8.22
11/02/2018 00:00	11.96	6.69	35.01	29.7	12.78	11.52	8.74	8.22
11/02/2018 00:00	12.04	6.7	35.06	29.7	12.86	11.52	8.74	8.22
11/02/2018 00:00	12.12	6.71	35.11	29.71	12.96	11.53	8.74	8.22
12/02/2018 00:00	12.2	6.71	35.15	29.71	13.05	11.54	8.75	8.22
12/02/2018 00:00	12.25	6.71	35.17	29.71	13.13	11.54	8.75	8.22
12/02/2018 00:00	12.32	6.71	35.22	29.71	13.22	11.54	8.75	8.22
12/02/2018 00:00	12.38	6.72	35.26	29.72	13.31	11.55	8.76	8.23
12/02/2018 00:00	12.45	6.73	35.32	29.72	13.39	11.56	8.77	8.23
12/02/2018 00:00	12.56	6.74	35.39	29.73	13.49	11.56	8.79	8.23
12/02/2018 00:00	12.69	6.74	35.49	29.74	13.61	11.57	8.83	8.23
12/02/2018 00:00	12.79	6.76	35.56	29.74	13.71	11.58	8.86	8.23
12/02/2018 00:00	12.82	6.77	35.58	29.75	13.74	11.59	8.88	8.23
12/02/2018 00:00	12.8	6.78	35.56	29.76	13.71	11.61	8.88	8.23
12/02/2018 00:00	12.77	6.79	35.54	29.77	13.62	11.62	8.87	8.23
12/02/2018 00:00	12.69	6.81	35.46	29.78	13.48	11.64	8.84	8.23
12/02/2018 00:00	12.61	6.82	35.35	29.78	13.36	11.65	8.81	8.23
12/02/2018 00:00	12.51	6.82	35.27	29.78	13.26	11.65	8.8	8.23
12/02/2018 00:00	12.42	6.83	35.21	29.78	13.17	11.66	8.78	8.23
12/02/2018 00:00	12.35	6.83	35.17	29.78	13.12	11.66	8.77	8.23
12/02/2018 00:00	12.32	6.83	35.15	29.78	13.12	11.66	8.77	8.23
12/02/2018 00:00	12.33	6.83	35.17	29.78	13.17	11.66	8.76	8.23
12/02/2018 00:00	12.4	6.83	35.23	29.78	13.27	11.66	8.76	8.23
12/02/2018 00:00	12.48	6.83	35.28	29.77	13.38	11.66	8.76	8.23
12/02/2018 00:00	12.53	6.82	35.3	29.77	13.48	11.65	8.76	8.23
12/02/2018 00:00	12.57	6.81	35.33	29.76	13.58	11.65	8.77	8.23
12/02/2018 00:00	12.59	6.81	35.34	29.76	13.66	11.64	8.77	8.22
12/02/2018 00:00	12.63	6.8	35.38	29.75	13.73	11.63	8.77	8.22
13/02/2018 00:00	12.63	6.79	35.39	29.74	13.77	11.62	8.77	8.22
13/02/2018 00:00	12.59	6.77	35.35	29.73	13.78	11.61	8.77	8.22
13/02/2018 00:00	12.53	6.75	35.3	29.72	13.8	11.59	8.77	8.21
13/02/2018 00:00	12.5	6.73	35.3	29.7	13.85	11.57	8.77	8.21
13/02/2018 00:00	12.51	6.71	35.34	29.69	13.93	11.56	8.78	8.21
13/02/2018 00:00	12.52	6.69	35.37	29.68	14	11.54	8.78	8.2
13/02/2018 00:00	12.52	6.67	35.39	29.67	14.06	11.52	8.79	8.2
13/02/2018 00:00	12.53	6.65	35.42	29.65	14.12	11.5	8.8	8.2
13/02/2018 00:00	12.54	6.63	35.48	29.65	14.09	11.49	8.82	8.19
13/02/2018 00:00	12.4	6.63	35.45	29.65	13.7	11.49	8.81	8.2
13/02/2018 00:00	12.02	6.64	35.25	29.67	12.89	11.51	8.79	8.2
13/02/2018 00:00	11.44	6.66	34.99	29.68	11.9	11.53	8.76	8.21
13/02/2018 00:00	10.89	6.69	34.79	29.7	11.06	11.55	8.72	8.21
13/02/2018 00:00	10.48	6.71	34.63	29.72	10.4	11.58	8.69	8.22
13/02/2018 00:00	10.27	6.72	34.52	29.73	10.12	11.59	8.67	8.22
13/02/2018 00:00	10.15	6.72	34.44	29.73	10.05	11.59	8.65	8.22
13/02/2018 00:00	10.1	6.73	34.39	29.73	10.07	11.6	8.63	8.22
13/02/2018 00:00	10.2	6.71	34.39	29.72	10.36	11.59	8.63	8.22
13/02/2018 00:00	10.36	6.7	34.44	29.71	10.77	11.57	8.64	8.21
13/02/2018 00:00	10.5	6.68	34.5	29.69	11.08	11.56	8.65	8.21
13/02/2018 00:00	10.61	6.66	34.55	29.68	11.32	11.54	8.66	8.21
13/02/2018 00:00	10.69	6.64	34.59	29.67	11.51	11.52	8.67	8.2
13/02/2018 00:00	10.81	6.62	34.67	29.66	11.7	11.51	8.68	8.2
13/02/2018 00:00	10.91	6.6	34.73	29.65	11.85	11.49	8.7	8.2
14/02/2018 00:00	10.96	6.57	34.75	29.63	11.95	11.47	8.71	8.19
14/02/2018 00:00	11.02	6.55	34.79	29.62	12.06	11.45	8.72	8.19
14/02/2018 00:00	11.06	6.53	34.82	29.61	12.17	11.44	8.72	8.19
14/02/2018 00:00	11.12	6.52	34.87	29.6	12.27	11.42	8.73	8.18
14/02/2018 00:00	11.21	6.5	34.93	29.59	12.39	11.41	8.74	8.18
14/02/2018 00:00	11.29	6.48	34.99	29.59	12.5	11.39	8.75	8.18
14/02/2018 00:00	11.37	6.46	35.04	29.58	12.6	11.38	8.76	8.18
14/02/2018 00:00	11.46	6.45	35.11	29.57	12.69	11.37	8.78	8.18
14/02/2018 00:00	11.58	6.44	35.21	29.57	12.73	11.36	8.81	8.17
14/02/2018 00:00	11.68	6.43	35.3	29.57	12.72	11.36	8.84	8.18
14/02/2018 00:00	11.71	6.44	35.34	29.59	12.61	11.37	8.87	8.18
14/02/2018 00:00	11.47	6.47	35.2	29.61	12.05	11.4	8.83	8.19
14/02/2018 00:00	10.95	6.5	34.92	29.64	10.97	11.44	8.77	8.2
14/02/2018 00:00	10.34	6.53	34.64	29.66	9.9	11.46	8.71	8.2
14/02/2018 00:00	9.94	6.53	34.46	29.66	9.32	11.46	8.68	8.2
14/02/2018 00:00	9.86	6.52	34.37	29.65	9.3	11.46	8.65	8.2
14/02/2018 00:00	9.98	6.51	34.37	29.64	9.66	11.45	8.65	8.2
14/02/2018 00:00	10.09	6.5	34.39	29.64	10.02	11.44	8.64	8.2
14/02/2018 00:00	10.24	6.48	34.44	29.62	10.34	11.42	8.65	8.2
14/02/2018 00:00	10.45	6.47	34.54	29.61	10.66	11.41	8.66	8.19
14/02/2018 00:00	10.64	6.45	34.62	29.61	10.92	11.4	8.68	8.19
14/02/2018 00:00	10.78	6.43	34.68	29.6	11.12	11.39	8.69	8.19
14/02/2018 00:00	10.85	6.42	34.71	29.59	11.27	11.38	8.69	8.19
14/02/2018 00:00	10.89	6.41	34.72	29.58	11.39	11.37	8.7	8.19
15/02/2018 00:00	10.89	6.39	34.71	29.58	11.47	11.35	8.71	8.18
15/02/2018 00:00	10.87	6.37	34.69	29.56	11.55	11.34	8.71	8.18
15/02/2018 00:00	10.86	6.35	34.69	29.55	11.63	11.32	8.71	8.18
15/02/2018 00:00	10.88	6.33	34.72	29.54	11.72	11.3	8.72	8.17
15/02/2018 00:00	10.91	6.31	34.77	29.53	11.82	11.28	8.73	8.17
15/02/2018 00:00	10.94	6.29	34.8	29.52	11.91	11.27	8.73	8.17
15/02/2018 00:00	10.95	6.27	34.82	29.51	11.96	11.25	8.74	8.17
15/02/2018 00:00	10.94	6.25	34.82	29.5	12	11.23	8.74	8.16
15/02/2018 00:00	10.93	6.24	34.84	29.5	11.97	11.23	8.75	8.16
15/02/2018 00:00	10.76	6.24	34.79	29.51	11.61	11.24	8.74	8.17
15/02/2018 00:00	10.35	6.26	34.61	29.53	10.86	11.25	8.72	8.17
15/02/2018 00:00	9.85	6.29	34.43	29.56	9.99	11.29	8.69	8.18
15/02/2018 00:00	9.34	6.31	34.26	29.58	9.07	11.31	8.65	8.19
15/02/2018 00:00	8.91	6.34	34.1	29.6	8.33	11.34	8.62	8.19
15/02/2018 00:00	8.56	6.36	33.94	29.62	7.76	11.37	8.58	8.2
15/02/2018 00:00	8.33	6.38	33.82	29.63	7.43	11.38	8.55	8.2
15/02/2018 00:00	8.26	6.38	33.75	29.63	7.37	11.39	8.52	8.2
15/02/2018 00:00	8.28	6.38	33.71	29.62	7.53	11.38	8.51	8.2
15/02/2018 00:00	8.34	6.37	33.72	29.62	7.77	11.38	8.5	8.2
15/02/2018 00:00	8.39	6.36	33.73	29.61	8.01	11.37	8.5	8.2
15/02/2018 00:00	8.42	6.34	33.75	29.6	8.19	11.35	8.5	8.2
15/02/2018 00:00	8.43	6.32	33.76	29.58	8.33	11.34	8.5	8.19
15/02/2018 00:00	8.43	6.3	33.78	29.57	8.47	11.32	8.5	8.19
15/02/2018 00:00	8.44	6.28	33.8	29.55	8.59	11.3	8.51	8.19
16/02/2018 00:00	8.46	6.25	33.83	29.54	8.73	11.28	8.52	8.18
16/02/2018 00:00	8.48	6.23	33.86	29.52	8.88	11.26	8.53	8.18
16/02/2018 00:00	8.51	6.2	33.9	29.51	9.01	11.24	8.54	8.17
16/02/2018 00:00	8.54	6.18	33.93	29.5	9.14	11.21	8.56	8.17
16/02/2018 00:00	8.58	6.16	33.98	29.49	9.25	11.2	8.57	8.17
16/02/2018 00:00	8.6	6.13	34	29.47	9.34	11.17	8.58	8.16
16/02/2018 00:00	8.61	6.11	34.02	29.46	9.42	11.15	8.59	8.16
16/02/2018 00:00	8.63	6.09	34.05	29.45	9.5	11.14	8.61	8.16
16/02/2018 00:00	8.7	6.07	34.12	29.45	9.56	11.13	8.62	8.15
16/02/2018 00:00	8.71	6.08	34.17	29.46	9.38	11.13	8.64	8.16
16/02/2018 00:00	8.57	6.09	34.09	29.48	8.88	11.15	8.64	8.16
16/02/2018 00:00	8.26	6.12	33.94	29.5	8.23	11.18	8.62	8.17
16/02/2018 00:00	7.97	6.15	33.83	29.53	7.64	11.21	8.59	8.18
16/02/2018 00:00	7.83	6.18	33.75	29.56	7.29	11.25	8.58	8.19
16/02/2018 00:00	7.72	6.21	33.68	29.58	7.08	11.28	8.56	8.2
16/02/2018 00:00	7.7	6.24	33.63	29.59	7.02	11.3	8.54	8.2
16/02/2018 00:00	7.77	6.25	33.61	29.6	7.17	11.32	8.53	8.2
16/02/2018 00:00	7.86	6.26	33.61	29.61	7.41	11.33	8.53	8.21
16/02/2018 00:00	8.04	6.27	33.66	29.61	7.77	11.34	8.54	8.21
16/02/2018 00:00	8.2	6.29	33.71	29.62	8.07	11.35	8.54	8.21
16/02/2018 00:00	8.33	6.3	33.75	29.63	8.3	11.37	8.55	8.21
16/02/2018 00:00	8.46	6.31	33.79	29.63	8.52	11.38	8.56	8.21
16/02/2018 00:00	8.56	6.31	33.82	29.64	8.7	11.38	8.56	8.21
16/02/2018 00:00	8.6	6.31	33.82	29.63	8.85	11.38	8.56	8.21
17/02/2018 00:00	8.62	6.29	33.81	29.62	8.98	11.37	8.57	8.21
17/02/2018 00:00	8.63	6.28	33.83	29.6	9.12	11.35	8.57	8.21
17/02/2018 00:00	8.66	6.26	33.86	29.59	9.24	11.34	8.58	8.2
17/02/2018 00:00	8.68	6.24	33.88	29.58	9.35	11.32	8.58	8.2
17/02/2018 00:00	8.71	6.23	33.91	29.57	9.46	11.31	8.59	8.2
17/02/2018 00:00	8.75	6.2	33.93	29.55	9.59	11.29	8.6	8.19
17/02/2018 00:00	8.79	6.18	33.96	29.54	9.71	11.27	8.61	8.19
17/02/2018 00:00	8.83	6.16	34	29.53	9.82	11.25	8.62	8.19
17/02/2018 00:00	8.92	6.15	34.09	29.52	9.9	11.24	8.63	8.19
17/02/2018 00:00	8.95	6.16	34.18	29.54	9.71	11.26	8.64	8.19
17/02/2018 00:00	8.83	6.18	34.06	29.55	9.26	11.28	8.65	8.2
17/02/2018 00:00	8.56	6.19	33.89	29.57	8.8	11.29	8.63	8.2
17/02/2018 00:00	8.34	6.21	33.79	29.58	8.48	11.31	8.62	8.2
17/02/2018 00:00	8.21	6.23	33.74	29.6	8.23	11.33	8.6	8.21
17/02/2018 00:00	8.47	6.24	33.77	29.6	8.57	11.35	8.62	8.21
17/02/2018 00:00	8.68	6.26	33.81	29.61	8.88	11.36	8.62	8.21
17/02/2018 00:00	8.91	6.27	33.86	29.62	9.17	11.37	8.62	8.21
17/02/2018 00:00	9.18	6.28	33.96	29.62	9.57	11.38	8.62	8.21
17/02/2018 00:00	9.47	6.28	34.08	29.63	9.95	11.39	8.63	8.21
17/02/2018 00:00	9.73	6.29	34.22	29.63	10.28	11.4	8.64	8.22
17/02/2018 00:00	9.95	6.3	34.33	29.63	10.53	11.4	8.66	8.22
17/02/2018 00:00	10.14	6.3	34.43	29.64	10.74	11.41	8.68	8.22
17/02/2018 00:00	10.31	6.31	34.53	29.64	10.93	11.42	8.7	8.22
17/02/2018 00:00	10.46	6.31	34.62	29.64	11.1	11.43	8.72	8.22
18/02/2018 00:00	10.59	6.32	34.68	29.65	11.25	11.43	8.74	8.22
18/02/2018 00:00	10.72	6.33	34.74	29.65	11.39	11.44	8.77	8.22
18/02/2018 00:00	10.83	6.33	34.79	29.65	11.52	11.45	8.78	8.22
18/02/2018 00:00	10.92	6.34	34.83	29.65	11.64	11.45	8.8	8.22
18/02/2018 00:00	11.04	6.34	34.88	29.66	11.76	11.46	8.82	8.22
18/02/2018 00:00	11.14	6.35	34.92	29.66	11.88	11.47	8.84	8.22
18/02/2018 00:00	11.21	6.35	34.95	29.66	11.97	11.47	8.85	8.22
18/02/2018 00:00	11.28	6.36	34.98	29.66	12.05	11.48	8.86	8.22
18/02/2018 00:00	11.32	6.36	34.98	29.67	12.1	11.48	8.86	8.22
18/02/2018 00:00	11.3	6.37	34.94	29.67	12.04	11.49	8.85	8.22
18/02/2018 00:00	11.27	6.38	34.89	29.67	11.92	11.5	8.82	8.22
18/02/2018 00:00	11.29	6.4	34.87	29.68	11.88	11.51	8.8	8.22
18/02/2018 00:00	11.33	6.42	34.87	29.7	11.87	11.54	8.8	8.23
18/02/2018 00:00	11.31	6.44	34.82	29.71	11.82	11.56	8.78	8.23
18/02/2018 00:00	11.24	6.46	34.72	29.72	11.68	11.58	8.76	8.23
18/02/2018 00:00	11.22	6.46	34.65	29.72	11.68	11.58	8.74	8.23
18/02/2018 00:00	11.28	6.46	34.65	29.72	11.78	11.58	8.73	8.23
18/02/2018 00:00	11.29	6.46	34.63	29.72	11.85	11.58	8.72	8.23
18/02/2018 00:00	11.33	6.46	34.65	29.71	11.94	11.58	8.71	8.22
18/02/2018 00:00	11.4	6.46	34.69	29.71	12.05	11.58	8.71	8.22
18/02/2018 00:00	11.47	6.46	34.72	29.71	12.14	11.58	8.71	8.22
18/02/2018 00:00	11.55	6.46	34.76	29.71	12.24	11.58	8.71	8.22
18/02/2018 00:00	11.61	6.46	34.78	29.71	12.33	11.58	8.71	8.22
18/02/2018 00:00	11.61	6.46	34.75	29.7	12.34	11.58	8.7	8.22
19/02/2018 00:00	11.62	6.45	34.74	29.7	12.36	11.57	8.7	8.22
19/02/2018 00:00	11.69	6.45	34.77	29.69	12.4	11.57	8.7	8.22
19/02/2018 00:00	11.75	6.45	34.79	29.69	12.44	11.57	8.7	8.22
19/02/2018 00:00	11.8	6.45	34.79	29.69	12.47	11.57	8.7	8.22
19/02/2018 00:00	11.81	6.44	34.78	29.69	12.48	11.57	8.69	8.22
19/02/2018 00:00	11.88	6.44	34.81	29.69	12.53	11.57	8.69	8.22
19/02/2018 00:00	11.97	6.45	34.87	29.69	12.62	11.57	8.69	8.22
19/02/2018 00:00	12.06	6.46	34.91	29.69	12.72	11.58	8.7	8.22
19/02/2018 00:00	12.02	6.46	34.84	29.7	12.69	11.59	8.69	8.22
19/02/2018 00:00	11.87	6.47	34.74	29.7	12.5	11.59	8.69	8.22
19/02/2018 00:00	11.58	6.48	34.61	29.71	12.04	11.6	8.67	8.22
19/02/2018 00:00	11.53	6.48	34.56	29.71	11.94	11.6	8.67	8.22
19/02/2018 00:00	11.23	6.47	34.43	29.7	11.69	11.59	8.64	8.22
19/02/2018 00:00	10.89	6.46	34.33	29.69	11.29	11.58	8.61	8.22
19/02/2018 00:00	10.63	6.44	34.27	29.67	11.02	11.57	8.59	8.21
19/02/2018 00:00	10.58	6.42	34.27	29.66	11.01	11.55	8.59	8.21
19/02/2018 00:00	10.61	6.42	34.28	29.66	11.1	11.54	8.59	8.21
19/02/2018 00:00	10.58	6.41	34.26	29.65	11.14	11.53	8.58	8.21
19/02/2018 00:00	10.6	6.4	34.28	29.65	11.23	11.53	8.59	8.21
19/02/2018 00:00	10.71	6.4	34.34	29.65	11.4	11.53	8.6	8.21
19/02/2018 00:00	10.73	6.4	34.33	29.65	11.49	11.53	8.6	8.21
19/02/2018 00:00	10.73	6.4	34.32	29.65	11.54	11.53	8.6	8.21
19/02/2018 00:00	10.74	6.39	34.33	29.65	11.62	11.52	8.61	8.21
19/02/2018 00:00	10.71	6.38	34.31	29.64	11.64	11.51	8.61	8.21
20/02/2018 00:00	10.66	6.37	34.3	29.63	11.62	11.5	8.6	8.2
20/02/2018 00:00	10.6	6.36	34.28	29.62	11.6	11.49	8.6	8.2
20/02/2018 00:00	10.56	6.35	34.29	29.62	11.59	11.48	8.6	8.2
20/02/2018 00:00	10.57	6.35	34.32	29.62	11.6	11.48	8.61	8.2
20/02/2018 00:00	10.61	6.35	34.35	29.62	11.64	11.48	8.62	8.2
20/02/2018 00:00	10.62	6.34	34.34	29.61	11.64	11.47	8.62	8.2
20/02/2018 00:00	10.6	6.33	34.33	29.61	11.63	11.46	8.62	8.2
20/02/2018 00:00	10.59	6.32	34.32	29.6	11.63	11.45	8.63	8.2
20/02/2018 00:00	10.56	6.32	34.32	29.61	11.59	11.46	8.63	8.2
20/02/2018 00:00	10.47	6.35	34.32	29.63	11.36	11.48	8.63	8.21
20/02/2018 00:00	10.38	6.37	34.29	29.65	11.06	11.5	8.63	8.21
20/02/2018 00:00	10.1	6.39	34.17	29.66	10.55	11.52	8.6	8.21
20/02/2018 00:00	9.73	6.39	34.03	29.66	9.99	11.52	8.57	8.21
20/02/2018 00:00	9.43	6.39	33.94	29.66	9.58	11.52	8.55	8.21
20/02/2018 00:00	9.19	6.39	33.85	29.66	9.26	11.52	8.52	8.21
20/02/2018 00:00	8.98	6.38	33.77	29.65	9.02	11.51	8.5	8.21
20/02/2018 00:00	8.86	6.37	33.72	29.64	8.93	11.5	8.48	8.21
20/02/2018 00:00	8.83	6.36	33.71	29.63	9	11.49	8.47	8.21
20/02/2018 00:00	8.84	6.35	33.71	29.62	9.14	11.48	8.47	8.2
20/02/2018 00:00	8.85	6.34	33.72	29.62	9.28	11.47	8.47	8.2
20/02/2018 00:00	8.85	6.33	33.73	29.61	9.4	11.46	8.47	8.2
20/02/2018 00:00	8.83	6.31	33.73	29.6	9.49	11.44	8.47	8.2
20/02/2018 00:00	8.78	6.29	33.73	29.58	9.55	11.42	8.47	8.19
20/02/2018 00:00	8.75	6.27	33.73	29.57	9.62	11.4	8.47	8.19
21/02/2018 00:00	8.73	6.25	33.75	29.55	9.69	11.38	8.48	8.18
21/02/2018 00:00	8.72	6.22	33.77	29.54	9.77	11.36	8.48	8.18
21/02/2018 00:00	8.75	6.19	33.82	29.52	9.89	11.33	8.5	8.17
21/02/2018 00:00	8.78	6.17	33.86	29.51	10.01	11.31	8.51	8.17
21/02/2018 00:00	8.81	6.14	33.88	29.49	10.11	11.28	8.52	8.16
21/02/2018 00:00	8.84	6.11	33.92	29.48	10.22	11.26	8.54	8.16
21/02/2018 00:00	8.84	6.09	33.93	29.46	10.29	11.23	8.55	8.15
21/02/2018 00:00	8.83	6.06	33.93	29.45	10.34	11.2	8.55	8.15
21/02/2018 00:00	8.81	6.05	33.95	29.45	10.32	11.19	8.56	8.15
21/02/2018 00:00	8.73	6.05	33.97	29.46	10.02	11.2	8.57	8.15
21/02/2018 00:00	8.52	6.07	33.88	29.48	9.43	11.22	8.56	8.16
21/02/2018 00:00	8.31	6.09	33.78	29.5	8.94	11.24	8.55	8.16
21/02/2018 00:00	8.1	6.1	33.68	29.51	8.55	11.25	8.53	8.17
21/02/2018 00:00	7.99	6.1	33.63	29.51	8.36	11.25	8.51	8.17
21/02/2018 00:00	7.93	6.09	33.59	29.5	8.32	11.24	8.5	8.17
21/02/2018 00:00	7.88	6.08	33.57	29.5	8.33	11.23	8.49	8.16
21/02/2018 00:00	7.83	6.06	33.55	29.48	8.35	11.22	8.48	8.16
21/02/2018 00:00	7.85	6.04	33.57	29.47	8.44	11.2	8.48	8.16
21/02/2018 00:00	7.92	6.03	33.61	29.47	8.59	11.19	8.48	8.16
21/02/2018 00:00	8.04	6.02	33.66	29.46	8.8	11.18	8.5	8.15
21/02/2018 00:00	8.19	6.01	33.72	29.46	9.04	11.17	8.51	8.15
21/02/2018 00:00	8.28	6	33.74	29.45	9.23	11.16	8.52	8.15
21/02/2018 00:00	8.34	5.98	33.76	29.45	9.39	11.15	8.53	8.15
21/02/2018 00:00	8.39	5.96	33.78	29.44	9.53	11.14	8.53	8.15
22/02/2018 00:00	8.42	5.96	33.8	29.43	9.62	11.13	8.54	8.15
22/02/2018 00:00	8.49	5.94	33.85	29.43	9.72	11.12	8.55	8.14
22/02/2018 00:00	8.56	5.93	33.89	29.43	9.8	11.11	8.56	8.14
22/02/2018 00:00	8.63	5.93	33.91	29.43	9.88	11.11	8.57	8.14
22/02/2018 00:00	8.7	5.92	33.93	29.42	9.96	11.1	8.58	8.14
22/02/2018 00:00	8.77	5.91	33.95	29.42	10.05	11.1	8.59	8.14
22/02/2018 00:00	8.85	5.9	33.98	29.42	10.14	11.1	8.6	8.14
22/02/2018 00:00	8.91	5.9	33.99	29.42	10.22	11.09	8.6	8.14
22/02/2018 00:00	8.99	5.89	34.02	29.42	10.28	11.09	8.61	8.14
22/02/2018 00:00	8.93	5.89	33.96	29.42	10.2	11.09	8.6	8.15
22/02/2018 00:00	8.65	5.89	33.82	29.42	9.82	11.09	8.57	8.15
22/02/2018 00:00	8.18	5.9	33.69	29.44	9.02	11.11	8.55	8.15
22/02/2018 00:00	7.66	5.92	33.53	29.45	8.08	11.12	8.51	8.16
22/02/2018 00:00	7.26	5.93	33.4	29.46	7.37	11.14	8.47	8.16
22/02/2018 00:00	7.01	5.92	33.29	29.46	7.01	11.13	8.44	8.16
22/02/2018 00:00	6.81	5.93	33.2	29.47	6.77	11.14	8.41	8.16
22/02/2018 00:00	6.67	5.93	33.13	29.46	6.63	11.14	8.38	8.16
22/02/2018 00:00	6.63	5.9	33.12	29.45	6.67	11.12	8.37	8.16
22/02/2018 00:00	6.63	5.88	33.12	29.43	6.8	11.1	8.36	8.15
22/02/2018 00:00	6.67	5.87	33.14	29.42	6.93	11.09	8.35	8.15
22/02/2018 00:00	6.73	5.86	33.18	29.42	7.09	11.08	8.35	8.15
22/02/2018 00:00	6.78	5.85	33.21	29.42	7.22	11.07	8.36	8.15
22/02/2018 00:00	6.85	5.84	33.25	29.41	7.39	11.07	8.36	8.15
22/02/2018 00:00	6.97	5.83	33.32	29.41	7.62	11.06	8.38	8.15
23/02/2018 00:00	7.07	5.82	33.36	29.4	7.82	11.05	8.39	8.14
23/02/2018 00:00	7.12	5.8	33.38	29.39	7.95	11.04	8.4	8.14
23/02/2018 00:00	7.16	5.79	33.41	29.39	8.05	11.02	8.41	8.14
23/02/2018 00:00	7.21	5.78	33.44	29.38	8.13	11.02	8.42	8.14
23/02/2018 00:00	7.26	5.77	33.47	29.38	8.21	11.01	8.43	8.14
23/02/2018 00:00	7.35	5.77	33.51	29.38	8.32	11.01	8.44	8.14
23/02/2018 00:00	7.49	5.77	33.58	29.38	8.48	11.01	8.46	8.14
23/02/2018 00:00	7.61	5.76	33.63	29.39	8.61	11.01	8.48	8.14
23/02/2018 00:00	7.69	5.77	33.63	29.39	8.68	11.01	8.49	8.14
23/02/2018 00:00	7.7	5.76	33.58	29.39	8.66	11.01	8.48	8.14
23/02/2018 00:00	7.55	5.75	33.48	29.38	8.46	11	8.46	8.14
23/02/2018 00:00	7.36	5.73	33.41	29.37	8.21	10.97	8.45	8.14
23/02/2018 00:00	7.22	5.7	33.38	29.35	8.02	10.95	8.44	8.13
23/02/2018 00:00	7.12	5.68	33.36	29.34	7.87	10.93	8.43	8.13
23/02/2018 00:00	6.94	5.66	33.29	29.33	7.64	10.91	8.42	8.12
23/02/2018 00:00	6.74	5.64	33.24	29.32	7.39	10.89	8.4	8.12
23/02/2018 00:00	6.84	5.62	33.31	29.31	7.46	10.88	8.4	8.12
23/02/2018 00:00	6.91	5.61	33.31	29.31	7.57	10.86	8.4	8.12
23/02/2018 00:00	7.09	5.59	33.39	29.3	7.82	10.85	8.42	8.11
23/02/2018 00:00	7.48	5.59	33.54	29.3	8.24	10.84	8.45	8.11
23/02/2018 00:00	7.71	5.59	33.59	29.31	8.49	10.84	8.46	8.12
23/02/2018 00:00	7.79	5.58	33.57	29.31	8.61	10.84	8.47	8.12
23/02/2018 00:00	7.84	5.58	33.57	29.31	8.71	10.84	8.47	8.12
23/02/2018 00:00	8	5.58	33.63	29.32	8.87	10.84	8.48	8.12
24/02/2018 00:00	8.16	5.58	33.68	29.32	9.02	10.84	8.49	8.12
24/02/2018 00:00	8.32	5.58	33.73	29.32	9.18	10.84	8.5	8.12
24/02/2018 00:00	8.5	5.58	33.79	29.32	9.37	10.85	8.52	8.12
24/02/2018 00:00	8.64	5.58	33.81	29.33	9.51	10.85	8.52	8.12
24/02/2018 00:00	8.75	5.58	33.82	29.33	9.63	10.85	8.53	8.13
24/02/2018 00:00	8.85	5.58	33.85	29.33	9.74	10.85	8.54	8.13
24/02/2018 00:00	8.98	5.59	33.9	29.34	9.89	10.86	8.55	8.13
24/02/2018 00:00	9.1	5.59	33.96	29.34	10.03	10.86	8.56	8.13
24/02/2018 00:00	9.12	5.61	33.95	29.35	10.01	10.88	8.56	8.13
24/02/2018 00:00	9.04	5.62	33.88	29.36	9.84	10.89	8.56	8.14
24/02/2018 00:00	8.9	5.64	33.78	29.38	9.57	10.91	8.55	8.14
24/02/2018 00:00	8.68	5.65	33.66	29.38	9.28	10.92	8.53	8.15
24/02/2018 00:00	8.43	5.64	33.55	29.38	8.99	10.92	8.51	8.15
24/02/2018 00:00	8.16	5.64	33.46	29.37	8.7	10.91	8.48	8.14
24/02/2018 00:00	7.91	5.62	33.38	29.36	8.45	10.9	8.46	8.14
24/02/2018 00:00	7.7	5.61	33.32	29.35	8.27	10.89	8.45	8.14
24/02/2018 00:00	7.58	5.61	33.31	29.36	8.2	10.89	8.44	8.14
24/02/2018 00:00	7.51	5.61	33.29	29.36	8.19	10.89	8.43	8.14
24/02/2018 00:00	7.46	5.61	33.29	29.36	8.19	10.89	8.42	8.14
24/02/2018 00:00	7.43	5.61	33.31	29.36	8.23	10.89	8.42	8.14
24/02/2018 00:00	7.46	5.61	33.34	29.35	8.31	10.89	8.43	8.14
24/02/2018 00:00	7.48	5.6	33.36	29.35	8.39	10.89	8.43	8.14
24/02/2018 00:00	7.51	5.6	33.38	29.35	8.46	10.88	8.44	8.14
24/02/2018 00:00	7.54	5.59	33.41	29.35	8.54	10.88	8.44	8.14
25/02/2018 00:00	7.6	5.59	33.45	29.34	8.64	10.88	8.45	8.14
25/02/2018 00:00	7.66	5.58	33.48	29.34	8.73	10.87	8.46	8.14
25/02/2018 00:00	7.71	5.58	33.5	29.34	8.82	10.87	8.47	8.14
25/02/2018 00:00	7.78	5.57	33.53	29.34	8.93	10.86	8.48	8.14
25/02/2018 00:00	7.87	5.57	33.57	29.34	9.05	10.86	8.5	8.14
25/02/2018 00:00	7.97	5.56	33.61	29.33	9.18	10.86	8.51	8.14
25/02/2018 00:00	8.07	5.56	33.65	29.33	9.3	10.86	8.52	8.14
25/02/2018 00:00	8.18	5.55	33.69	29.33	9.43	10.85	8.53	8.14
25/02/2018 00:00	8.26	5.55	33.72	29.33	9.52	10.85	8.54	8.14
25/02/2018 00:00	8.3	5.55	33.73	29.33	9.54	10.86	8.55	8.14
25/02/2018 00:00	8.28	5.56	33.69	29.34	9.45	10.86	8.55	8.14
25/02/2018 00:00	8.17	5.57	33.61	29.35	9.25	10.88	8.54	8.14
25/02/2018 00:00	8.01	5.58	33.52	29.36	9	10.89	8.52	8.15
25/02/2018 00:00	7.82	5.58	33.44	29.36	8.75	10.89	8.5	8.15
25/02/2018 00:00	7.64	5.58	33.38	29.35	8.55	10.89	8.49	8.15
25/02/2018 00:00	7.5	5.57	33.33	29.34	8.41	10.88	8.47	8.14
25/02/2018 00:00	7.39	5.55	33.3	29.33	8.34	10.86	8.46	8.14
25/02/2018 00:00	7.34	5.54	33.3	29.33	8.33	10.86	8.45	8.14
25/02/2018 00:00	7.32	5.54	33.31	29.32	8.36	10.85	8.45	8.14
25/02/2018 00:00	7.34	5.53	33.34	29.32	8.42	10.85	8.45	8.14
25/02/2018 00:00	7.38	5.53	33.37	29.33	8.51	10.85	8.46	8.14
25/02/2018 00:00	7.45	5.53	33.41	29.33	8.62	10.85	8.47	8.14
25/02/2018 00:00	7.56	5.53	33.47	29.33	8.77	10.86	8.49	8.14
25/02/2018 00:00	7.66	5.53	33.5	29.33	8.91	10.86	8.5	8.14
26/02/2018 00:00	7.74	5.53	33.53	29.33	9.04	10.86	8.51	8.14
26/02/2018 00:00	7.83	5.53	33.56	29.33	9.16	10.86	8.52	8.14
26/02/2018 00:00	7.91	5.52	33.57	29.33	9.27	10.85	8.52	8.14
26/02/2018 00:00	8.04	5.52	33.62	29.32	9.41	10.85	8.53	8.14
26/02/2018 00:00	8.17	5.51	33.66	29.32	9.55	10.85	8.54	8.14
26/02/2018 00:00	8.25	5.51	33.68	29.32	9.64	10.85	8.55	8.14
26/02/2018 00:00	8.32	5.51	33.7	29.32	9.73	10.84	8.56	8.14
26/02/2018 00:00	8.36	5.5	33.7	29.32	9.79	10.84	8.56	8.14
26/02/2018 00:00	8.37	5.5	33.68	29.32	9.8	10.84	8.56	8.14
26/02/2018 00:00	8.31	5.5	33.64	29.32	9.75	10.85	8.56	8.14
26/02/2018 00:00	8.15	5.5	33.55	29.32	9.54	10.85	8.54	8.14
26/02/2018 00:00	7.95	5.5	33.47	29.32	9.26	10.85	8.52	8.14
26/02/2018 00:00	7.76	5.5	33.4	29.32	9.01	10.85	8.51	8.14
26/02/2018 00:00	7.54	5.49	33.33	29.32	8.73	10.84	8.49	8.14
26/02/2018 00:00	7.33	5.48	33.26	29.31	8.5	10.83	8.47	8.14
26/02/2018 00:00	7.16	5.46	33.21	29.29	8.32	10.82	8.46	8.14
26/02/2018 00:00	7.03	5.45	33.19	29.29	8.2	10.81	8.44	8.13
26/02/2018 00:00	6.94	5.43	33.17	29.28	8.13	10.79	8.44	8.13
26/02/2018 00:00	6.89	5.42	33.18	29.27	8.11	10.79	8.43	8.13
26/02/2018 00:00	6.88	5.42	33.2	29.27	8.13	10.78	8.43	8.13
26/02/2018 00:00	6.92	5.41	33.24	29.27	8.19	10.78	8.44	8.13
26/02/2018 00:00	6.98	5.41	33.28	29.28	8.27	10.78	8.44	8.13
26/02/2018 00:00	7.02	5.41	33.29	29.28	8.33	10.79	8.45	8.13
26/02/2018 00:00	7.04	5.41	33.3	29.28	8.37	10.79	8.45	8.13
27/02/2018 00:00	7.09	5.41	33.33	29.28	8.44	10.79	8.45	8.13
27/02/2018 00:00	7.14	5.41	33.35	29.28	8.53	10.79	8.46	8.13
27/02/2018 00:00	7.2	5.41	33.38	29.28	8.61	10.79	8.47	8.14
27/02/2018 00:00	7.28	5.41	33.41	29.29	8.72	10.79	8.48	8.14
27/02/2018 00:00	7.39	5.41	33.46	29.29	8.85	10.79	8.5	8.14
27/02/2018 00:00	7.49	5.41	33.5	29.29	8.98	10.8	8.51	8.14
27/02/2018 00:00	7.61	5.41	33.54	29.29	9.11	10.8	8.52	8.14
27/02/2018 00:00	7.73	5.41	33.58	29.29	9.25	10.8	8.53	8.14
27/02/2018 00:00	7.84	5.41	33.61	29.29	9.36	10.8	8.54	8.14
27/02/2018 00:00	7.87	5.41	33.59	29.29	9.38	10.81	8.54	8.14
27/02/2018 00:00	7.77	5.41	33.5	29.3	9.27	10.81	8.53	8.14
27/02/2018 00:00	7.6	5.41	33.41	29.29	9.07	10.81	8.51	8.14
27/02/2018 00:00	7.44	5.4	33.35	29.29	8.86	10.81	8.49	8.14
27/02/2018 00:00	7.29	5.39	33.3	29.28	8.67	10.8	8.48	8.14
27/02/2018 00:00	7.16	5.39	33.26	29.28	8.5	10.79	8.47	8.14
27/02/2018 00:00	7.02	5.38	33.22	29.27	8.36	10.79	8.46	8.14
27/02/2018 00:00	6.88	5.36	33.17	29.26	8.22	10.77	8.45	8.14
27/02/2018 00:00	6.77	5.34	33.15	29.25	8.12	10.76	8.44	8.13
27/02/2018 00:00	6.75	5.34	33.17	29.25	8.11	10.75	8.44	8.13
27/02/2018 00:00	6.78	5.33	33.21	29.25	8.16	10.75	8.44	8.13
27/02/2018 00:00	6.84	5.33	33.25	29.26	8.24	10.76	8.45	8.13
27/02/2018 00:00	6.9	5.34	33.28	29.26	8.33	10.76	8.46	8.14
27/02/2018 00:00	6.96	5.34	33.31	29.26	8.41	10.76	8.46	8.14
27/02/2018 00:00	7.02	5.34	33.33	29.26	8.5	10.77	8.47	8.14
28/02/2018 00:00	7.1	5.34	33.37	29.26	8.6	10.77	8.48	8.14
28/02/2018 00:00	7.19	5.34	33.4	29.27	8.71	10.77	8.49	8.14
28/02/2018 00:00	7.27	5.34	33.43	29.27	8.83	10.77	8.5	8.14
28/02/2018 00:00	7.36	5.34	33.45	29.27	8.94	10.78	8.51	8.14
28/02/2018 00:00	7.45	5.33	33.47	29.27	9.05	10.78	8.52	8.14
28/02/2018 00:00	7.55	5.33	33.49	29.27	9.17	10.78	8.52	8.14
28/02/2018 00:00	7.65	5.33	33.52	29.27	9.29	10.78	8.53	8.14
28/02/2018 00:00	7.75	5.33	33.54	29.27	9.4	10.78	8.54	8.14
28/02/2018 00:00	7.84	5.33	33.54	29.27	9.47	10.78	8.54	8.14
28/02/2018 00:00	7.8	5.31	33.49	29.26	9.44	10.77	8.54	8.14
28/02/2018 00:00	7.64	5.3	33.4	29.25	9.26	10.76	8.52	8.14
28/02/2018 00:00	7.47	5.29	33.34	29.25	9.06	10.75	8.5	8.14
28/02/2018 00:00	7.3	5.29	33.29	29.25	8.83	10.75	8.49	8.14
28/02/2018 00:00	7.13	5.28	33.25	29.24	8.61	10.75	8.48	8.14
28/02/2018 00:00	7.06	5.26	33.25	29.23	8.5	10.73	8.47	8.14
28/02/2018 00:00	7.06	5.24	33.27	29.22	8.48	10.71	8.47	8.13
28/02/2018 00:00	7.06	5.22	33.27	29.21	8.46	10.69	8.46	8.13
28/02/2018 00:00	7.09	5.21	33.28	29.2	8.5	10.68	8.46	8.13
28/02/2018 00:00	7.21	5.19	33.34	29.19	8.63	10.67	8.48	8.12
28/02/2018 00:00	7.39	5.18	33.41	29.19	8.82	10.66	8.49	8.12
28/02/2018 00:00	7.56	5.18	33.45	29.19	8.99	10.66	8.5	8.12
28/02/2018 00:00	7.69	5.18	33.48	29.19	9.12	10.66	8.51	8.12
28/02/2018 00:00	7.84	5.18	33.53	29.2	9.27	10.66	8.52	8.13
28/02/2018 00:00	8	5.19	33.58	29.21	9.42	10.68	8.53	8.13
01/03/2018 00:00	8.12	5.21	33.62	29.23	9.54	10.7	8.54	8.14
01/03/2018 00:00	8.27	5.23	33.67	29.24	9.67	10.72	8.55	8.14
01/03/2018 00:00	8.49	5.25	33.77	29.26	9.86	10.74	8.56	8.15
01/03/2018 00:00	8.62	5.27	33.79	29.27	9.97	10.76	8.57	8.15
01/03/2018 00:00	8.75	5.29	33.82	29.28	10.07	10.78	8.58	8.16
01/03/2018 00:00	8.97	5.31	33.93	29.3	10.24	10.81	8.59	8.16
01/03/2018 00:00	9.16	5.35	34.01	29.32	10.4	10.84	8.62	8.17
01/03/2018 00:00	9.34	5.38	34.07	29.34	10.56	10.87	8.64	8.17
01/03/2018 00:00	9.5	5.41	34.13	29.37	10.67	10.91	8.65	8.18
01/03/2018 00:00	9.63	5.44	34.14	29.39	10.72	10.94	8.65	8.18
01/03/2018 00:00	9.68	5.48	34.08	29.41	10.7	10.98	8.62	8.19
01/03/2018 00:00	9.71	5.51	34.02	29.43	10.65	11.01	8.61	8.19
01/03/2018 00:00	9.76	5.54	33.99	29.45	10.64	11.04	8.6	8.19
01/03/2018 00:00	9.77	5.57	33.93	29.47	10.6	11.08	8.59	8.2
01/03/2018 00:00	9.76	5.6	33.87	29.48	10.56	11.1	8.58	8.2
01/03/2018 00:00	9.77	5.63	33.85	29.49	10.57	11.13	8.58	8.2
01/03/2018 00:00	9.85	5.66	33.86	29.51	10.62	11.16	8.57	8.2
01/03/2018 00:00	9.95	5.69	33.88	29.52	10.74	11.19	8.57	8.21
01/03/2018 00:00	10.08	5.71	33.92	29.54	10.9	11.22	8.57	8.21
01/03/2018 00:00	10.19	5.74	33.95	29.55	11.02	11.24	8.56	8.21
01/03/2018 00:00	10.29	5.76	33.97	29.56	11.14	11.27	8.56	8.22
01/03/2018 00:00	10.36	5.78	33.97	29.57	11.22	11.29	8.56	8.22
01/03/2018 00:00	10.4	5.8	33.96	29.57	11.31	11.3	8.56	8.22
01/03/2018 00:00	10.54	5.82	34.06	29.58	11.48	11.32	8.56	8.23
02/03/2018 00:00	10.75	5.85	34.19	29.59	11.7	11.35	8.57	8.23
02/03/2018 00:00	10.96	5.87	34.3	29.61	11.92	11.37	8.59	8.23
02/03/2018 00:00	11.11	5.89	34.37	29.62	12.1	11.39	8.61	8.24
02/03/2018 00:00	11.18	5.91	34.39	29.62	12.22	11.41	8.62	8.24
02/03/2018 00:00	11.15	5.93	34.33	29.63	12.21	11.43	8.6	8.24
02/03/2018 00:00	11.09	5.94	34.24	29.63	12.2	11.43	8.57	8.25
02/03/2018 00:00	11.08	5.94	34.22	29.62	12.23	11.43	8.57	8.25
02/03/2018 00:00	11.13	5.95	34.26	29.62	12.3	11.44	8.57	8.25
02/03/2018 00:00	11.19	5.95	34.3	29.62	12.35	11.44	8.57	8.25
02/03/2018 00:00	11.22	5.96	34.31	29.62	12.3	11.45	8.57	8.26
02/03/2018 00:00	11.14	5.97	34.23	29.62	12.1	11.46	8.56	8.26
02/03/2018 00:00	10.76	5.99	34.03	29.63	11.49	11.47	8.54	8.26
02/03/2018 00:00	10.64	6	33.96	29.63	11.32	11.48	8.54	8.27
02/03/2018 00:00	10.72	6	33.98	29.63	11.44	11.49	8.54	8.27
02/03/2018 00:00	10.79	6.02	33.98	29.64	11.5	11.5	8.54	8.27
02/03/2018 00:00	10.92	6.04	34.02	29.64	11.64	11.52	8.54	8.27
02/03/2018 00:00	11.07	6.06	34.07	29.65	11.82	11.53	8.54	8.28
02/03/2018 00:00	11.15	6.07	34.06	29.66	11.96	11.54	8.54	8.28
02/03/2018 00:00	11.19	6.07	34.06	29.65	12.08	11.54	8.54	8.28
02/03/2018 00:00	11.25	6.07	34.09	29.65	12.21	11.54	8.54	8.27
02/03/2018 00:00	11.29	6.06	34.11	29.64	12.33	11.53	8.54	8.27
02/03/2018 00:00	11.34	6.06	34.15	29.63	12.45	11.53	8.54	8.27
02/03/2018 00:00	11.37	6.06	34.16	29.62	12.54	11.52	8.54	8.26
02/03/2018 00:00	11.38	6.05	34.17	29.62	12.62	11.52	8.55	8.26
03/03/2018 00:00	11.4	6.05	34.2	29.61	12.69	11.51	8.55	8.25
03/03/2018 00:00	11.46	6.05	34.28	29.6	12.77	11.51	8.56	8.25
03/03/2018 00:00	11.58	6.05	34.39	29.6	12.86	11.51	8.57	8.25
03/03/2018 00:00	11.67	6.05	34.45	29.6	12.93	11.51	8.59	8.25
03/03/2018 00:00	11.79	6.05	34.53	29.6	13.02	11.51	8.61	8.24
03/03/2018 00:00	12.07	6.06	34.77	29.61	13.33	11.52	8.71	8.24
03/03/2018 00:00	12.49	6.07	35.17	29.61	13.87	11.52	8.88	8.24
03/03/2018 00:00	12.74	6.08	35.46	29.61	14.27	11.53	9.02	8.24
03/03/2018 00:00	12.67	6.1	35.51	29.62	14.21	11.55	9.06	8.24
03/03/2018 00:00	12.55	6.12	35.41	29.63	13.97	11.56	9.05	8.24
03/03/2018 00:00	12.49	6.13	35.32	29.64	13.78	11.57	9.02	8.25
03/03/2018 00:00	12.49	6.15	35.27	29.65	13.64	11.59	9	8.25
03/03/2018 00:00	12.46	6.17	35.18	29.67	13.5	11.61	8.95	8.25
03/03/2018 00:00	12.37	6.19	35.04	29.67	13.33	11.63	8.86	8.25
03/03/2018 00:00	12.3	6.21	34.96	29.68	13.2	11.64	8.81	8.25
03/03/2018 00:00	12.26	6.22	34.91	29.69	13.11	11.65	8.78	8.26
03/03/2018 00:00	12.27	6.25	34.91	29.7	13.08	11.67	8.76	8.26
03/03/2018 00:00	12.35	6.27	34.94	29.71	13.15	11.69	8.75	8.26
03/03/2018 00:00	12.48	6.3	35	29.72	13.27	11.72	8.75	8.27
03/03/2018 00:00	12.59	6.33	35.04	29.74	13.38	11.74	8.75	8.27
03/03/2018 00:00	12.63	6.35	35.03	29.75	13.43	11.76	8.74	8.27
03/03/2018 00:00	12.71	6.38	35.07	29.76	13.52	11.78	8.74	8.28
03/03/2018 00:00	12.89	6.41	35.21	29.78	13.66	11.81	8.77	8.28
03/03/2018 00:00	13	6.45	35.24	29.8	13.69	11.84	8.78	8.28
04/03/2018 00:00	12.92	6.47	35.1	29.81	13.66	11.86	8.73	8.29
04/03/2018 00:00	12.85	6.48	35.02	29.81	13.67	11.87	8.71	8.29
04/03/2018 00:00	12.82	6.49	35	29.81	13.69	11.87	8.69	8.29
04/03/2018 00:00	12.84	6.49	35.03	29.8	13.75	11.87	8.68	8.29
04/03/2018 00:00	12.91	6.49	35.1	29.8	13.87	11.87	8.68	8.29
04/03/2018 00:00	12.93	6.5	35.12	29.79	13.95	11.87	8.68	8.29
04/03/2018 00:00	12.96	6.5	35.15	29.79	14.01	11.87	8.68	8.28
04/03/2018 00:00	12.96	6.5	35.16	29.78	14.03	11.87	8.68	8.28
04/03/2018 00:00	12.92	6.51	35.14	29.78	13.96	11.87	8.67	8.28
04/03/2018 00:00	12.8	6.51	35.06	29.78	13.77	11.87	8.67	8.28
04/03/2018 00:00	12.61	6.51	34.93	29.77	13.5	11.87	8.65	8.27
04/03/2018 00:00	12.3	6.51	34.79	29.77	13.06	11.86	8.63	8.27
04/03/2018 00:00	12.03	6.5	34.68	29.76	12.7	11.85	8.6	8.26
04/03/2018 00:00	11.78	6.5	34.6	29.75	12.39	11.85	8.58	8.26
04/03/2018 00:00	11.52	6.49	34.51	29.74	12.09	11.83	8.56	8.26
04/03/2018 00:00	11.39	6.48	34.47	29.73	11.95	11.82	8.55	8.25
04/03/2018 00:00	11.34	6.47	34.46	29.72	11.96	11.81	8.54	8.25
04/03/2018 00:00	11.42	6.46	34.48	29.71	12.1	11.8	8.54	8.24
04/03/2018 00:00	11.52	6.45	34.51	29.7	12.28	11.79	8.55	8.24
04/03/2018 00:00	11.64	6.45	34.56	29.7	12.45	11.78	8.56	8.24
04/03/2018 00:00	11.73	6.44	34.59	29.69	12.57	11.77	8.56	8.23
04/03/2018 00:00	11.74	6.44	34.59	29.69	12.63	11.76	8.56	8.23
04/03/2018 00:00	11.72	6.43	34.58	29.68	12.66	11.75	8.56	8.23
04/03/2018 00:00	11.71	6.42	34.59	29.67	12.68	11.74	8.56	8.22
05/03/2018 00:00	11.72	6.42	34.62	29.67	12.72	11.74	8.56	8.22
05/03/2018 00:00	11.73	6.42	34.64	29.67	12.74	11.73	8.56	8.22
05/03/2018 00:00	11.73	6.42	34.65	29.66	12.75	11.73	8.56	8.22
05/03/2018 00:00	11.72	6.41	34.64	29.66	12.77	11.72	8.56	8.21
05/03/2018 00:00	11.69	6.4	34.63	29.65	12.78	11.71	8.56	8.21
05/03/2018 00:00	11.65	6.39	34.6	29.64	12.79	11.69	8.56	8.21
05/03/2018 00:00	11.63	6.37	34.59	29.63	12.82	11.67	8.57	8.2
05/03/2018 00:00	11.61	6.36	34.61	29.62	12.85	11.66	8.57	8.2
05/03/2018 00:00	11.55	6.36	34.62	29.62	12.74	11.65	8.57	8.2
05/03/2018 00:00	11.28	6.37	34.54	29.63	12.2	11.67	8.56	8.2
05/03/2018 00:00	10.8	6.39	34.37	29.64	11.3	11.68	8.53	8.2
05/03/2018 00:00	10.26	6.41	34.2	29.65	10.44	11.7	8.5	8.21
05/03/2018 00:00	9.91	6.43	34.07	29.67	9.84	11.71	8.47	8.21
05/03/2018 00:00	9.71	6.44	33.98	29.67	9.53	11.72	8.45	8.21
05/03/2018 00:00	9.57	6.44	33.91	29.67	9.37	11.72	8.42	8.2
05/03/2018 00:00	9.4	6.45	33.83	29.67	9.21	11.72	8.4	8.2
05/03/2018 00:00	9.32	6.44	33.78	29.66	9.18	11.71	8.39	8.2
05/03/2018 00:00	9.3	6.43	33.76	29.65	9.3	11.7	8.37	8.2
05/03/2018 00:00	9.32	6.42	33.77	29.64	9.49	11.69	8.37	8.19
05/03/2018 00:00	9.37	6.41	33.8	29.64	9.69	11.68	8.37	8.19
05/03/2018 00:00	9.41	6.41	33.82	29.63	9.86	11.67	8.38	8.19
05/03/2018 00:00	9.4	6.4	33.82	29.62	9.96	11.66	8.38	8.19
05/03/2018 00:00	9.37	6.38	33.82	29.61	10.02	11.64	8.37	8.18
05/03/2018 00:00	9.34	6.37	33.83	29.6	10.09	11.63	8.38	8.18
06/03/2018 00:00	9.34	6.35	33.85	29.59	10.17	11.61	8.38	8.18
06/03/2018 00:00	9.34	6.33	33.87	29.57	10.27	11.59	8.39	8.17
06/03/2018 00:00	9.33	6.3	33.88	29.56	10.36	11.56	8.4	8.17
06/03/2018 00:00	9.32	6.28	33.89	29.54	10.45	11.53	8.4	8.16
06/03/2018 00:00	9.31	6.25	33.9	29.52	10.53	11.51	8.41	8.16
06/03/2018 00:00	9.3	6.23	33.92	29.51	10.6	11.48	8.42	8.15
06/03/2018 00:00	9.29	6.2	33.93	29.49	10.66	11.46	8.43	8.14
06/03/2018 00:00	9.3	6.18	33.96	29.48	10.72	11.43	8.44	8.14
06/03/2018 00:00	9.3	6.17	34.02	29.48	10.67	11.43	8.46	8.14
06/03/2018 00:00	9.1	6.18	33.96	29.49	10.17	11.43	8.45	8.14
06/03/2018 00:00	8.69	6.18	33.8	29.5	9.38	11.44	8.42	8.14
06/03/2018 00:00	8.31	6.2	33.67	29.51	8.66	11.45	8.4	8.15
06/03/2018 00:00	7.93	6.21	33.54	29.52	7.9	11.46	8.37	8.15
06/03/2018 00:00	7.59	6.21	33.41	29.52	7.34	11.46	8.34	8.15
06/03/2018 00:00	7.45	6.2	33.35	29.52	7.13	11.45	8.32	8.15
06/03/2018 00:00	7.53	6.21	33.34	29.52	7.21	11.45	8.31	8.15
06/03/2018 00:00	7.77	6.21	33.38	29.52	7.62	11.45	8.31	8.15
06/03/2018 00:00	8.02	6.2	33.43	29.52	8.11	11.45	8.32	8.15
06/03/2018 00:00	8.19	6.19	33.48	29.51	8.5	11.43	8.33	8.15
06/03/2018 00:00	8.36	6.18	33.55	29.5	8.83	11.42	8.34	8.15
06/03/2018 00:00	8.46	6.17	33.61	29.49	9.07	11.41	8.35	8.14
06/03/2018 00:00	8.62	6.15	33.69	29.48	9.33	11.39	8.37	8.14
06/03/2018 00:00	8.78	6.14	33.75	29.47	9.57	11.38	8.38	8.14
06/03/2018 00:00	8.91	6.12	33.81	29.46	9.78	11.36	8.4	8.13
07/03/2018 00:00	9.06	6.1	33.89	29.45	9.99	11.34	8.41	8.13
07/03/2018 00:00	9.21	6.08	33.95	29.44	10.17	11.33	8.43	8.13
07/03/2018 00:00	9.31	6.06	33.98	29.43	10.31	11.31	8.44	8.12
07/03/2018 00:00	9.35	6.05	34	29.42	10.42	11.29	8.45	8.12
07/03/2018 00:00	9.41	6.03	34.04	29.41	10.54	11.27	8.46	8.11
07/03/2018 00:00	9.52	6.01	34.11	29.4	10.71	11.26	8.48	8.11
07/03/2018 00:00	9.63	5.99	34.18	29.39	10.87	11.24	8.5	8.11
07/03/2018 00:00	9.72	5.98	34.25	29.39	10.98	11.22	8.52	8.11
07/03/2018 00:00	9.79	5.98	34.3	29.39	10.92	11.22	8.54	8.11
07/03/2018 00:00	9.68	5.98	34.19	29.39	10.62	11.22	8.52	8.11
07/03/2018 00:00	9.4	5.97	34	29.39	10.15	11.22	8.5	8.11
07/03/2018 00:00	9.1	5.97	33.86	29.39	9.76	11.21	8.48	8.11
07/03/2018 00:00	8.68	5.96	33.73	29.39	9.22	11.21	8.45	8.11
07/03/2018 00:00	8.25	5.96	33.59	29.4	8.66	11.21	8.42	8.11
07/03/2018 00:00	7.88	5.97	33.46	29.4	8.07	11.21	8.38	8.11
07/03/2018 00:00	7.64	5.95	33.37	29.39	7.8	11.19	8.36	8.1
07/03/2018 00:00	7.57	5.93	33.34	29.38	7.78	11.18	8.34	8.1
07/03/2018 00:00	7.64	5.92	33.35	29.38	7.95	11.17	8.33	8.1
07/03/2018 00:00	7.75	5.93	33.38	29.38	8.19	11.17	8.33	8.1
07/03/2018 00:00	7.84	5.92	33.41	29.38	8.41	11.17	8.34	8.1
07/03/2018 00:00	7.92	5.92	33.44	29.38	8.61	11.17	8.34	8.1
07/03/2018 00:00	7.98	5.91	33.46	29.38	8.79	11.17	8.35	8.1
07/03/2018 00:00	8.01	5.9	33.47	29.37	8.92	11.16	8.35	8.1
07/03/2018 00:00	8.01	5.89	33.47	29.37	9.02	11.15	8.35	8.1
08/03/2018 00:00	8.03	5.87	33.5	29.36	9.14	11.13	8.36	8.09
08/03/2018 00:00	8.11	5.86	33.55	29.35	9.32	11.11	8.38	8.09
08/03/2018 00:00	8.18	5.84	33.6	29.33	9.48	11.09	8.39	8.09
08/03/2018 00:00	8.22	5.82	33.62	29.32	9.6	11.07	8.4	8.08
08/03/2018 00:00	8.26	5.79	33.65	29.31	9.71	11.05	8.42	8.08
08/03/2018 00:00	8.3	5.77	33.67	29.3	9.83	11.03	8.43	8.07
08/03/2018 00:00	8.35	5.75	33.71	29.29	9.93	11.01	8.44	8.07
08/03/2018 00:00	8.4	5.74	33.76	29.28	10.02	11	8.45	8.07
08/03/2018 00:00	8.37	5.74	33.77	29.29	9.92	11	8.46	8.07
08/03/2018 00:00	8.07	5.75	33.62	29.3	9.34	11.01	8.44	8.07
08/03/2018 00:00	7.61	5.76	33.44	29.31	8.51	11.02	8.4	8.08
08/03/2018 00:00	7.17	5.77	33.29	29.32	7.66	11.03	8.37	8.08
08/03/2018 00:00	6.74	5.77	33.15	29.33	6.87	11.04	8.33	8.08
08/03/2018 00:00	6.4	5.76	33	29.32	6.32	11.03	8.28	8.08
08/03/2018 00:00	6.11	5.76	32.88	29.33	5.89	11.03	8.25	8.08
08/03/2018 00:00	5.9	5.76	32.77	29.33	5.58	11.03	8.21	8.08
08/03/2018 00:00	5.78	5.76	32.7	29.32	5.46	11.03	8.18	8.08
08/03/2018 00:00	5.74	5.75	32.67	29.32	5.48	11.02	8.17	8.08
08/03/2018 00:00	5.73	5.73	32.67	29.31	5.61	11	8.15	8.08
08/03/2018 00:00	5.74	5.71	32.68	29.29	5.74	10.98	8.15	8.07
08/03/2018 00:00	5.75	5.69	32.69	29.28	5.86	10.96	8.14	8.07
08/03/2018 00:00	5.77	5.67	32.72	29.27	5.97	10.94	8.14	8.06
08/03/2018 00:00	5.8	5.65	32.75	29.26	6.08	10.92	8.15	8.06
08/03/2018 00:00	5.82	5.64	32.77	29.26	6.16	10.91	8.15	8.06
09/03/2018 00:00	5.83	5.62	32.79	29.25	6.23	10.9	8.16	8.06
09/03/2018 00:00	5.85	5.61	32.82	29.24	6.31	10.88	8.16	8.06
09/03/2018 00:00	5.89	5.6	32.85	29.24	6.38	10.87	8.17	8.05
09/03/2018 00:00	5.92	5.59	32.88	29.24	6.45	10.86	8.18	8.05
09/03/2018 00:00	5.95	5.58	32.9	29.24	6.5	10.86	8.19	8.05
09/03/2018 00:00	6	5.57	32.93	29.23	6.57	10.85	8.2	8.05
09/03/2018 00:00	6.05	5.56	32.95	29.23	6.65	10.84	8.21	8.05
09/03/2018 00:00	6.09	5.56	32.97	29.23	6.71	10.84	8.22	8.05
09/03/2018 00:00	6.13	5.56	33	29.23	6.75	10.83	8.22	8.05
09/03/2018 00:00	6.08	5.55	32.96	29.24	6.6	10.83	8.22	8.05
09/03/2018 00:00	5.83	5.56	32.87	29.25	6.12	10.84	8.2	8.06
09/03/2018 00:00	5.56	5.57	32.77	29.26	5.6	10.85	8.19	8.06
09/03/2018 00:00	5.41	5.56	32.71	29.24	5.39	10.83	8.17	8.05
09/03/2018 00:00	5.25	5.53	32.64	29.23	5.2	10.81	8.15	8.05
09/03/2018 00:00	5.11	5.51	32.59	29.22	5.02	10.79	8.13	8.05
09/03/2018 00:00	5.01	5.5	32.55	29.21	4.9	10.77	8.12	8.04
09/03/2018 00:00	4.95	5.48	32.53	29.2	4.85	10.76	8.1	8.04
09/03/2018 00:00	4.95	5.46	32.53	29.19	4.91	10.74	8.09	8.04
09/03/2018 00:00	5	5.45	32.55	29.18	5.06	10.73	8.09	8.03
09/03/2018 00:00	5.1	5.44	32.6	29.18	5.25	10.72	8.09	8.03
09/03/2018 00:00	5.24	5.44	32.66	29.18	5.47	10.71	8.1	8.03
09/03/2018 00:00	5.41	5.44	32.74	29.19	5.71	10.72	8.12	8.04
09/03/2018 00:00	5.67	5.45	32.86	29.2	6.04	10.73	8.14	8.04
09/03/2018 00:00	5.89	5.46	32.92	29.21	6.31	10.74	8.16	8.04
10/03/2018 00:00	6.05	5.47	32.98	29.22	6.53	10.75	8.18	8.05
10/03/2018 00:00	6.24	5.49	33.05	29.23	6.76	10.76	8.2	8.05
10/03/2018 00:00	6.44	5.5	33.12	29.24	6.99	10.77	8.22	8.05
10/03/2018 00:00	6.67	5.51	33.2	29.25	7.26	10.79	8.23	8.06
10/03/2018 00:00	6.89	5.52	33.28	29.26	7.52	10.8	8.25	8.06
10/03/2018 00:00	7.09	5.53	33.36	29.27	7.75	10.81	8.27	8.06
10/03/2018 00:00	7.27	5.55	33.43	29.28	7.93	10.82	8.28	8.07
10/03/2018 00:00	7.4	5.56	33.47	29.28	8.08	10.83	8.3	8.07
10/03/2018 00:00	7.49	5.58	33.48	29.3	8.12	10.85	8.3	8.07
10/03/2018 00:00	7.53	5.6	33.44	29.31	8.07	10.87	8.31	8.08
10/03/2018 00:00	7.33	5.61	33.26	29.31	7.73	10.88	8.3	8.08
10/03/2018 00:00	7.11	5.61	33.15	29.31	7.49	10.88	8.27	8.08
10/03/2018 00:00	6.88	5.6	33.06	29.3	7.27	10.87	8.25	8.07
10/03/2018 00:00	6.64	5.58	32.98	29.28	7.03	10.85	8.23	8.07
10/03/2018 00:00	6.41	5.55	32.92	29.26	6.8	10.82	8.2	8.06
10/03/2018 00:00	6.2	5.52	32.86	29.24	6.59	10.79	8.18	8.06
10/03/2018 00:00	6.1	5.49	32.85	29.22	6.49	10.76	8.17	8.05
10/03/2018 00:00	6.15	5.47	32.9	29.21	6.56	10.74	8.17	8.05
10/03/2018 00:00	6.33	5.47	32.97	29.21	6.76	10.73	8.18	8.04
10/03/2018 00:00	6.55	5.47	33.03	29.21	6.99	10.73	8.19	8.05
10/03/2018 00:00	6.7	5.47	33.07	29.21	7.17	10.73	8.2	8.05
10/03/2018 00:00	6.95	5.48	33.15	29.22	7.43	10.74	8.22	8.05
10/03/2018 00:00	7.19	5.49	33.21	29.24	7.65	10.75	8.23	8.05
10/03/2018 00:00	7.37	5.51	33.24	29.25	7.85	10.77	8.24	8.06
11/03/2018 00:00	7.59	5.52	33.3	29.26	8.07	10.78	8.25	8.06
11/03/2018 00:00	7.8	5.54	33.34	29.27	8.27	10.8	8.26	8.06
11/03/2018 00:00	7.97	5.55	33.37	29.28	8.46	10.81	8.27	8.07
11/03/2018 00:00	8.18	5.56	33.43	29.28	8.67	10.82	8.28	8.07
11/03/2018 00:00	8.31	5.57	33.42	29.29	8.81	10.83	8.29	8.07
11/03/2018 00:00	8.37	5.57	33.38	29.29	8.91	10.83	8.29	8.07
11/03/2018 00:00	8.43	5.57	33.39	29.28	9	10.82	8.29	8.07
11/03/2018 00:00	8.44	5.57	33.37	29.28	9.05	10.82	8.29	8.07
11/03/2018 00:00	8.41	5.57	33.33	29.28	9.03	10.82	8.29	8.07
11/03/2018 00:00	8.19	5.56	33.24	29.27	8.81	10.8	8.27	8.06
11/03/2018 00:00	7.92	5.54	33.16	29.25	8.51	10.79	8.25	8.06
11/03/2018 00:00	7.7	5.53	33.12	29.24	8.24	10.77	8.24	8.06
11/03/2018 00:00	7.5	5.51	33.07	29.23	7.99	10.76	8.23	8.05
11/03/2018 00:00	7.29	5.5	33.02	29.22	7.73	10.74	8.21	8.05
11/03/2018 00:00	7.11	5.48	32.97	29.21	7.49	10.72	8.2	8.05
11/03/2018 00:00	6.96	5.47	32.93	29.2	7.34	10.7	8.18	8.04
11/03/2018 00:00	6.89	5.45	32.91	29.19	7.3	10.68	8.17	8.04
11/03/2018 00:00	6.89	5.43	32.92	29.18	7.36	10.67	8.17	8.03
11/03/2018 00:00	6.94	5.43	32.94	29.18	7.48	10.66	8.17	8.03
11/03/2018 00:00	7.03	5.42	32.97	29.17	7.66	10.65	8.17	8.03
11/03/2018 00:00	7.06	5.4	32.99	29.17	7.78	10.63	8.17	8.03
11/03/2018 00:00	7.13	5.4	33.03	29.17	7.93	10.62	8.19	8.03
11/03/2018 00:00	7.29	5.4	33.11	29.17	8.16	10.62	8.21	8.03
11/03/2018 00:00	7.38	5.39	33.14	29.17	8.31	10.62	8.22	8.03
12/03/2018 00:00	7.45	5.39	33.17	29.17	8.44	10.61	8.23	8.03
12/03/2018 00:00	7.52	5.39	33.19	29.17	8.55	10.61	8.24	8.02
12/03/2018 00:00	7.61	5.38	33.23	29.16	8.69	10.6	8.25	8.02
12/03/2018 00:00	7.77	5.38	33.29	29.16	8.9	10.59	8.27	8.02
12/03/2018 00:00	7.9	5.37	33.35	29.16	9.08	10.58	8.28	8.02
12/03/2018 00:00	8.02	5.36	33.39	29.15	9.25	10.57	8.3	8.02
12/03/2018 00:00	8.15	5.35	33.46	29.15	9.42	10.56	8.31	8.02
12/03/2018 00:00	8.31	5.35	33.56	29.15	9.58	10.56	8.33	8.02
12/03/2018 00:00	8.43	5.36	33.63	29.15	9.64	10.56	8.35	8.02
12/03/2018 00:00	8.48	5.37	33.63	29.16	9.61	10.57	8.35	8.02
12/03/2018 00:00	8.31	5.37	33.46	29.17	9.39	10.58	8.33	8.02
12/03/2018 00:00	8.07	5.37	33.31	29.16	9.09	10.57	8.31	8.02
12/03/2018 00:00	7.81	5.36	33.2	29.16	8.77	10.56	8.29	8.02
12/03/2018 00:00	7.56	5.34	33.12	29.14	8.47	10.54	8.27	8.01
12/03/2018 00:00	7.35	5.32	33.06	29.13	8.23	10.52	8.25	8.01
12/03/2018 00:00	7.18	5.3	33.01	29.12	8.05	10.5	8.24	8
12/03/2018 00:00	7.02	5.28	32.96	29.1	7.89	10.48	8.22	8
12/03/2018 00:00	6.9	5.26	32.94	29.09	7.78	10.45	8.21	7.99
12/03/2018 00:00	6.86	5.24	32.94	29.08	7.75	10.43	8.2	7.99
12/03/2018 00:00	6.87	5.22	32.96	29.07	7.76	10.41	8.2	7.98
12/03/2018 00:00	6.96	5.21	33.01	29.07	7.86	10.4	8.2	7.98
12/03/2018 00:00	7.18	5.21	33.1	29.07	8.1	10.4	8.22	7.98
12/03/2018 00:00	7.4	5.22	33.15	29.08	8.36	10.4	8.24	7.98
12/03/2018 00:00	7.48	5.22	33.15	29.09	8.51	10.41	8.24	7.99
13/03/2018 00:00	7.57	5.23	33.18	29.09	8.67	10.41	8.25	7.99
13/03/2018 00:00	7.84	5.23	33.3	29.1	8.99	10.41	8.27	7.99
13/03/2018 00:00	8.1	5.23	33.39	29.1	9.27	10.42	8.29	7.99
13/03/2018 00:00	8.3	5.23	33.46	29.1	9.5	10.41	8.31	7.99
13/03/2018 00:00	8.43	5.23	33.5	29.1	9.67	10.41	8.32	7.99
13/03/2018 00:00	8.5	5.23	33.51	29.1	9.78	10.41	8.33	7.99
13/03/2018 00:00	8.6	5.23	33.55	29.1	9.9	10.41	8.34	7.99
13/03/2018 00:00	8.7	5.24	33.6	29.1	9.96	10.41	8.35	7.99
13/03/2018 00:00	8.76	5.24	33.6	29.11	9.96	10.42	8.35	7.99
13/03/2018 00:00	8.67	5.25	33.48	29.11	9.8	10.43	8.35	7.99
13/03/2018 00:00	8.37	5.24	33.3	29.11	9.44	10.42	8.32	7.99
13/03/2018 00:00	8.05	5.23	33.19	29.1	9.09	10.4	8.3	7.99
13/03/2018 00:00	7.7	5.2	33.1	29.08	8.7	10.38	8.27	7.98
13/03/2018 00:00	7.42	5.18	33.03	29.06	8.38	10.35	8.25	7.98
13/03/2018 00:00	7.2	5.15	32.97	29.04	8.14	10.32	8.23	7.97
13/03/2018 00:00	7.02	5.12	32.92	29.02	7.94	10.29	8.22	7.96
13/03/2018 00:00	6.9	5.09	32.9	29.01	7.83	10.26	8.2	7.96
13/03/2018 00:00	6.85	5.07	32.9	29	7.81	10.24	8.2	7.95
13/03/2018 00:00	6.83	5.07	32.9	29	7.83	10.24	8.19	7.95
13/03/2018 00:00	6.83	5.06	32.91	29	7.86	10.23	8.19	7.95
13/03/2018 00:00	6.86	5.06	32.94	29	7.92	10.22	8.19	7.95
13/03/2018 00:00	6.99	5.06	33.01	29	8.09	10.22	8.2	7.95
13/03/2018 00:00	7.26	5.06	33.12	29.01	8.41	10.22	8.23	7.95
13/03/2018 00:00	7.47	5.05	33.16	29.01	8.68	10.22	8.24	7.95
14/03/2018 00:00	7.6	5.05	33.19	29.01	8.88	10.21	8.26	7.95
14/03/2018 00:00	7.66	5.04	33.2	29	9.01	10.2	8.26	7.95
14/03/2018 00:00	7.74	5.03	33.23	29	9.16	10.19	8.28	7.95
14/03/2018 00:00	7.81	5.03	33.25	29	9.31	10.18	8.29	7.95
14/03/2018 00:00	7.95	5.02	33.32	28.99	9.49	10.17	8.3	7.95
14/03/2018 00:00	8.08	5.01	33.38	28.99	9.64	10.17	8.31	7.95
14/03/2018 00:00	8.19	5	33.41	28.99	9.77	10.16	8.33	7.94
14/03/2018 00:00	8.28	5	33.45	28.99	9.86	10.15	8.34	7.94
14/03/2018 00:00	8.3	5	33.45	28.99	9.83	10.16	8.34	7.95
14/03/2018 00:00	8.09	5.02	33.32	29	9.47	10.17	8.33	7.95
14/03/2018 00:00	7.57	5.03	33.12	29.02	8.65	10.18	8.29	7.95
14/03/2018 00:00	7.06	5.03	32.95	29.02	7.89	10.18	8.26	7.95
14/03/2018 00:00	6.76	5.02	32.84	29.01	7.44	10.17	8.23	7.95
14/03/2018 00:00	6.47	5	32.74	29	7.12	10.16	8.19	7.95
14/03/2018 00:00	6.3	4.98	32.68	28.98	6.93	10.13	8.17	7.94
14/03/2018 00:00	6.15	4.96	32.62	28.97	6.79	10.11	8.15	7.94
14/03/2018 00:00	6.07	4.94	32.6	28.96	6.73	10.09	8.13	7.93
14/03/2018 00:00	6.04	4.92	32.61	28.94	6.76	10.07	8.12	7.93
14/03/2018 00:00	6.05	4.91	32.62	28.94	6.84	10.05	8.11	7.93
14/03/2018 00:00	6.1	4.89	32.65	28.93	6.94	10.04	8.11	7.93
14/03/2018 00:00	6.2	4.89	32.7	28.93	7.09	10.03	8.11	7.93
14/03/2018 00:00	6.32	4.89	32.75	28.94	7.25	10.03	8.12	7.93
14/03/2018 00:00	6.5	4.9	32.83	28.95	7.48	10.04	8.14	7.93
14/03/2018 00:00	6.64	4.91	32.87	28.96	7.68	10.05	8.15	7.93
15/03/2018 00:00	6.79	4.92	32.93	28.97	7.89	10.06	8.17	7.94
15/03/2018 00:00	6.95	4.93	32.98	28.98	8.09	10.07	8.18	7.94
15/03/2018 00:00	7.06	4.94	32.99	28.98	8.26	10.07	8.19	7.94
15/03/2018 00:00	7.15	4.93	33.01	28.98	8.45	10.07	8.2	7.94
15/03/2018 00:00	7.31	4.93	33.08	28.98	8.69	10.07	8.22	7.94
15/03/2018 00:00	7.45	4.93	33.14	28.98	8.9	10.06	8.23	7.94
15/03/2018 00:00	7.56	4.92	33.18	28.97	9.06	10.05	8.25	7.94
15/03/2018 00:00	7.67	4.92	33.25	28.97	9.19	10.06	8.26	7.94
15/03/2018 00:00	7.73	4.94	33.32	28.99	9.11	10.07	8.28	7.94
15/03/2018 00:00	7.4	4.96	33.12	29	8.46	10.09	8.26	7.95
15/03/2018 00:00	6.83	4.98	32.87	29.01	7.62	10.1	8.21	7.95
15/03/2018 00:00	6.35	4.99	32.71	29.02	6.83	10.11	8.17	7.95
15/03/2018 00:00	5.91	4.98	32.55	29.01	6.16	10.11	8.13	7.95
15/03/2018 00:00	5.54	4.98	32.4	29.01	5.58	10.11	8.08	7.95
15/03/2018 00:00	5.22	4.98	32.25	29.01	5.11	10.1	8.03	7.95
15/03/2018 00:00	4.99	4.95	32.14	28.99	4.84	10.07	7.99	7.95
15/03/2018 00:00	4.85	4.93	32.07	28.97	4.72	10.05	7.95	7.94
15/03/2018 00:00	4.78	4.92	32.03	28.97	4.69	10.04	7.93	7.94
15/03/2018 00:00	4.75	4.91	32.01	28.96	4.71	10.02	7.92	7.94
15/03/2018 00:00	4.73	4.89	32.03	28.94	4.8	10	7.91	7.93
15/03/2018 00:00	4.78	4.88	32.08	28.94	4.96	9.98	7.91	7.93
15/03/2018 00:00	4.93	4.87	32.15	28.94	5.2	9.98	7.92	7.93
15/03/2018 00:00	5.09	4.87	32.22	28.94	5.44	9.97	7.93	7.93
15/03/2018 00:00	5.24	4.87	32.28	28.94	5.68	9.97	7.95	7.93
16/03/2018 00:00	5.41	4.87	32.36	28.94	5.93	9.97	7.96	7.93
16/03/2018 00:00	5.62	4.88	32.45	28.95	6.22	9.97	7.99	7.93
16/03/2018 00:00	5.86	4.89	32.55	28.96	6.5	9.98	8.01	7.93
16/03/2018 00:00	6.08	4.9	32.63	28.96	6.76	9.98	8.03	7.93
16/03/2018 00:00	6.34	4.9	32.74	28.97	7.05	9.99	8.06	7.94
16/03/2018 00:00	6.56	4.92	32.82	28.98	7.3	10	8.08	7.94
16/03/2018 00:00	6.78	4.93	32.91	28.99	7.53	10.01	8.09	7.94
16/03/2018 00:00	6.98	4.95	32.96	28.99	7.71	10.02	8.11	7.94
16/03/2018 00:00	7.04	4.96	32.93	29	7.77	10.03	8.12	7.95
16/03/2018 00:00	7.06	4.97	32.87	29.01	7.76	10.04	8.12	7.95
16/03/2018 00:00	6.9	4.97	32.75	29.01	7.58	10.04	8.1	7.95
16/03/2018 00:00	6.79	4.97	32.7	29	7.43	10.02	8.09	7.95
16/03/2018 00:00	6.55	4.95	32.59	28.99	7.17	10.01	8.07	7.94
16/03/2018 00:00	6.32	4.93	32.54	28.97	6.92	9.98	8.05	7.94
16/03/2018 00:00	6.23	4.92	32.52	28.96	6.8	9.97	8.04	7.93
16/03/2018 00:00	5.93	4.9	32.43	28.94	6.44	9.94	8.02	7.93
16/03/2018 00:00	5.82	4.88	32.41	28.93	6.3	9.92	8.01	7.92
16/03/2018 00:00	5.81	4.86	32.41	28.92	6.33	9.89	8	7.92
16/03/2018 00:00	5.8	4.85	32.41	28.91	6.37	9.88	8	7.92
16/03/2018 00:00	5.81	4.85	32.41	28.91	6.43	9.87	7.99	7.91
16/03/2018 00:00	5.82	4.84	32.43	28.91	6.51	9.86	7.99	7.91
16/03/2018 00:00	5.83	4.84	32.44	28.91	6.56	9.86	7.99	7.91
16/03/2018 00:00	5.84	4.84	32.45	28.91	6.6	9.85	8	7.91
16/03/2018 00:00	5.83	4.84	32.45	28.91	6.61	9.85	8	7.91
17/03/2018 00:00	5.83	4.84	32.46	28.92	6.63	9.85	8	7.91
17/03/2018 00:00	5.87	4.84	32.49	28.92	6.68	9.85	8	7.91
17/03/2018 00:00	5.9	4.84	32.5	28.91	6.72	9.84	8.01	7.91
17/03/2018 00:00	5.94	4.84	32.52	28.92	6.77	9.84	8.01	7.91
17/03/2018 00:00	5.98	4.85	32.53	28.92	6.82	9.85	8.02	7.91
17/03/2018 00:00	6.04	4.86	32.56	28.93	6.9	9.85	8.02	7.91
17/03/2018 00:00	6.21	4.88	32.65	28.94	7.08	9.86	8.05	7.92
17/03/2018 00:00	6.48	4.89	32.79	28.95	7.34	9.88	8.08	7.92
17/03/2018 00:00	6.74	4.92	32.87	28.96	7.56	9.9	8.1	7.93
17/03/2018 00:00	6.88	4.94	32.87	28.98	7.66	9.91	8.11	7.93
17/03/2018 00:00	6.95	4.96	32.85	28.99	7.7	9.93	8.12	7.93
17/03/2018 00:00	7.09	4.98	32.85	29	7.78	9.95	8.13	7.94
17/03/2018 00:00	7.27	5	32.87	29.01	7.94	9.97	8.13	7.94
17/03/2018 00:00	7.46	5.01	32.9	29.02	8.13	9.98	8.14	7.94
17/03/2018 00:00	7.53	5.03	32.88	29.02	8.18	9.99	8.14	7.95
17/03/2018 00:00	7.5	5.05	32.83	29.03	8.12	10.01	8.14	7.95
17/03/2018 00:00	7.48	5.06	32.8	29.04	8.09	10.02	8.14	7.95
17/03/2018 00:00	7.45	5.08	32.76	29.04	8.11	10.03	8.13	7.95
17/03/2018 00:00	7.45	5.08	32.75	29.04	8.2	10.04	8.12	7.95
17/03/2018 00:00	7.5	5.08	32.78	29.04	8.35	10.04	8.13	7.95
17/03/2018 00:00	7.57	5.09	32.81	29.04	8.48	10.04	8.13	7.95
17/03/2018 00:00	7.61	5.09	32.82	29.03	8.57	10.04	8.14	7.95
17/03/2018 00:00	7.67	5.09	32.84	29.03	8.71	10.04	8.14	7.95
17/03/2018 00:00	7.78	5.09	32.89	29.03	8.89	10.04	8.15	7.95
18/03/2018 00:00	7.89	5.08	32.95	29.02	9.06	10.03	8.16	7.95
18/03/2018 00:00	8.03	5.08	33.04	29.02	9.26	10.03	8.18	7.94
18/03/2018 00:00	8.17	5.08	33.12	29.01	9.43	10.02	8.19	7.94
18/03/2018 00:00	8.27	5.08	33.17	29.01	9.54	10.02	8.2	7.94
18/03/2018 00:00	8.38	5.08	33.23	29.01	9.64	10.02	8.21	7.94
18/03/2018 00:00	8.5	5.09	33.28	29.01	9.76	10.03	8.22	7.94
18/03/2018 00:00	8.59	5.09	33.31	29.01	9.85	10.03	8.23	7.94
18/03/2018 00:00	8.67	5.1	33.33	29.02	9.91	10.04	8.23	7.94
18/03/2018 00:00	8.67	5.11	33.3	29.02	9.84	10.05	8.24	7.95
18/03/2018 00:00	8.54	5.13	33.2	29.04	9.55	10.07	8.24	7.95
18/03/2018 00:00	8.44	5.16	33.11	29.06	9.32	10.1	8.23	7.96
18/03/2018 00:00	8.21	5.19	32.98	29.07	8.98	10.13	8.2	7.96
18/03/2018 00:00	7.89	5.2	32.87	29.08	8.56	10.14	8.18	7.96
18/03/2018 00:00	7.48	5.23	32.75	29.1	7.96	10.17	8.15	7.97
18/03/2018 00:00	7.12	5.25	32.63	29.1	7.45	10.18	8.11	7.97
18/03/2018 00:00	6.91	5.24	32.54	29.09	7.2	10.18	8.09	7.97
18/03/2018 00:00	6.81	5.24	32.49	29.09	7.16	10.18	8.07	7.97
18/03/2018 00:00	6.76	5.24	32.46	29.08	7.19	10.18	8.05	7.97
18/03/2018 00:00	6.74	5.23	32.46	29.07	7.29	10.17	8.04	7.96
18/03/2018 00:00	6.74	5.23	32.46	29.06	7.4	10.16	8.04	7.96
18/03/2018 00:00	6.76	5.22	32.48	29.06	7.52	10.16	8.03	7.96
18/03/2018 00:00	6.75	5.22	32.49	29.05	7.61	10.15	8.03	7.96
18/03/2018 00:00	6.74	5.2	32.5	29.04	7.68	10.14	8.03	7.95
18/03/2018 00:00	6.73	5.19	32.52	29.03	7.72	10.13	8.04	7.95
19/03/2018 00:00	6.74	5.19	32.54	29.03	7.78	10.13	8.04	7.95
19/03/2018 00:00	6.76	5.18	32.56	29.02	7.87	10.12	8.05	7.95
19/03/2018 00:00	6.83	5.17	32.61	29.01	8.01	10.11	8.06	7.94
19/03/2018 00:00	6.89	5.16	32.64	29.01	8.13	10.1	8.07	7.94
19/03/2018 00:00	6.92	5.15	32.66	29	8.22	10.09	8.08	7.94
19/03/2018 00:00	6.93	5.14	32.66	28.99	8.28	10.08	8.09	7.94
19/03/2018 00:00	6.96	5.14	32.68	28.99	8.34	10.07	8.09	7.93
19/03/2018 00:00	7	5.13	32.71	28.99	8.39	10.07	8.11	7.93
19/03/2018 00:00	6.99	5.14	32.72	28.99	8.34	10.07	8.11	7.93
19/03/2018 00:00	6.91	5.14	32.67	28.99	8.15	10.07	8.1	7.94
19/03/2018 00:00	6.76	5.14	32.59	28.99	7.91	10.07	8.09	7.93
19/03/2018 00:00	6.63	5.14	32.54	28.99	7.7	10.07	8.08	7.93
19/03/2018 00:00	6.46	5.15	32.49	29	7.42	10.08	8.07	7.94
19/03/2018 00:00	6.33	5.15	32.45	29	7.2	10.08	8.06	7.94
19/03/2018 00:00	6.19	5.15	32.41	29	7.02	10.08	8.04	7.94
19/03/2018 00:00	6.08	5.16	32.38	29	6.87	10.09	8.03	7.94
19/03/2018 00:00	5.99	5.14	32.34	28.99	6.78	10.07	8.02	7.93
19/03/2018 00:00	5.91	5.12	32.32	28.97	6.73	10.04	8.01	7.93
19/03/2018 00:00	5.87	5.09	32.31	28.95	6.74	10.02	8	7.92
19/03/2018 00:00	5.83	5.06	32.31	28.93	6.76	9.99	8	7.92
19/03/2018 00:00	5.89	5.04	32.35	28.92	6.87	9.97	8	7.91
19/03/2018 00:00	6.02	5.03	32.43	28.91	7.06	9.95	8.01	7.91
19/03/2018 00:00	6.15	5.02	32.48	28.91	7.23	9.95	8.02	7.91
19/03/2018 00:00	6.2	5.02	32.5	28.92	7.31	9.95	8.03	7.91
20/03/2018 00:00	6.22	5.03	32.5	28.92	7.36	9.96	8.03	7.91
20/03/2018 00:00	6.3	5.02	32.53	28.92	7.44	9.95	8.04	7.91
20/03/2018 00:00	6.4	5.02	32.57	28.92	7.55	9.94	8.05	7.91
20/03/2018 00:00	6.48	5.02	32.59	28.92	7.63	9.94	8.06	7.91
20/03/2018 00:00	6.69	5.02	32.67	28.92	7.84	9.94	8.08	7.91
20/03/2018 00:00	6.95	5.02	32.76	28.92	8.09	9.94	8.1	7.91
20/03/2018 00:00	7.17	5.02	32.81	28.92	8.31	9.94	8.11	7.91
20/03/2018 00:00	7.38	5.02	32.86	28.92	8.51	9.94	8.13	7.91
20/03/2018 00:00	7.42	5.02	32.82	28.92	8.53	9.94	8.13	7.91
20/03/2018 00:00	7.33	5.02	32.74	28.93	8.43	9.95	8.12	7.91
20/03/2018 00:00	7.19	5.03	32.67	28.94	8.24	9.96	8.1	7.91
20/03/2018 00:00	7	5.05	32.59	28.94	7.97	9.97	8.08	7.92
20/03/2018 00:00	6.79	5.07	32.52	28.96	7.68	9.99	8.07	7.92
20/03/2018 00:00	6.62	5.09	32.47	28.98	7.44	10.01	8.05	7.93
20/03/2018 00:00	6.41	5.1	32.4	28.98	7.19	10.03	8.03	7.93
20/03/2018 00:00	6.19	5.09	32.34	28.97	6.99	10.01	8.01	7.93
20/03/2018 00:00	6.07	5.09	32.32	28.97	6.89	10.02	8	7.93
20/03/2018 00:00	5.96	5.08	32.29	28.96	6.79	10	7.99	7.92
20/03/2018 00:00	5.88	5.06	32.28	28.94	6.74	9.98	7.98	7.92
20/03/2018 00:00	5.86	5.05	32.29	28.93	6.74	9.97	7.98	7.92
20/03/2018 00:00	5.91	5.06	32.34	28.94	6.82	9.98	7.98	7.92
20/03/2018 00:00	6	5.07	32.39	28.95	6.93	9.99	7.99	7.92
20/03/2018 00:00	6.13	5.09	32.45	28.96	7.09	10.01	8	7.93
20/03/2018 00:00	6.26	5.1	32.5	28.97	7.23	10.03	8.01	7.93
21/03/2018 00:00	6.38	5.12	32.54	28.98	7.37	10.04	8.02	7.93
21/03/2018 00:00	6.5	5.13	32.57	28.99	7.53	10.05	8.04	7.93
21/03/2018 00:00	6.63	5.14	32.61	28.99	7.69	10.06	8.05	7.94
21/03/2018 00:00	6.76	5.15	32.65	28.99	7.86	10.07	8.06	7.94
21/03/2018 00:00	6.89	5.15	32.69	29	8.03	10.08	8.07	7.94
21/03/2018 00:00	7.03	5.16	32.72	29	8.19	10.08	8.08	7.94
21/03/2018 00:00	7.13	5.16	32.75	29	8.32	10.09	8.09	7.94
21/03/2018 00:00	7.21	5.17	32.77	29	8.42	10.1	8.1	7.94
21/03/2018 00:00	7.25	5.19	32.78	29.01	8.43	10.11	8.11	7.95
21/03/2018 00:00	7.18	5.21	32.72	29.03	8.26	10.14	8.1	7.95
21/03/2018 00:00	6.9	5.24	32.59	29.05	7.78	10.17	8.07	7.96
21/03/2018 00:00	6.54	5.26	32.46	29.05	7.25	10.18	8.04	7.96
21/03/2018 00:00	6.32	5.28	32.4	29.07	6.9	10.21	8.02	7.96
21/03/2018 00:00	6.25	5.3	32.37	29.08	6.77	10.23	8.01	7.97
21/03/2018 00:00	6.29	5.32	32.38	29.09	6.82	10.25	8	7.97
21/03/2018 00:00	6.42	5.34	32.42	29.1	6.99	10.27	8.01	7.97
21/03/2018 00:00	6.55	5.36	32.44	29.11	7.17	10.29	8.02	7.98
21/03/2018 00:00	6.66	5.38	32.46	29.12	7.34	10.31	8.02	7.98
21/03/2018 00:00	6.77	5.4	32.49	29.12	7.54	10.33	8.03	7.98
21/03/2018 00:00	6.9	5.41	32.53	29.13	7.75	10.34	8.04	7.98
21/03/2018 00:00	7.06	5.42	32.59	29.13	7.99	10.35	8.05	7.98
21/03/2018 00:00	7.21	5.43	32.64	29.13	8.2	10.36	8.06	7.98
21/03/2018 00:00	7.31	5.43	32.66	29.12	8.36	10.36	8.07	7.98
21/03/2018 00:00	7.4	5.43	32.68	29.12	8.5	10.36	8.08	7.98
22/03/2018 00:00	7.49	5.43	32.71	29.11	8.66	10.36	8.09	7.98
22/03/2018 00:00	7.58	5.43	32.74	29.11	8.81	10.36	8.09	7.98
22/03/2018 00:00	7.65	5.42	32.77	29.1	8.93	10.36	8.1	7.98
22/03/2018 00:00	7.72	5.42	32.79	29.1	9.04	10.36	8.11	7.98
22/03/2018 00:00	7.8	5.42	32.83	29.09	9.16	10.35	8.12	7.98
22/03/2018 00:00	7.86	5.41	32.84	29.08	9.26	10.35	8.13	7.98
22/03/2018 00:00	7.92	5.4	32.86	29.08	9.36	10.34	8.13	7.97
22/03/2018 00:00	7.95	5.4	32.87	29.07	9.42	10.34	8.14	7.97
22/03/2018 00:00	7.95	5.4	32.89	29.07	9.4	10.34	8.15	7.97
22/03/2018 00:00	7.87	5.42	32.87	29.09	9.15	10.36	8.15	7.98
22/03/2018 00:00	7.77	5.45	32.82	29.11	8.81	10.4	8.15	7.98
22/03/2018 00:00	7.38	5.5	32.65	29.14	8.08	10.44	8.11	7.99
22/03/2018 00:00	6.95	5.55	32.51	29.18	7.33	10.49	8.08	8
22/03/2018 00:00	6.63	5.59	32.39	29.2	6.76	10.54	8.05	8
22/03/2018 00:00	6.41	5.62	32.29	29.21	6.41	10.56	8.02	8.01
22/03/2018 00:00	6.43	5.64	32.26	29.22	6.35	10.58	8	8.01
22/03/2018 00:00	6.57	5.67	32.25	29.23	6.54	10.61	8	8.01
22/03/2018 00:00	6.68	5.68	32.25	29.23	6.81	10.62	8	8.01
22/03/2018 00:00	6.81	5.68	32.27	29.23	7.12	10.62	8	8.01
22/03/2018 00:00	6.87	5.69	32.28	29.22	7.35	10.63	7.99	8.01
22/03/2018 00:00	6.94	5.69	32.31	29.22	7.56	10.63	7.99	8.01
22/03/2018 00:00	7.02	5.69	32.36	29.22	7.76	10.64	8	8.01
22/03/2018 00:00	7.11	5.7	32.4	29.21	7.93	10.64	8.01	8.01
22/03/2018 00:00	7.2	5.7	32.45	29.21	8.11	10.64	8.02	8.01
23/03/2018 00:00	7.29	5.7	32.49	29.21	8.27	10.65	8.03	8.01
23/03/2018 00:00	7.4	5.7	32.55	29.21	8.42	10.65	8.04	8.01
23/03/2018 00:00	7.5	5.7	32.59	29.2	8.57	10.66	8.05	8.01
23/03/2018 00:00	7.59	5.71	32.63	29.2	8.7	10.66	8.06	8.01
23/03/2018 00:00	7.67	5.71	32.65	29.2	8.82	10.66	8.07	8.01
23/03/2018 00:00	7.75	5.71	32.68	29.19	8.94	10.66	8.08	8.01
23/03/2018 00:00	7.78	5.71	32.68	29.19	9.01	10.66	8.08	8.01
23/03/2018 00:00	7.75	5.71	32.65	29.19	9.02	10.66	8.08	8.01
23/03/2018 00:00	7.64	5.72	32.58	29.19	8.93	10.67	8.07	8.01
23/03/2018 00:00	7.5	5.73	32.54	29.2	8.76	10.68	8.06	8.01
23/03/2018 00:00	7.31	5.74	32.48	29.21	8.44	10.7	8.04	8.01
23/03/2018 00:00	7.05	5.76	32.39	29.21	8.01	10.71	8.02	8.01
23/03/2018 00:00	6.79	5.76	32.32	29.21	7.61	10.71	8	8.01
23/03/2018 00:00	6.6	5.76	32.27	29.21	7.34	10.72	7.98	8.01
23/03/2018 00:00	6.44	5.76	32.21	29.21	7.11	10.72	7.97	8.01
23/03/2018 00:00	6.3	5.77	32.17	29.21	6.95	10.73	7.95	8.01
23/03/2018 00:00	6.18	5.77	32.13	29.2	6.84	10.72	7.93	8.01
23/03/2018 00:00	6.1	5.76	32.1	29.19	6.8	10.72	7.92	8
23/03/2018 00:00	6.05	5.75	32.09	29.18	6.82	10.71	7.91	8
23/03/2018 00:00	6.01	5.74	32.09	29.18	6.84	10.7	7.91	8
23/03/2018 00:00	5.98	5.74	32.09	29.17	6.86	10.69	7.9	8
23/03/2018 00:00	5.95	5.73	32.09	29.16	6.88	10.69	7.9	8
23/03/2018 00:00	5.92	5.73	32.09	29.16	6.89	10.68	7.9	7.99
23/03/2018 00:00	5.89	5.71	32.09	29.15	6.9	10.67	7.9	7.99
24/03/2018 00:00	5.88	5.7	32.11	29.13	6.94	10.65	7.9	7.99
24/03/2018 00:00	5.92	5.69	32.15	29.13	7.02	10.65	7.91	7.98
24/03/2018 00:00	5.96	5.68	32.18	29.12	7.11	10.64	7.91	7.98
24/03/2018 00:00	6.01	5.66	32.21	29.11	7.22	10.62	7.92	7.98
24/03/2018 00:00	6.08	5.65	32.25	29.1	7.36	10.61	7.94	7.98
24/03/2018 00:00	6.15	5.64	32.29	29.09	7.49	10.6	7.95	7.97
24/03/2018 00:00	6.25	5.63	32.35	29.09	7.63	10.59	7.97	7.97
24/03/2018 00:00	6.36	5.63	32.42	29.09	7.74	10.59	7.99	7.97
24/03/2018 00:00	6.36	5.65	32.43	29.1	7.57	10.61	8	7.98
24/03/2018 00:00	6.1	5.65	32.29	29.11	7	10.62	7.97	7.98
24/03/2018 00:00	5.77	5.65	32.15	29.1	6.49	10.61	7.95	7.98
24/03/2018 00:00	5.48	5.65	32.04	29.1	5.99	10.61	7.92	7.97
24/03/2018 00:00	5.17	5.64	31.91	29.1	5.46	10.61	7.89	7.97
24/03/2018 00:00	4.88	5.65	31.78	29.1	4.94	10.61	7.85	7.97
24/03/2018 00:00	4.63	5.62	31.66	29.08	4.58	10.58	7.81	7.97
24/03/2018 00:00	4.5	5.59	31.59	29.06	4.42	10.56	7.78	7.96
24/03/2018 00:00	4.45	5.57	31.56	29.05	4.39	10.53	7.76	7.96
24/03/2018 00:00	4.44	5.55	31.57	29.03	4.47	10.51	7.75	7.95
24/03/2018 00:00	4.46	5.53	31.58	29.02	4.6	10.49	7.74	7.95
24/03/2018 00:00	4.48	5.5	31.6	29	4.71	10.46	7.73	7.94
24/03/2018 00:00	4.52	5.48	31.63	28.99	4.84	10.44	7.73	7.94
24/03/2018 00:00	4.55	5.47	31.65	28.99	4.95	10.43	7.74	7.94
24/03/2018 00:00	4.59	5.47	31.68	28.99	5.06	10.43	7.74	7.94
24/03/2018 00:00	4.67	5.47	31.74	28.99	5.21	10.42	7.75	7.94
25/03/2018 00:00	4.86	5.46	31.85	28.99	5.47	10.42	7.78	7.93
25/03/2018 00:00	5.23	5.46	32.06	28.99	5.91	10.42	7.82	7.94
25/03/2018 00:00	5.58	5.46	32.2	28.99	6.31	10.42	7.85	7.94
25/03/2018 00:00	5.8	5.46	32.25	28.99	6.6	10.41	7.87	7.94
25/03/2018 00:00	5.87	5.45	32.24	28.99	6.77	10.4	7.88	7.93
25/03/2018 00:00	5.94	5.44	32.23	28.98	6.93	10.39	7.9	7.93
[truncated: 6,762 more rows]
