# Supplementary material for: Hygrothermal simulation data of a living wall system for decentralized greywater treatment
Source: Data Brief. 2021 Dec 27;40:107741. doi: 10.1016/j.dib.2021.107741 (PMC8741426; doi:10.1016/j.dib.2021.107741)
Supplement: Supplementary file 1 [file mmc1.zip › DataInBrief_Submission/Output_Delphin_Exterior surface RH.csv]

The simulated relative humidity of the exterior surface of the investigated wall assemblies [%]
Date/Time	Brick wall_No greening	Brick wall_With greening	Precast concrete_No greening	Precast concrete_With greening	Limestone wall_No greening	Limestone wall_With greening	Double-shell wall_No greening	Double-shell wall_With greening
01/01/2018 00:00	65.32	52.15	69.64	60.16	79.52	73.47	70.16	82.48
01/01/2018 01:00	61.63	51.70	63.94	58.76	75.84	72.79	66.75	78.98
01/01/2018 02:00	60.37	51.27	62.11	57.36	74.28	72.18	65.27	76.74
01/01/2018 03:00	59.38	50.88	61.60	56.06	73.46	71.65	64.95	74.62
01/01/2018 04:00	58.99	50.53	62.39	54.90	73.52	71.18	66.06	73.41
01/01/2018 05:00	58.68	50.22	62.73	53.86	73.18	70.77	66.32	72.42
01/01/2018 06:00	59.00	49.95	64.59	53.00	73.74	70.44	68.66	71.48
01/01/2018 07:00	58.81	49.73	65.02	52.31	72.80	70.17	68.27	70.83
01/01/2018 08:00	58.19	49.55	64.18	51.81	71.57	69.97	67.49	70.52
01/01/2018 09:00	57.58	49.39	63.48	51.37	69.81	69.77	66.81	70.22
01/01/2018 10:00	56.05	49.24	61.00	51.00	66.36	69.59	64.14	69.90
01/01/2018 11:00	54.97	49.07	59.31	50.61	64.11	69.38	63.28	69.43
01/01/2018 12:00	54.28	48.96	58.23	50.37	62.57	69.28	62.52	69.22
01/01/2018 13:00	53.86	48.89	57.44	50.25	61.61	69.20	62.29	69.17
01/01/2018 14:00	54.02	48.78	57.67	50.09	62.26	69.07	63.63	68.98
01/01/2018 15:00	55.34	48.61	60.06	49.75	64.89	68.84	67.09	68.56
01/01/2018 16:00	54.69	48.43	58.21	49.33	64.40	68.59	64.13	68.05
01/01/2018 17:00	53.34	48.25	55.14	48.89	63.23	68.36	60.86	67.57
01/01/2018 18:00	52.38	48.10	53.54	48.51	62.65	68.16	59.40	67.13
01/01/2018 19:00	52.30	47.94	54.20	48.16	62.92	67.98	60.15	66.73
01/01/2018 20:00	51.98	47.82	54.37	47.89	62.30	67.84	59.86	66.43
01/01/2018 21:00	51.32	47.72	53.46	47.71	61.25	67.73	58.56	66.21
01/01/2018 22:00	50.79	47.60	52.68	47.49	60.64	67.58	57.77	65.94
01/01/2018 23:00	50.52	47.47	52.53	47.22	60.61	67.41	57.93	65.62
02/01/2018 00:00	51.08	47.33	54.11	46.96	61.67	67.25	59.93	65.32
02/01/2018 01:00	51.13	47.20	54.60	46.68	61.84	67.08	60.34	65.00
02/01/2018 02:00	50.99	47.06	54.56	46.39	61.89	66.92	60.19	64.71
02/01/2018 03:00	51.75	46.92	56.39	46.08	62.84	66.74	62.00	64.38
02/01/2018 04:00	52.12	46.80	57.29	45.87	63.09	66.61	62.69	64.17
02/01/2018 05:00	52.56	46.70	58.27	45.71	63.60	66.50	63.80	63.99
02/01/2018 06:00	53.32	46.64	59.89	45.65	64.43	66.43	65.76	63.92
02/01/2018 07:00	54.00	46.57	60.91	45.63	64.90	66.36	66.54	63.87
02/01/2018 08:00	53.97	46.52	60.33	45.63	64.47	66.30	65.72	63.84
02/01/2018 09:00	54.09	46.50	60.40	45.73	63.59	66.29	65.40	63.92
02/01/2018 10:00	52.29	46.51	56.79	45.92	60.32	66.31	61.06	64.10
02/01/2018 11:00	51.07	46.56	54.62	46.23	58.49	66.38	59.48	64.39
02/01/2018 12:00	50.55	46.63	53.83	46.64	57.19	66.49	59.24	64.81
02/01/2018 13:00	50.84	46.70	54.24	47.03	57.00	66.58	60.43	65.23
02/01/2018 14:00	51.88	46.73	55.81	47.33	57.85	66.60	62.77	65.51
02/01/2018 15:00	53.50	46.70	58.07	47.43	59.62	66.54	65.98	65.59
02/01/2018 16:00	56.69	46.65	62.86	47.44	65.09	66.47	72.86	65.59
02/01/2018 17:00	58.29	46.70	66.74	47.67	67.45	66.53	74.79	65.91
02/01/2018 18:00	58.33	46.70	66.81	47.82	67.39	66.53	73.82	66.10
02/01/2018 19:00	58.61	46.76	67.03	48.11	67.59	66.60	73.17	66.47
02/01/2018 20:00	58.28	46.74	65.68	48.22	67.21	66.56	72.62	66.59
02/01/2018 21:00	59.25	46.82	67.48	48.54	68.58	66.66	74.92	67.03
02/01/2018 22:00	58.62	46.79	65.81	48.66	67.20	66.61	71.19	67.14
02/01/2018 23:00	58.43	46.77	64.91	48.71	67.14	66.56	71.09	67.22
03/01/2018 00:00	58.11	46.73	64.00	48.72	66.77	66.50	70.13	67.26
03/01/2018 01:00	57.94	46.72	63.54	48.77	66.65	66.48	69.90	67.39
03/01/2018 02:00	57.85	46.76	63.35	48.96	66.49	66.53	69.76	67.71
03/01/2018 03:00	57.81	46.77	63.26	49.11	66.35	66.53	69.56	67.92
03/01/2018 04:00	57.58	46.76	62.56	49.20	66.05	66.50	68.68	68.04
03/01/2018 05:00	57.66	46.75	62.69	49.28	66.28	66.48	69.11	68.18
03/01/2018 06:00	57.94	46.76	63.35	49.40	66.65	66.49	69.92	68.40
03/01/2018 07:00	58.86	46.77	64.77	49.53	67.88	66.49	71.59	68.61
03/01/2018 08:00	60.12	46.77	66.07	49.63	69.31	66.48	72.32	68.75
03/01/2018 09:00	60.46	46.77	66.03	49.73	68.92	66.47	71.46	68.93
03/01/2018 10:00	60.59	46.71	65.53	49.69	68.11	66.37	70.60	68.84
03/01/2018 11:00	59.65	46.51	63.68	49.28	65.89	66.08	68.11	68.24
03/01/2018 12:00	57.80	46.30	60.73	48.73	63.07	65.80	65.21	67.64
03/01/2018 13:00	56.46	46.24	58.84	48.50	61.48	65.74	63.79	67.57
03/01/2018 14:00	56.42	46.23	59.06	48.45	62.18	65.73	64.69	67.68
03/01/2018 15:00	57.87	46.35	62.09	48.80	65.16	65.90	69.45	68.30
03/01/2018 16:00	61.54	46.39	67.56	49.06	70.56	65.94	75.86	68.63
03/01/2018 17:00	64.20	46.40	70.54	49.23	73.48	65.95	78.74	68.83
03/01/2018 18:00	66.67	46.42	73.92	49.42	75.87	65.98	81.85	69.11
03/01/2018 19:00	67.00	46.43	75.15	49.55	76.49	65.98	82.74	69.29
03/01/2018 20:00	68.98	46.42	76.33	49.65	78.29	65.97	83.86	69.43
03/01/2018 21:00	69.35	46.42	77.37	49.74	78.53	65.96	84.34	69.58
03/01/2018 22:00	69.85	46.46	78.09	49.93	78.98	66.02	85.67	69.95
03/01/2018 23:00	71.52	46.53	79.55	50.20	80.35	66.11	87.37	70.39
04/01/2018 00:00	73.11	46.57	80.85	50.45	81.57	66.17	87.97	70.78
04/01/2018 01:00	72.98	46.58	80.46	50.62	81.45	66.17	85.50	70.97
04/01/2018 02:00	70.51	46.55	77.92	50.65	79.45	66.13	81.61	70.99
04/01/2018 03:00	69.13	46.55	76.20	50.69	78.21	66.12	81.03	71.14
04/01/2018 04:00	70.65	46.53	76.81	50.72	79.09	66.08	82.98	71.20
04/01/2018 05:00	70.87	46.39	77.65	50.45	79.45	65.89	83.42	70.72
04/01/2018 06:00	70.44	46.35	77.40	50.34	79.05	65.85	82.56	70.74
04/01/2018 07:00	70.28	46.29	77.22	50.22	78.92	65.78	83.31	70.68
04/01/2018 08:00	71.20	46.34	78.05	50.33	79.71	65.85	84.33	71.10
04/01/2018 09:00	70.02	46.40	77.52	50.57	77.97	65.94	81.06	71.60
04/01/2018 10:00	66.88	46.42	74.08	50.72	73.99	65.95	75.99	71.81
04/01/2018 11:00	63.05	46.34	68.79	50.64	69.11	65.83	70.71	71.52
04/01/2018 12:00	60.21	46.19	63.61	50.32	65.27	65.63	66.81	70.99
04/01/2018 13:00	58.39	46.09	59.86	50.08	62.82	65.51	64.34	70.75
04/01/2018 14:00	56.69	45.90	56.59	49.61	61.42	65.25	61.99	70.05
04/01/2018 15:00	56.30	45.72	56.15	49.12	62.05	65.03	61.93	69.52
04/01/2018 16:00	55.82	45.57	55.61	48.68	62.56	64.84	61.36	69.08
04/01/2018 17:00	56.80	45.53	58.35	48.50	64.97	64.81	64.47	69.10
04/01/2018 18:00	58.54	45.66	62.65	48.83	67.52	65.02	68.96	69.85
04/01/2018 19:00	58.85	45.76	63.48	49.22	67.73	65.15	68.73	70.44
04/01/2018 20:00	58.97	45.78	63.73	49.43	68.04	65.17	69.07	70.66
04/01/2018 21:00	59.42	45.79	64.57	49.57	68.80	65.17	70.42	70.83
04/01/2018 22:00	60.67	45.77	66.38	49.65	70.60	65.15	72.87	70.89
04/01/2018 23:00	61.58	45.73	67.76	49.65	71.59	65.11	73.85	70.87
05/01/2018 00:00	61.59	45.72	68.20	49.67	71.64	65.09	74.16	70.96
05/01/2018 01:00	62.42	45.71	68.84	49.73	72.24	65.10	74.87	71.10
05/01/2018 02:00	62.62	45.71	68.99	49.79	72.40	65.09	74.75	71.22
05/01/2018 03:00	62.21	45.69	68.76	49.83	72.02	65.08	73.92	71.30
05/01/2018 04:00	61.43	45.68	67.91	49.87	71.16	65.07	73.02	71.39
05/01/2018 05:00	61.55	45.68	67.74	49.92	71.08	65.07	73.22	71.53
05/01/2018 06:00	61.51	45.70	67.63	50.05	70.76	65.11	73.32	71.81
05/01/2018 07:00	62.29	45.73	68.38	50.20	71.11	65.15	74.03	72.12
05/01/2018 08:00	62.06	45.73	67.91	50.29	70.53	65.14	72.85	72.19
05/01/2018 09:00	61.12	45.67	66.98	50.21	69.10	65.06	71.38	72.03
05/01/2018 10:00	59.88	45.77	64.84	50.48	66.43	65.22	68.81	72.87
05/01/2018 11:00	58.23	45.94	61.65	50.98	63.07	65.45	65.74	74.10
05/01/2018 12:00	55.81	46.05	56.88	51.44	59.77	65.58	61.41	74.76
05/01/2018 13:00	52.86	45.90	51.32	51.27	56.75	65.35	56.52	73.65
05/01/2018 14:00	51.85	45.74	50.16	50.92	56.04	65.13	56.16	72.89
05/01/2018 15:00	51.66	45.53	50.23	50.38	56.39	64.85	56.33	71.97
05/01/2018 16:00	52.68	45.47	52.68	50.10	57.85	64.80	58.98	71.95
05/01/2018 17:00	55.58	45.55	58.63	50.25	61.27	64.93	65.12	72.71
05/01/2018 18:00	58.24	45.70	63.65	50.66	65.35	65.15	70.49	73.91
05/01/2018 19:00	60.35	45.95	67.63	51.39	68.30	65.49	74.82	76.12
05/01/2018 20:00	61.68	46.18	69.74	52.16	69.45	65.77	76.44	78.38
05/01/2018 21:00	62.21	46.32	70.12	52.72	69.86	65.93	75.82	80.00
05/01/2018 22:00	62.28	46.43	69.86	53.18	70.04	66.07	76.42	82.90
05/01/2018 23:00	63.30	46.59	70.81	53.70	70.97	66.26	78.32	85.26
06/01/2018 00:00	63.55	46.70	71.11	54.13	71.13	66.40	77.79	85.49
06/01/2018 01:00	63.20	46.76	70.44	54.40	70.87	66.45	76.24	84.69
06/01/2018 02:00	63.05	46.76	69.47	54.48	71.00	66.44	76.25	83.87
06/01/2018 03:00	63.65	46.82	69.90	54.67	71.76	66.53	77.74	84.72
06/01/2018 04:00	63.58	46.85	69.90	54.82	71.73	66.56	76.48	84.10
06/01/2018 05:00	63.08	46.83	68.85	54.80	71.45	66.52	75.08	82.98
06/01/2018 06:00	63.54	46.82	68.73	54.80	72.21	66.53	76.04	82.85
06/01/2018 07:00	64.63	46.80	69.67	54.75	73.59	66.49	77.49	81.94
06/01/2018 08:00	66.12	46.77	71.29	54.66	75.02	66.46	79.18	81.75
06/01/2018 09:00	66.81	46.80	72.66	54.70	74.99	66.51	79.10	82.78
06/01/2018 10:00	64.94	46.74	70.41	54.61	71.80	66.41	73.55	79.88
06/01/2018 11:00	60.20	46.42	63.63	53.86	65.31	65.98	66.69	75.69
06/01/2018 12:00	57.03	46.29	58.56	53.35	60.24	65.85	62.60	75.61
06/01/2018 13:00	55.55	46.43	56.15	53.49	58.24	66.09	61.30	80.12
06/01/2018 14:00	55.07	46.91	55.56	54.65	57.14	66.78	61.67	87.77
06/01/2018 15:00	52.31	47.04	51.14	55.30	52.97	66.90	58.48	87.60
06/01/2018 16:00	52.68	46.86	49.25	55.08	54.49	66.60	59.33	81.83
06/01/2018 17:00	53.23	46.60	49.43	54.46	57.39	66.26	59.60	77.57
06/01/2018 18:00	54.78	46.50	53.76	54.06	60.65	66.16	63.40	77.58
06/01/2018 19:00	57.48	46.47	60.19	53.88	65.89	66.14	70.07	78.17
06/01/2018 20:00	60.35	46.46	65.75	53.80	70.30	66.15	74.38	78.65
06/01/2018 21:00	62.18	46.43	68.19	53.71	72.09	66.12	76.43	78.51
06/01/2018 22:00	63.26	46.41	70.55	53.66	73.50	66.12	78.56	78.83
06/01/2018 23:00	63.49	46.42	70.89	53.69	73.40	66.16	76.27	79.46
07/01/2018 00:00	62.87	46.42	69.33	53.70	72.56	66.17	74.55	79.43
07/01/2018 01:00	62.73	46.41	69.30	53.71	72.35	66.18	74.66	79.50
07/01/2018 02:00	62.93	46.38	68.97	53.65	72.07	66.14	73.76	78.73
07/01/2018 03:00	62.55	46.30	68.91	53.52	71.71	66.06	74.28	78.01
07/01/2018 04:00	62.96	46.34	69.79	53.54	71.96	66.14	75.62	79.43
07/01/2018 05:00	64.03	46.39	70.88	53.65	72.85	66.22	78.13	80.79
07/01/2018 06:00	64.41	46.47	72.17	53.90	73.13	66.35	78.39	82.04
07/01/2018 07:00	63.63	46.46	70.76	53.95	72.26	66.33	75.43	80.40
07/01/2018 08:00	63.51	46.43	69.56	53.91	72.11	66.31	74.75	80.06
07/01/2018 09:00	62.78	46.44	68.93	53.94	70.71	66.34	73.89	80.71
07/01/2018 10:00	61.86	46.47	67.89	54.02	68.65	66.40	72.94	81.31
07/01/2018 11:00	61.31	46.50	66.80	54.14	67.30	66.46	72.27	81.87
07/01/2018 12:00	60.93	46.55	65.80	54.27	66.39	66.53	71.89	82.30
07/01/2018 13:00	60.97	46.56	65.36	54.36	66.50	66.55	72.10	81.80
07/01/2018 14:00	60.80	46.53	64.59	54.33	66.62	66.52	71.36	80.82
07/01/2018 15:00	60.74	46.48	63.82	54.23	67.58	66.47	71.07	79.91
07/01/2018 16:00	61.01	46.39	64.24	54.01	69.17	66.36	71.74	78.57
07/01/2018 17:00	60.96	46.29	64.43	53.76	69.87	66.24	71.21	77.61
07/01/2018 18:00	60.24	46.18	63.11	53.42	68.93	66.12	68.50	76.79
07/01/2018 19:00	58.78	46.04	60.48	53.03	67.15	65.96	65.52	75.78
07/01/2018 20:00	58.38	45.90	60.50	52.61	67.54	65.79	66.22	74.99
07/01/2018 21:00	58.75	45.82	62.14	52.34	68.44	65.73	68.02	74.93
07/01/2018 22:00	58.74	45.79	62.97	52.22	67.86	65.72	67.93	75.05
07/01/2018 23:00	57.50	45.63	60.52	51.84	66.24	65.52	65.06	74.03
08/01/2018 00:00	56.84	45.45	59.24	51.36	66.11	65.31	64.49	73.19
08/01/2018 01:00	56.71	45.31	59.53	50.92	66.49	65.15	65.27	72.66
08/01/2018 02:00	56.67	45.17	60.10	50.53	66.74	65.00	65.94	72.21
08/01/2018 03:00	56.67	45.03	60.60	50.14	67.05	64.85	66.59	71.72
08/01/2018 04:00	57.27	44.89	62.09	49.76	68.23	64.70	68.41	71.29
08/01/2018 05:00	57.97	44.76	63.54	49.40	69.16	64.56	69.60	70.90
08/01/2018 06:00	58.46	44.62	64.67	49.03	69.51	64.41	70.33	70.49
08/01/2018 07:00	58.80	44.55	65.41	48.85	69.57	64.36	70.71	70.44
08/01/2018 08:00	59.13	44.48	65.93	48.68	69.52	64.29	71.25	70.30
08/01/2018 09:00	59.28	44.36	66.14	48.45	68.33	64.16	70.64	70.00
08/01/2018 10:00	57.90	44.22	63.67	48.12	64.60	64.01	67.80	69.61
08/01/2018 11:00	56.98	44.28	61.91	48.22	62.54	64.14	66.69	70.08
08/01/2018 12:00	56.11	44.48	60.21	48.77	60.88	64.43	65.31	71.20
08/01/2018 13:00	55.29	44.68	58.46	49.44	59.82	64.70	64.07	72.35
08/01/2018 14:00	54.46	44.78	56.34	49.92	58.92	64.82	62.59	72.94
08/01/2018 15:00	54.43	44.78	55.71	50.12	59.37	64.81	62.62	73.02
08/01/2018 16:00	55.47	44.80	57.83	50.30	61.36	64.85	65.35	73.36
08/01/2018 17:00	56.71	44.87	60.69	50.56	63.80	64.94	68.36	73.90
08/01/2018 18:00	57.06	44.86	61.40	50.65	64.38	64.91	68.32	73.88
08/01/2018 19:00	57.22	44.83	61.45	50.66	64.85	64.88	68.19	73.88
08/01/2018 20:00	57.35	44.81	61.55	50.67	65.30	64.86	68.32	73.95
08/01/2018 21:00	58.09	44.83	63.15	50.75	66.67	64.90	71.10	74.34
08/01/2018 22:00	59.26	44.92	65.78	51.01	68.09	65.02	73.24	75.17
08/01/2018 23:00	59.13	44.93	65.10	51.13	67.49	65.02	71.01	75.27
09/01/2018 00:00	59.54	44.95	65.57	51.26	68.33	65.06	72.98	75.72
09/01/2018 01:00	61.92	44.99	69.02	51.42	71.14	65.11	78.30	76.27
09/01/2018 02:00	63.66	45.02	71.75	51.56	72.80	65.14	81.18	76.69
09/01/2018 03:00	65.46	45.04	73.69	51.68	74.36	65.17	82.76	77.12
09/01/2018 04:00	65.93	45.05	74.41	51.77	74.96	65.18	82.21	77.35
09/01/2018 05:00	65.41	45.02	73.70	51.76	74.88	65.14	81.26	77.20
09/01/2018 06:00	65.43	45.00	73.34	51.75	74.88	65.11	80.80	77.22
09/01/2018 07:00	67.20	45.01	74.63	51.78	76.37	65.14	84.79	77.83
09/01/2018 08:00	70.33	45.16	78.37	52.13	78.62	65.34	88.73	81.23
09/01/2018 09:00	72.28	45.35	80.79	52.69	79.33	65.60	89.80	84.86
09/01/2018 10:00	71.87	45.58	81.00	53.37	77.57	65.90	88.33	86.73
09/01/2018 11:00	69.93	45.83	78.77	54.15	73.37	66.22	85.46	87.46
09/01/2018 12:00	70.58	46.10	77.55	54.95	73.45	66.55	86.21	87.79
09/01/2018 13:00	70.77	46.36	76.82	55.78	73.76	66.87	85.84	88.04
09/01/2018 14:00	70.99	46.55	75.92	56.43	74.51	67.08	84.85	88.14
09/01/2018 15:00	70.82	46.66	75.07	56.88	75.34	67.20	84.42	88.17
09/01/2018 16:00	71.58	46.75	75.32	57.18	77.09	67.29	85.19	88.20
09/01/2018 17:00	72.95	46.82	76.46	57.41	79.21	67.37	85.97	88.26
09/01/2018 18:00	73.87	46.87	77.73	57.59	80.59	67.43	86.56	88.32
09/01/2018 19:00	73.98	46.91	78.36	57.72	81.07	67.47	85.97	88.38
09/01/2018 20:00	73.49	46.90	78.19	57.69	81.10	67.44	85.77	88.37
09/01/2018 21:00	73.05	46.89	78.25	57.63	80.99	67.42	84.74	88.41
09/01/2018 22:00	71.94	46.87	77.42	57.53	80.17	67.39	83.68	88.44
09/01/2018 23:00	71.75	46.85	77.25	57.44	80.16	67.37	83.97	88.49
10/01/2018 00:00	71.70	46.82	77.20	57.33	80.30	67.34	84.21	88.54
10/01/2018 01:00	72.19	46.80	77.61	57.21	80.94	67.31	84.80	88.58
10/01/2018 02:00	72.22	46.77	77.79	57.10	81.17	67.29	84.14	88.63
10/01/2018 03:00	71.26	46.75	77.18	57.00	80.43	67.27	82.44	88.68
10/01/2018 04:00	70.64	46.74	76.44	56.93	79.82	67.28	82.06	88.74
10/01/2018 05:00	71.44	46.75	76.88	56.91	80.41	67.30	83.68	88.81
10/01/2018 06:00	72.41	46.76	78.11	56.89	81.27	67.32	85.29	88.87
10/01/2018 07:00	72.41	46.75	78.48	56.86	81.38	67.33	83.80	88.90
10/01/2018 08:00	68.86	46.69	74.88	56.71	78.16	67.25	75.37	88.82
10/01/2018 09:00	62.69	46.53	66.82	56.31	71.38	67.05	67.07	86.63
10/01/2018 10:00	59.66	46.39	61.15	55.88	66.31	66.90	63.10	84.67
10/01/2018 11:00	56.91	46.37	56.78	55.70	61.81	66.90	59.65	84.10
10/01/2018 12:00	54.48	46.31	53.17	55.49	59.06	66.85	56.74	83.80
10/01/2018 13:00	53.23	46.41	51.53	55.65	57.53	67.02	55.95	85.61
10/01/2018 14:00	53.01	46.45	51.67	55.76	57.28	67.07	56.75	85.52
10/01/2018 15:00	53.36	46.53	52.21	55.96	58.02	67.19	57.78	86.18
10/01/2018 16:00	54.69	46.53	54.85	56.02	60.03	67.20	61.07	85.55
10/01/2018 17:00	56.54	46.54	58.58	56.06	64.08	67.23	65.12	85.55
10/01/2018 18:00	57.96	46.57	61.42	56.13	66.53	67.29	67.59	85.83
10/01/2018 19:00	58.51	46.58	62.28	56.18	67.17	67.32	67.53	85.53
10/01/2018 20:00	58.52	46.54	62.22	56.10	67.38	67.27	67.36	84.56
10/01/2018 21:00	59.54	46.49	64.47	55.98	69.44	67.23	71.22	83.88
10/01/2018 22:00	62.17	46.45	68.79	55.85	72.73	67.20	77.43	83.51
10/01/2018 23:00	64.84	46.43	72.33	55.76	75.24	67.20	80.89	83.55
11/01/2018 00:00	66.60	46.42	74.57	55.70	76.85	67.21	83.14	83.45
11/01/2018 01:00	68.42	46.39	76.33	55.62	78.50	67.19	84.93	82.91
11/01/2018 02:00	69.16	46.34	77.16	55.48	79.47	67.14	85.48	82.05
11/01/2018 03:00	69.41	46.28	77.34	55.31	79.81	67.09	84.93	81.43
11/01/2018 04:00	70.07	46.22	77.61	55.13	80.24	67.04	85.43	81.00
11/01/2018 05:00	70.84	46.16	77.92	54.95	80.84	66.98	83.71	80.24
11/01/2018 06:00	68.54	46.06	75.26	54.68	78.88	66.88	78.49	79.09
11/01/2018 07:00	65.88	45.96	71.98	54.44	76.28	66.78	74.32	78.38
11/01/2018 08:00	63.75	45.87	69.04	54.12	73.91	66.69	71.99	77.92
11/01/2018 09:00	62.33	45.83	67.52	53.95	71.90	66.68	70.94	78.45
11/01/2018 10:00	60.50	45.88	65.27	54.02	68.30	66.79	68.07	80.84
11/01/2018 11:00	58.71	46.00	62.13	54.31	64.76	66.97	65.97	83.61
11/01/2018 12:00	58.87	46.11	62.82	54.64	64.42	67.13	68.37	84.14
11/01/2018 13:00	58.17	46.07	61.00	54.68	63.20	67.07	66.85	81.24
11/01/2018 14:00	57.77	45.86	59.47	54.25	63.34	66.79	65.81	77.41
11/01/2018 15:00	56.18	45.59	55.91	53.55	62.02	66.47	61.89	75.38
11/01/2018 16:00	54.80	45.49	53.45	53.12	61.41	66.38	59.26	75.39
11/01/2018 17:00	54.47	45.44	53.46	52.91	61.90	66.35	59.13	75.62
11/01/2018 18:00	54.46	45.35	54.42	52.67	62.58	66.26	59.95	75.32
11/01/2018 19:00	54.32	45.27	54.84	52.42	62.68	66.17	60.00	75.04
11/01/2018 20:00	54.35	45.20	55.75	52.22	62.95	66.12	60.77	74.97
11/01/2018 21:00	54.98	45.15	57.73	52.09	63.88	66.09	62.70	74.98
11/01/2018 22:00	55.56	45.09	59.17	51.94	64.56	66.03	63.95	74.83
11/01/2018 23:00	56.01	45.03	60.12	51.80	65.03	65.98	64.72	74.74
12/01/2018 00:00	56.17	45.02	60.60	51.76	65.06	66.00	65.01	75.01
12/01/2018 01:00	56.65	45.02	61.74	51.80	65.67	66.02	66.53	75.34
12/01/2018 02:00	57.07	44.99	62.65	51.76	66.06	65.99	67.36	75.23
12/01/2018 03:00	56.43	44.92	61.06	51.63	65.01	65.91	65.23	74.88
12/01/2018 04:00	55.77	44.83	59.42	51.43	64.29	65.81	63.91	74.45
12/01/2018 05:00	55.39	44.72	58.58	51.17	64.07	65.70	63.52	73.95
12/01/2018 06:00	55.37	44.63	58.75	50.93	64.36	65.61	64.08	73.63
12/01/2018 07:00	55.64	44.57	59.55	50.76	64.82	65.54	65.00	73.46
12/01/2018 08:00	55.60	44.48	59.61	50.55	64.69	65.45	64.95	73.16
12/01/2018 09:00	55.79	44.41	60.17	50.37	64.58	65.38	65.63	72.96
12/01/2018 10:00	56.86	44.36	62.57	50.25	65.55	65.34	69.67	72.87
12/01/2018 11:00	59.75	44.32	67.99	50.17	68.41	65.32	75.11	72.92
12/01/2018 12:00	59.28	44.36	67.05	50.28	66.28	65.38	72.17	73.34
12/01/2018 13:00	58.64	44.34	64.89	50.30	65.14	65.37	71.11	73.35
12/01/2018 14:00	57.73	44.31	62.11	50.29	63.97	65.33	68.11	73.32
12/01/2018 15:00	55.22	44.21	55.97	50.13	61.12	65.22	61.83	72.90
12/01/2018 16:00	52.73	44.08	50.65	49.84	59.73	65.06	56.99	72.35
12/01/2018 17:00	51.60	43.96	49.43	49.53	59.45	64.91	56.04	71.90
12/01/2018 18:00	51.52	43.87	50.56	49.27	59.71	64.81	56.97	71.64
12/01/2018 19:00	50.54	43.77	49.72	49.03	59.03	64.70	55.40	71.32
12/01/2018 20:00	49.93	43.62	49.92	48.68	58.69	64.52	55.78	70.80
12/01/2018 21:00	51.10	43.50	53.01	48.36	59.82	64.39	59.24	70.46
12/01/2018 22:00	52.32	43.44	56.01	48.20	61.46	64.34	62.01	70.40
12/01/2018 23:00	51.58	43.40	54.51	48.11	60.42	64.30	59.58	70.37
13/01/2018 00:00	51.06	43.33	53.52	47.99	60.00	64.22	58.54	70.22
13/01/2018 01:00	50.35	43.22	52.31	47.79	59.42	64.09	57.45	69.93
13/01/2018 02:00	50.01	43.13	51.97	47.58	59.21	63.99	57.31	69.70
13/01/2018 03:00	49.98	43.06	52.36	47.43	59.20	63.91	57.78	69.55
13/01/2018 04:00	50.62	43.00	54.09	47.30	59.73	63.84	59.89	69.43
13/01/2018 05:00	52.71	42.95	58.56	47.22	62.57	63.79	65.34	69.38
13/01/2018 06:00	55.45	42.90	63.52	47.18	66.29	63.75	71.08	69.38
13/01/2018 07:00	57.30	42.85	66.29	47.13	68.47	63.69	73.08	69.32
13/01/2018 08:00	57.88	42.84	67.28	47.14	68.56	63.69	73.27	69.40
13/01/2018 09:00	57.43	42.95	66.77	47.46	65.70	63.87	71.25	70.06
13/01/2018 10:00	53.54	43.40	61.83	48.60	56.63	64.49	64.85	72.55
13/01/2018 11:00	44.12	44.08	48.12	50.49	39.81	65.37	52.40	78.06
13/01/2018 12:00	32.98	44.68	32.06	52.42	23.49	66.08	39.71	83.90
13/01/2018 13:00	28.46	44.83	25.03	53.36	20.35	66.17	37.09	82.58
13/01/2018 14:00	31.52	44.70	25.18	53.40	26.33	65.92	41.51	79.80
13/01/2018 15:00	36.90	44.52	28.93	53.05	35.17	65.64	47.49	77.86
13/01/2018 16:00	41.90	44.29	32.92	52.46	44.50	65.33	51.65	76.39
13/01/2018 17:00	45.64	44.32	38.80	52.34	51.06	65.38	55.58	78.36
13/01/2018 18:00	50.04	44.46	47.78	52.63	56.64	65.57	62.29	82.27
13/01/2018 19:00	53.30	44.56	54.01	52.91	60.38	65.67	66.74	82.71
13/01/2018 20:00	54.85	44.53	57.08	52.93	63.53	65.62	68.00	81.57
13/01/2018 21:00	57.24	44.64	62.43	53.17	66.29	65.76	72.26	84.31
13/01/2018 22:00	58.60	44.80	66.31	53.59	67.13	65.96	74.27	85.86
13/01/2018 23:00	59.49	44.92	68.10	53.98	68.35	66.10	75.38	86.31
14/01/2018 00:00	60.85	45.02	69.96	54.30	69.86	66.20	76.50	86.39
14/01/2018 01:00	60.98	45.06	70.39	54.48	69.60	66.24	76.53	85.99
14/01/2018 02:00	61.59	45.09	70.83	54.59	70.43	66.26	76.72	85.60
14/01/2018 03:00	60.89	45.06	69.58	54.55	69.56	66.20	73.60	83.55
14/01/2018 04:00	59.74	44.90	66.73	54.19	68.50	65.98	71.45	80.18
14/01/2018 05:00	59.94	44.78	66.53	53.83	69.88	65.83	72.47	79.09
14/01/2018 06:00	59.22	44.68	65.73	53.46	68.55	65.71	70.55	78.34
14/01/2018 07:00	58.48	44.59	64.86	53.15	67.40	65.60	69.47	77.66
14/01/2018 08:00	57.22	44.54	63.02	52.90	65.04	65.57	67.33	78.44
14/01/2018 09:00	54.66	44.83	60.74	53.45	58.75	65.99	65.44	85.72
14/01/2018 10:00	52.94	45.18	58.87	54.36	54.23	66.45	65.56	88.15
14/01/2018 11:00	46.42	45.62	50.12	55.53	42.72	67.01	58.28	89.27
14/01/2018 12:00	44.87	45.90	44.87	56.48	39.62	67.33	57.14	89.61
14/01/2018 13:00	47.11	45.88	43.70	56.72	44.96	67.25	58.74	89.58
14/01/2018 14:00	49.79	45.78	46.07	56.55	51.37	67.10	60.85	89.38
14/01/2018 15:00	51.82	45.82	49.28	56.58	55.57	67.16	62.90	89.10
14/01/2018 16:00	54.19	45.82	53.66	56.55	59.48	67.14	66.27	88.63
14/01/2018 17:00	56.14	45.80	58.11	56.47	63.31	67.13	69.61	88.17
14/01/2018 18:00	57.56	45.80	61.45	56.42	65.37	67.14	71.14	87.86
14/01/2018 19:00	58.04	45.79	62.90	56.35	66.31	67.13	71.36	87.39
14/01/2018 20:00	58.86	45.79	64.89	56.27	67.78	67.13	73.14	87.08
14/01/2018 21:00	60.52	45.83	68.17	56.32	69.91	67.20	76.75	87.29
14/01/2018 22:00	62.59	45.86	71.21	56.36	71.79	67.24	79.09	87.07
14/01/2018 23:00	63.17	45.82	72.24	56.27	72.65	67.20	79.90	86.36
15/01/2018 00:00	64.50	45.80	73.68	56.17	74.25	67.19	81.95	85.90
15/01/2018 01:00	66.07	45.77	75.36	56.06	75.86	67.16	83.24	85.35
15/01/2018 02:00	66.67	45.76	76.23	55.97	76.60	67.16	84.22	85.15
15/01/2018 03:00	67.44	45.76	77.34	55.93	77.40	67.19	85.04	85.21
15/01/2018 04:00	67.37	45.77	77.61	55.91	77.32	67.22	85.56	85.16
15/01/2018 05:00	68.59	45.81	78.62	55.96	78.30	67.28	87.50	85.73
15/01/2018 06:00	70.14	45.90	80.18	56.16	79.42	67.43	89.04	86.75
15/01/2018 07:00	70.34	45.93	80.35	56.28	79.69	67.47	86.49	86.04
15/01/2018 08:00	68.00	45.80	77.50	56.00	78.41	67.31	83.85	83.84
15/01/2018 09:00	68.32	45.89	77.87	56.09	77.75	67.47	85.44	86.43
15/01/2018 10:00	67.80	46.25	78.78	56.84	74.13	68.01	85.96	88.86
15/01/2018 11:00	66.91	46.72	78.10	58.03	69.36	68.68	83.95	89.80
15/01/2018 12:00	65.99	46.93	74.22	58.82	66.70	68.93	80.71	90.07
15/01/2018 13:00	65.83	46.99	71.40	59.13	66.78	68.99	80.04	90.16
15/01/2018 14:00	66.45	47.21	70.46	59.69	68.96	69.35	80.52	90.32
15/01/2018 15:00	66.41	47.48	69.80	60.41	70.49	69.74	79.33	90.49
15/01/2018 16:00	66.54	47.60	69.51	60.83	72.05	69.89	79.13	90.55
15/01/2018 17:00	67.12	47.68	70.45	61.08	73.52	70.00	80.01	90.59
15/01/2018 18:00	67.67	47.75	71.69	61.26	74.45	70.10	80.63	90.63
15/01/2018 19:00	68.03	47.80	72.57	61.35	75.04	70.15	81.01	90.66
15/01/2018 20:00	68.60	47.85	73.61	61.42	75.77	70.23	82.23	90.70
15/01/2018 21:00	69.35	47.93	75.03	61.57	76.49	70.36	83.59	90.77
15/01/2018 22:00	70.13	48.00	76.26	61.70	77.25	70.46	84.92	90.83
15/01/2018 23:00	71.25	48.09	77.57	61.85	78.30	70.59	86.04	90.90
16/01/2018 00:00	72.85	48.18	79.05	62.05	79.67	70.74	87.16	90.97
16/01/2018 01:00	73.96	48.27	80.31	62.24	80.73	70.88	88.00	91.05
16/01/2018 02:00	74.18	48.37	80.83	62.45	80.97	71.02	88.11	91.12
16/01/2018 03:00	74.48	48.45	81.34	62.63	81.30	71.15	89.14	91.18
16/01/2018 04:00	75.41	48.56	82.47	62.85	82.13	71.30	90.41	91.25
16/01/2018 05:00	76.39	48.68	83.52	63.11	82.90	71.49	91.02	91.32
16/01/2018 06:00	77.64	48.83	84.60	63.45	83.84	71.72	91.56	91.39
16/01/2018 07:00	77.69	49.01	84.77	63.79	83.86	71.93	91.61	91.46
16/01/2018 08:00	77.39	49.12	84.06	64.16	83.31	72.16	90.65	91.53
16/01/2018 09:00	76.35	49.33	83.12	64.65	81.65	72.48	88.84	91.62
16/01/2018 10:00	72.97	49.53	80.15	65.14	77.36	72.76	82.03	91.70
16/01/2018 11:00	67.70	49.70	73.25	65.55	70.98	72.99	74.20	91.76
16/01/2018 12:00	64.25	49.90	67.94	66.02	66.69	73.27	70.25	91.84
16/01/2018 13:00	61.48	50.00	63.07	66.28	63.33	73.38	66.79	91.88
16/01/2018 14:00	61.06	50.10	61.72	66.48	63.34	73.52	67.21	91.93
16/01/2018 15:00	62.87	50.28	63.87	66.85	65.92	73.79	70.51	91.99
16/01/2018 16:00	65.60	50.38	66.70	67.07	69.63	73.92	75.21	92.03
16/01/2018 17:00	70.64	50.51	72.85	67.34	75.43	74.12	84.52	92.07
16/01/2018 18:00	74.99	50.65	78.64	67.60	79.90	74.30	89.36	92.12
16/01/2018 19:00	76.75	50.77	81.24	67.85	81.83	74.48	90.54	92.16
16/01/2018 20:00	78.60	50.91	83.32	68.13	83.60	74.68	91.52	92.21
16/01/2018 21:00	80.36	51.07	85.19	68.44	85.25	74.90	92.22	92.26
16/01/2018 22:00	81.21	51.23	86.28	68.77	86.07	75.13	92.60	92.31
16/01/2018 23:00	82.59	51.41	87.40	69.13	87.20	75.38	92.96	92.36
17/01/2018 00:00	83.74	51.60	88.40	69.55	88.05	75.66	93.26	92.42
17/01/2018 01:00	83.24	51.72	87.89	69.81	87.86	75.79	93.15	92.45
17/01/2018 02:00	82.20	51.77	87.02	69.91	87.38	75.85	92.94	92.48
17/01/2018 03:00	81.90	51.84	86.44	69.98	87.34	75.93	92.70	92.51
17/01/2018 04:00	82.22	51.93	86.46	70.10	87.66	76.05	92.50	92.54
17/01/2018 05:00	81.37	51.98	85.86	70.14	87.15	76.11	92.17	92.56
17/01/2018 06:00	81.23	52.05	85.86	70.20	87.12	76.20	92.08	92.59
17/01/2018 07:00	80.67	52.12	85.44	70.26	86.68	76.29	91.70	92.61
17/01/2018 08:00	80.15	52.19	84.96	70.32	86.11	76.39	91.16	92.64
17/01/2018 09:00	79.00	52.33	84.29	70.51	84.45	76.59	89.60	92.67
17/01/2018 10:00	75.47	52.47	80.79	70.75	79.99	76.78	83.54	92.70
17/01/2018 11:00	71.20	52.61	75.37	71.01	74.56	76.98	77.28	92.73
17/01/2018 12:00	66.81	52.66	69.46	71.11	69.10	77.02	71.40	92.76
17/01/2018 13:00	62.15	52.48	62.20	70.70	63.88	76.69	65.31	92.76
17/01/2018 14:00	58.81	52.17	56.24	69.88	60.72	76.19	60.32	92.74
17/01/2018 15:00	58.31	51.86	56.78	68.91	61.22	75.71	61.21	92.71
17/01/2018 16:00	60.93	51.59	61.14	67.98	64.97	75.32	65.03	92.70
17/01/2018 17:00	65.97	51.41	66.68	67.31	70.24	75.11	71.58	92.69
17/01/2018 18:00	69.86	51.55	71.84	67.20	74.66	75.38	76.06	92.71
17/01/2018 19:00	71.08	51.67	72.66	67.37	77.36	75.58	79.06	92.73
17/01/2018 20:00	73.99	51.65	75.78	67.30	82.11	75.52	82.64	92.74
17/01/2018 21:00	72.73	51.40	75.02	66.69	83.06	75.11	81.18	92.72
17/01/2018 22:00	72.51	51.04	74.60	65.67	85.35	74.54	82.39	92.67
17/01/2018 23:00	73.92	50.68	76.52	64.54	88.35	74.02	85.14	92.63
18/01/2018 00:00	73.43	50.32	77.73	63.39	89.09	73.52	84.00	92.58
18/01/2018 01:00	71.72	49.91	77.14	62.10	88.80	72.95	82.29	92.51
18/01/2018 02:00	71.00	49.55	77.33	60.88	88.51	72.47	82.34	92.45
18/01/2018 03:00	70.20	49.23	77.54	59.80	87.55	72.06	81.67	92.40
18/01/2018 04:00	69.43	48.92	77.16	58.75	86.70	71.66	81.29	92.33
18/01/2018 05:00	69.64	48.71	77.78	57.97	86.49	71.44	84.28	92.28
18/01/2018 06:00	70.29	48.71	79.60	57.79	86.49	71.54	86.92	92.26
18/01/2018 07:00	69.33	48.64	79.80	57.60	85.33	71.45	83.20	92.22
18/01/2018 08:00	67.33	48.48	77.94	57.15	82.69	71.24	81.21	92.16
18/01/2018 09:00	64.77	48.52	76.45	57.18	76.64	71.38	76.69	92.13
18/01/2018 10:00	61.17	48.68	71.90	57.58	67.58	71.69	74.88	92.12
18/01/2018 11:00	59.74	49.28	70.50	59.13	60.02	72.69	73.58	92.20
18/01/2018 12:00	53.59	50.00	60.18	61.23	47.42	73.76	65.65	92.31
18/01/2018 13:00	53.72	50.42	55.07	62.78	46.72	74.29	68.05	92.36
18/01/2018 14:00	55.62	50.32	53.79	62.94	51.13	73.99	70.53	92.32
18/01/2018 15:00	59.05	50.20	56.19	62.68	58.08	73.76	74.67	92.26
18/01/2018 16:00	62.38	50.04	58.88	62.25	66.81	73.49	77.65	92.19
18/01/2018 17:00	66.20	49.70	62.15	61.31	76.95	72.96	79.88	92.06
18/01/2018 18:00	67.97	49.32	65.79	60.17	81.64	72.40	78.29	91.92
18/01/2018 19:00	65.43	48.82	64.85	58.65	81.02	71.66	74.72	91.58
18/01/2018 20:00	65.15	48.38	66.08	57.17	82.53	71.05	76.45	90.38
18/01/2018 21:00	65.65	48.00	68.58	55.86	84.11	70.55	80.17	88.27
18/01/2018 22:00	66.89	47.69	72.09	54.76	85.91	70.15	83.65	86.14
18/01/2018 23:00	67.19	47.39	74.34	53.75	86.57	69.76	84.91	83.75
19/01/2018 00:00	68.27	47.12	76.80	52.86	87.67	69.42	87.73	82.14
19/01/2018 01:00	69.66	46.90	79.66	52.16	88.73	69.16	89.79	80.50
19/01/2018 02:00	70.70	46.69	81.77	51.54	89.44	68.91	90.94	79.25
19/01/2018 03:00	72.73	46.57	84.96	51.18	90.45	68.81	92.20	79.37
19/01/2018 04:00	72.91	46.54	86.55	51.08	88.90	68.80	92.40	79.24
19/01/2018 05:00	72.17	46.48	85.77	51.02	86.47	68.75	92.06	78.50
19/01/2018 06:00	72.47	46.44	84.99	50.98	85.41	68.70	91.85	78.20
19/01/2018 07:00	73.12	46.39	84.43	50.94	85.16	68.65	91.65	77.91
19/01/2018 08:00	72.14	46.36	83.50	50.95	83.98	68.63	91.07	78.09
19/01/2018 09:00	69.14	46.47	81.92	51.29	78.82	68.84	86.62	80.72
19/01/2018 10:00	60.85	46.79	74.13	52.19	61.91	69.32	75.22	84.03
19/01/2018 11:00	57.03	47.14	64.72	53.34	53.24	69.86	72.65	86.65
19/01/2018 12:00	55.75	47.75	59.12	55.21	50.62	70.82	69.71	89.18
19/01/2018 13:00	51.70	48.29	50.36	57.09	44.68	71.57	62.89	89.71
19/01/2018 14:00	53.39	48.43	48.93	57.92	48.46	71.62	65.14	89.64
19/01/2018 15:00	54.46	48.29	47.58	57.83	53.39	71.30	63.69	89.28
19/01/2018 16:00	54.28	47.95	46.47	57.02	56.67	70.73	61.00	86.04
19/01/2018 17:00	55.64	47.64	49.90	56.04	61.81	70.24	63.00	80.60
19/01/2018 18:00	57.54	47.28	54.29	54.90	67.93	69.68	65.91	76.51
19/01/2018 19:00	58.25	46.92	57.44	53.69	70.87	69.17	66.88	74.36
19/01/2018 20:00	58.37	46.79	59.95	53.09	70.94	69.07	66.83	74.89
19/01/2018 21:00	58.47	46.76	62.03	52.86	69.98	69.04	67.31	75.71
19/01/2018 22:00	59.90	46.66	65.77	52.58	71.20	68.91	71.13	75.23
19/01/2018 23:00	61.58	46.53	68.63	52.27	72.13	68.73	72.82	74.47
20/01/2018 00:00	61.15	46.28	67.99	51.64	71.16	68.36	71.26	72.96
20/01/2018 01:00	61.26	46.10	67.52	51.13	70.68	68.14	71.31	72.32
20/01/2018 02:00	61.72	45.95	68.16	50.70	70.59	67.93	71.54	71.79
20/01/2018 03:00	60.81	45.72	66.45	50.12	69.24	67.63	69.49	70.90
20/01/2018 04:00	60.45	45.54	65.54	49.59	68.81	67.40	69.25	70.27
20/01/2018 05:00	60.65	45.54	66.31	49.51	69.09	67.42	70.37	70.46
20/01/2018 06:00	61.64	45.68	67.64	49.89	69.87	67.63	72.64	71.35
20/01/2018 07:00	64.47	45.91	71.30	50.57	72.28	67.95	79.03	72.83
20/01/2018 08:00	65.93	46.20	73.96	51.49	73.43	68.36	78.82	75.07
20/01/2018 09:00	62.80	46.39	70.53	52.24	69.79	68.58	72.31	77.10
20/01/2018 10:00	60.27	46.51	65.87	52.76	65.33	68.72	68.31	79.84
20/01/2018 11:00	58.70	46.74	62.41	53.45	62.08	69.02	66.41	83.67
20/01/2018 12:00	57.99	46.97	60.88	54.22	60.86	69.34	66.32	85.37
20/01/2018 13:00	58.22	47.19	61.14	54.99	60.84	69.64	68.00	86.46
20/01/2018 14:00	59.08	47.36	62.28	55.62	62.24	69.84	70.18	86.63
20/01/2018 15:00	60.11	47.45	63.42	56.03	64.59	69.93	72.03	86.13
20/01/2018 16:00	61.97	47.49	65.50	56.25	67.90	69.95	75.73	85.30
20/01/2018 17:00	65.84	47.51	69.63	56.36	72.64	69.95	81.14	84.64
20/01/2018 18:00	69.70	47.56	73.95	56.49	76.82	70.00	84.34	84.94
20/01/2018 19:00	70.32	47.64	75.76	56.71	77.51	70.10	84.55	85.39
20/01/2018 20:00	71.12	47.69	76.21	56.86	78.30	70.14	83.53	85.14
20/01/2018 21:00	71.64	47.74	76.63	57.01	78.86	70.20	84.18	85.29
20/01/2018 22:00	72.36	47.79	78.08	57.15	79.63	70.25	86.60	85.46
20/01/2018 23:00	73.37	47.89	79.65	57.40	80.37	70.38	87.62	86.41
21/01/2018 00:00	73.57	48.00	80.05	57.71	80.30	70.52	86.41	86.93
21/01/2018 01:00	73.41	48.07	79.40	58.02	80.14	70.60	85.53	86.98
21/01/2018 02:00	73.65	48.15	79.37	58.23	80.32	70.69	85.20	87.29
21/01/2018 03:00	73.63	48.22	79.18	58.36	80.26	70.77	85.20	87.40
21/01/2018 04:00	73.94	48.27	79.49	58.52	80.60	70.81	85.61	87.34
21/01/2018 05:00	74.03	48.32	79.57	58.64	80.79	70.86	85.67	87.40
21/01/2018 06:00	74.08	48.40	79.83	58.83	80.78	70.96	86.13	87.75
21/01/2018 07:00	75.71	48.47	80.99	59.03	82.06	71.05	88.27	87.96
21/01/2018 08:00	82.54	48.55	87.65	59.23	88.25	71.14	93.08	88.21
21/01/2018 09:00	80.77	48.73	88.09	59.66	86.97	71.42	93.38	89.01
21/01/2018 10:00	73.39	49.05	81.97	60.48	77.47	71.90	87.97	89.64
21/01/2018 11:00	66.98	49.44	74.57	61.54	67.08	72.47	76.92	90.04
21/01/2018 12:00	59.08	49.89	64.39	62.82	54.92	73.11	67.65	90.40
21/01/2018 13:00	49.71	50.17	50.82	63.72	40.55	73.42	58.44	90.61
21/01/2018 14:00	47.80	50.29	44.93	64.20	38.73	73.52	57.38	90.73
21/01/2018 15:00	52.39	50.21	45.91	64.11	47.63	73.29	61.26	90.73
21/01/2018 16:00	56.14	49.91	48.09	63.36	56.32	72.77	63.46	90.58
21/01/2018 17:00	59.53	49.64	52.80	62.48	65.12	72.33	66.68	90.42
21/01/2018 18:00	61.02	49.32	55.84	61.45	70.37	71.83	67.40	90.23
21/01/2018 19:00	60.80	48.98	57.21	60.31	72.21	71.31	66.38	90.04
21/01/2018 20:00	60.30	48.68	58.45	59.25	73.12	70.87	65.70	88.54
21/01/2018 21:00	59.37	48.34	58.86	58.13	72.47	70.36	64.43	82.60
21/01/2018 22:00	58.60	47.97	59.29	56.92	72.11	69.84	63.98	77.65
21/01/2018 23:00	58.08	47.72	59.99	55.98	72.04	69.51	64.11	75.78
22/01/2018 00:00	58.05	47.55	61.60	55.31	72.54	69.31	65.66	75.00
22/01/2018 01:00	59.81	47.48	66.49	54.98	75.24	69.25	72.77	75.17
22/01/2018 02:00	64.14	47.39	73.12	54.68	79.30	69.11	80.88	74.82
22/01/2018 03:00	66.57	47.23	76.66	54.25	81.53	68.88	83.89	73.92
22/01/2018 04:00	66.37	47.02	77.33	53.66	81.85	68.56	83.74	72.83
22/01/2018 05:00	66.09	46.75	77.05	52.92	82.25	68.20	84.68	71.70
22/01/2018 06:00	67.07	46.57	78.31	52.35	83.22	67.98	87.37	71.18
22/01/2018 07:00	67.27	46.51	79.43	52.10	81.93	67.94	85.66	71.22
22/01/2018 08:00	67.30	46.54	79.50	52.13	80.25	68.03	87.26	71.73
22/01/2018 09:00	64.56	46.92	79.86	53.06	71.36	68.65	83.87	74.80
22/01/2018 10:00	58.78	47.49	73.55	54.79	56.56	69.59	74.27	84.03
22/01/2018 11:00	53.90	48.13	62.34	56.83	45.55	70.53	71.01	89.53
22/01/2018 12:00	57.39	48.59	60.19	58.52	50.75	71.15	76.99	90.16
22/01/2018 13:00	59.33	48.84	58.77	59.56	55.89	71.42	75.84	90.32
22/01/2018 14:00	60.36	48.90	58.43	59.99	59.29	71.41	75.31	90.28
22/01/2018 15:00	61.76	48.84	59.47	59.95	63.58	71.24	75.92	90.13
22/01/2018 16:00	64.35	48.69	61.80	59.56	70.31	70.97	77.59	89.70
22/01/2018 17:00	66.66	48.60	65.58	59.21	75.11	70.84	79.02	88.60
22/01/2018 18:00	66.66	48.57	67.60	59.01	75.65	70.79	77.27	87.81
22/01/2018 19:00	65.94	48.58	68.00	58.92	74.90	70.80	76.47	87.33
22/01/2018 20:00	67.95	48.59	71.07	58.89	76.59	70.81	79.87	86.96
22/01/2018 21:00	69.59	48.58	74.11	58.83	77.65	70.79	81.41	86.40
22/01/2018 22:00	68.44	48.52	73.70	58.65	76.01	70.66	76.89	84.21
22/01/2018 23:00	64.97	48.30	69.20	58.04	72.21	70.28	71.83	80.34
23/01/2018 00:00	63.77	48.15	67.41	57.51	70.79	70.06	70.80	79.27
23/01/2018 01:00	63.26	47.99	66.77	56.97	69.87	69.82	70.34	77.76
23/01/2018 02:00	65.28	47.88	69.04	56.55	71.54	69.67	74.13	77.54
23/01/2018 03:00	67.74	47.87	72.59	56.42	74.36	69.69	78.26	79.14
23/01/2018 04:00	69.57	47.97	74.72	56.60	76.34	69.85	81.56	82.31
23/01/2018 05:00	72.95	48.09	78.54	56.94	79.58	70.03	85.93	83.84
23/01/2018 06:00	72.88	48.09	78.75	57.07	79.80	69.99	82.17	81.23
23/01/2018 07:00	70.47	47.87	74.73	56.57	78.36	69.60	79.54	77.04
23/01/2018 08:00	69.50	47.66	73.81	55.94	78.65	69.27	77.93	75.60
23/01/2018 09:00	63.83	47.54	69.52	55.46	70.33	69.12	71.70	75.55
23/01/2018 10:00	60.99	47.74	66.81	55.85	62.98	69.49	69.74	79.66
23/01/2018 11:00	58.93	47.73	62.15	55.93	59.50	69.42	67.07	78.75
23/01/2018 12:00	57.29	47.66	58.29	55.77	57.55	69.30	65.01	78.27
23/01/2018 13:00	57.76	47.71	58.19	55.90	58.50	69.40	66.25	79.37
23/01/2018 14:00	57.31	47.52	56.73	55.48	58.99	69.02	64.23	76.22
23/01/2018 15:00	57.26	47.48	56.21	55.27	59.79	68.99	63.63	76.61
23/01/2018 16:00	57.48	47.46	56.44	55.20	61.14	68.93	63.74	76.61
23/01/2018 17:00	58.64	47.30	59.20	54.77	64.42	68.66	66.19	75.19
23/01/2018 18:00	62.21	47.32	65.42	54.75	68.53	68.74	71.94	76.23
23/01/2018 19:00	64.70	47.48	68.72	55.13	71.04	68.99	75.89	79.71
23/01/2018 20:00	67.60	47.82	72.56	56.06	74.06	69.54	81.46	86.71
23/01/2018 21:00	70.29	48.19	76.25	57.21	76.13	70.06	84.38	88.56
23/01/2018 22:00	71.16	48.38	77.30	57.98	76.65	70.27	82.67	88.64
23/01/2018 23:00	69.76	48.48	75.54	58.39	75.53	70.35	80.39	88.33
24/01/2018 00:00	69.39	48.60	74.70	58.78	75.26	70.49	80.20	88.50
24/01/2018 01:00	70.01	48.87	75.20	59.49	75.80	70.90	83.01	89.47
24/01/2018 02:00	71.27	49.34	77.29	60.73	76.29	71.58	84.13	90.51
24/01/2018 03:00	72.36	49.75	78.22	62.05	76.51	72.12	85.12	90.96
24/01/2018 04:00	75.83	50.02	80.94	62.81	78.85	72.42	87.04	91.21
24/01/2018 05:00	79.36	50.08	83.38	63.10	81.79	72.40	88.34	91.32
24/01/2018 06:00	78.78	50.10	82.04	63.18	80.30	72.34	83.63	91.40
24/01/2018 07:00	74.97	49.92	75.94	62.71	78.34	71.97	79.04	91.22
24/01/2018 08:00	72.49	49.69	73.45	62.00	76.83	71.58	76.74	90.62
24/01/2018 09:00	70.25	49.55	72.55	61.40	74.12	71.35	75.64	90.01
24/01/2018 10:00	67.90	49.64	71.40	61.37	69.95	71.52	74.12	90.07
24/01/2018 11:00	65.15	49.87	68.80	61.83	65.06	71.86	72.31	90.50
24/01/2018 12:00	63.38	49.96	66.20	62.08	61.67	71.94	71.13	90.56
24/01/2018 13:00	63.54	50.18	65.67	62.58	61.07	72.26	72.90	90.87
24/01/2018 14:00	63.23	50.37	64.13	63.10	60.29	72.48	71.63	91.11
24/01/2018 15:00	62.71	50.27	59.85	62.95	62.46	72.20	67.92	90.87
24/01/2018 16:00	61.42	49.82	56.17	61.83	65.36	71.40	63.72	89.10
24/01/2018 17:00	59.92	49.19	55.84	60.02	67.17	70.41	62.10	83.65
24/01/2018 18:00	62.50	48.83	62.01	58.65	70.29	69.92	66.17	80.30
24/01/2018 19:00	64.48	48.60	66.00	57.69	72.85	69.61	69.17	78.05
24/01/2018 20:00	65.34	48.42	68.05	56.94	74.90	69.36	71.59	76.79
24/01/2018 21:00	67.36	48.34	71.75	56.55	76.71	69.27	74.16	77.11
24/01/2018 22:00	67.22	48.19	72.71	56.07	75.81	69.05	74.84	75.44
24/01/2018 23:00	67.26	48.26	74.15	56.11	75.54	69.23	75.78	78.29
25/01/2018 00:00	66.75	48.58	73.96	56.91	74.79	69.75	76.55	85.46
25/01/2018 01:00	67.49	48.81	74.99	57.70	75.26	70.06	77.97	86.07
25/01/2018 02:00	67.78	48.86	74.65	58.03	75.07	70.07	77.69	84.30
25/01/2018 03:00	69.50	48.82	75.79	58.04	76.17	69.96	79.72	81.81
25/01/2018 04:00	71.03	48.76	77.64	57.89	77.08	69.86	82.42	81.95
25/01/2018 05:00	73.58	49.02	80.75	58.45	78.81	70.29	88.40	87.12
25/01/2018 06:00	78.22	49.50	85.89	59.72	82.55	71.03	92.27	89.55
25/01/2018 07:00	82.10	49.92	89.68	60.98	85.62	71.59	93.46	90.39
25/01/2018 08:00	83.21	50.27	90.56	62.08	86.50	72.06	93.86	90.89
25/01/2018 09:00	83.74	50.66	91.10	63.19	86.18	72.58	94.13	91.32
25/01/2018 10:00	85.02	51.14	92.09	64.50	85.40	73.25	94.49	91.65
25/01/2018 11:00	85.00	51.60	91.43	65.78	83.94	73.86	94.61	91.86
25/01/2018 12:00	85.54	52.04	90.80	66.97	83.78	74.45	94.71	92.02
25/01/2018 13:00	86.99	52.58	91.59	68.34	84.52	75.21	94.94	92.17
25/01/2018 14:00	87.72	53.20	92.03	69.89	84.73	76.08	95.07	92.31
25/01/2018 15:00	89.00	53.84	92.62	71.48	85.50	76.94	95.25	92.44
25/01/2018 16:00	91.44	54.40	93.79	72.89	88.04	77.60	95.56	92.54
25/01/2018 17:00	93.59	54.97	94.81	74.30	90.31	78.13	95.76	92.66
25/01/2018 18:00	92.40	55.28	91.92	75.22	89.98	78.45	95.41	92.74
25/01/2018 19:00	92.55	55.39	90.71	75.54	92.31	78.66	95.16	92.77
25/01/2018 20:00	93.44	55.45	92.00	75.63	94.23	78.86	95.23	92.80
25/01/2018 21:00	94.30	55.53	93.55	75.68	95.37	78.97	95.40	92.83
25/01/2018 22:00	93.62	55.53	92.86	75.54	95.43	78.77	95.33	92.85
25/01/2018 23:00	91.29	55.37	91.04	75.03	94.23	78.43	94.76	92.85
26/01/2018 00:00	92.69	55.34	93.13	74.70	95.25	78.33	94.95	92.87
26/01/2018 01:00	90.53	55.18	90.84	74.15	94.29	78.01	94.53	92.89
26/01/2018 02:00	87.48	54.88	87.98	73.29	92.36	77.50	93.33	92.88
26/01/2018 03:00	84.69	54.57	85.84	72.34	90.03	76.99	90.50	92.88
26/01/2018 04:00	80.04	54.15	81.13	71.09	85.65	76.31	84.36	92.86
26/01/2018 05:00	74.74	53.64	75.19	69.58	80.53	75.50	76.95	92.82
26/01/2018 06:00	70.34	52.97	69.54	67.61	78.38	74.46	73.49	92.76
26/01/2018 07:00	73.99	52.59	74.11	66.21	82.50	73.98	82.42	92.72
26/01/2018 08:00	92.60	52.54	95.21	65.66	95.95	74.00	94.94	92.74
26/01/2018 09:00	74.91	52.26	83.52	64.57	79.15	73.56	87.95	92.73
26/01/2018 10:00	57.50	52.01	61.11	63.71	56.89	73.21	64.68	92.72
26/01/2018 11:00	51.72	51.75	52.05	62.87	50.17	72.85	58.31	92.67
26/01/2018 12:00	48.30	51.47	46.59	61.99	46.95	72.44	54.01	92.24
26/01/2018 13:00	46.50	51.16	44.51	61.02	45.49	72.01	52.64	91.70
26/01/2018 14:00	46.13	50.98	43.94	60.34	44.88	71.78	52.14	91.11
26/01/2018 15:00	49.11	50.78	46.52	59.69	48.95	71.52	56.33	90.27
26/01/2018 16:00	59.68	50.69	57.20	59.35	63.97	71.44	67.54	89.53
26/01/2018 17:00	63.04	50.54	61.64	58.93	70.00	71.21	68.64	88.24
26/01/2018 18:00	67.12	50.38	67.50	58.42	75.41	71.02	76.14	87.48
26/01/2018 19:00	75.17	50.54	78.99	58.73	83.19	71.32	83.70	88.06
26/01/2018 20:00	72.79	50.46	76.99	58.65	81.83	71.17	81.01	86.77
26/01/2018 21:00	72.52	50.39	77.56	58.47	82.59	71.07	82.20	86.12
26/01/2018 22:00	71.91	50.37	77.51	58.42	83.00	71.06	82.21	86.03
26/01/2018 23:00	70.53	50.42	76.71	58.55	82.55	71.14	79.15	86.14
27/01/2018 00:00	68.09	50.41	74.20	58.57	80.50	71.09	76.56	85.13
27/01/2018 01:00	68.92	50.28	75.02	58.28	80.41	70.88	79.31	83.63
27/01/2018 02:00	70.34	50.15	77.03	57.91	79.52	70.66	79.65	82.03
27/01/2018 03:00	69.18	49.90	76.08	57.22	77.07	70.25	77.18	79.18
27/01/2018 04:00	69.08	49.70	75.18	56.57	76.13	69.97	78.40	78.73
27/01/2018 05:00	74.05	49.77	80.14	56.59	79.99	70.14	86.49	82.17
27/01/2018 06:00	79.09	50.00	85.87	57.19	84.34	70.51	91.15	84.22
27/01/2018 07:00	79.41	50.12	85.91	57.64	85.15	70.64	90.85	83.58
27/01/2018 08:00	77.36	50.14	83.76	57.84	83.22	70.64	86.90	82.57
27/01/2018 09:00	71.82	50.17	78.52	57.96	75.75	70.66	79.72	83.21
27/01/2018 10:00	66.40	50.35	73.06	58.45	66.97	70.93	74.31	85.10
27/01/2018 11:00	61.87	50.47	65.38	58.84	61.08	71.06	68.46	84.86
27/01/2018 12:00	57.12	50.50	57.08	59.01	55.36	71.04	62.19	83.48
27/01/2018 13:00	50.07	50.47	49.33	58.96	45.97	70.97	54.52	83.49
27/01/2018 14:00	42.84	50.67	39.76	59.42	35.76	71.25	46.28	85.87
27/01/2018 15:00	41.11	50.56	34.66	59.58	34.37	70.95	44.79	80.01
27/01/2018 16:00	44.54	49.97	35.99	57.71	42.91	69.94	48.88	73.83
27/01/2018 17:00	50.23	49.67	44.08	56.59	53.19	69.53	56.48	73.07
27/01/2018 18:00	56.22	49.64	53.26	56.24	61.57	69.53	63.82	73.86
27/01/2018 19:00	59.33	49.56	58.04	55.96	67.80	69.39	67.34	73.98
27/01/2018 20:00	63.58	49.47	64.87	55.68	72.95	69.26	72.14	73.85
27/01/2018 21:00	65.42	49.42	69.09	55.49	74.33	69.16	73.50	73.78
27/01/2018 22:00	65.10	49.33	69.88	55.26	73.84	69.02	73.22	73.46
27/01/2018 23:00	65.70	49.28	71.19	55.10	73.73	68.92	74.07	73.39
28/01/2018 00:00	66.94	49.24	72.62	55.00	73.71	68.85	75.13	73.41
28/01/2018 01:00	69.19	49.29	75.06	55.12	75.44	68.92	79.80	74.04
28/01/2018 02:00	72.59	49.43	79.28	55.53	78.28	69.12	83.93	75.38
28/01/2018 03:00	75.04	49.59	81.37	56.07	79.99	69.35	86.39	77.34
28/01/2018 04:00	80.36	49.89	86.45	56.93	83.98	69.78	91.03	83.64
28/01/2018 05:00	83.63	50.32	89.90	58.22	87.33	70.40	93.21	87.69
28/01/2018 06:00	84.88	50.63	90.94	59.55	89.28	70.77	93.86	88.17
28/01/2018 07:00	86.43	50.76	91.90	60.11	91.13	70.84	94.32	87.35
28/01/2018 08:00	86.05	50.87	91.41	60.05	91.14	70.94	94.39	87.13
28/01/2018 09:00	85.39	51.05	91.15	60.57	90.10	71.15	94.38	87.78
28/01/2018 10:00	81.40	51.15	86.85	60.89	84.30	71.20	92.51	87.19
28/01/2018 11:00	73.53	51.09	77.56	60.79	75.90	71.02	82.26	84.94
28/01/2018 12:00	69.42	51.12	72.23	60.75	71.58	71.02	77.30	85.60
28/01/2018 13:00	67.12	51.29	69.25	61.12	68.57	71.25	74.48	86.73
28/01/2018 14:00	65.47	51.14	66.15	60.78	67.39	70.87	71.35	81.18
28/01/2018 15:00	67.63	50.90	67.10	60.04	71.29	70.46	75.98	79.31
28/01/2018 16:00	72.86	50.91	73.49	59.86	78.26	70.49	81.15	80.19
28/01/2018 17:00	73.43	50.84	74.53	59.58	80.04	70.34	82.40	79.68
28/01/2018 18:00	76.16	50.96	79.00	59.76	82.87	70.54	86.04	83.32
28/01/2018 19:00	76.82	51.10	80.45	60.10	83.99	70.72	87.06	84.40
28/01/2018 20:00	76.82	51.20	81.28	60.41	84.54	70.83	86.37	84.41
28/01/2018 21:00	75.74	51.23	80.58	60.51	83.88	70.83	85.84	83.43
28/01/2018 22:00	76.52	51.22	81.40	60.47	84.91	70.77	87.49	82.56
28/01/2018 23:00	76.24	51.18	81.35	60.34	85.12	70.66	86.10	81.00
29/01/2018 00:00	75.75	51.08	80.80	60.02	85.30	70.47	86.57	79.61
29/01/2018 01:00	75.91	51.06	81.52	59.87	85.52	70.44	86.10	80.20
29/01/2018 02:00	73.59	50.95	79.41	59.56	83.23	70.22	80.74	77.98
29/01/2018 03:00	71.71	50.73	76.52	58.89	81.21	69.84	79.87	75.81
29/01/2018 04:00	73.39	50.69	78.53	58.62	82.40	69.83	84.73	76.58
29/01/2018 05:00	75.31	50.76	81.29	58.71	83.93	69.94	87.85	78.14
29/01/2018 06:00	76.56	50.79	83.08	58.97	85.16	69.97	89.58	78.86
29/01/2018 07:00	77.63	50.83	84.54	59.03	86.16	70.03	90.68	79.88
29/01/2018 08:00	77.15	50.90	84.30	59.16	85.38	70.13	88.82	80.98
29/01/2018 09:00	73.59	51.02	81.59	59.39	80.65	70.32	82.99	83.54
29/01/2018 10:00	68.21	51.34	76.90	60.32	71.91	70.84	75.64	87.38
29/01/2018 11:00	60.94	51.79	68.59	61.35	59.14	71.54	68.85	89.35
29/01/2018 12:00	56.08	52.37	60.61	63.01	48.29	72.39	66.30	90.68
29/01/2018 13:00	55.53	52.64	56.58	63.99	46.14	72.68	68.21	90.95
29/01/2018 14:00	53.17	52.93	51.97	64.84	43.22	73.08	66.18	91.19
29/01/2018 15:00	55.29	53.23	50.71	65.72	46.87	73.42	69.02	91.42
29/01/2018 16:00	61.05	52.81	52.63	64.90	59.23	72.59	73.43	90.77
29/01/2018 17:00	62.88	52.34	53.20	63.56	69.01	71.82	70.94	88.13
29/01/2018 18:00	64.54	51.80	56.26	61.87	76.08	70.94	70.69	80.83
29/01/2018 19:00	64.49	51.28	59.57	60.13	78.52	70.16	70.26	75.24
29/01/2018 20:00	62.88	50.86	61.54	58.64	76.89	69.56	68.16	72.95
29/01/2018 21:00	62.37	50.36	63.31	57.01	75.58	68.82	68.54	70.77
29/01/2018 22:00	65.11	50.03	68.72	55.77	78.06	68.39	74.17	69.78
29/01/2018 23:00	66.12	49.81	72.49	54.97	78.11	68.14	75.17	69.32
30/01/2018 00:00	66.19	49.60	73.12	54.26	77.35	67.88	76.97	68.90
30/01/2018 01:00	68.61	49.54	76.27	54.03	79.80	67.85	80.96	68.94
30/01/2018 02:00	68.72	49.45	76.89	53.82	80.20	67.75	81.43	68.91
30/01/2018 03:00	68.92	49.44	77.75	53.83	80.31	67.77	83.19	69.19
30/01/2018 04:00	69.57	49.46	78.79	53.99	80.96	67.84	85.20	69.60
30/01/2018 05:00	71.08	49.50	80.49	54.20	81.96	67.91	87.43	70.04
30/01/2018 06:00	73.22	49.55	82.84	54.48	83.03	68.00	89.09	70.50
30/01/2018 07:00	74.37	49.54	83.87	54.56	83.98	67.98	90.35	70.64
30/01/2018 08:00	75.35	49.66	85.67	54.97	84.36	68.20	91.77	71.52
30/01/2018 09:00	74.89	49.86	86.01	55.62	82.55	68.54	91.93	72.85
30/01/2018 10:00	72.99	50.24	85.34	56.73	77.70	69.16	91.47	76.05
30/01/2018 11:00	69.63	50.87	82.61	58.59	66.53	70.17	88.99	84.28
30/01/2018 12:00	71.99	51.45	80.78	60.45	67.36	71.01	89.70	89.18
30/01/2018 13:00	67.94	51.89	74.15	61.96	63.65	71.57	80.26	90.28
30/01/2018 14:00	64.12	51.90	65.34	62.34	61.17	71.43	73.24	89.90
30/01/2018 15:00	63.96	51.77	62.13	62.08	62.97	71.14	72.47	88.40
30/01/2018 16:00	64.27	51.60	61.44	61.59	66.22	70.81	71.11	84.82
30/01/2018 17:00	64.09	51.31	60.56	60.72	69.06	70.31	70.00	79.12
30/01/2018 18:00	64.61	51.02	61.89	59.74	71.90	69.82	70.18	76.09
30/01/2018 19:00	66.11	50.66	64.53	58.59	74.74	69.28	72.94	74.12
30/01/2018 20:00	69.64	50.50	71.22	57.86	78.25	69.07	77.64	73.62
30/01/2018 21:00	69.46	50.45	73.35	57.55	76.66	69.06	77.43	73.83
30/01/2018 22:00	71.02	50.54	75.35	57.68	77.68	69.22	80.66	75.05
30/01/2018 23:00	73.77	50.60	77.99	57.87	81.13	69.33	86.49	76.07
31/01/2018 00:00	77.27	50.72	81.89	58.23	85.85	69.51	90.52	77.57
31/01/2018 01:00	76.07	50.69	81.82	58.26	85.89	69.43	87.50	77.07
31/01/2018 02:00	74.64	50.63	80.40	58.14	85.06	69.34	86.01	76.79
31/01/2018 03:00	75.13	50.68	81.36	58.25	85.45	69.43	87.55	77.96
31/01/2018 04:00	74.54	50.72	81.93	58.40	83.64	69.47	85.64	78.21
31/01/2018 05:00	74.21	50.56	80.62	58.05	83.46	69.17	85.39	75.97
31/01/2018 06:00	72.51	50.40	78.71	57.58	83.13	68.93	81.25	74.89
31/01/2018 07:00	69.04	50.29	75.16	57.21	78.56	68.76	76.20	74.33
31/01/2018 08:00	69.89	50.23	76.26	56.94	77.01	68.69	81.08	74.33
31/01/2018 09:00	72.68	50.57	81.86	57.74	75.36	69.35	87.34	79.91
31/01/2018 10:00	71.20	51.12	82.45	59.31	67.24	70.20	84.61	87.94
31/01/2018 11:00	69.61	51.39	76.44	60.35	64.52	70.54	80.88	88.28
31/01/2018 12:00	62.83	51.52	65.62	60.93	58.48	70.65	69.10	87.49
31/01/2018 13:00	54.11	51.40	51.98	60.78	48.88	70.37	58.23	83.71
31/01/2018 14:00	53.34	51.30	48.45	60.50	49.29	70.16	56.26	80.55
31/01/2018 15:00	51.46	51.04	43.89	59.75	49.61	69.67	51.54	76.66
31/01/2018 16:00	50.89	50.79	42.75	58.96	51.20	69.27	50.53	75.13
31/01/2018 17:00	53.44	50.58	47.87	58.19	55.77	68.96	56.32	74.25
31/01/2018 18:00	58.37	50.72	56.52	58.31	63.30	69.25	64.91	76.70
31/01/2018 19:00	61.55	51.01	62.00	59.05	69.02	69.74	69.44	82.20
31/01/2018 20:00	65.51	51.21	67.33	59.70	74.15	70.01	75.44	84.69
31/01/2018 21:00	70.62	51.32	73.63	60.13	79.53	70.14	81.28	84.11
31/01/2018 22:00	73.54	51.30	76.73	60.19	82.75	70.05	83.69	81.40
31/01/2018 23:00	74.89	51.11	78.23	59.76	85.03	69.69	84.17	77.59
01/02/2018 00:00	74.27	50.76	77.48	58.78	86.59	69.10	83.97	74.54
01/02/2018 01:00	73.66	50.45	77.39	57.78	87.86	68.61	83.24	73.03
01/02/2018 02:00	72.84	50.09	77.45	56.61	88.12	68.06	83.60	71.45
01/02/2018 03:00	73.40	49.83	79.47	55.70	88.55	67.73	84.95	70.65
01/02/2018 04:00	73.81	49.59	81.62	54.88	87.16	67.40	85.69	69.90
01/02/2018 05:00	75.06	49.40	83.85	54.22	86.44	67.16	87.48	69.38
01/02/2018 06:00	76.56	49.27	85.36	53.79	86.44	67.02	89.40	69.16
01/02/2018 07:00	78.41	49.21	86.72	53.61	86.89	66.96	89.93	69.18
01/02/2018 08:00	75.70	49.04	83.02	53.19	83.55	66.71	84.00	68.68
01/02/2018 09:00	71.46	48.83	78.56	52.62	78.74	66.41	79.36	68.05
01/02/2018 10:00	69.80	48.69	76.54	52.20	75.18	66.26	79.11	67.74
01/02/2018 11:00	70.90	48.83	78.48	52.52	73.74	66.53	83.45	68.51
01/02/2018 12:00	71.51	49.22	79.90	53.69	71.94	67.14	83.39	70.44
01/02/2018 13:00	69.64	49.55	76.20	54.88	69.35	67.60	80.52	72.22
01/02/2018 14:00	68.87	49.80	73.08	55.85	68.71	67.90	77.76	73.55
01/02/2018 15:00	67.70	49.81	69.39	56.17	68.82	67.86	74.93	73.43
01/02/2018 16:00	69.65	49.78	70.26	56.19	72.08	67.78	77.23	73.32
01/02/2018 17:00	72.38	49.88	74.06	56.48	75.04	67.95	80.52	74.26
01/02/2018 18:00	73.53	50.11	75.83	57.12	76.42	68.30	82.74	76.30
01/02/2018 19:00	74.81	50.42	77.40	58.03	77.98	68.76	83.63	79.32
01/02/2018 20:00	74.90	50.65	77.44	58.80	78.56	69.09	83.31	82.38
01/02/2018 21:00	76.13	50.97	78.73	59.74	80.14	69.59	86.31	87.39
01/02/2018 22:00	78.10	51.34	81.49	60.85	81.59	70.12	87.83	89.14
01/02/2018 23:00	79.12	51.44	82.13	61.33	82.74	70.17	88.35	88.66
02/02/2018 00:00	80.52	51.44	82.99	61.42	84.75	70.10	88.73	87.41
02/02/2018 01:00	79.95	51.35	82.23	61.17	85.05	69.90	87.15	84.82
02/02/2018 02:00	79.12	51.32	81.69	60.98	85.25	69.83	87.59	84.15
02/02/2018 03:00	79.87	51.39	82.79	61.03	86.63	69.93	88.44	85.06
02/02/2018 04:00	77.94	51.43	81.92	61.11	84.47	69.96	83.96	84.13
02/02/2018 05:00	76.61	51.38	79.94	61.02	83.82	69.85	85.17	83.10
02/02/2018 06:00	77.47	51.51	81.22	61.13	85.25	70.07	87.32	85.82
02/02/2018 07:00	76.60	51.61	81.37	61.39	84.29	70.19	85.66	85.73
02/02/2018 08:00	75.38	51.53	80.70	61.25	82.02	70.01	82.96	81.72
02/02/2018 09:00	70.58	51.19	75.32	60.36	75.17	69.39	74.92	76.43
02/02/2018 10:00	63.74	50.81	66.44	59.20	66.50	68.79	67.08	74.15
02/02/2018 11:00	58.74	50.44	58.74	57.99	59.95	68.22	60.53	72.48
02/02/2018 12:00	53.50	50.02	51.64	56.65	54.52	67.61	53.94	70.84
02/02/2018 13:00	47.77	49.55	45.41	55.14	48.50	66.95	47.64	69.19
02/02/2018 14:00	42.82	49.13	41.45	53.71	42.21	66.39	44.63	67.90
02/02/2018 15:00	44.15	48.90	41.83	52.80	43.53	66.12	46.44	67.35
02/02/2018 16:00	47.67	48.73	44.93	52.22	48.73	65.94	50.77	67.05
02/02/2018 17:00	52.68	48.70	51.74	52.08	55.21	65.96	57.58	67.24
02/02/2018 18:00	57.66	48.81	58.90	52.41	62.03	66.17	64.77	67.94
02/02/2018 19:00	62.17	49.10	65.53	53.33	68.42	66.63	71.43	69.43
02/02/2018 20:00	67.16	49.44	72.11	54.50	73.75	67.13	76.92	71.25
02/02/2018 21:00	70.03	49.71	74.95	55.53	75.88	67.48	78.60	72.73
02/02/2018 22:00	73.50	49.85	77.77	56.19	78.88	67.64	82.30	73.55
02/02/2018 23:00	76.28	49.99	81.00	56.74	81.77	67.81	85.96	74.58
03/02/2018 00:00	77.71	50.18	82.66	57.35	83.24	68.05	87.01	75.92
03/02/2018 01:00	77.59	50.28	82.72	57.77	83.48	68.16	86.60	76.64
03/02/2018 02:00	77.13	50.45	82.36	58.26	83.08	68.39	86.34	78.66
03/02/2018 03:00	77.71	50.67	82.69	58.92	83.11	68.70	86.40	80.99
03/02/2018 04:00	78.70	50.68	83.04	59.10	83.89	68.63	87.33	79.98
03/02/2018 05:00	80.17	50.63	84.28	58.98	85.58	68.50	88.98	79.37
03/02/2018 06:00	80.98	50.65	85.47	58.98	86.60	68.53	90.24	80.73
03/02/2018 07:00	82.58	50.79	87.31	59.28	87.77	68.75	91.51	83.53
03/02/2018 08:00	81.56	50.87	86.15	59.57	86.22	68.81	88.89	81.97
03/02/2018 09:00	73.36	50.69	77.60	59.16	77.72	68.44	76.74	77.54
03/02/2018 10:00	61.30	50.43	63.86	58.34	62.37	68.00	64.31	75.18
03/02/2018 11:00	55.31	50.07	53.90	57.24	55.49	67.45	57.02	72.99
03/02/2018 12:00	48.70	49.70	46.31	56.03	47.71	66.93	49.44	71.39
03/02/2018 13:00	40.25	49.47	38.27	55.16	36.36	66.63	42.31	70.68
03/02/2018 14:00	37.36	49.19	33.42	54.24	33.60	66.24	40.29	69.71
03/02/2018 15:00	38.69	48.96	32.78	53.48	36.91	65.92	40.62	69.03
03/02/2018 16:00	39.68	48.64	33.97	52.48	40.09	65.48	42.87	67.97
03/02/2018 17:00	46.31	48.77	42.58	52.61	48.58	65.76	52.88	68.73
03/02/2018 18:00	54.46	49.10	54.98	53.57	58.14	66.29	63.68	70.48
03/02/2018 19:00	59.76	49.54	63.17	54.95	64.92	66.93	70.61	73.00
03/02/2018 20:00	63.13	50.00	67.44	56.48	68.46	67.56	74.12	76.24
03/02/2018 21:00	66.33	50.26	71.37	57.55	72.24	67.84	76.89	77.49
03/02/2018 22:00	68.50	50.26	73.14	57.80	74.89	67.78	79.69	77.26
03/02/2018 23:00	72.33	50.47	76.67	58.40	80.97	68.06	85.36	79.79
04/02/2018 00:00	73.60	50.50	78.68	58.61	83.89	68.04	85.59	79.14
04/02/2018 01:00	72.52	50.47	78.27	58.54	84.06	67.93	82.83	78.49
04/02/2018 02:00	67.87	50.35	74.09	58.22	80.52	67.71	73.30	76.95
04/02/2018 03:00	60.89	50.14	64.24	57.59	72.34	67.37	63.25	75.08
04/02/2018 04:00	57.04	49.85	56.40	56.73	66.05	66.92	57.11	73.25
04/02/2018 05:00	52.85	49.31	50.00	55.14	60.80	66.10	51.46	70.56
04/02/2018 06:00	51.39	48.85	50.11	53.57	59.68	65.45	52.69	68.88
04/02/2018 07:00	51.71	48.41	52.94	52.09	59.64	64.86	55.77	67.44
04/02/2018 08:00	53.82	48.15	58.01	51.08	61.06	64.55	60.55	66.69
04/02/2018 09:00	55.27	48.09	61.28	50.75	61.21	64.53	63.24	66.67
04/02/2018 10:00	53.66	48.10	58.82	50.77	57.47	64.57	60.68	66.89
04/02/2018 11:00	50.60	48.06	53.47	50.77	52.18	64.53	56.31	66.94
04/02/2018 12:00	48.88	48.16	50.16	51.10	48.93	64.72	54.80	67.47
04/02/2018 13:00	48.30	48.34	48.80	51.78	46.82	64.96	54.67	68.30
04/02/2018 14:00	47.59	48.15	45.90	51.49	46.79	64.63	52.24	67.67
04/02/2018 15:00	47.19	48.16	44.07	51.57	47.82	64.65	50.62	67.84
04/02/2018 16:00	48.10	47.98	46.04	51.16	49.91	64.37	52.85	67.31
04/02/2018 17:00	52.42	48.27	53.03	51.87	55.12	64.88	60.73	68.53
04/02/2018 18:00	57.83	48.77	62.25	53.39	61.94	65.63	71.19	70.86
04/02/2018 19:00	61.01	49.16	67.06	54.77	66.55	66.11	73.53	72.63
04/02/2018 20:00	61.03	49.15	65.24	55.11	66.48	65.98	69.49	72.21
04/02/2018 21:00	59.42	48.84	61.09	54.45	63.65	65.44	64.51	70.63
04/02/2018 22:00	57.17	48.46	57.34	53.33	61.96	64.86	61.24	69.13
04/02/2018 23:00	56.45	48.18	56.93	52.36	62.29	64.46	60.83	68.19
05/02/2018 00:00	55.73	47.93	56.33	51.48	62.44	64.11	60.16	67.38
05/02/2018 01:00	56.28	47.90	58.73	51.21	63.88	64.12	62.32	67.40
05/02/2018 02:00	57.79	48.03	62.77	51.54	64.87	64.35	65.43	68.04
05/02/2018 03:00	58.70	48.22	64.82	52.15	65.42	64.64	67.49	68.91
05/02/2018 04:00	59.43	48.38	65.72	52.77	65.45	64.83	67.85	69.62
05/02/2018 05:00	58.54	48.24	62.82	52.60	63.52	64.56	64.79	69.04
05/02/2018 06:00	57.48	48.15	60.74	52.36	62.36	64.43	63.25	68.78
05/02/2018 07:00	57.26	48.36	60.62	52.85	62.35	64.77	63.60	69.76
05/02/2018 08:00	57.56	48.70	61.62	53.87	62.74	65.25	65.00	71.35
05/02/2018 09:00	58.11	48.78	63.01	54.36	62.31	65.29	66.28	71.55
05/02/2018 10:00	56.41	48.62	59.37	54.07	59.60	64.98	62.58	70.70
05/02/2018 11:00	56.37	48.58	59.82	53.90	58.79	64.94	64.04	70.68
05/02/2018 12:00	56.67	48.91	60.39	54.70	58.01	65.45	64.64	72.50
05/02/2018 13:00	55.67	49.15	57.49	55.50	56.59	65.74	62.83	73.59
05/02/2018 14:00	54.58	49.13	54.65	55.64	55.69	65.65	60.38	73.21
05/02/2018 15:00	55.33	49.29	56.02	56.02	56.90	65.89	62.88	74.51
05/02/2018 16:00	60.19	49.72	64.56	57.20	62.65	66.52	72.48	77.99
05/02/2018 17:00	62.16	49.92	65.97	58.02	65.86	66.72	73.22	78.48
05/02/2018 18:00	68.72	50.01	72.68	58.28	73.89	66.80	84.54	79.18
05/02/2018 19:00	75.88	50.29	81.35	59.01	81.67	67.20	91.55	83.64
05/02/2018 20:00	82.90	50.63	88.44	59.96	88.33	67.66	93.62	87.45
05/02/2018 21:00	84.03	50.93	89.87	60.83	89.92	68.02	94.15	88.78
05/02/2018 22:00	83.50	51.12	89.58	61.42	88.39	68.23	93.97	89.05
05/02/2018 23:00	83.02	51.28	88.65	61.88	87.11	68.41	93.55	89.21
06/02/2018 00:00	81.69	51.34	87.31	62.08	85.60	68.43	92.85	88.85
06/02/2018 01:00	81.18	51.41	86.29	62.18	85.04	68.50	92.09	88.68
06/02/2018 02:00	83.71	51.75	89.19	62.92	86.99	69.07	93.13	89.90
06/02/2018 03:00	85.59	52.23	91.36	64.11	88.25	69.78	93.85	90.81
06/02/2018 04:00	87.88	52.64	93.01	65.25	90.21	70.35	94.44	91.22
06/02/2018 05:00	89.45	52.99	93.96	66.24	91.86	70.82	94.84	91.47
06/02/2018 06:00	88.84	53.17	92.62	66.81	91.70	70.98	94.82	91.61
06/02/2018 07:00	87.36	53.14	90.02	66.78	90.31	70.82	94.24	91.65
06/02/2018 08:00	87.79	53.12	90.43	66.63	90.55	70.74	94.07	91.68
06/02/2018 09:00	85.75	53.13	88.66	66.52	87.96	70.71	93.46	91.71
06/02/2018 10:00	80.59	53.00	83.15	66.09	82.86	70.44	88.54	91.45
06/02/2018 11:00	72.50	52.82	75.50	65.47	73.26	70.11	78.72	90.99
06/02/2018 12:00	64.41	52.58	65.88	64.67	63.86	69.69	69.93	90.15
06/02/2018 13:00	60.61	52.22	59.50	63.56	60.77	69.10	64.93	87.97
06/02/2018 14:00	58.99	51.88	57.17	62.42	59.96	68.58	62.77	84.61
06/02/2018 15:00	57.39	51.54	54.65	61.27	59.24	68.06	60.18	79.98
06/02/2018 16:00	57.01	51.14	54.37	59.97	60.13	67.51	59.71	75.98
06/02/2018 17:00	58.80	50.83	57.57	58.87	64.44	67.11	62.61	74.20
06/02/2018 18:00	59.77	50.56	59.47	57.94	67.05	66.78	64.04	73.00
06/02/2018 19:00	60.44	50.37	61.29	57.24	68.93	66.58	65.47	72.41
06/02/2018 20:00	61.20	50.30	63.27	56.93	70.62	66.54	67.09	72.49
06/02/2018 21:00	60.93	50.21	62.93	56.65	70.19	66.45	65.90	72.34
06/02/2018 22:00	59.94	50.19	61.81	56.57	69.58	66.45	64.81	72.54
06/02/2018 23:00	61.08	50.12	65.09	56.42	71.72	66.39	68.79	72.45
07/02/2018 00:00	62.49	50.12	67.67	56.45	72.75	66.43	71.25	72.77
07/02/2018 01:00	63.65	50.06	69.43	56.36	73.88	66.37	73.35	72.63
07/02/2018 02:00	64.48	50.01	70.92	56.25	74.90	66.31	75.68	72.54
07/02/2018 03:00	65.27	49.97	72.42	56.16	75.79	66.27	77.51	72.51
07/02/2018 04:00	65.92	49.92	73.50	56.07	76.44	66.23	79.39	72.45
07/02/2018 05:00	66.72	49.82	74.58	55.84	77.45	66.09	80.55	72.03
07/02/2018 06:00	66.64	49.67	74.50	55.46	77.73	65.90	79.87	71.47
07/02/2018 07:00	66.37	49.56	74.25	55.13	77.64	65.77	79.37	71.12
07/02/2018 08:00	66.13	49.48	74.13	54.89	77.25	65.70	79.91	70.96
07/02/2018 09:00	66.18	49.57	74.90	55.08	76.13	65.89	81.44	71.66
07/02/2018 10:00	65.58	49.88	75.67	55.93	72.46	66.41	80.56	73.83
07/02/2018 11:00	63.28	50.38	74.09	57.42	64.44	67.18	78.68	78.52
07/02/2018 12:00	62.30	50.87	71.07	59.01	60.89	67.86	76.32	84.48
07/02/2018 13:00	59.81	51.14	63.69	60.08	57.78	68.18	69.83	86.21
07/02/2018 14:00	57.57	51.14	56.54	60.31	56.44	68.11	65.10	84.09
07/02/2018 15:00	55.35	51.22	52.72	60.54	54.59	68.21	62.30	85.21
07/02/2018 16:00	55.66	51.19	53.09	60.54	55.21	68.11	64.41	81.01
07/02/2018 17:00	58.31	50.71	55.72	59.32	61.39	67.38	68.61	74.72
07/02/2018 18:00	62.06	50.45	60.97	58.35	70.40	66.98	72.75	73.84
07/02/2018 19:00	65.32	50.20	65.52	57.48	75.38	66.64	74.95	72.79
07/02/2018 20:00	67.93	49.86	69.42	56.41	78.30	66.17	77.62	71.38
07/02/2018 21:00	68.06	49.53	71.29	55.32	79.21	65.71	76.15	70.16
07/02/2018 22:00	66.02	49.21	69.52	54.26	79.07	65.31	77.21	69.14
07/02/2018 23:00	76.51	49.08	80.86	53.70	88.80	65.19	91.97	68.91
08/02/2018 00:00	93.66	48.95	96.70	53.30	97.07	65.06	95.52	68.67
08/02/2018 01:00	97.18	48.86	99.18	53.01	97.95	64.98	96.38	68.53
08/02/2018 02:00	96.62	49.00	99.01	53.37	97.63	65.27	96.23	69.38
08/02/2018 03:00	95.23	49.23	98.74	54.14	97.17	65.65	96.11	70.63
08/02/2018 04:00	90.79	49.34	97.20	54.67	96.00	65.79	95.74	71.22
08/02/2018 05:00	85.85	49.32	94.35	54.81	94.35	65.75	95.38	71.21
08/02/2018 06:00	80.92	49.28	89.82	54.81	91.45	65.70	94.88	71.14
08/02/2018 07:00	79.13	49.11	86.70	54.45	89.36	65.44	94.30	70.43
08/02/2018 08:00	78.34	48.94	86.36	53.95	86.94	65.23	93.76	69.86
08/02/2018 09:00	73.99	49.12	84.65	54.31	76.33	65.57	92.14	70.94
08/02/2018 10:00	70.00	49.38	76.31	55.13	68.79	65.98	85.32	72.41
08/02/2018 11:00	73.71	49.48	74.53	55.60	74.81	66.10	85.04	72.91
08/02/2018 12:00	75.57	49.57	75.80	55.99	78.06	66.22	84.56	73.40
08/02/2018 13:00	72.24	49.55	72.62	56.04	76.19	66.18	81.99	73.26
08/02/2018 14:00	68.69	49.61	69.27	56.25	73.64	66.28	77.78	73.69
08/02/2018 15:00	66.45	49.53	65.07	56.09	73.48	66.23	76.33	73.10
08/02/2018 16:00	68.66	49.50	67.74	56.00	77.19	66.07	80.33	73.14
08/02/2018 17:00	74.45	49.49	74.86	55.97	83.18	66.07	85.15	73.08
08/02/2018 18:00	77.12	49.32	79.39	55.56	85.87	65.83	87.52	72.20
08/02/2018 19:00	78.91	49.21	82.55	55.20	87.52	65.69	89.01	71.78
08/02/2018 20:00	79.60	49.08	84.07	54.81	88.16	65.52	89.37	71.29
08/02/2018 21:00	80.35	48.96	85.11	54.42	88.90	65.36	90.23	70.86
08/02/2018 22:00	81.49	48.82	86.45	54.02	90.65	65.18	91.62	70.39
08/02/2018 23:00	81.87	48.68	87.41	53.60	91.58	65.00	92.08	69.93
09/02/2018 00:00	80.89	48.55	87.51	53.23	91.15	64.84	92.03	69.55
09/02/2018 01:00	79.81	48.41	86.66	52.82	91.19	64.67	91.90	69.13
09/02/2018 02:00	78.22	48.37	86.10	52.69	90.51	64.66	91.56	69.15
09/02/2018 03:00	77.18	48.30	85.38	52.54	89.79	64.58	91.12	69.01
09/02/2018 04:00	76.98	48.26	85.32	52.45	89.47	64.55	91.08	68.97
09/02/2018 05:00	77.39	48.26	86.08	52.49	89.42	64.58	91.66	69.11
09/02/2018 06:00	78.18	48.29	87.03	52.65	89.48	64.66	92.17	69.38
09/02/2018 07:00	79.25	48.36	88.21	52.94	89.77	64.80	92.70	69.83
09/02/2018 08:00	79.48	48.51	88.86	53.44	88.97	65.04	92.97	70.61
09/02/2018 09:00	78.32	48.66	87.81	54.01	86.00	65.26	92.69	71.38
09/02/2018 10:00	76.50	48.72	85.76	54.34	82.23	65.36	91.86	71.74
09/02/2018 11:00	75.28	48.97	84.02	55.08	78.65	65.76	90.74	73.34
09/02/2018 12:00	73.93	49.32	81.89	56.20	75.14	66.28	88.07	75.65
09/02/2018 13:00	71.71	49.53	77.62	56.98	71.99	66.55	83.99	76.92
09/02/2018 14:00	71.45	49.79	75.10	57.80	71.33	66.91	83.03	79.49
09/02/2018 15:00	73.73	50.05	75.91	58.66	73.68	67.27	85.06	81.94
09/02/2018 16:00	77.10	50.17	78.12	59.16	77.84	67.40	85.52	81.69
09/02/2018 17:00	76.03	50.16	75.97	59.23	77.90	67.35	82.04	80.88
09/02/2018 18:00	77.07	50.26	76.72	59.44	80.66	67.49	86.56	84.36
09/02/2018 19:00	85.09	50.53	85.48	60.10	89.17	67.89	93.03	87.68
09/02/2018 20:00	89.86	50.68	91.58	60.60	94.30	68.09	94.38	87.82
09/02/2018 21:00	92.78	50.77	94.24	60.88	96.18	68.19	95.05	87.50
09/02/2018 22:00	87.96	50.76	89.74	60.92	94.15	68.14	94.42	85.63
09/02/2018 23:00	85.04	50.58	87.03	60.43	91.56	67.83	93.09	80.93
10/02/2018 00:00	86.17	50.43	88.05	59.92	91.45	67.62	92.36	79.32
10/02/2018 01:00	88.94	50.34	91.18	59.54	94.07	67.51	93.46	79.04
10/02/2018 02:00	91.28	50.38	94.54	59.48	95.64	67.60	94.46	81.41
10/02/2018 03:00	92.76	50.49	96.09	59.72	96.05	67.78	95.06	83.43
10/02/2018 04:00	92.40	50.53	95.46	59.84	95.90	67.83	95.15	82.77
10/02/2018 05:00	90.75	50.50	93.84	59.81	95.25	67.78	94.99	80.92
10/02/2018 06:00	87.82	50.34	90.70	59.53	94.07	67.51	94.47	77.89
10/02/2018 07:00	86.04	50.20	89.69	59.08	92.54	67.33	93.96	77.05
10/02/2018 08:00	82.84	50.14	87.49	58.58	87.71	67.26	92.69	77.10
10/02/2018 09:00	79.04	50.04	83.02	58.29	82.88	67.13	88.07	76.43
10/02/2018 10:00	74.00	49.90	77.05	57.87	76.72	66.93	80.70	75.41
10/02/2018 11:00	70.36	49.71	71.93	57.31	72.69	66.67	75.98	74.27
10/02/2018 12:00	67.50	49.52	68.49	56.69	69.47	66.41	72.73	73.33
10/02/2018 13:00	63.36	49.33	63.92	56.11	64.53	66.16	68.16	72.58
10/02/2018 14:00	60.82	49.07	59.73	55.32	62.39	65.79	64.73	71.42
10/02/2018 15:00	60.73	48.83	59.68	54.56	63.58	65.49	65.40	70.61
10/02/2018 16:00	63.30	48.65	62.35	53.96	67.01	65.27	67.98	70.09
10/02/2018 17:00	64.84	48.47	63.74	53.39	70.67	65.04	69.72	69.54
10/02/2018 18:00	66.28	48.29	65.82	52.84	74.16	64.82	72.62	69.04
10/02/2018 19:00	67.74	48.23	68.83	52.64	76.49	64.79	74.44	69.05
10/02/2018 20:00	68.72	48.16	70.72	52.45	77.65	64.72	77.40	68.94
10/02/2018 21:00	70.79	48.21	74.36	52.61	79.94	64.85	79.95	69.39
10/02/2018 22:00	70.18	48.28	74.66	52.90	79.18	64.99	78.81	69.90
10/02/2018 23:00	70.19	48.43	75.20	53.44	79.07	65.24	79.76	70.77
11/02/2018 00:00	70.41	48.43	75.50	53.65	78.56	65.21	78.89	70.81
11/02/2018 01:00	69.82	48.21	74.46	53.20	77.93	64.87	77.77	69.90
11/02/2018 02:00	69.57	48.08	74.11	52.81	77.10	64.71	77.36	69.50
11/02/2018 03:00	69.75	47.95	74.11	52.46	76.31	64.54	76.89	69.12
11/02/2018 04:00	69.58	47.80	73.46	51.99	76.47	64.31	77.15	68.59
11/02/2018 05:00	70.41	47.86	74.53	51.72	77.61	64.25	79.69	68.45
11/02/2018 06:00	73.00	47.81	77.66	52.13	79.58	64.56	83.48	69.32
11/02/2018 07:00	77.13	48.07	81.54	52.89	82.33	64.90	86.27	70.45
11/02/2018 08:00	74.50	48.06	79.93	53.08	77.98	64.83	81.03	70.36
11/02/2018 09:00	64.51	48.02	69.83	53.04	64.47	64.76	71.27	70.23
11/02/2018 10:00	56.67	48.10	59.53	53.28	53.13	64.91	64.71	70.75
11/02/2018 11:00	52.22	48.24	51.63	53.74	46.95	65.10	60.44	71.48
11/02/2018 12:00	52.64	48.28	49.69	53.97	49.17	65.14	61.10	71.68
11/02/2018 13:00	54.74	48.35	51.41	54.25	52.89	65.25	62.93	72.12
11/02/2018 14:00	59.47	48.43	57.18	54.53	59.41	65.37	68.69	72.67
11/02/2018 15:00	65.30	48.72	63.75	55.35	66.36	65.80	74.02	74.52
11/02/2018 16:00	64.64	48.75	61.75	55.65	67.96	65.77	70.84	74.17
11/02/2018 17:00	62.93	48.56	58.98	55.25	69.38	65.45	67.72	72.86
11/02/2018 18:00	64.70	48.44	62.16	54.86	73.01	65.29	70.96	72.44
11/02/2018 19:00	68.27	48.56	68.57	55.06	76.93	65.50	76.68	73.41
11/02/2018 20:00	69.66	48.71	71.58	55.46	78.01	65.71	78.49	74.46
11/02/2018 21:00	72.23	48.88	75.31	56.00	80.03	65.96	82.07	75.71
11/02/2018 22:00	74.29	49.03	78.40	56.48	81.88	66.15	84.98	76.77
11/02/2018 23:00	76.56	49.17	81.06	56.95	83.83	66.33	87.25	77.79
12/02/2018 00:00	77.75	49.19	82.54	57.12	84.97	66.31	87.62	77.26
12/02/2018 01:00	77.73	49.13	82.62	57.01	85.82	66.20	88.75	76.63
12/02/2018 02:00	78.76	49.21	84.32	57.14	87.10	66.31	90.44	77.77
12/02/2018 03:00	79.59	49.32	85.80	57.42	87.80	66.46	91.35	79.15
12/02/2018 04:00	80.97	49.46	87.46	57.82	88.48	66.66	92.16	81.71
12/02/2018 05:00	83.61	49.62	89.69	58.27	89.84	66.86	92.94	83.86
12/02/2018 06:00	86.01	49.75	91.85	58.66	91.40	67.03	93.73	85.05
12/02/2018 07:00	86.75	49.92	92.65	59.17	92.03	67.26	94.17	86.28
12/02/2018 08:00	84.51	50.02	90.99	59.48	90.53	67.36	94.01	85.98
12/02/2018 09:00	81.88	50.21	89.17	59.97	87.69	67.64	93.69	87.60
12/02/2018 10:00	79.17	50.49	87.15	60.72	83.38	68.03	93.22	88.90
12/02/2018 11:00	75.29	50.62	82.09	61.17	78.02	68.16	90.53	88.86
12/02/2018 12:00	72.08	50.60	75.66	61.19	75.12	68.08	82.83	87.84
12/02/2018 13:00	69.08	50.52	70.87	60.97	73.08	67.94	78.21	86.10
12/02/2018 14:00	67.18	50.45	67.83	60.69	71.93	67.82	75.28	84.03
12/02/2018 15:00	66.46	50.33	66.40	60.29	72.30	67.64	74.97	81.64
12/02/2018 16:00	67.59	50.24	67.61	59.90	74.88	67.51	76.89	80.36
12/02/2018 17:00	70.22	50.15	70.51	59.55	78.56	67.40	79.83	79.66
12/02/2018 18:00	74.59	50.05	76.17	59.21	82.69	67.26	84.34	78.32
12/02/2018 19:00	76.77	49.81	79.64	58.50	85.36	66.90	86.73	75.81
12/02/2018 20:00	77.46	49.67	81.12	57.94	87.00	66.73	87.97	75.35
12/02/2018 21:00	77.66	49.54	82.02	57.50	88.33	66.58	88.23	74.97
12/02/2018 22:00	77.65	49.36	82.44	56.92	89.13	66.33	88.59	73.79
12/02/2018 23:00	78.25	49.22	84.28	56.44	89.48	66.16	89.51	73.35
13/02/2018 00:00	76.91	49.00	83.64	55.81	88.83	65.87	87.26	72.37
13/02/2018 01:00	73.61	48.67	80.23	54.85	87.60	65.39	81.52	70.90
13/02/2018 02:00	71.10	48.28	77.12	53.66	87.14	64.87	80.55	69.46
13/02/2018 03:00	71.52	47.98	77.44	52.64	88.24	64.50	85.51	68.53
13/02/2018 04:00	73.18	47.72	80.24	51.79	89.79	64.19	89.06	67.78
13/02/2018 05:00	73.63	47.47	81.91	51.00	90.64	63.88	89.82	67.07
13/02/2018 06:00	73.27	47.21	82.62	50.24	90.87	63.58	90.07	66.38
13/02/2018 07:00	73.90	47.00	84.10	49.60	91.19	63.36	91.14	65.85
13/02/2018 08:00	73.75	47.05	86.89	49.66	87.94	63.55	92.22	66.19
13/02/2018 09:00	65.50	47.46	83.82	50.81	69.09	64.27	86.02	67.97
13/02/2018 10:00	55.11	48.16	69.03	52.99	47.91	65.36	69.89	71.39
13/02/2018 11:00	43.23	48.74	47.07	55.07	31.03	66.20	57.43	75.13
13/02/2018 12:00	36.07	49.42	34.53	57.31	24.00	67.18	48.20	82.06
13/02/2018 13:00	34.06	49.85	29.04	59.00	23.87	67.69	46.30	82.90
13/02/2018 14:00	36.77	49.57	28.70	58.74	30.95	67.14	48.30	77.37
13/02/2018 15:00	39.05	49.51	29.72	58.52	35.52	67.09	48.90	78.97
13/02/2018 16:00	42.08	49.53	31.48	58.56	40.72	67.08	50.94	78.35
13/02/2018 17:00	48.24	48.96	36.82	57.13	53.03	66.17	56.82	73.05
13/02/2018 18:00	53.74	48.47	45.49	55.53	65.52	65.50	62.20	71.11
13/02/2018 19:00	57.02	48.08	53.49	54.14	71.22	64.99	66.09	69.84
13/02/2018 20:00	58.32	47.76	58.55	52.96	74.09	64.57	67.51	68.86
13/02/2018 21:00	59.27	47.46	63.05	51.92	76.12	64.21	70.40	68.03
13/02/2018 22:00	62.34	47.27	69.78	51.22	79.45	64.00	75.91	67.59
13/02/2018 23:00	63.32	46.98	73.08	50.38	80.13	63.61	77.14	66.78
14/02/2018 00:00	62.78	46.64	73.94	49.43	80.15	63.20	78.71	65.87
14/02/2018 01:00	63.49	46.49	75.65	48.92	81.38	63.06	81.30	65.55
14/02/2018 02:00	63.89	46.34	76.87	48.51	82.21	62.89	83.85	65.23
14/02/2018 03:00	65.48	46.23	79.08	48.25	83.59	62.79	87.42	65.05
14/02/2018 04:00	67.72	46.12	81.52	48.03	85.21	62.67	89.90	64.87
14/02/2018 05:00	69.53	46.03	83.78	47.88	86.43	62.59	91.24	64.76
14/02/2018 06:00	70.86	45.91	85.01	47.68	86.98	62.46	91.74	64.55
14/02/2018 07:00	73.53	45.87	87.16	47.62	87.10	62.44	92.33	64.54
14/02/2018 08:00	76.32	45.94	90.19	47.93	85.91	62.57	93.19	64.88
14/02/2018 09:00	77.62	46.26	91.49	48.75	82.99	63.07	93.66	66.02
14/02/2018 10:00	73.68	47.02	90.61	50.86	74.57	64.17	93.89	68.95
14/02/2018 11:00	61.00	47.88	80.08	53.63	54.83	65.45	87.07	73.80
14/02/2018 12:00	48.57	48.85	58.21	56.75	32.85	66.78	64.67	80.78
14/02/2018 13:00	37.96	49.10	36.78	58.28	22.02	66.97	49.96	79.36
14/02/2018 14:00	35.54	48.64	28.97	57.57	24.89	66.13	47.08	74.50
14/02/2018 15:00	41.27	48.19	31.49	56.31	37.36	65.45	51.83	72.56
14/02/2018 16:00	49.14	47.90	38.17	55.24	52.21	65.03	56.84	71.59
14/02/2018 17:00	52.91	47.56	44.34	54.09	60.30	64.54	59.18	70.37
14/02/2018 18:00	56.91	47.23	52.94	52.93	68.12	64.09	64.29	69.27
14/02/2018 19:00	62.50	47.01	63.16	52.06	74.25	63.82	71.45	68.67
14/02/2018 20:00	66.40	46.80	70.24	51.35	77.95	63.57	75.40	68.14
14/02/2018 21:00	67.44	46.59	73.66	50.70	78.57	63.32	76.84	67.62
14/02/2018 22:00	66.10	46.48	74.86	50.28	78.53	63.21	77.68	67.38
14/02/2018 23:00	64.52	46.42	74.80	50.09	78.03	63.15	76.22	67.34
15/02/2018 00:00	61.75	46.16	72.26	49.52	76.43	62.80	73.45	66.66
15/02/2018 01:00	60.48	45.82	69.96	48.65	76.77	62.35	72.92	65.71
15/02/2018 02:00	60.25	45.50	69.52	47.75	77.60	61.96	75.01	64.83
15/02/2018 03:00	60.90	45.30	71.77	47.12	78.49	61.73	80.64	64.29
15/02/2018 04:00	62.11	45.16	74.89	46.72	79.80	61.58	85.16	63.97
15/02/2018 05:00	62.81	45.01	76.98	46.33	80.55	61.46	86.49	63.64
15/02/2018 06:00	62.03	44.83	77.20	45.90	79.75	61.33	83.88	63.23
15/02/2018 07:00	60.93	44.67	76.22	45.48	78.59	61.18	84.22	62.82
15/02/2018 08:00	60.66	44.93	77.07	46.14	73.83	61.39	83.29	63.64
15/02/2018 09:00	55.72	45.61	72.10	48.00	57.19	62.35	71.31	65.85
15/02/2018 10:00	45.56	46.44	55.21	50.44	38.85	63.53	59.76	69.04
15/02/2018 11:00	36.52	47.43	39.20	53.54	24.50	64.91	47.58	74.02
15/02/2018 12:00	28.50	48.01	27.85	55.76	17.41	65.58	39.94	76.66
15/02/2018 13:00	25.70	48.28	21.98	57.02	15.89	65.93	36.10	79.43
15/02/2018 14:00	25.51	48.79	19.35	58.65	16.46	66.62	34.31	82.96
15/02/2018 15:00	28.14	48.71	18.99	58.84	20.99	66.34	36.79	79.12
15/02/2018 16:00	32.64	48.48	21.19	58.33	30.41	65.93	41.43	76.66
15/02/2018 17:00	36.35	48.03	23.50	57.05	38.47	65.23	44.27	73.65
15/02/2018 18:00	40.07	47.77	28.31	56.03	46.90	64.86	47.92	72.86
15/02/2018 19:00	42.62	47.44	32.81	54.91	51.72	64.38	50.22	71.52
15/02/2018 20:00	43.47	47.03	35.56	53.57	53.92	63.79	50.27	69.99
15/02/2018 21:00	43.78	46.56	37.93	52.11	55.24	63.19	50.67	68.54
15/02/2018 22:00	44.17	46.14	40.65	50.72	56.37	62.65	51.82	67.30
15/02/2018 23:00	44.74	45.76	43.76	49.49	57.43	62.19	53.67	66.27
16/02/2018 00:00	45.72	45.42	47.58	48.43	58.94	61.78	56.55	65.41
16/02/2018 01:00	46.50	45.06	50.59	47.36	61.00	61.42	58.80	64.45
16/02/2018 02:00	47.46	44.78	54.21	46.50	62.50	61.22	61.48	63.76
16/02/2018 03:00	48.48	44.53	57.56	45.74	63.71	61.01	64.35	63.15
16/02/2018 04:00	49.58	44.34	61.13	45.19	64.05	60.84	67.87	62.70
16/02/2018 05:00	49.57	44.11	62.13	44.62	63.75	60.67	67.82	62.18
16/02/2018 06:00	49.68	43.96	62.99	44.08	63.92	60.51	68.41	61.67
16/02/2018 07:00	50.47	43.75	64.98	43.77	64.67	60.41	72.14	61.39
16/02/2018 08:00	52.73	44.02	70.66	44.46	63.83	60.63	78.57	62.18
16/02/2018 09:00	52.56	44.73	73.33	46.51	55.82	61.08	76.79	64.41
16/02/2018 10:00	47.61	45.54	64.47	48.98	42.20	61.93	69.04	67.33
16/02/2018 11:00	39.20	46.49	47.78	51.83	28.21	63.36	58.67	71.46
16/02/2018 12:00	35.45	47.51	38.22	55.07	23.66	64.83	54.23	77.28
16/02/2018 13:00	37.08	48.06	35.02	57.21	26.59	65.52	54.83	80.64
16/02/2018 14:00	37.33	48.46	32.27	58.72	28.63	66.02	52.63	83.43
16/02/2018 15:00	40.39	48.65	33.11	59.53	33.84	66.20	54.76	83.83
16/02/2018 16:00	44.54	48.67	34.74	59.75	41.75	66.14	56.92	81.99
16/02/2018 17:00	47.62	48.52	37.72	59.40	49.65	65.87	58.67	80.18
16/02/2018 18:00	52.75	48.58	46.38	59.33	58.25	65.97	65.17	83.00
16/02/2018 19:00	55.39	48.74	51.99	59.62	62.72	66.20	68.04	85.18
16/02/2018 20:00	56.88	48.80	56.13	59.75	65.38	66.26	69.59	84.68
16/02/2018 21:00	58.38	48.77	60.04	59.64	67.35	66.19	71.55	83.46
16/02/2018 22:00	58.69	48.62	61.55	59.20	67.78	65.92	71.09	79.91
16/02/2018 23:00	57.63	48.23	59.72	58.09	68.17	65.30	68.78	75.61
17/02/2018 00:00	56.56	47.73	58.41	56.57	69.14	64.57	67.25	72.90
17/02/2018 01:00	56.08	47.27	59.01	55.00	70.56	63.94	67.54	71.14
17/02/2018 02:00	56.28	46.96	61.83	53.79	70.76	63.55	69.57	70.29
17/02/2018 03:00	56.15	46.63	63.41	52.70	70.41	63.15	70.25	69.40
17/02/2018 04:00	56.28	46.28	64.84	51.60	71.46	62.71	72.01	68.44
17/02/2018 05:00	56.68	45.90	66.27	50.46	73.48	62.24	74.11	67.40
17/02/2018 06:00	56.97	45.55	67.75	49.39	74.46	61.81	75.87	66.47
17/02/2018 07:00	57.55	45.32	70.24	48.62	75.08	61.59	81.22	65.94
17/02/2018 08:00	59.64	45.56	76.95	49.00	73.55	62.05	88.72	66.90
17/02/2018 09:00	59.41	46.36	80.99	51.00	60.30	63.21	86.61	70.22
17/02/2018 10:00	54.58	47.05	69.03	53.21	48.39	64.14	75.06	73.94
17/02/2018 11:00	47.58	47.46	51.92	54.83	40.28	64.66	65.45	76.63
17/02/2018 12:00	44.38	47.79	44.49	56.10	37.69	65.13	61.52	80.61
17/02/2018 13:00	44.79	48.21	42.49	57.50	38.07	65.69	61.79	84.03
17/02/2018 14:00	55.77	48.23	50.45	57.89	55.19	65.63	72.69	82.52
17/02/2018 15:00	59.63	48.38	55.82	58.35	61.45	65.85	74.80	85.51
17/02/2018 16:00	64.63	48.44	61.31	58.59	69.28	65.89	79.50	84.90
17/02/2018 17:00	71.68	48.40	69.40	58.51	80.78	65.81	85.94	83.73
17/02/2018 18:00	77.57	48.40	78.21	58.44	87.20	65.81	89.71	84.05
17/02/2018 19:00	80.94	48.44	84.72	58.46	90.16	65.86	91.92	84.33
17/02/2018 20:00	82.47	48.45	87.74	58.45	91.09	65.88	92.52	83.86
17/02/2018 21:00	83.25	48.46	89.44	58.42	91.29	65.89	92.91	83.59
17/02/2018 22:00	83.70	48.49	90.73	58.45	91.60	65.94	93.36	84.00
17/02/2018 23:00	83.63	48.54	91.34	58.52	91.58	66.00	93.67	84.15
18/02/2018 00:00	83.63	48.57	91.33	58.56	91.44	66.04	93.80	84.17
18/02/2018 01:00	84.28	48.61	91.55	58.65	91.62	66.10	93.94	84.21
18/02/2018 02:00	83.68	48.61	91.32	58.62	91.41	66.08	93.98	83.35
18/02/2018 03:00	83.23	48.64	91.27	58.65	91.19	66.13	94.03	84.07
18/02/2018 04:00	83.91	48.69	91.52	58.76	91.42	66.21	94.11	84.30
18/02/2018 05:00	83.81	48.68	91.60	58.72	91.45	66.17	94.21	82.94
18/02/2018 06:00	82.65	48.66	90.90	58.63	90.89	66.15	94.14	82.76
18/02/2018 07:00	82.00	48.71	90.86	58.68	90.37	66.22	94.16	83.79
18/02/2018 08:00	80.17	48.75	89.40	58.76	88.47	66.28	93.93	83.99
18/02/2018 09:00	75.92	48.82	86.77	58.91	83.05	66.39	93.30	84.99
18/02/2018 10:00	73.38	48.97	83.45	59.27	76.31	66.64	91.80	86.88
18/02/2018 11:00	73.84	49.27	82.38	60.02	75.67	67.09	91.69	88.83
18/02/2018 12:00	74.08	49.67	82.46	61.09	74.89	67.67	92.00	90.06
18/02/2018 13:00	71.04	49.99	79.48	62.07	71.14	68.11	89.60	90.57
18/02/2018 14:00	66.18	50.09	72.06	62.55	64.76	68.17	79.93	90.69
18/02/2018 15:00	67.48	49.73	68.16	61.77	69.06	67.56	79.62	89.39
18/02/2018 16:00	69.87	49.55	70.38	61.12	74.02	67.32	80.25	87.77
18/02/2018 17:00	69.33	49.33	69.82	60.37	75.35	66.99	78.34	84.38
18/02/2018 18:00	70.63	49.16	72.15	59.71	77.58	66.79	80.97	82.42
18/02/2018 19:00	72.91	49.12	75.97	59.40	80.11	66.76	83.07	82.09
18/02/2018 20:00	73.96	49.05	77.82	59.11	81.19	66.69	84.30	81.17
18/02/2018 21:00	75.67	49.03	80.42	58.95	82.96	66.68	86.73	81.19
18/02/2018 22:00	75.37	48.95	80.96	58.69	83.11	66.57	84.91	79.39
18/02/2018 23:00	72.67	48.77	78.19	58.18	80.40	66.31	80.62	77.15
19/02/2018 00:00	72.60	48.60	77.58	57.62	79.37	66.10	81.01	76.11
19/02/2018 01:00	74.84	48.54	79.78	57.32	79.89	66.05	82.45	76.36
19/02/2018 02:00	75.78	48.50	80.54	57.15	80.34	66.02	83.29	76.56
19/02/2018 03:00	75.62	48.48	80.23	57.06	79.83	66.03	81.87	76.88
19/02/2018 04:00	74.75	48.45	78.85	56.97	78.75	66.00	81.37	76.94
19/02/2018 05:00	76.65	48.48	80.72	57.02	80.34	66.07	83.91	77.92
19/02/2018 06:00	79.57	48.63	83.82	57.39	83.10	66.33	88.58	81.85
19/02/2018 07:00	80.09	48.85	85.44	58.03	84.43	66.65	89.03	84.91
19/02/2018 08:00	74.10	48.92	79.72	58.33	79.50	66.72	80.74	83.87
19/02/2018 09:00	65.65	49.01	71.84	58.64	68.23	66.87	71.51	84.81
19/02/2018 10:00	57.44	49.09	61.24	58.89	54.66	66.97	65.99	84.62
19/02/2018 11:00	59.21	48.99	58.98	58.73	57.57	66.77	67.04	79.74
19/02/2018 12:00	52.03	48.53	48.19	57.56	52.27	66.07	55.16	74.46
19/02/2018 13:00	45.50	48.20	41.48	56.46	44.45	65.63	47.82	73.07
19/02/2018 14:00	43.38	47.85	39.28	55.31	42.87	65.15	47.17	71.62
19/02/2018 15:00	47.71	47.59	44.98	54.35	49.11	64.83	53.35	70.83
19/02/2018 16:00	51.58	47.55	49.63	54.04	54.35	64.86	57.19	71.16
19/02/2018 17:00	52.11	47.52	49.75	53.90	56.17	64.84	56.37	71.35
19/02/2018 18:00	54.10	47.55	53.91	53.94	59.26	64.93	60.67	71.86
19/02/2018 19:00	58.02	47.77	61.52	54.56	65.14	65.30	68.09	73.50
19/02/2018 20:00	57.90	47.84	60.65	54.93	65.47	65.38	65.43	73.95
19/02/2018 21:00	57.50	47.81	59.71	54.98	66.52	65.31	64.77	73.75
19/02/2018 22:00	58.09	47.65	61.09	54.63	69.05	65.05	66.31	72.76
19/02/2018 23:00	57.06	47.34	59.85	53.79	67.19	64.58	63.43	71.23
20/02/2018 00:00	55.90	47.09	58.44	52.98	65.34	64.33	61.50	70.35
20/02/2018 01:00	54.85	47.08	57.20	52.78	63.99	64.29	60.02	70.56
20/02/2018 02:00	54.87	47.05	58.62	52.69	64.16	64.29	61.68	70.69
20/02/2018 03:00	56.51	47.26	63.10	53.22	65.84	64.63	66.73	71.94
20/02/2018 04:00	57.93	47.30	65.89	53.50	67.06	64.66	69.44	72.12
20/02/2018 05:00	58.03	47.10	64.83	53.11	66.52	64.33	67.61	71.10
20/02/2018 06:00	57.47	46.90	63.22	52.57	65.54	64.08	66.27	70.39
20/02/2018 07:00	57.51	46.89	62.98	52.44	65.77	64.12	66.74	70.58
20/02/2018 08:00	57.01	47.29	63.34	53.38	63.41	64.79	66.81	73.33
20/02/2018 09:00	55.39	48.17	63.86	55.85	56.83	66.12	67.15	82.00
20/02/2018 10:00	53.89	48.65	60.66	57.63	51.31	66.70	66.20	85.87
20/02/2018 11:00	46.73	48.82	48.14	58.51	39.85	66.83	55.07	84.51
20/02/2018 12:00	39.19	48.63	35.77	58.25	30.96	66.45	45.42	79.32
20/02/2018 13:00	36.19	48.49	31.16	57.83	28.21	66.23	42.85	78.47
20/02/2018 14:00	34.22	48.29	27.37	57.22	27.41	65.89	39.40	76.31
20/02/2018 15:00	32.83	47.95	24.75	56.19	28.43	65.38	37.15	73.91
20/02/2018 16:00	34.17	47.71	25.39	55.31	32.26	65.06	39.01	72.93
20/02/2018 17:00	37.46	47.50	28.43	54.52	39.03	64.77	43.28	72.10
20/02/2018 18:00	40.67	47.37	32.63	53.99	45.80	64.63	47.00	71.80
20/02/2018 19:00	42.65	47.24	36.03	53.54	49.86	64.45	48.70	71.36
20/02/2018 20:00	43.44	46.98	38.16	52.80	52.15	64.08	48.98	70.34
20/02/2018 21:00	43.43	46.61	39.20	51.79	53.38	63.60	48.14	69.07
20/02/2018 22:00	42.69	46.22	39.24	50.66	53.87	63.11	46.74	67.83
20/02/2018 23:00	42.68	45.88	41.11	49.62	54.80	62.69	48.68	66.83
21/02/2018 00:00	43.47	45.56	44.18	48.68	55.92	62.31	51.43	65.94
21/02/2018 01:00	44.19	45.19	46.97	47.64	57.27	61.84	53.96	64.92
21/02/2018 02:00	46.18	44.83	52.16	46.61	59.69	61.49	59.18	63.94
21/02/2018 03:00	47.64	44.55	56.34	45.75	61.98	61.29	62.54	63.18
21/02/2018 04:00	48.42	44.22	58.59	44.84	63.09	61.02	64.59	62.32
21/02/2018 05:00	49.55	43.90	61.41	43.98	64.64	60.75	67.67	61.49
21/02/2018 06:00	49.29	43.59	61.32	43.17	64.22	60.51	66.29	60.68
21/02/2018 07:00	48.82	43.42	60.75	42.67	63.31	60.38	65.58	60.20
21/02/2018 08:00	48.91	43.77	62.89	43.60	60.53	60.63	68.13	61.24
21/02/2018 09:00	46.99	44.66	63.87	46.22	51.51	61.29	67.01	63.99
21/02/2018 10:00	41.44	45.55	54.12	49.01	37.09	62.44	60.09	67.13
21/02/2018 11:00	37.91	46.27	43.15	51.46	30.11	63.48	53.17	69.91
21/02/2018 12:00	34.50	46.32	33.67	52.26	26.77	63.46	46.73	69.98
21/02/2018 13:00	35.38	46.21	31.01	52.11	30.84	63.17	46.79	69.31
21/02/2018 14:00	36.45	45.74	30.69	51.24	34.35	62.67	45.98	68.11
21/02/2018 15:00	37.27	45.62	30.72	50.77	37.64	62.50	44.28	67.81
21/02/2018 16:00	37.20	45.13	30.95	49.46	40.14	61.80	43.45	66.27
21/02/2018 17:00	40.30	44.86	36.41	48.52	45.05	61.54	48.86	65.52
21/02/2018 18:00	44.55	44.78	43.49	48.10	50.20	61.49	54.88	65.34
21/02/2018 19:00	48.85	44.79	50.77	48.05	55.43	61.51	61.57	65.49
21/02/2018 20:00	52.43	44.82	56.92	48.18	60.12	61.56	67.35	65.71
21/02/2018 21:00	53.24	44.63	58.36	47.83	62.98	61.41	67.26	65.25
21/02/2018 22:00	53.41	44.40	58.76	47.34	64.94	61.20	66.91	64.60
21/02/2018 23:00	53.49	44.25	59.96	46.81	65.09	61.06	66.51	64.20
22/02/2018 00:00	53.48	44.45	61.69	46.67	64.22	61.04	67.13	64.18
22/02/2018 01:00	55.10	44.23	65.96	46.85	65.58	61.09	71.41	64.48
22/02/2018 02:00	55.89	44.34	68.05	47.15	65.59	61.14	72.83	64.80
22/02/2018 03:00	56.69	44.39	69.17	47.48	66.11	61.20	73.49	65.15
22/02/2018 04:00	57.44	44.53	69.10	47.72	66.87	61.22	74.06	65.35
22/02/2018 05:00	58.35	44.41	70.26	47.84	68.17	61.23	76.20	65.46
22/02/2018 06:00	59.13	44.44	70.98	47.97	68.97	61.24	76.20	65.58
22/02/2018 07:00	59.43	44.48	71.27	48.12	69.03	61.26	77.25	65.75
22/02/2018 08:00	60.11	44.58	72.12	48.41	68.56	61.33	76.91	66.11
22/02/2018 09:00	56.72	44.69	65.93	48.84	61.23	61.42	66.92	66.59
22/02/2018 10:00	47.81	44.76	50.97	48.96	49.74	61.51	52.26	66.74
22/02/2018 11:00	35.09	45.67	37.39	51.27	28.04	62.84	38.97	70.30
22/02/2018 12:00	23.59	45.94	23.69	52.48	15.73	63.12	30.04	71.26
22/02/2018 13:00	20.97	46.16	17.77	53.36	13.68	63.34	26.38	71.98
22/02/2018 14:00	21.74	45.82	16.09	52.77	16.63	62.82	26.31	70.39
22/02/2018 15:00	21.79	46.13	15.41	53.36	17.30	63.27	25.23	71.92
22/02/2018 16:00	23.82	45.73	15.69	52.66	22.46	62.59	26.44	69.99
22/02/2018 17:00	28.76	44.89	19.43	50.50	32.24	61.51	30.92	67.12
22/02/2018 18:00	31.16	44.47	23.69	48.97	37.75	61.19	34.17	65.91
22/02/2018 19:00	34.11	44.34	29.07	48.25	42.18	61.07	39.13	65.61
22/02/2018 20:00	37.66	44.40	35.05	48.22	46.37	61.12	44.39	65.93
22/02/2018 21:00	39.37	44.49	38.68	48.45	48.53	61.19	47.12	66.34
22/02/2018 22:00	41.94	44.40	43.85	48.34	52.02	61.13	51.97	66.17
22/02/2018 23:00	46.22	44.29	51.56	48.12	56.83	61.05	58.56	65.93
23/02/2018 00:00	47.89	44.11	55.43	47.71	58.88	60.91	60.99	65.47
23/02/2018 01:00	47.93	43.92	56.52	47.23	59.13	60.76	60.71	64.98
23/02/2018 02:00	48.18	43.85	58.19	46.99	58.95	60.70	61.54	64.81
23/02/2018 03:00	49.04	43.92	60.82	47.15	58.98	60.74	63.85	65.08
23/02/2018 04:00	49.88	44.01	62.22	47.45	59.13	60.80	64.98	65.45
23/02/2018 05:00	51.86	44.10	64.37	47.81	60.75	60.86	68.41	65.84
23/02/2018 06:00	54.87	44.23	69.42	48.24	64.08	60.95	75.14	66.32
23/02/2018 07:00	56.35	44.40	71.97	48.79	64.75	61.06	75.67	66.96
23/02/2018 08:00	56.38	44.61	70.49	49.49	62.82	61.21	72.10	67.74
23/02/2018 09:00	54.32	44.52	64.19	49.51	59.33	61.14	65.73	67.48
23/02/2018 10:00	48.17	44.05	51.46	48.49	52.34	60.78	53.84	66.04
23/02/2018 11:00	42.57	43.48	43.48	46.94	45.95	60.35	46.50	64.37
23/02/2018 12:00	40.11	43.03	40.71	45.48	42.54	60.01	44.54	63.08
23/02/2018 13:00	39.19	42.74	39.88	44.44	41.02	59.79	43.70	62.25
23/02/2018 14:00	33.73	42.52	32.49	43.74	34.81	59.62	34.17	61.65
23/02/2018 15:00	30.15	42.31	29.12	43.11	30.25	59.45	35.05	61.07
23/02/2018 16:00	40.23	42.43	41.18	43.41	40.57	59.53	48.17	61.45
23/02/2018 17:00	43.60	42.34	42.70	43.38	46.42	59.46	49.40	61.34
23/02/2018 18:00	50.24	42.29	52.75	43.31	54.54	59.41	59.88	61.24
23/02/2018 19:00	60.81	42.69	68.18	44.44	66.97	59.70	74.28	62.43
23/02/2018 20:00	62.03	42.96	69.98	45.48	67.43	59.89	72.58	63.39
23/02/2018 21:00	59.70	43.06	66.86	46.03	64.67	59.96	68.85	63.81
23/02/2018 22:00	58.96	43.23	65.78	46.65	65.03	60.08	69.15	64.40
23/02/2018 23:00	62.12	43.46	69.55	47.38	68.49	60.24	73.28	65.18
24/02/2018 00:00	64.76	43.51	72.74	47.70	70.81	60.27	76.11	65.41
24/02/2018 01:00	66.76	43.63	74.96	48.07	72.99	60.36	79.24	65.83
24/02/2018 02:00	70.07	43.83	77.96	48.65	75.81	60.50	81.59	66.50
24/02/2018 03:00	69.80	43.91	77.44	49.00	75.58	60.56	79.75	66.80
24/02/2018 04:00	69.15	43.85	75.95	48.97	75.81	60.52	79.74	66.68
24/02/2018 05:00	69.06	43.98	76.96	49.25	76.16	60.60	81.44	67.11
24/02/2018 06:00	71.18	44.25	79.01	49.94	78.80	60.80	85.86	68.05
24/02/2018 07:00	71.50	44.47	81.37	50.61	79.33	60.97	86.82	68.86
24/02/2018 08:00	66.33	44.82	79.07	51.53	70.98	61.22	79.68	70.17
24/02/2018 09:00	60.83	45.30	72.48	52.85	60.91	61.65	72.93	72.20
24/02/2018 10:00	56.81	45.65	62.62	53.96	54.22	61.99	66.42	73.39
24/02/2018 11:00	51.78	45.53	50.68	53.99	48.52	61.75	58.04	72.47
24/02/2018 12:00	46.32	45.20	40.68	53.24	43.26	61.46	47.77	70.92
24/02/2018 13:00	40.90	44.79	33.37	52.10	38.57	61.19	40.34	69.18
24/02/2018 14:00	36.55	44.36	27.94	50.81	35.22	60.88	34.41	67.90
24/02/2018 15:00	33.75	44.17	24.60	49.95	33.89	60.74	32.12	67.41
24/02/2018 16:00	34.77	44.52	27.26	50.52	36.56	61.01	35.77	68.77
24/02/2018 17:00	36.03	44.59	29.52	50.81	39.56	61.05	37.87	69.10
24/02/2018 18:00	37.16	44.53	31.84	50.74	42.21	61.01	39.87	68.93
24/02/2018 19:00	39.09	44.50	35.95	50.68	45.12	60.99	45.01	68.89
24/02/2018 20:00	42.24	44.43	42.17	50.53	48.64	60.95	50.74	68.70
24/02/2018 21:00	44.09	44.33	45.66	50.26	50.92	60.87	52.74	68.40
24/02/2018 22:00	45.59	44.25	48.66	50.03	52.67	60.82	55.04	68.18
24/02/2018 23:00	47.22	44.22	52.22	49.92	54.40	60.80	57.99	68.15
25/02/2018 00:00	49.07	44.19	55.92	49.84	56.18	60.78	61.33	68.11
25/02/2018 01:00	50.37	44.15	58.26	49.74	57.48	60.75	63.37	68.01
25/02/2018 02:00	51.21	44.09	59.57	49.60	58.43	60.70	64.64	67.87
25/02/2018 03:00	52.86	44.07	62.34	49.55	60.17	60.69	68.11	67.88
25/02/2018 04:00	54.73	44.04	65.73	49.50	62.81	60.67	72.19	67.84
25/02/2018 05:00	56.30	44.02	68.44	49.47	64.59	60.66	74.81	67.82
25/02/2018 06:00	57.56	44.00	70.42	49.43	66.18	60.64	77.41	67.80
25/02/2018 07:00	58.78	43.99	72.24	49.42	68.03	60.64	79.27	67.82
25/02/2018 08:00	59.34	44.05	73.00	49.58	67.80	60.69	79.05	68.10
25/02/2018 09:00	58.80	44.27	72.29	50.15	64.05	60.85	76.68	68.96
25/02/2018 10:00	56.61	44.59	67.90	51.02	59.14	61.09	71.42	70.20
25/02/2018 11:00	52.80	44.91	59.26	52.00	53.94	61.34	64.77	71.54
25/02/2018 12:00	48.40	45.08	49.69	52.66	48.45	61.47	57.46	72.07
25/02/2018 13:00	43.91	44.96	41.36	52.58	43.57	61.39	49.75	71.34
25/02/2018 14:00	40.62	44.66	36.14	51.90	40.77	61.17	44.48	70.07
25/02/2018 15:00	38.38	44.19	32.44	50.67	40.10	60.83	40.70	68.44
25/02/2018 16:00	37.67	43.90	31.98	49.68	41.19	60.62	40.86	67.58
25/02/2018 17:00	38.90	43.80	34.84	49.19	43.87	60.55	44.08	67.36
25/02/2018 18:00	40.75	43.76	38.70	48.98	46.56	60.53	47.53	67.34
25/02/2018 19:00	43.20	43.88	43.55	49.22	49.31	60.62	51.99	67.86
25/02/2018 20:00	45.81	44.04	48.46	49.67	52.13	60.75	56.30	68.49
25/02/2018 21:00	48.33	44.13	53.38	50.03	54.97	60.83	60.78	68.90
25/02/2018 22:00	51.47	44.20	59.27	50.31	58.26	60.89	66.71	69.19
25/02/2018 23:00	53.31	44.22	62.09	50.47	60.36	60.91	68.60	69.30
26/02/2018 00:00	54.50	44.17	63.76	50.44	62.43	60.88	70.16	69.17
26/02/2018 01:00	55.63	44.10	65.69	50.28	63.85	60.83	71.64	68.93
26/02/2018 02:00	56.23	44.02	66.26	50.10	64.71	60.78	72.13	68.73
26/02/2018 03:00	58.76	43.98	69.27	49.98	68.42	60.76	75.87	68.65
26/02/2018 04:00	60.31	43.96	71.30	49.93	69.80	60.75	76.87	68.65
26/02/2018 05:00	60.17	43.93	71.71	49.86	68.96	60.73	76.72	68.59
26/02/2018 06:00	60.22	43.89	71.86	49.79	68.96	60.72	77.12	68.53
26/02/2018 07:00	59.70	43.89	70.89	49.78	67.78	60.72	74.38	68.57
26/02/2018 08:00	58.44	43.91	68.29	50.16	65.28	60.74	71.30	68.73
26/02/2018 09:00	55.85	44.02	63.38	50.19	60.75	60.83	66.10	69.21
26/02/2018 10:00	50.76	44.16	54.06	50.49	54.58	60.94	57.74	69.78
26/02/2018 11:00	46.05	44.21	45.85	50.76	48.39	60.99	50.36	69.95
26/02/2018 12:00	42.02	44.04	38.93	50.50	43.89	60.88	43.79	69.33
26/02/2018 13:00	36.88	43.76	31.71	49.84	38.23	60.68	36.38	68.37
26/02/2018 14:00	33.14	43.40	26.31	48.88	34.93	60.41	31.65	67.23
26/02/2018 15:00	30.49	43.00	23.27	47.76	33.38	60.13	28.62	66.07
26/02/2018 16:00	29.75	42.87	23.22	47.22	33.59	60.04	28.80	65.72
26/02/2018 17:00	30.22	42.72	24.93	46.84	35.00	59.93	31.11	65.33
26/02/2018 18:00	32.16	42.69	28.95	46.58	37.68	59.91	36.07	65.31
26/02/2018 19:00	35.25	42.80	34.33	46.84	41.13	60.00	42.58	65.73
26/02/2018 20:00	39.08	43.04	41.08	47.54	45.17	60.19	49.31	66.60
26/02/2018 21:00	42.51	43.20	46.76	48.14	48.53	60.32	53.74	67.24
26/02/2018 22:00	43.87	43.30	48.50	48.59	50.05	60.40	54.15	67.66
26/02/2018 23:00	44.44	43.38	48.97	48.93	50.80	60.46	54.31	67.98
27/02/2018 00:00	46.21	43.42	52.01	49.17	52.61	60.50	57.76	68.19
27/02/2018 01:00	47.80	43.46	54.72	49.35	54.31	60.53	60.22	68.37
27/02/2018 02:00	49.20	43.49	57.09	49.50	55.80	60.56	62.58	68.53
27/02/2018 03:00	51.00	43.52	60.23	49.63	57.62	60.59	66.21	68.67
27/02/2018 04:00	53.18	43.54	63.96	49.74	59.78	60.61	70.56	68.81
27/02/2018 05:00	54.84	43.56	66.61	49.84	62.03	60.64	73.12	68.94
27/02/2018 06:00	56.49	43.59	69.01	49.95	64.33	60.67	76.24	69.09
27/02/2018 07:00	58.28	43.63	71.47	50.08	66.35	60.70	78.80	69.29
27/02/2018 08:00	58.86	43.70	72.23	50.29	66.33	60.77	77.66	69.61
27/02/2018 09:00	57.40	43.82	69.18	50.61	62.59	60.86	71.35	70.09
27/02/2018 10:00	52.93	43.88	59.39	50.86	57.54	60.91	61.93	70.31
27/02/2018 11:00	47.72	43.73	48.46	50.61	52.06	60.81	52.42	69.73
27/02/2018 12:00	43.67	43.53	41.83	50.12	47.70	60.68	46.92	69.04
27/02/2018 13:00	40.86	43.33	38.23	49.54	44.38	60.53	44.04	68.39
27/02/2018 14:00	38.65	43.18	35.17	49.08	42.01	60.44	40.92	67.99
27/02/2018 15:00	36.29	43.03	31.73	48.65	40.10	60.33	36.71	67.55
27/02/2018 16:00	33.47	42.65	27.63	47.71	38.07	60.06	32.16	66.43
27/02/2018 17:00	32.49	42.33	27.37	46.76	37.91	59.83	33.81	65.50
27/02/2018 18:00	35.33	42.40	33.29	46.70	41.24	59.89	41.95	65.75
27/02/2018 19:00	39.15	42.66	40.38	47.31	45.31	60.08	48.94	66.66
27/02/2018 20:00	42.86	42.89	46.82	48.05	48.88	60.26	54.32	67.54
27/02/2018 21:00	45.39	43.04	50.74	48.61	51.43	60.38	57.26	68.14
27/02/2018 22:00	47.05	43.14	53.42	49.04	53.27	60.46	59.43	68.56
27/02/2018 23:00	48.54	43.20	55.90	49.33	54.88	60.51	61.84	68.82
28/02/2018 00:00	50.39	43.25	59.07	49.56	56.82	60.56	65.25	69.06
28/02/2018 01:00	52.00	43.29	61.73	49.75	58.50	60.60	67.98	69.26
28/02/2018 02:00	53.23	43.32	63.27	49.90	59.92	60.63	69.30	69.42
28/02/2018 03:00	54.38	43.34	64.87	50.00	61.73	60.65	71.41	69.53
28/02/2018 04:00	55.36	43.34	65.71	50.04	63.20	60.66	71.20	69.56
28/02/2018 05:00	56.76	43.30	66.14	49.97	64.90	60.64	71.94	69.45
28/02/2018 06:00	57.95	43.33	67.85	50.03	66.52	60.66	73.86	69.62
28/02/2018 07:00	58.92	43.30	68.78	50.00	67.48	60.65	73.84	69.55
28/02/2018 08:00	59.11	43.16	67.77	49.72	66.11	60.56	71.41	69.09
28/02/2018 09:00	55.88	42.82	61.63	48.90	60.71	60.32	64.34	67.93
28/02/2018 10:00	50.07	42.46	51.44	47.86	54.99	60.06	54.62	66.82
28/02/2018 11:00	45.98	42.58	45.17	47.89	50.49	60.16	48.32	67.31
28/02/2018 12:00	41.79	42.79	38.97	48.42	45.72	60.32	42.56	68.12
28/02/2018 13:00	38.54	42.48	36.07	47.89	41.58	60.10	41.79	67.16
28/02/2018 14:00	39.45	42.01	39.27	46.73	42.24	59.76	45.32	65.76
28/02/2018 15:00	42.43	41.59	42.95	45.47	45.15	59.46	47.75	64.56
28/02/2018 16:00	43.60	41.29	44.03	44.48	46.47	59.25	48.13	63.71
28/02/2018 17:00	45.88	41.08	47.36	43.77	49.21	59.09	51.84	63.12
28/02/2018 18:00	50.37	41.08	54.64	43.69	54.08	59.09	58.98	63.14
28/02/2018 19:00	55.22	41.23	61.48	44.15	58.90	59.20	65.34	63.66
28/02/2018 20:00	57.74	41.39	64.50	44.76	61.78	59.33	67.84	64.27
28/02/2018 21:00	59.01	41.62	66.37	45.53	63.64	59.49	70.21	65.05
28/02/2018 22:00	61.18	42.08	69.79	46.88	66.23	59.83	74.76	66.59
28/02/2018 23:00	63.67	42.66	73.18	48.56	68.74	60.26	78.20	68.73
01/03/2018 00:00	63.74	43.22	74.58	50.29	68.69	60.67	78.99	70.98
01/03/2018 01:00	66.78	43.73	77.15	51.88	71.40	61.05	85.00	73.17
01/03/2018 02:00	71.81	44.09	81.81	53.14	75.87	61.32	89.20	74.68
01/03/2018 03:00	70.30	44.29	80.83	53.90	74.20	61.53	83.31	75.60
01/03/2018 04:00	71.79	44.75	81.16	55.04	74.87	62.08	88.13	79.67
01/03/2018 05:00	76.31	45.40	85.69	56.71	78.44	62.86	91.97	85.27
01/03/2018 06:00	78.55	45.92	87.63	58.20	80.47	63.45	92.93	86.85
01/03/2018 07:00	79.91	46.35	88.20	59.41	81.99	63.94	93.39	87.77
01/03/2018 08:00	80.58	46.93	88.50	60.89	80.94	64.72	93.37	88.76
01/03/2018 09:00	79.50	47.31	87.11	62.04	77.88	65.18	92.79	89.24
01/03/2018 10:00	75.35	47.55	81.87	62.76	72.61	65.43	87.42	89.58
01/03/2018 11:00	72.26	47.95	76.88	63.46	68.85	65.82	83.70	89.93
01/03/2018 12:00	71.57	48.24	74.98	64.47	67.41	66.40	81.49	90.35
01/03/2018 13:00	68.86	48.43	70.41	65.02	65.08	66.58	76.24	90.57
01/03/2018 14:00	66.22	48.50	65.84	65.16	63.35	66.59	72.15	90.71
01/03/2018 15:00	66.28	48.64	65.30	65.37	64.30	66.78	72.60	90.89
01/03/2018 16:00	68.54	48.97	67.68	66.01	67.03	67.23	75.16	91.14
01/03/2018 17:00	71.65	49.08	70.15	66.28	71.83	67.32	78.00	91.29
01/03/2018 18:00	74.43	49.20	73.66	66.47	75.79	67.45	80.15	91.43
01/03/2018 19:00	75.12	49.31	75.00	66.62	77.15	67.56	80.48	91.56
01/03/2018 20:00	75.85	49.38	76.35	66.67	78.57	67.61	81.24	91.68
01/03/2018 21:00	74.39	49.39	75.10	66.62	77.96	67.58	78.29	91.77
01/03/2018 22:00	74.01	49.22	74.17	66.09	79.30	67.29	80.00	91.81
01/03/2018 23:00	78.56	49.37	80.57	66.15	83.78	67.54	87.31	91.91
02/03/2018 00:00	83.85	49.64	87.26	66.61	87.95	67.91	91.66	92.05
02/03/2018 01:00	86.63	49.80	90.22	66.96	90.35	68.10	93.06	92.15
02/03/2018 02:00	86.75	49.83	90.41	67.00	91.65	68.08	93.48	92.22
02/03/2018 03:00	84.07	49.83	88.84	66.90	90.80	68.05	93.21	92.28
02/03/2018 04:00	78.37	49.76	83.67	66.64	86.70	67.89	87.94	92.31
02/03/2018 05:00	73.40	49.39	77.27	65.68	83.63	67.32	80.80	92.29
02/03/2018 06:00	72.59	49.13	76.44	64.72	83.67	66.96	82.07	92.27
02/03/2018 07:00	74.46	49.00	79.33	64.08	84.71	66.81	85.08	92.28
02/03/2018 08:00	75.67	48.98	82.00	63.74	83.75	66.82	86.23	92.30
02/03/2018 09:00	74.25	49.02	81.74	63.66	78.74	66.92	84.82	92.34
02/03/2018 10:00	66.82	49.07	75.68	63.64	67.07	67.01	76.11	92.38
02/03/2018 11:00	54.62	49.13	58.38	63.71	49.75	67.09	63.31	92.42
02/03/2018 12:00	55.96	49.07	55.21	63.32	53.30	66.98	65.52	92.43
02/03/2018 13:00	60.74	49.06	60.37	63.35	60.13	67.19	71.23	92.46
02/03/2018 14:00	63.01	49.36	62.70	63.86	62.43	67.33	73.74	92.51
02/03/2018 15:00	69.04	49.55	67.74	64.01	70.76	67.43	80.38	92.53
02/03/2018 16:00	73.24	49.51	72.70	64.42	76.46	67.73	83.28	92.57
02/03/2018 17:00	72.61	49.42	71.54	64.22	79.03	67.51	80.62	92.50
02/03/2018 18:00	72.06	49.24	71.29	63.42	81.13	67.06	79.86	92.23
02/03/2018 19:00	72.49	48.81	73.41	62.57	82.82	66.71	80.40	91.95
02/03/2018 20:00	72.46	48.56	74.42	61.63	84.49	66.33	81.98	91.58
02/03/2018 21:00	72.79	48.40	76.66	60.95	85.93	66.15	83.25	91.22
02/03/2018 22:00	71.67	48.20	77.00	60.24	86.14	65.89	82.50	90.69
02/03/2018 23:00	70.63	47.96	76.97	59.42	86.17	65.57	82.68	89.79
03/03/2018 00:00	70.52	47.80	78.38	58.76	86.04	65.39	85.04	88.95
03/03/2018 01:00	73.43	47.84	82.74	58.58	86.80	65.49	89.78	88.92
03/03/2018 02:00	77.40	47.92	87.69	58.82	87.71	65.72	91.96	89.17
03/03/2018 03:00	78.41	47.99	88.70	58.83	87.58	65.73	92.40	88.77
03/03/2018 04:00	80.90	48.00	90.50	59.07	89.07	65.93	93.24	89.09
03/03/2018 05:00	89.43	48.15	95.78	59.45	94.71	66.15	94.86	89.37
03/03/2018 06:00	95.25	48.24	98.38	59.71	97.03	66.27	95.87	89.37
03/03/2018 07:00	95.02	48.40	98.42	60.11	96.89	66.53	95.99	89.72
03/03/2018 08:00	90.02	48.73	96.66	60.92	93.82	67.00	95.69	90.41
03/03/2018 09:00	83.97	49.04	92.35	61.49	87.98	67.23	95.22	90.63
03/03/2018 10:00	81.32	49.14	88.97	62.10	83.82	67.57	94.82	90.92
03/03/2018 11:00	81.25	49.41	87.59	62.97	81.65	68.05	94.53	91.32
03/03/2018 12:00	78.76	49.70	83.32	63.71	78.10	68.39	93.20	91.57
03/03/2018 13:00	74.03	49.74	76.13	63.91	73.72	68.39	87.05	91.57
03/03/2018 14:00	72.20	49.81	73.29	64.07	71.97	68.47	82.67	91.58
03/03/2018 15:00	71.87	49.96	72.21	64.22	71.98	68.64	82.30	91.63
03/03/2018 16:00	74.06	50.26	74.30	64.82	74.35	69.11	85.98	91.84
03/03/2018 17:00	78.40	50.59	78.42	65.44	79.69	69.47	89.75	92.01
03/03/2018 18:00	82.45	50.68	82.71	66.08	84.49	69.86	91.60	92.14
03/03/2018 19:00	83.97	51.06	85.09	66.80	85.98	70.28	91.99	92.25
03/03/2018 20:00	82.71	51.15	83.73	67.24	86.05	70.46	91.26	92.32
03/03/2018 21:00	84.65	51.33	86.16	67.60	87.77	70.70	91.94	92.39
03/03/2018 22:00	89.18	51.74	91.96	68.42	90.29	71.33	93.64	92.49
03/03/2018 23:00	88.46	52.21	90.37	69.43	88.36	71.89	93.49	92.59
04/03/2018 00:00	82.50	51.98	81.77	69.27	85.86	71.49	88.27	92.60
04/03/2018 01:00	79.50	51.71	77.66	68.56	85.88	70.99	83.54	92.58
04/03/2018 02:00	78.52	51.38	77.50	67.55	86.11	70.43	82.94	92.53
04/03/2018 03:00	80.41	51.11	80.81	66.59	87.85	70.02	86.39	92.33
04/03/2018 04:00	82.80	50.91	85.03	65.79	90.25	69.74	89.29	92.12
04/03/2018 05:00	82.28	50.73	85.82	65.05	90.76	69.48	89.71	91.90
04/03/2018 06:00	82.37	50.66	86.87	64.62	91.03	69.41	90.18	91.75
04/03/2018 07:00	81.01	50.52	86.50	64.09	89.72	69.21	89.17	91.52
04/03/2018 08:00	78.09	50.50	84.79	63.84	85.84	69.22	85.42	91.40
04/03/2018 09:00	72.29	50.41	78.94	63.53	77.73	69.09	78.10	91.19
04/03/2018 10:00	64.94	50.19	70.19	62.89	67.32	68.74	70.32	90.69
04/03/2018 11:00	57.80	49.94	59.94	62.10	56.97	68.35	62.69	89.86
04/03/2018 12:00	54.23	49.73	54.13	61.39	52.66	68.08	59.62	88.95
04/03/2018 13:00	51.76	49.59	49.50	60.95	50.01	67.92	55.86	88.01
04/03/2018 14:00	48.84	49.30	45.09	60.00	47.48	67.51	52.39	85.95
04/03/2018 15:00	49.95	49.11	46.41	59.27	49.71	67.28	54.33	84.81
04/03/2018 16:00	52.68	48.93	49.69	58.83	54.21	67.06	57.38	83.74
04/03/2018 17:00	57.21	48.81	55.44	58.43	60.69	66.92	62.70	82.30
04/03/2018 18:00	60.92	48.61	60.26	57.50	68.84	66.71	67.87	81.75
04/03/2018 19:00	65.30	48.67	66.06	57.54	75.33	66.80	73.03	82.79
04/03/2018 20:00	67.18	48.57	69.39	57.34	78.05	66.68	74.69	80.71
04/03/2018 21:00	65.70	48.48	68.93	57.06	77.72	66.57	73.03	80.40
04/03/2018 22:00	64.65	48.42	68.46	56.89	76.84	66.51	71.61	79.64
04/03/2018 23:00	64.45	48.32	68.83	56.60	76.60	66.39	73.15	78.75
05/03/2018 00:00	65.77	48.36	71.96	56.67	77.46	66.49	77.22	80.44
05/03/2018 01:00	66.02	48.38	73.36	57.02	77.22	66.53	77.81	80.11
05/03/2018 02:00	65.95	48.34	73.49	56.59	77.17	66.47	77.37	78.72
05/03/2018 03:00	65.40	48.19	72.34	56.25	77.45	66.25	76.37	76.58
05/03/2018 04:00	64.21	48.00	70.86	55.72	76.88	65.98	73.83	75.01
05/03/2018 05:00	63.11	47.75	68.81	55.00	76.64	65.63	72.88	73.47
05/03/2018 06:00	62.76	47.48	67.95	54.17	77.81	65.27	73.34	72.13
05/03/2018 07:00	63.51	47.32	69.70	53.58	78.71	65.11	79.30	71.63
05/03/2018 08:00	61.17	47.57	71.19	54.08	70.21	65.59	74.43	73.89
05/03/2018 09:00	54.48	48.25	64.57	55.92	52.87	66.64	66.49	84.19
05/03/2018 10:00	43.81	48.79	47.79	57.70	34.00	67.36	54.04	88.71
05/03/2018 11:00	35.47	49.09	34.48	58.84	24.17	67.71	45.73	88.93
05/03/2018 12:00	34.58	49.38	30.48	59.83	24.58	68.06	45.68	89.31
05/03/2018 13:00	36.15	49.36	28.79	59.98	29.31	67.94	46.41	87.95
05/03/2018 14:00	37.58	49.36	29.27	60.00	32.13	67.90	46.56	86.48
05/03/2018 15:00	36.77	49.18	28.14	59.54	32.13	67.57	44.31	81.20
05/03/2018 16:00	38.47	48.83	28.47	58.54	36.50	67.04	44.93	76.44
05/03/2018 17:00	41.08	48.50	30.68	57.45	43.45	66.57	47.08	74.38
05/03/2018 18:00	44.40	48.29	35.63	56.60	50.41	66.30	51.30	73.62
05/03/2018 19:00	47.22	48.19	41.48	56.13	55.16	66.20	54.81	73.53
05/03/2018 20:00	48.55	48.03	45.05	55.61	57.55	65.98	56.06	72.89
05/03/2018 21:00	48.34	47.87	45.96	55.08	58.04	65.76	54.40	72.27
05/03/2018 22:00	47.61	47.65	45.84	54.43	57.75	65.45	53.01	71.37
05/03/2018 23:00	47.62	47.37	47.16	53.60	58.21	65.06	54.03	70.30
06/03/2018 00:00	48.21	47.03	49.44	52.61	59.40	64.60	56.15	69.13
06/03/2018 01:00	48.97	46.64	51.81	51.52	61.25	64.10	58.24	67.92
06/03/2018 02:00	49.12	46.25	52.91	50.37	62.53	63.60	58.79	66.75
06/03/2018 03:00	49.23	45.88	54.01	49.29	63.43	63.14	59.70	65.70
06/03/2018 04:00	49.41	45.54	55.33	48.32	64.17	62.74	60.93	64.80
06/03/2018 05:00	49.52	45.22	56.58	47.42	64.73	62.35	62.02	63.94
06/03/2018 06:00	49.58	44.93	57.69	46.61	65.16	62.02	63.07	63.18
06/03/2018 07:00	50.64	44.83	61.20	46.26	65.74	61.97	67.58	62.95
06/03/2018 08:00	51.47	45.29	66.67	47.39	61.17	62.70	71.29	64.34
06/03/2018 09:00	44.96	45.99	59.77	49.42	45.53	63.64	61.77	66.72
06/03/2018 10:00	34.06	46.33	40.35	50.77	26.70	64.02	46.24	68.08
06/03/2018 11:00	27.11	46.90	28.89	52.48	19.53	64.78	38.55	70.41
06/03/2018 12:00	22.79	47.34	21.82	54.08	14.57	65.30	33.08	72.30
06/03/2018 13:00	22.69	47.15	19.19	54.03	15.80	64.87	33.68	71.05
06/03/2018 14:00	29.44	46.89	23.27	53.41	25.61	64.53	42.42	70.18
06/03/2018 15:00	37.45	47.18	29.58	53.96	36.61	64.96	51.37	71.68
06/03/2018 16:00	46.95	47.20	37.50	54.14	51.28	64.92	59.27	71.64
06/03/2018 17:00	52.67	46.93	44.88	53.57	63.06	64.51	63.86	70.48
06/03/2018 18:00	54.94	46.58	50.99	52.63	69.89	64.03	66.13	69.24
06/03/2018 19:00	56.85	46.31	57.47	51.75	72.83	63.68	69.13	68.37
06/03/2018 20:00	57.12	46.14	61.94	51.16	73.96	63.49	71.52	67.93
06/03/2018 21:00	59.42	45.95	68.14	50.59	78.20	63.24	76.31	67.38
06/03/2018 22:00	61.46	45.68	71.90	49.85	79.98	62.88	78.21	66.60
06/03/2018 23:00	62.68	45.43	74.70	49.14	80.65	62.57	80.54	65.91
07/03/2018 00:00	65.11	45.25	78.19	48.60	82.71	62.35	84.09	65.43
07/03/2018 01:00	66.63	45.06	80.37	48.11	83.54	62.10	84.56	64.96
07/03/2018 02:00	65.39	44.81	79.71	47.48	82.48	61.78	83.79	64.30
07/03/2018 03:00	63.32	44.68	79.15	47.10	81.08	61.64	84.06	63.97
07/03/2018 04:00	63.73	44.54	79.76	46.75	81.71	61.53	87.08	63.62
07/03/2018 05:00	66.85	44.40	82.65	46.42	84.65	61.42	90.80	63.31
07/03/2018 06:00	67.81	44.29	84.82	46.16	85.94	61.31	91.97	63.05
07/03/2018 07:00	68.58	44.29	86.55	46.16	85.04	61.27	92.54	63.07
07/03/2018 08:00	67.08	44.61	87.01	46.97	75.17	61.48	92.34	63.98
07/03/2018 09:00	59.57	45.12	77.00	48.04	59.80	61.93	78.45	65.13
07/03/2018 10:00	52.06	45.00	59.94	48.83	48.30	62.17	65.76	65.84
07/03/2018 11:00	45.59	44.91	47.30	48.70	41.51	61.92	57.04	65.44
07/03/2018 12:00	36.09	45.00	36.34	48.97	29.51	62.10	45.39	65.82
07/03/2018 13:00	28.61	45.34	27.61	49.82	21.68	62.55	37.50	66.91
07/03/2018 14:00	24.19	45.52	20.98	50.55	17.60	62.68	31.41	67.56
07/03/2018 15:00	26.38	44.79	20.35	49.05	23.72	61.65	32.88	65.34
07/03/2018 16:00	32.14	44.62	25.21	48.28	32.51	61.51	39.89	64.78
07/03/2018 17:00	38.64	44.82	32.00	48.58	41.77	61.72	48.74	65.43
07/03/2018 18:00	43.82	45.14	38.58	49.44	49.43	62.18	54.54	66.53
07/03/2018 19:00	46.62	45.24	42.98	49.91	54.11	62.27	57.12	66.94
07/03/2018 20:00	48.49	45.20	46.95	49.97	57.39	62.19	59.33	66.87
07/03/2018 21:00	49.44	45.13	49.74	49.86	59.22	62.07	60.21	66.68
07/03/2018 22:00	49.25	44.94	50.35	49.43	59.81	61.78	59.24	66.14
07/03/2018 23:00	48.64	44.66	50.18	48.73	60.08	61.51	58.02	65.36
08/03/2018 00:00	49.40	44.37	53.12	47.92	62.60	61.27	60.83	64.55
08/03/2018 01:00	51.63	44.06	58.58	47.05	66.55	61.01	66.57	63.69
08/03/2018 02:00	52.89	43.76	61.92	46.14	68.42	60.77	69.48	62.86
08/03/2018 03:00	53.06	43.51	63.71	45.37	68.43	60.56	70.49	62.19
08/03/2018 04:00	53.19	43.28	64.98	44.72	69.33	60.37	71.33	61.59
08/03/2018 05:00	53.80	43.06	66.20	44.10	70.70	60.18	73.25	61.00
08/03/2018 06:00	54.52	42.91	68.70	43.71	70.96	60.06	77.47	60.63
08/03/2018 07:00	55.36	43.07	71.82	43.79	70.72	60.06	80.61	60.74
08/03/2018 08:00	53.28	43.55	71.07	45.09	61.23	60.40	71.55	62.13
08/03/2018 09:00	42.98	44.14	55.12	47.30	43.18	60.93	55.05	64.44
08/03/2018 10:00	29.82	44.61	33.75	49.08	23.18	61.31	37.49	66.23
08/03/2018 11:00	21.55	44.95	21.90	50.31	14.74	61.54	29.78	67.39
08/03/2018 12:00	15.98	44.96	14.76	50.73	10.33	61.53	22.91	67.41
08/03/2018 13:00	14.36	44.42	11.53	49.52	10.21	61.11	19.88	65.69
08/03/2018 14:00	15.44	44.90	11.36	50.33	10.96	61.44	20.19	67.20
08/03/2018 15:00	17.08	44.95	11.47	50.68	13.15	61.47	21.39	67.44
08/03/2018 16:00	20.99	44.70	12.97	50.15	19.55	61.28	24.52	66.67
08/03/2018 17:00	26.07	44.63	15.74	49.91	29.71	61.22	28.72	66.50
08/03/2018 18:00	28.78	44.02	18.69	48.35	35.66	60.74	31.01	64.62
08/03/2018 19:00	30.09	43.59	22.16	46.91	39.84	60.39	33.01	63.29
08/03/2018 20:00	30.93	43.18	25.36	45.66	42.23	60.11	34.71	62.26
08/03/2018 21:00	32.40	42.89	29.53	44.85	44.46	59.94	37.81	61.63
08/03/2018 22:00	33.95	42.82	33.51	44.50	46.06	59.87	40.75	61.42
08/03/2018 23:00	34.59	42.86	35.91	44.62	46.62	59.89	42.23	61.59
09/03/2018 00:00	35.08	42.83	38.00	44.62	47.26	59.84	43.99	61.55
09/03/2018 01:00	36.14	42.75	41.29	44.55	48.17	59.78	46.42	61.45
09/03/2018 02:00	37.65	42.86	44.78	44.52	49.00	59.74	49.10	61.38
09/03/2018 03:00	38.95	42.88	47.76	44.89	49.38	59.80	51.68	61.76
09/03/2018 04:00	39.81	42.82	49.36	45.23	49.63	59.84	52.84	62.06
09/03/2018 05:00	41.35	42.95	51.59	45.57	50.61	59.88	55.17	62.35
09/03/2018 06:00	42.73	42.94	53.04	45.78	51.56	59.88	56.49	62.51
09/03/2018 07:00	43.47	43.08	54.27	46.20	51.89	59.96	57.96	62.93
09/03/2018 08:00	44.14	43.28	55.69	46.79	51.50	60.08	59.16	63.51
09/03/2018 09:00	40.81	43.37	50.73	47.23	44.90	60.17	52.28	63.97
09/03/2018 10:00	31.06	43.92	38.83	48.59	27.11	60.55	39.80	65.61
09/03/2018 11:00	23.12	44.20	25.90	49.69	16.67	60.75	31.97	66.61
09/03/2018 12:00	23.29	43.41	22.36	48.14	20.36	60.16	30.89	64.30
09/03/2018 13:00	19.46	42.91	18.85	46.60	16.56	59.77	26.01	62.82
09/03/2018 14:00	19.22	42.54	17.25	45.31	16.64	59.48	24.90	61.76
09/03/2018 15:00	21.62	42.36	18.27	44.59	20.03	59.34	26.79	61.25
09/03/2018 16:00	24.54	42.19	19.74	44.07	24.76	59.20	28.99	60.82
09/03/2018 17:00	29.62	41.97	23.70	43.43	32.54	59.02	33.91	60.22
09/03/2018 18:00	32.59	42.08	28.57	43.67	38.42	59.10	39.14	60.56
09/03/2018 19:00	36.84	42.21	35.32	44.14	44.51	59.19	45.91	61.04
09/03/2018 20:00	41.79	42.47	43.79	44.96	49.71	59.37	52.38	61.84
09/03/2018 21:00	46.41	42.87	52.02	46.19	54.00	59.66	59.63	63.05
09/03/2018 22:00	52.51	43.49	62.81	47.97	59.89	60.11	70.23	64.96
09/03/2018 23:00	55.12	43.82	66.78	49.18	63.28	60.35	72.39	66.11
10/03/2018 00:00	56.02	44.16	68.95	50.25	64.36	60.60	75.14	67.21
10/03/2018 01:00	58.17	44.50	72.81	51.30	66.99	60.84	79.17	68.32
10/03/2018 02:00	60.24	44.72	75.43	52.02	69.74	61.00	82.39	68.99
10/03/2018 03:00	64.33	44.90	78.69	52.58	74.69	61.13	86.84	69.57
10/03/2018 04:00	66.55	45.07	81.48	53.05	77.69	61.24	89.39	70.09
10/03/2018 05:00	67.50	45.23	83.54	53.48	78.27	61.36	90.43	70.65
10/03/2018 06:00	67.88	45.45	84.60	54.02	77.48	61.52	90.99	71.43
10/03/2018 07:00	67.36	45.70	84.11	54.63	75.97	61.76	90.33	72.44
10/03/2018 08:00	65.11	46.14	82.34	55.67	69.69	62.25	86.13	74.46
10/03/2018 09:00	62.30	46.41	77.09	56.47	62.66	62.51	77.99	75.17
10/03/2018 10:00	54.46	46.25	60.57	56.30	51.95	62.19	63.91	73.53
10/03/2018 11:00	49.16	45.79	49.05	55.18	48.15	61.62	55.11	71.29
10/03/2018 12:00	43.54	45.24	41.52	53.63	43.82	61.27	46.41	69.37
10/03/2018 13:00	38.08	44.58	35.15	51.67	38.99	60.79	39.60	67.30
10/03/2018 14:00	33.47	43.89	30.44	49.56	34.66	60.29	33.97	65.37
10/03/2018 15:00	30.07	43.18	27.44	47.39	31.60	59.77	30.61	63.45
10/03/2018 16:00	31.51	42.66	30.30	45.56	33.30	59.38	33.74	62.02
10/03/2018 17:00	38.60	42.55	39.65	44.84	40.77	59.29	44.07	61.68
10/03/2018 18:00	47.21	42.89	51.16	45.60	49.61	59.54	55.33	62.72
10/03/2018 19:00	52.74	43.34	57.72	46.95	55.38	59.87	60.77	64.17
10/03/2018 20:00	55.01	43.64	60.32	47.98	57.89	60.09	63.29	65.24
10/03/2018 21:00	59.87	44.14	67.48	49.43	63.34	60.45	70.77	66.91
10/03/2018 22:00	63.20	44.58	70.67	50.85	66.24	60.77	72.90	68.49
10/03/2018 23:00	64.97	44.90	71.68	51.92	67.96	61.00	74.50	69.62
11/03/2018 00:00	68.41	45.28	74.89	53.06	71.81	61.27	77.83	71.07
11/03/2018 01:00	70.12	45.57	75.66	53.99	73.48	61.48	77.89	72.10
11/03/2018 02:00	71.53	45.71	75.96	54.50	75.47	61.57	79.29	72.47
11/03/2018 03:00	74.23	45.86	78.64	54.92	77.86	61.68	81.06	73.00
11/03/2018 04:00	71.89	45.86	75.86	54.99	76.49	61.67	77.07	72.65
11/03/2018 05:00	68.40	45.61	71.53	54.39	74.85	61.48	74.50	71.42
11/03/2018 06:00	66.92	45.44	71.34	53.82	73.77	61.35	73.16	70.80
11/03/2018 07:00	64.09	45.24	68.37	53.16	71.19	61.19	70.68	70.07
11/03/2018 08:00	60.60	45.11	64.60	52.66	65.08	61.09	66.15	69.64
11/03/2018 09:00	53.81	44.68	55.16	51.54	56.23	60.77	57.10	68.19
11/03/2018 10:00	47.72	44.25	47.64	50.24	49.12	60.44	50.96	66.87
11/03/2018 11:00	44.26	44.03	43.94	49.40	44.67	60.26	48.79	66.28
11/03/2018 12:00	41.49	43.73	41.20	48.52	41.04	60.03	46.62	65.70
11/03/2018 13:00	38.16	43.45	37.84	47.67	36.88	59.82	43.49	64.52
11/03/2018 14:00	36.31	43.36	35.07	47.32	34.46	59.75	41.39	64.38
11/03/2018 15:00	35.52	43.07	32.92	46.61	34.81	59.52	39.95	63.66
11/03/2018 16:00	36.95	42.78	33.94	45.75	38.22	59.29	41.51	62.86
11/03/2018 17:00	40.25	42.80	37.65	45.69	43.38	59.29	45.91	62.93
11/03/2018 18:00	43.87	42.92	42.70	46.08	48.58	59.37	50.63	63.34
11/03/2018 19:00	47.38	42.76	47.38	45.84	53.53	59.23	53.87	62.98
11/03/2018 20:00	48.01	42.58	48.95	45.40	55.14	59.09	54.50	62.50
11/03/2018 21:00	50.01	42.79	53.93	45.92	57.76	59.23	59.67	63.11
11/03/2018 22:00	54.24	43.06	62.24	46.78	63.61	59.42	67.94	63.95
11/03/2018 23:00	54.80	43.18	64.16	47.39	63.82	59.50	67.91	64.38
12/03/2018 00:00	55.34	43.26	65.83	47.79	64.27	59.56	69.25	64.68
12/03/2018 01:00	55.72	43.23	66.39	47.64	64.91	59.53	70.02	64.65
12/03/2018 02:00	57.09	43.13	68.27	47.48	68.12	59.45	74.90	64.38
12/03/2018 03:00	60.01	43.03	72.90	47.24	73.77	59.36	81.34	64.12
12/03/2018 04:00	61.63	42.92	75.54	46.96	75.53	59.27	82.64	63.82
12/03/2018 05:00	62.73	42.84	77.35	46.72	76.81	59.20	85.41	63.59
12/03/2018 06:00	65.09	42.84	80.41	46.70	79.39	59.20	89.60	63.62
12/03/2018 07:00	67.41	43.02	84.48	47.12	79.99	59.33	91.69	64.12
12/03/2018 08:00	67.20	43.41	85.81	48.13	75.62	59.62	91.98	65.30
12/03/2018 09:00	63.88	43.83	82.95	49.37	68.20	59.93	83.58	66.63
12/03/2018 10:00	56.25	43.91	67.60	49.88	57.74	59.99	63.45	66.90
12/03/2018 11:00	49.94	43.69	52.43	49.52	50.56	59.83	54.23	66.21
12/03/2018 12:00	44.13	43.30	42.87	48.57	43.95	59.54	46.35	65.07
12/03/2018 13:00	39.31	42.75	36.47	47.09	39.01	59.12	40.99	63.51
12/03/2018 14:00	36.50	42.31	33.06	45.64	36.58	58.79	38.24	62.24
12/03/2018 15:00	34.84	42.07	30.82	44.76	35.43	58.61	35.73	61.56
12/03/2018 16:00	32.68	41.75	28.14	43.86	34.21	58.37	32.86	60.72
12/03/2018 17:00	32.24	41.24	29.07	42.44	34.73	57.98	34.00	59.30
12/03/2018 18:00	35.04	41.12	33.51	41.95	37.89	57.88	38.45	58.89
12/03/2018 19:00	38.70	41.08	38.80	41.88	41.57	57.85	43.29	58.85
12/03/2018 20:00	44.31	41.22	46.80	42.31	47.27	57.95	51.96	59.31
12/03/2018 21:00	52.02	41.75	57.45	43.86	55.13	58.35	62.15	60.88
12/03/2018 22:00	56.23	42.15	61.63	45.28	59.95	58.65	66.00	62.14
12/03/2018 23:00	55.64	42.59	61.03	46.74	60.62	58.97	65.69	63.46
13/03/2018 00:00	56.39	42.73	62.46	47.41	64.58	59.07	69.26	63.96
13/03/2018 01:00	64.36	42.86	72.67	47.88	74.92	59.17	81.40	64.36
13/03/2018 02:00	68.53	42.89	78.24	48.08	79.34	59.20	84.57	64.50
13/03/2018 03:00	69.98	42.91	80.43	48.16	80.66	59.21	86.24	64.55
13/03/2018 04:00	68.54	42.93	80.80	48.25	80.06	59.23	84.05	64.64
13/03/2018 05:00	66.21	42.83	79.02	48.03	77.93	59.16	82.32	64.37
13/03/2018 06:00	67.40	42.86	80.35	48.01	78.35	59.18	86.52	64.45
13/03/2018 07:00	67.57	43.22	82.09	48.82	74.74	59.45	85.69	65.49
13/03/2018 08:00	65.49	43.50	79.67	49.65	69.67	59.67	80.91	66.39
13/03/2018 09:00	59.22	43.60	68.90	50.11	60.23	59.75	68.57	66.73
13/03/2018 10:00	50.30	43.16	50.74	49.24	50.06	59.43	54.00	65.42
13/03/2018 11:00	42.53	42.55	39.92	47.64	42.75	58.97	43.90	63.67
13/03/2018 12:00	34.85	41.91	32.33	45.72	34.43	58.50	36.29	61.87
13/03/2018 13:00	30.58	41.31	27.80	43.80	30.16	58.05	32.35	60.17
13/03/2018 14:00	27.33	40.82	25.06	42.22	27.28	57.68	29.27	58.73
13/03/2018 15:00	25.99	40.30	23.40	40.69	26.27	57.29	27.59	57.22
13/03/2018 16:00	28.76	39.96	25.60	39.64	30.06	57.03	30.37	56.21
13/03/2018 17:00	31.67	40.09	29.22	39.85	34.26	57.12	34.72	56.71
13/03/2018 18:00	34.28	40.62	32.24	41.43	38.14	57.51	37.76	58.47
13/03/2018 19:00	36.41	40.52	35.59	41.61	41.13	57.43	40.93	58.35
13/03/2018 20:00	39.83	40.81	41.25	42.50	44.98	57.65	47.66	59.23
13/03/2018 21:00	45.99	41.16	51.17	43.67	51.20	57.90	57.58	60.31
13/03/2018 22:00	54.08	41.37	62.24	44.55	59.95	58.06	68.31	61.03
13/03/2018 23:00	57.27	41.32	65.04	44.68	65.32	58.02	70.40	60.99
14/03/2018 00:00	57.60	41.28	65.99	44.67	66.05	57.99	70.37	60.91
14/03/2018 01:00	56.81	41.25	65.75	44.63	65.84	57.96	70.19	60.86
14/03/2018 02:00	57.34	41.16	67.35	44.47	68.25	57.90	72.45	60.68
14/03/2018 03:00	57.66	41.03	68.36	44.14	70.24	57.80	75.02	60.34
14/03/2018 04:00	60.02	40.99	72.82	43.99	74.03	57.76	80.41	60.24
14/03/2018 05:00	61.99	40.98	75.79	43.99	74.76	57.76	81.43	60.25
14/03/2018 06:00	62.48	40.98	76.83	44.03	74.95	57.76	83.05	60.31
14/03/2018 07:00	62.81	41.09	78.12	44.36	73.87	57.84	83.98	60.66
14/03/2018 08:00	60.25	41.45	76.05	45.32	65.61	58.11	75.39	61.68
14/03/2018 09:00	52.55	42.09	63.12	47.11	52.54	58.60	61.94	63.56
14/03/2018 10:00	36.79	42.51	40.45	48.53	28.88	58.92	41.83	64.92
14/03/2018 11:00	25.31	42.19	24.91	48.11	18.31	58.68	32.42	64.06
14/03/2018 12:00	22.61	41.87	19.67	47.34	17.62	58.45	28.16	63.17
14/03/2018 13:00	20.06	41.24	16.62	45.62	16.65	57.97	24.57	61.42
14/03/2018 14:00	21.70	40.78	17.16	44.10	20.28	57.62	25.34	60.09
14/03/2018 15:00	22.00	40.36	17.23	42.75	21.52	57.30	24.69	58.87
14/03/2018 16:00	25.15	39.99	19.55	41.60	26.82	57.02	27.25	57.79
14/03/2018 17:00	29.32	39.74	24.14	40.77	32.17	56.83	31.86	57.08
14/03/2018 18:00	32.14	39.92	28.83	41.17	36.72	56.96	35.86	57.68
14/03/2018 19:00	35.54	39.82	34.01	41.10	41.01	56.88	41.02	57.54
14/03/2018 20:00	40.20	40.05	41.47	41.72	45.98	57.05	47.90	58.25
14/03/2018 21:00	44.44	40.53	48.42	43.16	50.12	57.41	54.34	59.74
14/03/2018 22:00	49.35	40.98	56.08	44.65	55.28	57.74	61.20	61.12
14/03/2018 23:00	51.56	41.39	59.34	46.04	57.85	58.05	63.82	62.37
15/03/2018 00:00	54.00	41.84	63.46	47.40	60.59	58.37	68.26	63.68
15/03/2018 01:00	55.93	42.10	66.45	48.34	63.63	58.57	70.76	64.52
15/03/2018 02:00	56.10	42.01	64.91	48.36	65.13	58.50	69.51	64.30
15/03/2018 03:00	56.71	41.85	65.65	47.98	68.05	58.37	73.10	63.82
15/03/2018 04:00	59.20	41.73	70.68	47.58	73.61	58.27	79.23	63.46
15/03/2018 05:00	60.35	41.62	73.57	47.21	75.33	58.18	79.71	63.15
15/03/2018 06:00	60.51	41.52	74.76	46.86	75.04	58.11	81.36	62.87
15/03/2018 07:00	62.04	41.75	78.74	47.24	74.29	58.28	88.23	63.48
15/03/2018 08:00	60.38	42.52	80.93	49.04	62.91	58.85	82.22	65.72
15/03/2018 09:00	47.96	43.09	60.99	50.75	41.85	59.28	60.38	67.55
15/03/2018 10:00	31.49	43.17	34.03	51.32	22.43	59.34	39.53	67.73
15/03/2018 11:00	21.78	43.22	21.94	51.58	14.26	59.37	29.77	67.81
15/03/2018 12:00	16.39	42.79	14.80	50.63	11.07	59.04	22.64	66.40
15/03/2018 13:00	14.14	42.66	11.42	50.07	9.67	58.94	18.71	66.01
15/03/2018 14:00	12.96	42.34	9.40	49.22	9.21	58.69	16.43	65.11
15/03/2018 15:00	13.37	41.43	8.98	46.87	11.41	58.00	15.91	62.58
15/03/2018 16:00	15.65	41.15	9.96	45.55	15.15	57.77	17.07	61.67
15/03/2018 17:00	19.23	41.13	12.08	45.22	21.64	57.75	19.82	61.63
15/03/2018 18:00	22.29	40.88	14.73	44.56	28.71	57.54	22.48	61.00
15/03/2018 19:00	26.54	40.43	19.39	43.32	33.23	57.21	27.41	59.77
15/03/2018 20:00	31.88	40.46	28.02	43.20	39.88	57.20	36.89	59.81
15/03/2018 21:00	38.04	40.64	38.40	43.70	46.92	57.33	46.54	60.39
15/03/2018 22:00	42.66	40.80	45.94	44.28	51.58	57.44	52.51	60.93
15/03/2018 23:00	45.71	41.03	51.41	45.01	54.85	57.59	57.01	61.61
16/03/2018 00:00	48.80	41.39	57.62	46.12	58.22	57.85	62.63	62.67
16/03/2018 01:00	52.89	41.67	64.69	47.06	63.12	58.04	69.64	63.53
16/03/2018 02:00	56.40	41.88	70.75	47.73	66.76	58.17	75.21	64.15
16/03/2018 03:00	58.77	42.15	74.69	48.49	69.29	58.35	79.96	64.93
16/03/2018 04:00	62.84	42.34	79.20	49.09	73.46	58.48	84.67	65.50
16/03/2018 05:00	64.64	42.60	81.35	49.78	75.06	58.65	86.69	66.25
16/03/2018 06:00	66.76	42.93	83.41	50.65	76.43	58.88	88.56	67.22
16/03/2018 07:00	66.76	43.23	83.05	51.46	74.58	59.08	83.46	68.09
16/03/2018 08:00	62.52	43.48	77.91	52.16	68.37	59.24	78.20	68.80
16/03/2018 09:00	60.16	43.53	71.79	52.40	62.94	59.27	71.97	68.81
16/03/2018 10:00	53.88	43.24	59.01	51.75	55.94	59.03	61.56	67.71
16/03/2018 11:00	51.41	42.75	54.43	50.44	53.26	58.65	59.31	66.20
16/03/2018 12:00	43.03	42.21	41.89	48.85	45.04	58.23	44.89	64.63
16/03/2018 13:00	39.08	41.68	38.84	47.18	40.92	57.81	43.90	63.11
16/03/2018 14:00	39.05	41.48	38.77	46.28	40.45	57.64	41.43	62.52
16/03/2018 15:00	29.79	40.91	28.62	44.67	30.00	57.20	31.93	61.01
16/03/2018 16:00	31.45	40.50	30.30	43.32	32.03	56.87	35.51	59.81
16/03/2018 17:00	35.28	40.37	33.78	42.77	37.71	56.76	39.74	59.41
16/03/2018 18:00	36.99	40.58	35.36	43.25	41.12	56.90	41.57	60.04
16/03/2018 19:00	38.47	40.70	37.65	43.72	44.37	56.97	44.20	60.47
16/03/2018 20:00	40.07	40.77	40.82	44.11	46.94	57.01	46.18	61.07
16/03/2018 21:00	40.85	40.81	42.71	44.32	48.03	57.02	47.31	61.03
16/03/2018 22:00	41.56	41.10	44.65	45.13	48.61	57.23	48.13	61.44
16/03/2018 23:00	41.12	41.31	44.21	45.87	48.07	57.37	47.05	62.18
17/03/2018 00:00	41.68	41.40	45.69	46.29	48.36	57.43	49.29	62.53
17/03/2018 01:00	43.53	41.39	48.96	46.37	49.70	57.41	52.23	62.53
17/03/2018 02:00	44.70	41.30	50.30	46.15	50.51	57.33	53.28	62.29
17/03/2018 03:00	45.83	41.66	52.29	46.95	51.41	57.58	55.37	63.22
17/03/2018 04:00	46.44	41.93	52.97	47.75	52.00	57.78	56.06	64.03
17/03/2018 05:00	48.03	42.14	55.44	48.35	53.56	57.93	59.15	64.62
17/03/2018 06:00	52.88	42.64	64.18	49.60	57.96	58.29	70.92	66.04
17/03/2018 07:00	59.00	43.10	74.54	50.89	64.55	58.63	82.87	67.43
17/03/2018 08:00	62.59	43.48	78.40	51.99	66.39	58.91	83.07	68.56
17/03/2018 09:00	61.35	43.85	75.48	53.00	63.41	59.18	78.37	69.66
17/03/2018 10:00	60.36	44.23	71.76	54.01	61.27	59.46	76.82	70.83
17/03/2018 11:00	62.00	44.49	70.34	54.75	62.57	59.65	78.05	71.49
17/03/2018 12:00	65.60	44.59	71.04	55.05	66.79	59.73	80.36	71.54
17/03/2018 13:00	67.11	44.62	71.94	55.09	69.51	59.75	79.96	71.43
17/03/2018 14:00	63.19	44.70	68.41	55.18	64.65	59.82	74.63	71.65
17/03/2018 15:00	60.06	44.91	63.39	55.54	60.15	59.97	70.11	72.40
17/03/2018 16:00	58.47	45.07	59.70	55.91	59.14	60.10	67.70	72.80
17/03/2018 17:00	57.05	44.98	56.31	55.70	59.41	60.03	64.89	72.03
17/03/2018 18:00	56.80	44.81	55.85	55.21	61.69	59.91	64.66	71.21
17/03/2018 19:00	57.92	44.46	58.48	54.24	65.98	59.66	66.80	69.88
17/03/2018 20:00	58.96	44.35	62.22	53.66	67.19	59.57	68.51	69.60
17/03/2018 21:00	58.61	44.36	62.67	53.49	67.26	59.58	68.74	69.68
17/03/2018 22:00	59.27	44.11	64.06	52.83	70.79	59.40	71.86	68.82
17/03/2018 23:00	61.18	43.95	68.33	52.28	74.56	59.29	76.93	68.34
18/03/2018 00:00	63.36	43.78	72.41	51.73	77.37	59.16	82.80	67.83
18/03/2018 01:00	65.95	43.65	77.59	51.27	80.77	59.07	88.44	67.46
18/03/2018 02:00	67.77	43.57	81.25	50.98	81.69	59.02	89.22	67.28
18/03/2018 03:00	67.74	43.57	82.56	50.89	80.16	59.02	88.86	67.30
18/03/2018 04:00	68.54	43.62	83.62	50.98	79.57	59.06	90.08	67.51
18/03/2018 05:00	69.81	43.71	84.62	51.21	79.87	59.13	90.88	67.84
18/03/2018 06:00	69.32	43.79	84.38	51.46	79.00	59.20	90.69	68.14
18/03/2018 07:00	68.46	43.95	83.42	51.87	76.86	59.32	88.14	68.68
18/03/2018 08:00	64.01	44.33	79.62	52.78	68.41	59.61	78.97	70.07
18/03/2018 09:00	58.65	45.00	71.05	54.48	57.02	60.12	71.77	72.87
18/03/2018 10:00	56.90	45.53	63.60	56.03	53.51	60.53	68.81	75.19
18/03/2018 11:00	50.88	45.86	51.48	57.14	46.16	60.79	58.29	75.87
18/03/2018 12:00	43.94	45.80	42.51	57.18	38.13	60.74	50.27	75.21
18/03/2018 13:00	35.99	46.35	33.90	58.33	26.05	61.15	41.19	78.83
18/03/2018 14:00	31.01	46.19	26.12	58.28	22.78	61.05	36.23	75.31
18/03/2018 15:00	30.78	45.48	24.13	56.66	26.83	60.52	35.51	71.66
18/03/2018 16:00	32.90	45.17	24.94	55.49	32.19	60.29	36.67	70.98
18/03/2018 17:00	34.59	45.15	26.55	55.13	36.29	60.27	37.73	71.16
18/03/2018 18:00	36.74	44.57	29.59	53.66	41.45	59.84	40.15	69.03
18/03/2018 19:00	38.73	44.31	32.96	52.67	45.41	59.65	43.34	68.39
18/03/2018 20:00	40.62	44.23	36.90	52.21	48.61	59.59	45.77	68.28
18/03/2018 21:00	40.86	44.03	38.27	51.68	50.04	59.45	45.21	67.78
18/03/2018 22:00	41.04	43.53	40.24	50.39	50.86	59.08	45.99	66.31
18/03/2018 23:00	41.71	43.56	42.98	50.16	51.12	59.10	48.15	66.48
19/03/2018 00:00	42.74	43.54	45.82	50.11	52.08	59.10	50.78	66.56
19/03/2018 01:00	44.10	43.36	48.55	49.74	53.81	58.96	53.77	66.12
19/03/2018 02:00	46.76	43.07	53.77	49.01	56.78	58.74	58.85	65.31
19/03/2018 03:00	48.07	42.96	56.94	48.63	58.10	58.65	61.28	65.04
19/03/2018 04:00	48.13	42.85	57.27	48.34	58.43	58.57	61.01	64.80
19/03/2018 05:00	47.94	42.74	57.04	48.08	58.28	58.48	60.25	64.56
19/03/2018 06:00	48.75	42.66	58.51	47.89	58.62	58.42	61.96	64.40
19/03/2018 07:00	49.59	42.80	60.94	48.20	58.51	58.52	64.33	64.84
19/03/2018 08:00	48.85	43.08	60.56	48.97	55.94	58.73	63.25	65.74
19/03/2018 09:00	45.46	43.22	54.14	49.55	49.51	58.84	56.49	66.26
19/03/2018 10:00	40.79	43.00	43.94	49.20	43.24	58.67	47.39	65.64
19/03/2018 11:00	38.26	43.29	39.36	49.79	39.89	58.88	43.75	66.53
19/03/2018 12:00	34.58	43.66	34.53	50.84	33.72	59.16	39.57	67.75
19/03/2018 13:00	32.87	43.42	31.52	50.57	31.40	58.98	37.87	67.00
19/03/2018 14:00	30.96	43.36	28.92	50.30	29.19	58.93	35.67	66.79
19/03/2018 15:00	30.53	43.69	27.73	51.11	29.25	59.18	34.90	67.89
19/03/2018 16:00	29.28	42.99	25.89	49.36	30.04	58.54	32.56	65.31
19/03/2018 17:00	29.20	42.19	25.48	47.46	31.26	58.04	32.02	63.45
19/03/2018 18:00	30.08	41.59	26.54	45.72	34.21	57.63	32.47	61.94
19/03/2018 19:00	30.86	41.09	28.27	44.05	36.75	57.23	34.45	60.48
19/03/2018 20:00	35.50	40.80	36.09	43.01	42.45	57.00	44.10	59.61
19/03/2018 21:00	42.27	40.85	47.10	43.01	49.27	57.03	53.49	59.76
19/03/2018 22:00	45.72	41.10	52.65	43.71	52.71	57.22	57.13	60.52
19/03/2018 23:00	45.71	41.70	53.54	45.47	52.56	57.67	56.40	62.28
20/03/2018 00:00	45.48	42.00	52.85	46.71	52.06	57.90	55.45	63.30
20/03/2018 01:00	47.56	41.82	55.30	46.61	53.72	57.77	58.35	62.93
20/03/2018 02:00	49.87	41.78	58.32	46.53	55.25	57.73	60.76	62.82
20/03/2018 03:00	50.95	41.91	59.81	46.87	56.09	57.83	62.93	63.20
20/03/2018 04:00	56.34	42.00	67.02	47.19	61.48	57.90	72.05	63.52
20/03/2018 05:00	60.91	42.09	72.50	47.49	66.70	57.96	76.66	63.82
20/03/2018 06:00	64.50	42.17	74.54	47.76	69.85	58.02	79.71	64.08
20/03/2018 07:00	65.57	42.31	76.52	48.15	70.94	58.12	78.86	64.49
20/03/2018 08:00	60.48	42.35	70.17	48.35	63.66	58.15	70.44	64.66
20/03/2018 09:00	56.09	42.54	61.48	48.82	58.22	58.30	63.60	65.21
20/03/2018 10:00	51.70	42.91	54.03	49.75	53.08	58.57	57.56	66.31
20/03/2018 11:00	46.30	43.27	45.31	50.75	46.36	58.84	48.34	67.42
20/03/2018 12:00	41.46	43.75	38.25	52.05	40.33	59.21	42.49	69.06
20/03/2018 13:00	38.70	44.36	34.73	53.71	36.88	59.68	39.94	71.24
20/03/2018 14:00	33.23	44.27	28.02	54.00	31.48	59.62	32.01	70.31
20/03/2018 15:00	27.90	43.29	22.84	51.74	28.67	58.88	27.90	66.93
20/03/2018 16:00	29.38	43.58	24.60	51.86	30.83	59.09	29.23	67.99
20/03/2018 17:00	27.91	42.86	23.44	50.25	30.41	58.56	27.63	65.86
20/03/2018 18:00	29.11	42.21	25.39	48.31	31.84	58.07	29.61	64.01
20/03/2018 19:00	31.58	42.17	29.90	47.68	35.13	58.04	35.85	63.85
20/03/2018 20:00	36.57	42.89	37.72	49.13	40.49	58.58	44.79	65.96
20/03/2018 21:00	41.39	43.36	45.28	50.53	45.58	58.94	51.89	67.57
20/03/2018 22:00	46.10	43.78	52.84	51.81	50.11	59.26	58.62	69.01
20/03/2018 23:00	48.91	44.07	57.06	52.78	53.03	59.49	61.97	69.97
21/03/2018 00:00	50.98	44.24	59.71	53.41	55.21	59.62	64.51	70.49
21/03/2018 01:00	52.88	44.33	62.01	53.74	57.43	59.69	67.14	70.69
21/03/2018 02:00	54.56	44.37	64.11	53.88	59.52	59.73	69.47	70.73
21/03/2018 03:00	56.25	44.38	66.32	53.88	62.07	59.73	71.87	70.66
21/03/2018 04:00	57.71	44.38	68.24	53.84	64.50	59.74	73.81	70.61
21/03/2018 05:00	58.89	44.37	69.79	53.75	65.92	59.73	74.83	70.51
21/03/2018 06:00	59.10	44.36	70.29	53.65	65.93	59.73	75.04	70.46
21/03/2018 07:00	59.21	44.49	70.86	53.85	65.34	59.83	75.24	71.01
21/03/2018 08:00	58.15	44.87	69.49	54.66	61.61	60.11	72.19	72.67
21/03/2018 09:00	54.32	45.47	62.72	56.08	55.53	60.57	65.23	76.36
21/03/2018 10:00	45.04	46.10	47.78	57.84	41.53	61.06	50.86	78.58
21/03/2018 11:00	36.04	45.88	34.87	57.69	30.16	60.91	41.56	75.90
21/03/2018 12:00	34.40	46.36	31.95	58.65	28.25	61.26	41.47	79.87
21/03/2018 13:00	37.25	46.40	33.22	58.90	32.97	61.30	46.16	78.06
21/03/2018 14:00	41.75	46.50	38.19	59.07	39.67	61.37	52.60	79.19
21/03/2018 15:00	47.40	46.78	45.23	59.63	47.07	61.59	59.57	81.32
21/03/2018 16:00	50.46	46.97	48.45	60.07	51.74	61.76	62.09	81.79
21/03/2018 17:00	52.32	47.11	51.06	60.40	55.06	61.92	63.88	81.82
21/03/2018 18:00	54.04	47.09	54.11	60.35	58.14	61.84	65.95	79.79
21/03/2018 19:00	55.94	46.91	57.82	59.89	61.91	61.68	69.08	77.80
21/03/2018 20:00	58.45	46.76	63.09	59.37	66.52	61.59	73.76	76.85
21/03/2018 21:00	59.74	46.61	66.18	58.83	68.11	61.49	74.49	75.98
21/03/2018 22:00	59.82	46.44	66.58	58.25	68.80	61.37	73.60	75.04
21/03/2018 23:00	59.89	46.20	67.14	57.52	69.71	61.20	74.03	73.85
22/03/2018 00:00	60.39	45.95	68.06	56.72	71.75	61.01	75.41	72.82
22/03/2018 01:00	60.85	45.74	69.75	56.00	72.48	60.85	76.27	72.13
22/03/2018 02:00	60.79	45.57	70.77	55.40	71.89	60.73	76.27	71.64
22/03/2018 03:00	60.88	45.40	71.49	54.86	72.25	60.61	77.64	71.18
22/03/2018 04:00	61.40	45.24	72.66	54.35	73.17	60.49	78.12	70.71
22/03/2018 05:00	61.09	45.01	72.08	53.69	73.38	60.32	77.62	69.97
22/03/2018 06:00	61.10	44.83	72.35	53.12	73.78	60.18	78.16	69.49
22/03/2018 07:00	60.67	44.80	72.68	52.89	71.55	60.15	77.45	69.55
22/03/2018 08:00	59.56	45.07	72.63	53.40	65.62	60.35	76.15	70.85
22/03/2018 09:00	56.74	45.77	70.23	55.06	56.66	60.88	74.14	74.80
22/03/2018 10:00	53.88	46.66	64.80	57.38	49.25	61.59	70.23	82.95
22/03/2018 11:00	42.86	47.70	47.57	60.27	32.19	62.88	55.45	89.27
22/03/2018 12:00	35.58	48.61	35.81	62.98	23.45	63.95	47.88	90.38
22/03/2018 13:00	32.50	48.97	28.96	64.41	21.34	64.23	43.19	90.73
22/03/2018 14:00	32.49	48.78	26.70	64.21	24.44	63.71	43.84	90.70
22/03/2018 15:00	39.30	48.92	32.38	64.41	33.21	63.91	53.41	90.81
22/03/2018 16:00	45.60	48.88	36.08	64.25	42.82	63.78	58.46	90.80
22/03/2018 17:00	48.60	48.56	38.52	63.38	50.39	63.27	59.45	90.47
22/03/2018 18:00	51.23	48.29	42.25	62.42	56.73	62.86	60.91	87.89
22/03/2018 19:00	51.09	48.03	43.60	61.47	59.03	62.52	58.61	80.98
22/03/2018 20:00	51.95	47.90	47.90	60.84	61.20	62.39	60.19	78.64
22/03/2018 21:00	53.30	47.70	52.40	60.12	63.75	62.14	62.60	76.82
22/03/2018 22:00	54.42	47.52	56.46	59.46	65.20	61.97	65.28	76.04
22/03/2018 23:00	55.73	47.40	60.53	58.95	66.71	61.89	68.07	75.73
23/03/2018 00:00	56.64	47.31	63.68	58.57	67.53	61.86	70.55	75.66
23/03/2018 01:00	57.92	47.27	67.21	58.34	69.28	61.86	73.65	75.80
23/03/2018 02:00	58.81	47.21	69.42	58.12	70.17	61.84	75.30	75.70
23/03/2018 03:00	59.38	47.13	70.69	57.92	70.64	61.77	75.77	75.30
23/03/2018 04:00	59.60	46.98	70.96	57.45	70.88	61.68	76.12	74.56
23/03/2018 05:00	59.76	46.90	71.34	57.15	70.84	61.64	75.56	74.38
23/03/2018 06:00	58.81	46.86	69.64	56.96	68.83	61.62	72.25	74.41
23/03/2018 07:00	56.57	46.84	65.42	56.85	64.55	61.61	67.15	74.48
23/03/2018 08:00	52.73	46.94	58.13	56.82	59.52	61.62	60.57	74.90
23/03/2018 09:00	49.48	47.14	53.47	57.48	55.41	61.98	56.76	78.44
23/03/2018 10:00	44.80	47.55	47.84	58.56	47.46	62.47	50.85	82.95
23/03/2018 11:00	38.63	47.63	38.20	58.99	37.79	62.46	42.07	80.14
23/03/2018 12:00	34.01	47.42	31.80	58.52	31.80	62.04	38.55	76.90
23/03/2018 13:00	32.69	47.28	29.99	58.05	29.59	61.87	37.74	75.84
23/03/2018 14:00	31.22	47.17	27.22	57.64	28.69	61.81	35.35	75.61
23/03/2018 15:00	30.47	47.28	25.61	57.77	29.21	61.97	33.91	76.79
23/03/2018 16:00	29.68	47.02	24.23	57.19	30.37	61.68	32.46	74.28
23/03/2018 17:00	29.95	46.59	24.44	56.07	32.07	61.39	32.94	72.23
23/03/2018 18:00	31.30	46.38	26.45	55.30	35.47	61.24	34.54	71.58
23/03/2018 19:00	31.84	46.17	27.59	54.62	37.72	61.09	34.69	70.92
23/03/2018 20:00	32.60	46.03	29.59	54.11	39.48	60.99	36.20	70.54
23/03/2018 21:00	33.35	45.97	31.53	53.84	40.74	60.95	37.35	70.49
23/03/2018 22:00	33.53	45.87	32.25	53.59	41.39	60.88	37.17	70.23
23/03/2018 23:00	33.33	45.44	32.44	52.58	41.90	60.56	37.48	68.72
24/03/2018 00:00	34.72	45.08	35.67	51.50	43.82	60.29	42.20	67.61
24/03/2018 01:00	37.61	45.08	41.39	51.28	46.77	60.29	47.98	67.75
24/03/2018 02:00	39.62	44.94	45.10	50.96	49.04	60.18	51.07	67.41
24/03/2018 03:00	41.52	44.74	48.41	50.44	51.43	60.03	54.42	66.85
24/03/2018 04:00	43.95	44.58	52.93	50.01	54.15	59.91	58.79	66.44
24/03/2018 05:00	45.79	44.46	56.58	49.68	56.09	59.81	61.82	66.15
24/03/2018 06:00	48.14	44.48	61.31	49.68	58.21	59.83	67.05	66.29
24/03/2018 07:00	50.64	44.82	67.28	50.48	58.92	60.08	72.69	67.45
24/03/2018 08:00	48.47	45.48	66.33	52.22	51.17	60.57	67.74	69.87
24/03/2018 09:00	37.96	45.61	48.51	53.07	31.93	60.69	52.13	70.29
24/03/2018 10:00	27.94	45.20	31.95	52.32	21.55	60.38	39.74	68.72
24/03/2018 11:00	21.79	45.28	22.98	52.30	15.25	60.41	31.41	69.02
24/03/2018 12:00	17.63	45.30	16.84	52.39	12.09	60.44	25.39	69.25
24/03/2018 13:00	14.49	45.32	12.25	52.51	9.67	60.45	20.15	69.28
24/03/2018 14:00	13.78	44.37	10.34	50.42	10.57	59.75	18.20	66.24
24/03/2018 15:00	17.57	43.79	12.44	48.57	15.84	59.30	21.78	64.54
24/03/2018 16:00	23.27	43.50	16.16	47.50	24.60	59.07	26.69	63.72
24/03/2018 17:00	28.58	43.20	20.84	46.56	32.84	58.84	30.85	62.92
24/03/2018 18:00	30.34	42.90	24.06	45.68	37.26	58.61	32.18	62.14
24/03/2018 19:00	31.06	42.44	26.90	44.39	39.84	58.25	33.77	60.88
24/03/2018 20:00	32.71	42.36	30.96	44.01	42.70	58.18	37.16	60.62
24/03/2018 21:00	33.84	42.71	34.28	44.94	44.50	58.44	39.83	61.64
24/03/2018 22:00	35.10	43.09	37.68	46.20	46.15	58.72	43.36	62.82
24/03/2018 23:00	38.01	43.18	43.87	46.83	49.15	58.79	49.66	63.24
25/03/2018 00:00	45.05	43.19	56.55	47.02	55.43	58.79	63.19	63.32
25/03/2018 01:00	55.16	43.54	73.84	47.94	67.77	59.04	84.30	64.35
25/03/2018 02:00	60.15	43.66	80.31	48.50	73.18	59.13	86.24	64.80
25/03/2018 03:00	60.40	43.56	79.45	48.43	72.94	59.04	80.71	64.56
25/03/2018 04:00	57.70	43.42	74.78	48.13	70.23	58.92	75.47	64.18
25/03/2018 05:00	56.45	43.23	72.05	47.65	69.99	58.77	73.78	63.67
[truncated: 6,762 more rows]
