# Supplementary material for: Hygrothermal simulation data of a living wall system for decentralized greywater treatment
Source: Data Brief. 2021 Dec 27;40:107741. doi: 10.1016/j.dib.2021.107741 (PMC8741426; doi:10.1016/j.dib.2021.107741)
Supplement: Supplementary file 1 [file mmc1.zip › DataInBrief_Submission/Output_Delphin_Exterior surface temperature.csv]

The simulated exterior surface temperature of the investigated wall assemblies [�C]
Date/Time	Brick wall_No greening	Brick wall_With greening	Precast concrete_No greening	Precast concrete_With greening	Limestone wall_No greening	Limestone wall_With greening	Double-shell wall_No greening	Double-shell wall_With greening
01/01/2018 00:00	4.46	14.19	3.62	11.90	1.17	9.30	2.71	7.14
01/01/2018 01:00	3.69	14.16	2.75	11.87	0.25	9.18	1.90	7.12
01/01/2018 02:00	3.57	14.13	2.23	11.84	-0.17	9.07	1.49	7.10
01/01/2018 03:00	3.22	14.10	1.75	11.81	-0.51	8.98	1.00	7.08
01/01/2018 04:00	2.82	14.08	1.26	11.78	-0.83	8.89	0.51	7.05
01/01/2018 05:00	2.77	14.05	0.97	11.75	-0.89	8.82	0.26	7.03
01/01/2018 06:00	2.58	14.03	0.74	11.72	-0.81	8.76	0.04	7.02
01/01/2018 07:00	2.48	14.02	0.58	11.69	-0.72	8.71	-0.12	7.00
01/01/2018 08:00	2.35	14.00	0.45	11.67	-0.74	8.67	-0.30	6.98
01/01/2018 09:00	2.43	13.98	0.49	11.64	-0.33	8.62	-0.28	6.96
01/01/2018 10:00	2.67	13.96	0.72	11.62	0.26	8.58	-0.14	6.94
01/01/2018 11:00	2.81	13.94	0.96	11.59	0.63	8.53	-0.04	6.92
01/01/2018 12:00	3.39	13.93	1.40	11.56	1.42	8.48	0.28	6.89
01/01/2018 13:00	3.59	13.91	1.70	11.54	1.67	8.44	0.38	6.87
01/01/2018 14:00	3.32	13.88	1.72	11.51	1.19	8.39	0.22	6.84
01/01/2018 15:00	2.77	13.85	1.42	11.47	0.21	8.31	-0.16	6.80
01/01/2018 16:00	2.51	13.82	1.11	11.43	-0.47	8.23	-0.44	6.76
01/01/2018 17:00	2.22	13.79	0.81	11.39	-0.90	8.15	-0.67	6.72
01/01/2018 18:00	2.02	13.76	0.57	11.35	-1.07	8.06	-0.80	6.68
01/01/2018 19:00	1.98	13.73	0.43	11.31	-1.00	7.98	-0.84	6.64
01/01/2018 20:00	1.96	13.70	0.35	11.27	-0.86	7.91	-0.84	6.60
01/01/2018 21:00	1.92	13.67	0.29	11.23	-0.87	7.84	-0.90	6.56
01/01/2018 22:00	1.81	13.64	0.20	11.18	-1.00	7.77	-1.02	6.51
01/01/2018 23:00	1.66	13.61	0.07	11.14	-1.20	7.70	-1.16	6.46
02/01/2018 00:00	1.58	13.57	-0.04	11.09	-1.28	7.62	-1.27	6.42
02/01/2018 01:00	1.22	13.54	-0.26	11.04	-1.60	7.54	-1.51	6.37
02/01/2018 02:00	0.94	13.51	-0.49	11.00	-1.79	7.47	-1.66	6.32
02/01/2018 03:00	1.01	13.47	-0.56	10.95	-1.64	7.39	-1.65	6.26
02/01/2018 04:00	1.11	13.44	-0.58	10.90	-1.55	7.32	-1.67	6.21
02/01/2018 05:00	1.25	13.41	-0.54	10.85	-1.40	7.25	-1.63	6.16
02/01/2018 06:00	1.23	13.38	-0.49	10.80	-1.24	7.20	-1.58	6.11
02/01/2018 07:00	1.04	13.35	-0.54	10.76	-1.33	7.14	-1.64	6.06
02/01/2018 08:00	1.05	13.32	-0.51	10.71	-1.21	7.09	-1.57	6.01
02/01/2018 09:00	1.46	13.29	-0.25	10.67	-0.55	7.04	-1.28	5.96
02/01/2018 10:00	2.17	13.27	0.28	10.62	0.50	7.01	-0.83	5.91
02/01/2018 11:00	2.64	13.25	0.87	10.58	1.30	6.98	-0.38	5.87
02/01/2018 12:00	2.98	13.23	1.41	10.54	1.82	6.97	-0.01	5.82
02/01/2018 13:00	3.10	13.21	1.76	10.50	1.91	6.95	0.18	5.78
02/01/2018 14:00	3.07	13.19	1.91	10.46	1.71	6.92	0.21	5.73
02/01/2018 15:00	2.53	13.16	1.68	10.42	0.88	6.88	-0.07	5.68
02/01/2018 16:00	2.24	13.13	1.36	10.38	0.28	6.83	-0.23	5.62
02/01/2018 17:00	2.71	13.12	1.46	10.34	0.76	6.80	0.01	5.58
02/01/2018 18:00	2.80	13.09	1.49	10.29	0.84	6.77	0.07	5.53
02/01/2018 19:00	2.87	13.07	1.55	10.26	0.98	6.75	0.15	5.49
02/01/2018 20:00	2.87	13.05	1.56	10.22	0.88	6.71	0.18	5.44
02/01/2018 21:00	3.07	13.03	1.70	10.18	1.22	6.69	0.35	5.40
02/01/2018 22:00	2.94	13.01	1.67	10.14	0.99	6.66	0.29	5.35
02/01/2018 23:00	2.94	12.98	1.67	10.11	0.92	6.62	0.30	5.30
03/01/2018 00:00	2.93	12.96	1.66	10.07	0.85	6.58	0.29	5.25
03/01/2018 01:00	2.96	12.94	1.68	10.03	0.89	6.54	0.33	5.21
03/01/2018 02:00	3.03	12.92	1.74	10.00	1.03	6.52	0.42	5.17
03/01/2018 03:00	2.98	12.90	1.74	9.97	0.99	6.49	0.41	5.13
03/01/2018 04:00	2.85	12.88	1.68	9.93	0.82	6.46	0.36	5.08
03/01/2018 05:00	2.90	12.86	1.69	9.90	0.87	6.44	0.40	5.04
03/01/2018 06:00	2.89	12.84	1.70	9.87	0.96	6.41	0.45	5.00
03/01/2018 07:00	2.61	12.82	1.58	9.84	0.77	6.39	0.34	4.96
03/01/2018 08:00	2.29	12.80	1.36	9.81	0.49	6.36	0.19	4.92
03/01/2018 09:00	2.21	12.78	1.26	9.78	0.58	6.34	0.18	4.88
03/01/2018 10:00	2.09	12.76	1.18	9.75	0.63	6.30	0.14	4.84
03/01/2018 11:00	2.20	12.73	1.26	9.71	0.89	6.25	0.24	4.79
03/01/2018 12:00	2.43	12.70	1.45	9.68	1.19	6.19	0.38	4.74
03/01/2018 13:00	2.49	12.68	1.58	9.65	1.25	6.16	0.42	4.71
03/01/2018 14:00	2.43	12.67	1.56	9.62	1.01	6.14	0.35	4.67
03/01/2018 15:00	2.33	12.66	1.47	9.60	0.71	6.15	0.19	4.64
03/01/2018 16:00	1.88	12.65	1.10	9.58	0.08	6.14	-0.17	4.61
03/01/2018 17:00	1.72	12.63	0.84	9.55	-0.08	6.12	-0.27	4.57
03/01/2018 18:00	1.79	12.61	0.74	9.53	0.03	6.11	-0.28	4.54
03/01/2018 19:00	1.77	12.60	0.65	9.51	-0.03	6.09	-0.38	4.51
03/01/2018 20:00	1.52	12.58	0.48	9.49	-0.18	6.07	-0.48	4.48
03/01/2018 21:00	1.73	12.57	0.53	9.47	0.06	6.06	-0.36	4.45
03/01/2018 22:00	1.78	12.56	0.56	9.45	0.12	6.05	-0.36	4.42
03/01/2018 23:00	1.77	12.55	0.60	9.43	0.22	6.05	-0.31	4.39
04/01/2018 00:00	1.66	12.54	0.60	9.42	0.21	6.05	-0.29	4.37
04/01/2018 01:00	1.48	12.52	0.49	9.40	0.01	6.04	-0.36	4.34
04/01/2018 02:00	1.54	12.51	0.44	9.39	-0.10	6.02	-0.38	4.31
04/01/2018 03:00	1.57	12.49	0.45	9.37	-0.08	6.00	-0.39	4.28
04/01/2018 04:00	1.38	12.48	0.39	9.35	-0.12	5.98	-0.42	4.25
04/01/2018 05:00	1.48	12.46	0.41	9.33	-0.06	5.95	-0.41	4.22
04/01/2018 06:00	1.53	12.45	0.43	9.31	-0.02	5.92	-0.38	4.19
04/01/2018 07:00	1.57	12.43	0.46	9.30	0.00	5.90	-0.40	4.16
04/01/2018 08:00	1.63	12.42	0.53	9.28	0.13	5.90	-0.33	4.14
04/01/2018 09:00	2.06	12.42	0.84	9.27	0.78	5.90	0.02	4.11
04/01/2018 10:00	2.45	12.41	1.21	9.25	1.33	5.89	0.33	4.09
04/01/2018 11:00	2.81	12.39	1.62	9.24	1.82	5.88	0.65	4.06
04/01/2018 12:00	3.13	12.37	2.02	9.22	2.20	5.85	0.84	4.03
04/01/2018 13:00	3.04	12.36	2.19	9.20	2.02	5.83	0.80	4.01
04/01/2018 14:00	2.67	12.34	2.08	9.18	1.34	5.80	0.62	3.97
04/01/2018 15:00	2.33	12.32	1.82	9.16	0.68	5.76	0.35	3.94
04/01/2018 16:00	1.85	12.31	1.40	9.14	-0.07	5.73	0.00	3.91
04/01/2018 17:00	1.83	12.30	1.15	9.12	-0.16	5.71	-0.07	3.89
04/01/2018 18:00	2.02	12.30	1.09	9.11	0.04	5.72	-0.07	3.88
04/01/2018 19:00	1.99	12.29	0.98	9.10	-0.02	5.73	-0.16	3.86
04/01/2018 20:00	2.00	12.28	0.92	9.09	-0.05	5.73	-0.21	3.83
04/01/2018 21:00	1.87	12.27	0.82	9.08	-0.11	5.72	-0.29	3.81
04/01/2018 22:00	1.60	12.26	0.62	9.07	-0.35	5.71	-0.47	3.79
04/01/2018 23:00	1.66	12.25	0.53	9.05	-0.36	5.69	-0.52	3.77
05/01/2018 00:00	1.75	12.24	0.52	9.04	-0.26	5.68	-0.51	3.75
05/01/2018 01:00	1.57	12.23	0.43	9.03	-0.35	5.67	-0.59	3.73
05/01/2018 02:00	1.54	12.22	0.37	9.02	-0.39	5.66	-0.63	3.71
05/01/2018 03:00	1.67	12.21	0.40	9.01	-0.30	5.65	-0.59	3.69
05/01/2018 04:00	1.76	12.20	0.45	9.00	-0.20	5.64	-0.56	3.67
05/01/2018 05:00	1.73	12.19	0.47	8.99	-0.18	5.63	-0.54	3.65
05/01/2018 06:00	1.84	12.19	0.56	8.98	0.02	5.63	-0.42	3.63
05/01/2018 07:00	1.78	12.18	0.61	8.98	0.09	5.64	-0.38	3.62
05/01/2018 08:00	1.84	12.17	0.68	8.97	0.20	5.63	-0.29	3.60
05/01/2018 09:00	2.28	12.16	0.97	8.96	0.79	5.62	-0.03	3.58
05/01/2018 10:00	2.87	12.17	1.44	8.95	1.65	5.64	0.35	3.57
05/01/2018 11:00	3.48	12.17	2.05	8.95	2.63	5.67	0.82	3.56
05/01/2018 12:00	3.71	12.17	2.54	8.95	3.01	5.70	1.14	3.55
05/01/2018 13:00	3.51	12.16	2.75	8.93	2.58	5.68	1.20	3.52
05/01/2018 14:00	3.20	12.14	2.70	8.92	1.99	5.66	1.09	3.50
05/01/2018 15:00	2.89	12.13	2.49	8.91	1.39	5.62	0.91	3.48
05/01/2018 16:00	2.74	12.12	2.28	8.89	1.12	5.61	0.84	3.46
05/01/2018 17:00	2.79	12.13	2.16	8.89	1.29	5.62	0.91	3.46
05/01/2018 18:00	3.01	12.14	2.18	8.89	1.58	5.65	1.03	3.45
05/01/2018 19:00	3.30	12.15	2.29	8.90	1.87	5.70	1.16	3.45
05/01/2018 20:00	3.57	12.15	2.46	8.90	2.21	5.75	1.33	3.45
05/01/2018 21:00	3.58	12.16	2.52	8.91	2.17	5.77	1.36	3.44
05/01/2018 22:00	3.74	12.16	2.64	8.91	2.27	5.79	1.46	3.43
05/01/2018 23:00	3.93	12.16	2.80	8.92	2.53	5.82	1.61	3.42
06/01/2018 00:00	4.01	12.16	2.91	8.92	2.61	5.84	1.69	3.41
06/01/2018 01:00	3.94	12.16	2.93	8.92	2.43	5.84	1.65	3.40
06/01/2018 02:00	3.84	12.15	2.88	8.93	2.15	5.83	1.57	3.39
06/01/2018 03:00	3.95	12.15	2.92	8.93	2.27	5.84	1.64	3.39
06/01/2018 04:00	3.90	12.15	2.91	8.93	2.20	5.84	1.61	3.38
06/01/2018 05:00	3.68	12.14	2.77	8.93	1.85	5.82	1.45	3.37
06/01/2018 06:00	3.46	12.14	2.59	8.93	1.56	5.81	1.29	3.36
06/01/2018 07:00	3.19	12.13	2.37	8.93	1.30	5.80	1.10	3.36
06/01/2018 08:00	3.11	12.13	2.22	8.93	1.34	5.78	1.07	3.35
06/01/2018 09:00	3.30	12.13	2.31	8.93	1.82	5.78	1.26	3.35
06/01/2018 10:00	3.31	12.12	2.38	8.92	2.07	5.77	1.41	3.34
06/01/2018 11:00	3.81	12.09	2.78	8.91	2.82	5.72	1.83	3.32
06/01/2018 12:00	4.71	12.09	3.60	8.91	4.20	5.70	2.51	3.32
06/01/2018 13:00	5.53	12.12	4.40	8.92	5.37	5.73	2.99	3.34
06/01/2018 14:00	6.74	12.15	5.45	8.95	7.02	5.84	3.71	3.35
06/01/2018 15:00	6.83	12.15	6.23	8.96	7.56	5.88	3.70	3.35
06/01/2018 16:00	4.07	12.12	4.78	8.96	2.19	5.84	1.71	3.33
06/01/2018 17:00	3.48	12.10	3.86	8.95	0.52	5.77	1.29	3.32
06/01/2018 18:00	3.39	12.09	3.29	8.94	0.72	5.73	1.26	3.32
06/01/2018 19:00	3.22	12.09	2.81	8.94	0.91	5.71	1.10	3.32
06/01/2018 20:00	3.02	12.09	2.38	8.94	0.89	5.70	0.91	3.31
06/01/2018 21:00	2.95	12.09	2.07	8.95	0.78	5.69	0.77	3.31
06/01/2018 22:00	3.09	12.09	1.96	8.95	0.93	5.68	0.77	3.31
06/01/2018 23:00	2.88	12.09	1.79	8.95	0.87	5.68	0.68	3.32
07/01/2018 00:00	2.72	12.09	1.59	8.96	0.67	5.68	0.57	3.32
07/01/2018 01:00	2.76	12.09	1.56	8.97	0.78	5.67	0.58	3.32
07/01/2018 02:00	2.54	12.09	1.42	8.97	0.68	5.67	0.51	3.32
07/01/2018 03:00	2.85	12.09	1.51	8.98	0.92	5.65	0.61	3.32
07/01/2018 04:00	2.95	12.10	1.60	8.99	1.12	5.66	0.66	3.32
07/01/2018 05:00	3.02	12.10	1.68	9.00	1.22	5.67	0.73	3.33
07/01/2018 06:00	3.29	12.11	1.86	9.01	1.55	5.69	0.86	3.33
07/01/2018 07:00	2.94	12.10	1.76	9.02	1.16	5.69	0.70	3.33
07/01/2018 08:00	2.86	12.10	1.73	9.02	1.11	5.68	0.70	3.33
07/01/2018 09:00	3.30	12.10	2.01	9.03	1.82	5.68	0.99	3.33
07/01/2018 10:00	3.66	12.11	2.38	9.04	2.46	5.69	1.28	3.33
07/01/2018 11:00	3.89	12.11	2.71	9.04	2.82	5.69	1.51	3.33
07/01/2018 12:00	4.06	12.11	3.00	9.05	3.05	5.70	1.67	3.33
07/01/2018 13:00	4.04	12.11	3.12	9.05	2.92	5.71	1.68	3.33
07/01/2018 14:00	3.82	12.11	3.06	9.05	2.51	5.71	1.54	3.33
07/01/2018 15:00	3.32	12.10	2.71	9.05	1.61	5.70	1.18	3.33
07/01/2018 16:00	3.02	12.10	2.34	9.05	0.92	5.67	0.86	3.32
07/01/2018 17:00	2.75	12.09	2.00	9.05	0.54	5.65	0.63	3.31
07/01/2018 18:00	2.45	12.08	1.64	9.04	0.18	5.62	0.38	3.31
07/01/2018 19:00	2.32	12.07	1.37	9.03	-0.12	5.58	0.16	3.30
07/01/2018 20:00	2.03	12.06	1.08	9.03	-0.38	5.55	-0.09	3.29
07/01/2018 21:00	2.06	12.06	0.92	9.02	-0.25	5.53	-0.10	3.29
07/01/2018 22:00	2.25	12.06	0.94	9.02	0.02	5.52	-0.08	3.28
07/01/2018 23:00	1.78	12.05	0.65	9.01	-0.63	5.49	-0.48	3.27
08/01/2018 00:00	1.66	12.03	0.44	9.00	-0.95	5.45	-0.70	3.26
08/01/2018 01:00	1.58	12.02	0.28	8.98	-1.05	5.42	-0.84	3.25
08/01/2018 02:00	1.45	12.02	0.13	8.97	-1.14	5.39	-0.98	3.23
08/01/2018 03:00	1.22	12.01	-0.06	8.96	-1.29	5.36	-1.17	3.22
08/01/2018 04:00	0.88	12.00	-0.32	8.94	-1.51	5.33	-1.39	3.21
08/01/2018 05:00	0.70	11.99	-0.53	8.93	-1.61	5.31	-1.53	3.19
08/01/2018 06:00	0.71	11.98	-0.62	8.92	-1.50	5.29	-1.54	3.18
08/01/2018 07:00	0.69	11.97	-0.66	8.90	-1.42	5.28	-1.55	3.17
08/01/2018 08:00	0.74	11.97	-0.63	8.89	-1.21	5.27	-1.48	3.15
08/01/2018 09:00	1.16	11.96	-0.33	8.88	-0.51	5.26	-1.18	3.14
08/01/2018 10:00	1.86	11.95	0.27	8.86	0.59	5.24	-0.68	3.12
08/01/2018 11:00	2.36	11.96	0.83	8.86	1.28	5.26	-0.27	3.12
08/01/2018 12:00	2.93	11.98	1.45	8.86	2.05	5.31	0.20	3.12
08/01/2018 13:00	3.22	11.99	1.94	8.86	2.42	5.37	0.50	3.12
08/01/2018 14:00	2.88	11.99	2.01	8.85	1.78	5.40	0.41	3.11
08/01/2018 15:00	2.55	11.98	1.84	8.84	0.99	5.41	0.22	3.09
08/01/2018 16:00	2.69	11.98	1.83	8.84	0.94	5.42	0.28	3.08
08/01/2018 17:00	2.78	11.99	1.83	8.83	1.03	5.43	0.34	3.08
08/01/2018 18:00	2.74	11.98	1.77	8.82	0.88	5.43	0.28	3.06
08/01/2018 19:00	2.63	11.98	1.67	8.81	0.67	5.43	0.20	3.05
08/01/2018 20:00	2.60	11.97	1.59	8.80	0.58	5.42	0.17	3.03
08/01/2018 21:00	2.74	11.97	1.62	8.79	0.77	5.42	0.27	3.02
08/01/2018 22:00	2.83	11.98	1.67	8.78	1.02	5.44	0.36	3.02
08/01/2018 23:00	2.71	11.97	1.61	8.77	0.82	5.45	0.30	3.01
09/01/2018 00:00	2.76	11.97	1.64	8.77	0.94	5.45	0.39	3.00
09/01/2018 01:00	2.81	11.97	1.67	8.76	1.08	5.46	0.45	2.99
09/01/2018 02:00	2.97	11.97	1.76	8.76	1.29	5.47	0.53	2.98
09/01/2018 03:00	2.94	11.97	1.78	8.75	1.29	5.47	0.55	2.97
09/01/2018 04:00	2.85	11.97	1.74	8.74	1.10	5.47	0.46	2.96
09/01/2018 05:00	2.81	11.97	1.65	8.74	0.83	5.47	0.35	2.94
09/01/2018 06:00	2.88	11.96	1.69	8.73	1.05	5.46	0.48	2.93
09/01/2018 07:00	2.92	11.96	1.73	8.73	1.21	5.46	0.57	2.92
09/01/2018 08:00	3.32	11.98	2.05	8.73	1.98	5.49	0.95	2.92
09/01/2018 09:00	3.72	11.99	2.46	8.73	2.70	5.54	1.34	2.92
09/01/2018 10:00	4.59	12.00	3.18	8.74	3.97	5.59	2.04	2.92
09/01/2018 11:00	5.38	12.02	4.06	8.75	5.26	5.65	2.76	2.92
09/01/2018 12:00	5.46	12.04	4.49	8.76	5.21	5.71	2.99	2.92
09/01/2018 13:00	5.59	12.05	4.83	8.78	5.26	5.77	3.22	2.92
09/01/2018 14:00	5.41	12.06	4.87	8.79	4.81	5.82	3.22	2.93
09/01/2018 15:00	5.19	12.07	4.77	8.80	4.27	5.84	3.11	2.93
09/01/2018 16:00	4.90	12.07	4.54	8.81	3.73	5.85	2.96	2.93
09/01/2018 17:00	4.64	12.07	4.27	8.82	3.36	5.86	2.84	2.93
09/01/2018 18:00	4.53	12.08	4.06	8.82	3.20	5.87	2.77	2.93
09/01/2018 19:00	4.41	12.08	3.87	8.83	3.02	5.87	2.66	2.94
09/01/2018 20:00	4.34	12.07	3.69	8.84	2.81	5.86	2.54	2.94
09/01/2018 21:00	4.38	12.07	3.61	8.84	2.80	5.85	2.51	2.94
09/01/2018 22:00	4.39	12.07	3.54	8.85	2.73	5.83	2.46	2.95
09/01/2018 23:00	4.35	12.07	3.47	8.85	2.66	5.82	2.38	2.96
10/01/2018 00:00	4.23	12.06	3.36	8.86	2.51	5.81	2.27	2.96
10/01/2018 01:00	4.06	12.06	3.21	8.87	2.34	5.79	2.13	2.97
10/01/2018 02:00	3.97	12.06	3.08	8.87	2.21	5.78	2.03	2.98
10/01/2018 03:00	4.04	12.06	3.03	8.88	2.23	5.78	2.03	2.98
10/01/2018 04:00	3.96	12.06	2.96	8.89	2.19	5.77	1.97	2.99
10/01/2018 05:00	3.80	12.07	2.86	8.90	2.10	5.77	1.89	3.00
10/01/2018 06:00	3.78	12.07	2.81	8.91	2.12	5.77	1.84	3.01
10/01/2018 07:00	3.66	12.07	2.70	8.92	1.97	5.77	1.73	3.02
10/01/2018 08:00	3.54	12.07	2.57	8.93	1.78	5.76	1.68	3.02
10/01/2018 09:00	3.76	12.06	2.66	8.93	2.08	5.73	1.85	3.02
10/01/2018 10:00	4.28	12.06	3.05	8.93	2.92	5.71	2.18	3.02
10/01/2018 11:00	4.67	12.07	3.52	8.94	3.63	5.71	2.50	3.03
10/01/2018 12:00	4.91	12.07	3.93	8.95	3.98	5.71	2.75	3.04
10/01/2018 13:00	5.02	12.09	4.22	8.97	4.06	5.74	2.86	3.06
10/01/2018 14:00	4.92	12.10	4.29	8.98	3.78	5.76	2.81	3.07
10/01/2018 15:00	4.61	12.11	4.12	8.99	3.11	5.79	2.55	3.09
10/01/2018 16:00	4.21	12.11	3.78	9.00	2.36	5.79	2.23	3.09
10/01/2018 17:00	3.97	12.11	3.44	9.01	1.96	5.79	2.01	3.10
10/01/2018 18:00	3.89	12.12	3.20	9.02	1.86	5.79	1.90	3.11
10/01/2018 19:00	3.75	12.12	2.96	9.03	1.71	5.79	1.75	3.12
10/01/2018 20:00	3.72	12.12	2.79	9.04	1.57	5.78	1.63	3.13
10/01/2018 21:00	3.74	12.12	2.69	9.05	1.59	5.76	1.56	3.14
10/01/2018 22:00	3.74	12.13	2.62	9.05	1.66	5.75	1.48	3.15
10/01/2018 23:00	3.71	12.13	2.55	9.06	1.69	5.74	1.41	3.16
11/01/2018 00:00	3.67	12.14	2.48	9.07	1.68	5.73	1.34	3.17
11/01/2018 01:00	3.51	12.14	2.35	9.08	1.51	5.73	1.19	3.18
11/01/2018 02:00	3.39	12.14	2.21	9.08	1.30	5.71	1.04	3.18
11/01/2018 03:00	3.35	12.15	2.12	9.09	1.29	5.70	1.01	3.19
11/01/2018 04:00	3.21	12.15	2.03	9.09	1.28	5.69	0.96	3.20
11/01/2018 05:00	2.85	12.15	1.80	9.10	0.96	5.67	0.77	3.21
11/01/2018 06:00	2.68	12.14	1.59	9.10	0.65	5.65	0.64	3.21
11/01/2018 07:00	2.67	12.14	1.48	9.10	0.56	5.63	0.58	3.21
11/01/2018 08:00	2.71	12.14	1.44	9.11	0.62	5.61	0.57	3.22
11/01/2018 09:00	3.20	12.14	1.71	9.11	1.35	5.60	0.85	3.22
11/01/2018 10:00	3.83	12.15	2.22	9.12	2.41	5.61	1.28	3.23
11/01/2018 11:00	4.26	12.17	2.77	9.13	3.18	5.64	1.67	3.24
11/01/2018 12:00	4.51	12.17	3.22	9.14	3.57	5.67	1.89	3.25
11/01/2018 13:00	4.26	12.17	3.34	9.14	3.17	5.68	1.83	3.25
11/01/2018 14:00	3.76	12.16	3.12	9.14	2.31	5.65	1.53	3.25
11/01/2018 15:00	3.24	12.14	2.73	9.13	1.42	5.60	1.18	3.24
11/01/2018 16:00	2.84	12.14	2.30	9.12	0.66	5.58	0.86	3.25
11/01/2018 17:00	2.73	12.14	2.01	9.12	0.37	5.56	0.66	3.25
11/01/2018 18:00	2.51	12.13	1.70	9.11	0.06	5.54	0.41	3.24
11/01/2018 19:00	2.52	12.13	1.52	9.11	0.04	5.52	0.32	3.24
11/01/2018 20:00	2.38	12.13	1.36	9.10	0.04	5.51	0.22	3.24
11/01/2018 21:00	2.22	12.12	1.17	9.10	0.00	5.50	0.11	3.24
11/01/2018 22:00	2.20	12.12	1.07	9.09	0.01	5.49	0.04	3.24
11/01/2018 23:00	2.16	12.12	0.96	9.09	0.00	5.48	-0.02	3.23
12/01/2018 00:00	2.37	12.12	1.02	9.08	0.25	5.48	0.07	3.24
12/01/2018 01:00	2.47	12.12	1.08	9.08	0.40	5.48	0.10	3.24
12/01/2018 02:00	2.55	12.12	1.13	9.08	0.44	5.48	0.08	3.23
12/01/2018 03:00	2.46	12.11	1.10	9.07	0.26	5.47	-0.01	3.23
12/01/2018 04:00	2.37	12.10	1.04	9.06	0.08	5.45	-0.11	3.22
12/01/2018 05:00	2.28	12.10	0.97	9.06	-0.08	5.43	-0.20	3.22
12/01/2018 06:00	2.15	12.09	0.89	9.05	-0.17	5.41	-0.28	3.21
12/01/2018 07:00	2.04	12.08	0.80	9.04	-0.23	5.40	-0.35	3.20
12/01/2018 08:00	1.99	12.08	0.74	9.02	-0.21	5.38	-0.41	3.19
12/01/2018 09:00	2.08	12.07	0.79	9.01	0.10	5.37	-0.34	3.18
12/01/2018 10:00	2.44	12.06	1.07	9.00	0.79	5.36	-0.10	3.17
12/01/2018 11:00	2.86	12.06	1.42	8.99	1.44	5.36	0.14	3.16
12/01/2018 12:00	3.35	12.06	1.85	8.99	2.17	5.37	0.45	3.16
12/01/2018 13:00	3.28	12.06	2.02	8.98	1.97	5.37	0.43	3.15
12/01/2018 14:00	3.02	12.05	1.97	8.97	1.43	5.37	0.27	3.14
12/01/2018 15:00	2.43	12.04	1.63	8.95	0.33	5.36	-0.14	3.12
12/01/2018 16:00	1.82	12.03	1.15	8.94	-0.72	5.33	-0.54	3.10
12/01/2018 17:00	1.63	12.02	0.81	8.92	-1.05	5.30	-0.70	3.09
12/01/2018 18:00	1.69	12.01	0.65	8.90	-0.95	5.28	-0.74	3.07
12/01/2018 19:00	1.40	12.00	0.40	8.89	-1.15	5.27	-0.95	3.06
12/01/2018 20:00	1.05	11.99	0.09	8.87	-1.44	5.24	-1.17	3.04
12/01/2018 21:00	1.18	11.98	-0.02	8.85	-1.29	5.22	-1.20	3.02
12/01/2018 22:00	1.09	11.97	-0.16	8.84	-1.30	5.21	-1.31	3.01
12/01/2018 23:00	1.12	11.97	-0.23	8.82	-1.30	5.21	-1.35	2.99
13/01/2018 00:00	1.14	11.96	-0.26	8.81	-1.30	5.20	-1.40	2.97
13/01/2018 01:00	0.91	11.95	-0.41	8.79	-1.60	5.18	-1.59	2.95
13/01/2018 02:00	0.86	11.94	-0.50	8.77	-1.68	5.16	-1.66	2.93
13/01/2018 03:00	0.91	11.93	-0.52	8.75	-1.57	5.15	-1.66	2.91
13/01/2018 04:00	0.92	11.93	-0.52	8.74	-1.47	5.14	-1.66	2.89
13/01/2018 05:00	0.88	11.93	-0.54	8.72	-1.37	5.14	-1.66	2.88
13/01/2018 06:00	0.73	11.92	-0.62	8.70	-1.40	5.14	-1.74	2.86
13/01/2018 07:00	0.71	11.92	-0.68	8.69	-1.43	5.13	-1.78	2.84
13/01/2018 08:00	1.14	11.91	-0.49	8.67	-0.90	5.13	-1.54	2.82
13/01/2018 09:00	2.99	11.92	0.66	8.66	1.86	5.16	-0.34	2.82
13/01/2018 10:00	7.62	11.96	4.10	8.67	9.39	5.26	2.84	2.84
13/01/2018 11:00	13.45	12.01	9.49	8.69	18.79	5.42	7.09	2.86
13/01/2018 12:00	18.27	12.05	15.28	8.72	26.66	5.58	10.93	2.88
13/01/2018 13:00	18.71	12.05	18.58	8.73	26.80	5.66	11.90	2.87
13/01/2018 14:00	14.69	12.04	17.72	8.73	18.33	5.67	9.83	2.86
13/01/2018 15:00	10.31	12.03	14.66	8.72	9.92	5.65	7.09	2.84
13/01/2018 16:00	6.56	12.01	10.93	8.71	3.08	5.59	4.48	2.82
13/01/2018 17:00	5.55	12.01	8.51	8.70	1.38	5.57	3.71	2.81
13/01/2018 18:00	5.27	12.02	6.92	8.70	1.78	5.58	3.42	2.81
13/01/2018 19:00	4.66	12.02	5.52	8.70	1.43	5.58	2.72	2.81
13/01/2018 20:00	4.23	12.02	4.42	8.70	1.11	5.58	2.22	2.81
13/01/2018 21:00	4.38	12.03	3.85	8.72	1.72	5.60	2.24	2.82
13/01/2018 22:00	4.59	12.04	3.61	8.73	2.17	5.62	2.27	2.83
13/01/2018 23:00	4.48	12.05	3.36	8.75	2.24	5.65	2.14	2.84
14/01/2018 00:00	4.36	12.06	3.14	8.77	2.20	5.66	2.01	2.85
14/01/2018 01:00	4.37	12.07	3.01	8.79	2.16	5.67	1.93	2.87
14/01/2018 02:00	4.21	12.07	2.86	8.80	2.03	5.67	1.79	2.88
14/01/2018 03:00	3.95	12.07	2.62	8.82	1.62	5.66	1.52	2.89
14/01/2018 04:00	3.42	12.06	2.21	8.82	0.80	5.62	1.02	2.89
14/01/2018 05:00	3.05	12.05	1.80	8.83	0.32	5.58	0.66	2.90
14/01/2018 06:00	3.27	12.05	1.73	8.84	0.62	5.55	0.76	2.91
14/01/2018 07:00	3.19	12.05	1.62	8.85	0.59	5.53	0.61	2.92
14/01/2018 08:00	4.50	12.05	2.29	8.86	2.47	5.51	1.29	2.93
14/01/2018 09:00	6.92	12.08	4.28	8.89	7.22	5.57	2.99	2.96
14/01/2018 10:00	8.91	12.11	6.40	8.92	9.86	5.65	4.60	2.98
14/01/2018 11:00	12.59	12.15	10.12	8.95	15.73	5.75	7.47	3.02
14/01/2018 12:00	11.72	12.17	11.30	8.99	14.48	5.83	7.28	3.04
14/01/2018 13:00	8.62	12.17	9.97	9.00	8.58	5.85	5.43	3.05
14/01/2018 14:00	6.99	12.16	8.43	9.02	5.26	5.83	4.46	3.06
14/01/2018 15:00	6.06	12.17	7.14	9.03	3.72	5.83	3.79	3.07
14/01/2018 16:00	5.28	12.17	5.91	9.04	2.63	5.82	3.14	3.08
14/01/2018 17:00	5.05	12.17	5.09	9.06	2.34	5.80	2.86	3.09
14/01/2018 18:00	4.86	12.18	4.47	9.07	2.27	5.79	2.63	3.11
14/01/2018 19:00	4.71	12.18	4.00	9.08	2.14	5.78	2.41	3.12
14/01/2018 20:00	4.67	12.19	3.70	9.09	2.27	5.78	2.34	3.14
14/01/2018 21:00	4.70	12.21	3.54	9.11	2.57	5.78	2.36	3.16
14/01/2018 22:00	4.63	12.22	3.39	9.13	2.56	5.78	2.24	3.18
14/01/2018 23:00	4.49	12.23	3.20	9.14	2.31	5.77	2.05	3.19
15/01/2018 00:00	4.37	12.23	3.06	9.16	2.25	5.77	1.94	3.21
15/01/2018 01:00	4.22	12.24	2.90	9.17	2.12	5.76	1.81	3.22
15/01/2018 02:00	4.20	12.25	2.81	9.19	2.11	5.75	1.76	3.24
15/01/2018 03:00	4.22	12.26	2.77	9.20	2.18	5.75	1.75	3.26
15/01/2018 04:00	4.28	12.27	2.77	9.21	2.25	5.75	1.75	3.28
15/01/2018 05:00	4.34	12.28	2.82	9.23	2.39	5.76	1.80	3.30
15/01/2018 06:00	4.42	12.30	2.93	9.25	2.66	5.78	1.92	3.32
15/01/2018 07:00	4.00	12.30	2.74	9.26	2.11	5.79	1.59	3.33
15/01/2018 08:00	3.87	12.30	2.53	9.27	1.60	5.76	1.33	3.34
15/01/2018 09:00	4.85	12.32	3.10	9.29	3.31	5.78	2.13	3.36
15/01/2018 10:00	6.42	12.35	4.31	9.31	5.94	5.85	3.33	3.40
15/01/2018 11:00	7.54	12.39	5.61	9.35	7.84	5.96	4.39	3.43
15/01/2018 12:00	7.81	12.41	6.50	9.38	8.04	6.02	4.98	3.46
15/01/2018 13:00	7.70	12.42	6.91	9.40	7.70	6.05	5.09	3.48
15/01/2018 14:00	7.16	12.44	6.77	9.43	6.57	6.10	4.76	3.51
15/01/2018 15:00	6.75	12.47	6.49	9.46	5.70	6.16	4.54	3.54
15/01/2018 16:00	6.38	12.48	6.12	9.48	4.95	6.19	4.32	3.56
15/01/2018 17:00	6.30	12.49	5.89	9.50	4.78	6.20	4.30	3.58
15/01/2018 18:00	6.26	12.50	5.72	9.51	4.74	6.22	4.27	3.60
15/01/2018 19:00	6.21	12.51	5.57	9.53	4.67	6.23	4.22	3.62
15/01/2018 20:00	6.24	12.52	5.49	9.55	4.72	6.24	4.24	3.65
15/01/2018 21:00	6.33	12.54	5.49	9.57	4.90	6.27	4.31	3.67
15/01/2018 22:00	6.36	12.56	5.48	9.59	4.95	6.30	4.32	3.70
15/01/2018 23:00	6.38	12.58	5.49	9.61	5.03	6.34	4.37	3.73
16/01/2018 00:00	6.34	12.60	5.48	9.63	5.08	6.38	4.42	3.76
16/01/2018 01:00	6.36	12.62	5.49	9.65	5.12	6.42	4.46	3.79
16/01/2018 02:00	6.45	12.64	5.54	9.68	5.22	6.47	4.54	3.82
16/01/2018 03:00	6.59	12.66	5.62	9.70	5.35	6.51	4.62	3.85
16/01/2018 04:00	6.72	12.68	5.73	9.72	5.53	6.56	4.73	3.88
16/01/2018 05:00	6.81	12.70	5.85	9.75	5.69	6.61	4.87	3.91
16/01/2018 06:00	6.89	12.73	5.97	9.78	5.86	6.67	5.02	3.94
16/01/2018 07:00	7.00	12.77	6.08	9.81	5.98	6.73	5.14	3.98
16/01/2018 08:00	7.16	12.79	6.25	9.84	6.23	6.79	5.34	4.01
16/01/2018 09:00	7.64	12.82	6.64	9.87	6.94	6.86	5.73	4.05
16/01/2018 10:00	8.18	12.84	7.13	9.91	7.76	6.93	6.19	4.09
16/01/2018 11:00	8.64	12.87	7.66	9.94	8.41	7.00	6.67	4.13
16/01/2018 12:00	9.06	12.89	8.21	9.97	9.03	7.07	7.06	4.17
16/01/2018 13:00	9.17	12.91	8.58	10.00	9.11	7.12	7.27	4.21
16/01/2018 14:00	9.08	12.94	8.74	10.04	8.80	7.17	7.31	4.25
16/01/2018 15:00	8.80	12.96	8.65	10.07	8.20	7.24	7.18	4.30
16/01/2018 16:00	8.51	12.98	8.42	10.10	7.59	7.28	7.00	4.34
16/01/2018 17:00	8.50	13.01	8.28	10.13	7.50	7.34	6.92	4.38
16/01/2018 18:00	8.52	13.03	8.19	10.17	7.58	7.39	6.92	4.42
16/01/2018 19:00	8.55	13.05	8.12	10.20	7.61	7.45	6.94	4.46
16/01/2018 20:00	8.60	13.08	8.10	10.23	7.71	7.51	7.02	4.51
16/01/2018 21:00	8.64	13.11	8.10	10.27	7.79	7.57	7.12	4.56
16/01/2018 22:00	8.73	13.14	8.14	10.31	7.90	7.64	7.22	4.61
16/01/2018 23:00	8.80	13.17	8.20	10.35	8.04	7.72	7.38	4.66
17/01/2018 00:00	8.83	13.20	8.27	10.39	8.14	7.80	7.50	4.71
17/01/2018 01:00	8.76	13.23	8.23	10.42	7.95	7.86	7.40	4.76
17/01/2018 02:00	8.75	13.25	8.19	10.46	7.79	7.90	7.32	4.81
17/01/2018 03:00	8.69	13.27	8.14	10.49	7.72	7.95	7.28	4.86
17/01/2018 04:00	8.61	13.30	8.07	10.53	7.65	8.00	7.25	4.91
17/01/2018 05:00	8.65	13.32	8.04	10.56	7.60	8.04	7.21	4.95
17/01/2018 06:00	8.70	13.34	8.05	10.59	7.65	8.09	7.23	5.00
17/01/2018 07:00	8.72	13.37	8.05	10.63	7.66	8.14	7.22	5.05
17/01/2018 08:00	8.91	13.39	8.16	10.66	7.92	8.18	7.35	5.10
17/01/2018 09:00	9.34	13.42	8.48	10.70	8.61	8.25	7.66	5.15
17/01/2018 10:00	9.73	13.45	8.87	10.74	9.24	8.31	8.00	5.21
17/01/2018 11:00	10.17	13.48	9.33	10.78	9.88	8.38	8.43	5.26
17/01/2018 12:00	10.49	13.50	9.80	10.81	10.40	8.43	8.79	5.31
17/01/2018 13:00	10.38	13.51	10.01	10.83	10.14	8.44	8.86	5.35
17/01/2018 14:00	9.98	13.51	9.96	10.85	9.47	8.41	8.74	5.39
17/01/2018 15:00	9.48	13.51	9.60	10.87	8.73	8.38	8.51	5.43
17/01/2018 16:00	9.26	13.52	9.25	10.88	8.43	8.37	8.38	5.47
17/01/2018 17:00	9.12	13.54	8.98	10.91	8.19	8.37	8.17	5.51
17/01/2018 18:00	8.84	13.57	8.64	10.95	7.77	8.44	7.80	5.56
17/01/2018 19:00	8.12	13.60	7.99	10.98	6.59	8.50	6.99	5.60
17/01/2018 20:00	7.15	13.61	7.06	11.01	5.11	8.53	5.92	5.64
17/01/2018 21:00	6.24	13.60	6.03	11.02	3.18	8.51	4.80	5.66
17/01/2018 22:00	5.17	13.58	4.86	11.03	1.71	8.45	3.61	5.68
17/01/2018 23:00	4.23	13.57	3.70	11.03	0.84	8.39	2.57	5.70
18/01/2018 00:00	3.75	13.56	2.80	11.02	0.01	8.33	1.83	5.72
18/01/2018 01:00	3.33	13.55	2.05	11.02	-0.65	8.26	1.21	5.73
18/01/2018 02:00	3.02	13.54	1.53	11.01	-0.53	8.21	0.84	5.74
18/01/2018 03:00	2.79	13.54	1.12	11.00	-0.63	8.16	0.48	5.75
18/01/2018 04:00	2.39	13.53	0.70	11.00	-0.94	8.12	0.03	5.75
18/01/2018 05:00	2.53	13.53	0.54	10.99	-0.76	8.11	-0.07	5.76
18/01/2018 06:00	3.00	13.55	0.67	11.00	-0.20	8.14	0.06	5.78
18/01/2018 07:00	3.00	13.55	0.72	11.00	-0.05	8.16	0.02	5.79
18/01/2018 08:00	3.67	13.55	1.16	11.00	1.02	8.14	0.50	5.79
18/01/2018 09:00	5.47	13.56	2.56	11.01	4.20	8.16	1.82	5.80
18/01/2018 10:00	7.40	13.59	4.44	11.03	7.34	8.21	3.44	5.81
18/01/2018 11:00	11.52	13.65	7.98	11.07	13.67	8.36	6.72	5.85
18/01/2018 12:00	14.65	13.71	11.85	11.12	19.35	8.53	9.37	5.89
18/01/2018 13:00	13.13	13.73	12.70	11.15	16.31	8.65	8.77	5.91
18/01/2018 14:00	11.58	13.71	12.37	11.16	12.73	8.63	8.02	5.92
18/01/2018 15:00	9.50	13.69	10.94	11.16	8.93	8.58	6.67	5.92
18/01/2018 16:00	7.07	13.67	8.80	11.15	4.70	8.51	4.80	5.91
18/01/2018 17:00	5.11	13.63	6.45	11.13	1.90	8.39	3.20	5.90
18/01/2018 18:00	3.81	13.60	4.45	11.11	0.32	8.26	2.02	5.88
18/01/2018 19:00	3.05	13.56	3.01	11.07	-1.22	8.12	1.04	5.84
18/01/2018 20:00	2.35	13.53	1.77	11.04	-2.15	7.99	0.12	5.79
18/01/2018 21:00	1.90	13.51	0.84	11.00	-2.54	7.90	-0.55	5.76
18/01/2018 22:00	1.49	13.49	0.08	10.97	-2.66	7.82	-1.13	5.73
18/01/2018 23:00	1.10	13.47	-0.55	10.95	-2.93	7.76	-1.66	5.71
19/01/2018 00:00	0.70	13.46	-1.08	10.92	-3.07	7.72	-2.11	5.69
19/01/2018 01:00	0.50	13.45	-1.43	10.90	-3.01	7.68	-2.38	5.67
19/01/2018 02:00	0.42	13.43	-1.66	10.88	-2.97	7.65	-2.55	5.65
19/01/2018 03:00	0.87	13.43	-1.45	10.86	-2.06	7.63	-2.10	5.64
19/01/2018 04:00	1.62	13.43	-0.84	10.85	-0.65	7.63	-1.34	5.63
19/01/2018 05:00	1.89	13.42	-0.42	10.83	-0.24	7.63	-1.11	5.61
19/01/2018 06:00	1.92	13.41	-0.12	10.82	-0.09	7.61	-0.94	5.60
19/01/2018 07:00	1.94	13.40	0.10	10.80	-0.01	7.59	-0.79	5.58
19/01/2018 08:00	2.58	13.39	0.55	10.78	0.74	7.57	-0.39	5.56
19/01/2018 09:00	4.99	13.39	2.20	10.77	4.23	7.58	1.27	5.55
19/01/2018 10:00	8.96	13.40	5.67	10.77	10.76	7.63	4.30	5.55
19/01/2018 11:00	10.62	13.42	8.42	10.77	13.19	7.69	6.00	5.56
19/01/2018 12:00	12.28	13.46	10.71	10.79	15.37	7.81	7.47	5.58
19/01/2018 13:00	13.06	13.48	12.66	10.81	16.98	7.92	8.48	5.58
19/01/2018 14:00	9.82	13.47	11.49	10.81	10.85	7.94	6.65	5.57
19/01/2018 15:00	7.73	13.43	9.85	10.79	6.48	7.87	5.29	5.55
19/01/2018 16:00	6.00	13.39	7.99	10.76	3.50	7.75	4.06	5.51
19/01/2018 17:00	4.35	13.35	5.91	10.72	1.41	7.62	2.70	5.47
19/01/2018 18:00	3.00	13.31	3.89	10.68	-0.36	7.48	1.35	5.44
19/01/2018 19:00	2.68	13.27	2.69	10.64	-0.87	7.36	0.85	5.41
19/01/2018 20:00	2.81	13.27	2.11	10.61	-0.28	7.30	0.87	5.39
19/01/2018 21:00	2.94	13.26	1.86	10.58	0.38	7.28	0.96	5.38
19/01/2018 22:00	3.01	13.25	1.75	10.56	0.78	7.25	0.97	5.36
19/01/2018 23:00	3.01	13.24	1.69	10.54	0.96	7.23	0.95	5.35
20/01/2018 00:00	2.94	13.22	1.61	10.52	0.92	7.20	0.88	5.32
20/01/2018 01:00	2.96	13.21	1.62	10.50	1.07	7.17	0.94	5.31
20/01/2018 02:00	3.00	13.20	1.69	10.48	1.24	7.15	1.00	5.29
20/01/2018 03:00	2.87	13.18	1.65	10.46	1.09	7.12	0.92	5.27
20/01/2018 04:00	2.97	13.17	1.68	10.44	1.14	7.09	0.95	5.26
20/01/2018 05:00	3.19	13.17	1.83	10.43	1.43	7.08	1.08	5.25
20/01/2018 06:00	3.39	13.17	2.02	10.42	1.75	7.11	1.27	5.25
20/01/2018 07:00	3.80	13.18	2.34	10.42	2.33	7.15	1.52	5.25
20/01/2018 08:00	4.01	13.19	2.59	10.42	2.61	7.19	1.66	5.25
20/01/2018 09:00	4.48	13.19	2.98	10.42	3.22	7.22	2.05	5.25
20/01/2018 10:00	5.22	13.19	3.67	10.42	4.42	7.24	2.70	5.23
20/01/2018 11:00	5.79	13.19	4.38	10.42	5.35	7.26	3.20	5.23
20/01/2018 12:00	6.24	13.20	5.02	10.42	5.97	7.29	3.61	5.22
20/01/2018 13:00	6.43	13.20	5.47	10.42	6.12	7.32	3.86	5.22
20/01/2018 14:00	6.35	13.20	5.66	10.42	5.81	7.34	3.91	5.21
20/01/2018 15:00	6.02	13.20	5.55	10.42	5.06	7.33	3.74	5.20
20/01/2018 16:00	5.70	13.19	5.30	10.41	4.33	7.32	3.55	5.19
20/01/2018 17:00	5.41	13.18	5.01	10.40	3.94	7.30	3.37	5.18
20/01/2018 18:00	5.24	13.17	4.73	10.40	3.78	7.28	3.31	5.17
20/01/2018 19:00	5.35	13.17	4.65	10.39	3.93	7.28	3.38	5.16
20/01/2018 20:00	5.09	13.17	4.44	10.39	3.68	7.28	3.27	5.16
20/01/2018 21:00	5.08	13.17	4.33	10.38	3.67	7.28	3.28	5.15
20/01/2018 22:00	5.31	13.17	4.39	10.38	3.91	7.28	3.37	5.15
20/01/2018 23:00	5.48	13.17	4.51	10.37	4.21	7.29	3.53	5.14
21/01/2018 00:00	5.51	13.18	4.57	10.38	4.30	7.31	3.61	5.14
21/01/2018 01:00	5.44	13.18	4.57	10.38	4.19	7.33	3.61	5.14
21/01/2018 02:00	5.46	13.18	4.60	10.39	4.25	7.34	3.69	5.14
21/01/2018 03:00	5.49	13.18	4.63	10.40	4.26	7.35	3.73	5.14
21/01/2018 04:00	5.50	13.18	4.65	10.40	4.26	7.36	3.73	5.14
21/01/2018 05:00	5.55	13.18	4.68	10.40	4.28	7.37	3.77	5.14
21/01/2018 06:00	5.69	13.19	4.78	10.40	4.48	7.38	3.89	5.14
21/01/2018 07:00	5.65	13.19	4.81	10.41	4.47	7.39	3.89	5.14
21/01/2018 08:00	5.68	13.19	4.87	10.41	4.56	7.41	3.93	5.14
21/01/2018 09:00	6.46	13.21	5.34	10.42	5.67	7.45	4.49	5.15
21/01/2018 10:00	7.95	13.24	6.45	10.44	7.98	7.52	5.50	5.17
21/01/2018 11:00	9.92	13.27	8.19	10.46	10.90	7.61	7.13	5.19
21/01/2018 12:00	13.87	13.30	11.66	10.49	16.60	7.73	10.23	5.22
21/01/2018 13:00	17.37	13.32	15.84	10.52	21.83	7.82	13.18	5.24
21/01/2018 14:00	16.65	13.33	17.27	10.54	20.55	7.87	13.08	5.26
21/01/2018 15:00	12.94	13.33	15.47	10.55	13.83	7.87	10.77	5.27
21/01/2018 16:00	9.75	13.30	12.72	10.55	8.30	7.82	8.46	5.28
21/01/2018 17:00	7.76	13.29	10.11	10.54	5.30	7.75	6.72	5.28
21/01/2018 18:00	6.13	13.27	7.75	10.53	3.02	7.67	5.11	5.28
21/01/2018 19:00	5.04	13.25	5.90	10.52	1.52	7.59	3.92	5.28
21/01/2018 20:00	4.17	13.24	4.39	10.50	0.54	7.53	2.89	5.26
21/01/2018 21:00	3.48	13.22	3.17	10.49	-0.11	7.48	2.04	5.24
21/01/2018 22:00	2.96	13.21	2.20	10.48	-0.77	7.44	1.28	5.24
21/01/2018 23:00	2.65	13.21	1.48	10.47	-1.18	7.41	0.71	5.25
22/01/2018 00:00	2.42	13.21	0.96	10.47	-1.22	7.42	0.31	5.25
22/01/2018 01:00	2.39	13.22	0.68	10.47	-0.94	7.44	0.07	5.27
22/01/2018 02:00	2.18	13.23	0.42	10.47	-0.85	7.46	-0.28	5.27
22/01/2018 03:00	1.88	13.22	0.08	10.47	-1.18	7.46	-0.70	5.28
22/01/2018 04:00	1.79	13.21	-0.21	10.47	-1.64	7.45	-1.08	5.27
22/01/2018 05:00	1.49	13.20	-0.53	10.46	-2.02	7.41	-1.45	5.27
22/01/2018 06:00	1.75	13.19	-0.50	10.46	-1.45	7.39	-1.28	5.27
22/01/2018 07:00	2.11	13.19	-0.18	10.46	-0.46	7.38	-0.89	5.27
22/01/2018 08:00	3.20	13.20	0.57	10.46	1.14	7.40	-0.24	5.28
22/01/2018 09:00	7.29	13.24	3.46	10.48	7.73	7.49	2.63	5.32
22/01/2018 10:00	11.96	13.29	7.79	10.52	15.33	7.63	6.39	5.36
22/01/2018 11:00	13.71	13.34	11.24	10.56	18.25	7.79	8.38	5.38
22/01/2018 12:00	11.31	13.36	11.29	10.59	13.32	7.91	7.32	5.40
22/01/2018 13:00	10.15	13.37	10.87	10.62	10.69	7.96	6.81	5.41
22/01/2018 14:00	9.12	13.36	10.11	10.63	8.75	7.95	6.27	5.41
22/01/2018 15:00	7.81	13.34	8.94	10.62	6.53	7.90	5.40	5.41
22/01/2018 16:00	6.49	13.32	7.48	10.62	4.41	7.83	4.47	5.39
22/01/2018 17:00	5.92	13.31	6.37	10.61	3.65	7.77	4.05	5.38
22/01/2018 18:00	5.84	13.31	5.74	10.60	3.58	7.74	3.96	5.38
22/01/2018 19:00	5.78	13.31	5.34	10.60	3.67	7.72	3.89	5.38
22/01/2018 20:00	5.65	13.31	5.03	10.60	3.83	7.72	3.81	5.39
22/01/2018 21:00	5.73	13.31	4.92	10.60	4.13	7.72	3.90	5.39
22/01/2018 22:00	5.68	13.31	4.81	10.60	4.19	7.72	3.96	5.39
22/01/2018 23:00	5.60	13.30	4.71	10.60	4.06	7.69	3.94	5.39
23/01/2018 00:00	5.57	13.30	4.67	10.59	4.07	7.68	3.93	5.40
23/01/2018 01:00	5.54	13.29	4.67	10.59	4.16	7.66	3.98	5.40
23/01/2018 02:00	5.54	13.30	4.68	10.59	4.24	7.66	3.97	5.41
23/01/2018 03:00	5.57	13.30	4.66	10.59	4.18	7.68	3.85	5.42
23/01/2018 04:00	5.55	13.32	4.63	10.60	4.17	7.71	3.80	5.43
23/01/2018 05:00	5.52	13.33	4.63	10.61	4.24	7.75	3.78	5.44
23/01/2018 06:00	5.19	13.33	4.41	10.62	3.83	7.77	3.58	5.45
23/01/2018 07:00	4.47	13.31	3.86	10.61	2.75	7.73	2.89	5.44
23/01/2018 08:00	4.42	13.30	3.55	10.61	2.53	7.69	2.57	5.44
23/01/2018 09:00	6.41	13.30	4.68	10.61	5.56	7.67	3.96	5.45
23/01/2018 10:00	8.15	13.33	6.26	10.62	8.66	7.73	5.24	5.48
23/01/2018 11:00	8.34	13.33	7.12	10.63	8.73	7.76	5.60	5.48
23/01/2018 12:00	8.54	13.34	7.76	10.64	8.79	7.78	5.91	5.49
23/01/2018 13:00	8.14	13.35	7.82	10.65	7.93	7.83	5.81	5.51
23/01/2018 14:00	7.77	13.34	7.68	10.65	7.17	7.84	5.82	5.51
23/01/2018 15:00	7.32	13.35	7.34	10.66	6.30	7.85	5.49	5.53
23/01/2018 16:00	6.84	13.35	6.87	10.67	5.40	7.86	5.12	5.54
23/01/2018 17:00	6.69	13.35	6.52	10.67	5.26	7.85	5.13	5.54
23/01/2018 18:00	6.79	13.37	6.36	10.68	5.53	7.87	5.21	5.56
23/01/2018 19:00	6.78	13.39	6.21	10.70	5.44	7.92	5.09	5.58
23/01/2018 20:00	7.00	13.42	6.23	10.73	5.67	8.01	5.16	5.61
23/01/2018 21:00	7.28	13.46	6.40	10.77	6.22	8.11	5.42	5.64
23/01/2018 22:00	7.21	13.47	6.40	10.79	6.15	8.18	5.42	5.66
23/01/2018 23:00	7.22	13.48	6.40	10.82	6.02	8.22	5.41	5.67
24/01/2018 00:00	7.29	13.50	6.44	10.84	6.07	8.27	5.47	5.70
24/01/2018 01:00	7.57	13.54	6.61	10.87	6.43	8.34	5.69	5.74
24/01/2018 02:00	8.03	13.58	6.99	10.91	7.27	8.45	6.14	5.78
24/01/2018 03:00	8.24	13.61	7.30	10.96	7.63	8.55	6.45	5.82
24/01/2018 04:00	8.35	13.63	7.61	11.00	7.91	8.62	6.81	5.85
24/01/2018 05:00	8.51	13.64	7.92	11.03	8.14	8.65	7.29	5.88
24/01/2018 06:00	8.50	13.65	8.15	11.05	8.26	8.67	7.65	5.91
24/01/2018 07:00	7.61	13.64	7.55	11.06	6.90	8.64	6.80	5.91
24/01/2018 08:00	7.48	13.63	7.25	11.07	6.59	8.60	6.55	5.92
24/01/2018 09:00	8.20	13.64	7.58	11.08	7.53	8.57	6.94	5.93
24/01/2018 10:00	9.31	13.67	8.40	11.10	9.22	8.61	7.64	5.97
24/01/2018 11:00	10.53	13.70	9.51	11.13	11.08	8.68	8.51	6.00
24/01/2018 12:00	11.33	13.72	10.58	11.16	12.19	8.73	9.29	6.03
24/01/2018 13:00	12.32	13.75	11.71	11.19	13.22	8.81	10.10	6.08
24/01/2018 14:00	12.84	13.77	12.70	11.22	13.65	8.88	10.91	6.12
24/01/2018 15:00	10.86	13.77	11.64	11.24	10.76	8.90	9.68	6.13
24/01/2018 16:00	7.98	13.74	9.22	11.24	6.70	8.83	7.33	6.12
24/01/2018 17:00	6.25	13.71	7.05	11.23	4.31	8.71	5.65	6.10
24/01/2018 18:00	5.94	13.71	5.96	11.23	4.11	8.64	5.19	6.12
24/01/2018 19:00	5.52	13.71	5.13	11.23	3.44	8.62	4.55	6.14
24/01/2018 20:00	5.20	13.72	4.50	11.23	2.90	8.61	4.01	6.16
24/01/2018 21:00	5.07	13.73	4.15	11.24	3.10	8.62	3.81	6.19
24/01/2018 22:00	5.40	13.74	4.15	11.25	3.59	8.63	3.95	6.22
24/01/2018 23:00	5.90	13.77	4.35	11.27	4.09	8.69	4.13	6.26
25/01/2018 00:00	6.16	13.81	4.54	11.30	4.38	8.80	4.22	6.29
25/01/2018 01:00	6.27	13.83	4.74	11.33	4.65	8.89	4.30	6.32
25/01/2018 02:00	6.16	13.84	4.85	11.36	4.69	8.94	4.35	6.35
25/01/2018 03:00	6.21	13.85	5.02	11.38	4.92	8.96	4.50	6.37
25/01/2018 04:00	6.64	13.86	5.37	11.39	5.53	8.98	4.86	6.40
25/01/2018 05:00	7.27	13.90	5.88	11.43	6.42	9.05	5.30	6.44
25/01/2018 06:00	7.72	13.95	6.38	11.48	7.07	9.17	5.72	6.49
25/01/2018 07:00	7.96	13.98	6.82	11.52	7.45	9.27	6.17	6.53
25/01/2018 08:00	8.34	14.01	7.26	11.55	7.89	9.35	6.56	6.57
25/01/2018 09:00	9.15	14.04	7.98	11.60	9.04	9.44	7.30	6.62
25/01/2018 10:00	10.02	14.08	8.94	11.64	10.32	9.54	8.28	6.67
25/01/2018 11:00	10.62	14.12	9.76	11.68	11.11	9.64	8.91	6.71
25/01/2018 12:00	11.16	14.15	10.50	11.73	11.73	9.72	9.53	6.75
25/01/2018 13:00	11.76	14.20	11.24	11.78	12.55	9.83	10.21	6.81
25/01/2018 14:00	12.19	14.25	11.83	11.84	13.23	9.96	10.64	6.86
25/01/2018 15:00	12.50	14.30	12.33	11.89	13.56	10.09	11.07	6.92
25/01/2018 16:00	12.94	14.35	12.81	11.95	13.71	10.20	11.99	6.98
25/01/2018 17:00	13.59	14.40	13.50	12.01	14.18	10.31	13.16	7.05
25/01/2018 18:00	13.21	14.42	13.44	12.06	13.57	10.39	12.84	7.11
25/01/2018 19:00	12.28	14.43	12.69	12.10	12.24	10.42	11.98	7.15
25/01/2018 20:00	11.81	14.44	12.11	12.13	11.60	10.45	11.56	7.20
25/01/2018 21:00	11.42	14.46	11.61	12.16	11.15	10.46	11.22	7.25
25/01/2018 22:00	10.83	14.47	10.99	12.18	10.41	10.44	10.59	7.29
25/01/2018 23:00	10.56	14.47	10.58	12.20	10.06	10.40	10.18	7.34
26/01/2018 00:00	10.23	14.49	10.19	12.22	9.76	10.40	9.90	7.38
26/01/2018 01:00	9.59	14.49	9.56	12.23	8.92	10.38	9.14	7.43
26/01/2018 02:00	9.12	14.49	9.00	12.24	8.28	10.34	8.49	7.47
26/01/2018 03:00	8.74	14.49	8.54	12.25	7.83	10.30	8.05	7.50
26/01/2018 04:00	8.33	14.48	8.06	12.25	7.35	10.25	7.67	7.54
26/01/2018 05:00	7.35	14.46	7.25	12.24	6.22	10.17	6.80	7.56
26/01/2018 06:00	6.34	14.43	6.14	12.22	4.50	10.06	5.58	7.58
26/01/2018 07:00	6.49	14.44	5.83	12.23	4.48	10.01	5.32	7.60
26/01/2018 08:00	6.76	14.47	5.92	12.26	5.67	10.05	5.56	7.64
26/01/2018 09:00	9.44	14.47	7.78	12.27	9.17	10.06	7.21	7.67
26/01/2018 10:00	11.90	14.49	10.55	12.28	12.51	10.08	9.56	7.71
26/01/2018 11:00	12.76	14.50	12.27	12.30	13.40	10.10	10.52	7.73
26/01/2018 12:00	13.05	14.50	13.14	12.31	13.58	10.12	10.86	7.70
26/01/2018 13:00	13.40	14.51	13.66	12.32	13.85	10.12	11.14	7.70
26/01/2018 14:00	13.74	14.52	14.13	12.34	14.25	10.14	11.49	7.71
26/01/2018 15:00	12.05	14.53	13.07	12.36	11.95	10.16	10.23	7.72
26/01/2018 16:00	9.11	14.55	10.29	12.37	7.78	10.19	7.96	7.74
26/01/2018 17:00	7.80	14.55	8.34	12.39	6.05	10.19	6.87	7.75
26/01/2018 18:00	7.49	14.56	7.37	12.40	5.61	10.20	6.38	7.77
26/01/2018 19:00	7.21	14.59	6.74	12.43	5.62	10.26	6.03	7.80
26/01/2018 20:00	6.77	14.60	6.06	12.44	4.79	10.29	5.47	7.82
26/01/2018 21:00	6.59	14.61	5.60	12.46	4.20	10.30	5.00	7.84
26/01/2018 22:00	6.27	14.62	5.13	12.48	3.58	10.32	4.49	7.86
26/01/2018 23:00	6.08	14.64	4.75	12.50	3.17	10.35	4.14	7.88
27/01/2018 00:00	5.97	14.64	4.50	12.51	3.13	10.36	3.97	7.90
27/01/2018 01:00	5.84	14.64	4.43	12.52	3.57	10.36	3.95	7.91
27/01/2018 02:00	5.97	14.64	4.61	12.53	4.32	10.35	4.26	7.93
27/01/2018 03:00	6.24	14.64	4.87	12.53	4.80	10.32	4.55	7.94
27/01/2018 04:00	6.45	14.64	5.14	12.54	5.14	10.30	4.75	7.96
27/01/2018 05:00	6.78	14.66	5.56	12.55	5.74	10.32	5.05	7.98
27/01/2018 06:00	6.89	14.68	5.82	12.57	5.97	10.38	5.20	8.01
27/01/2018 07:00	6.79	14.69	5.84	12.59	5.74	10.41	5.13	8.03
27/01/2018 08:00	7.11	14.69	6.09	12.60	6.14	10.41	5.41	8.04
27/01/2018 09:00	8.52	14.70	7.10	12.60	8.13	10.41	6.46	8.06
27/01/2018 10:00	10.30	14.72	8.64	12.62	11.02	10.45	7.67	8.08
27/01/2018 11:00	10.86	14.72	9.69	12.63	11.73	10.47	8.25	8.10
27/01/2018 12:00	12.18	14.73	11.19	12.64	13.29	10.48	9.55	8.11
27/01/2018 13:00	15.32	14.74	14.08	12.65	17.52	10.48	12.24	8.13
27/01/2018 14:00	18.23	14.76	17.37	12.67	22.80	10.54	14.37	8.16
27/01/2018 15:00	15.62	14.74	17.31	12.69	18.74	10.53	12.78	8.17
27/01/2018 16:00	11.21	14.70	14.42	12.67	10.18	10.40	9.75	8.15
27/01/2018 17:00	9.70	14.69	12.13	12.66	7.38	10.32	8.55	8.16
27/01/2018 18:00	8.75	14.69	10.27	12.65	6.46	10.29	7.62	8.17
27/01/2018 19:00	7.62	14.68	8.48	12.65	5.05	10.26	6.45	8.17
27/01/2018 20:00	7.32	14.68	7.37	12.64	5.08	10.25	6.07	8.18
27/01/2018 21:00	7.26	14.69	6.75	12.64	5.30	10.25	5.93	8.20
27/01/2018 22:00	7.32	14.69	6.44	12.64	5.37	10.25	5.85	8.21
27/01/2018 23:00	7.47	14.70	6.41	12.64	5.82	10.27	5.97	8.22
28/01/2018 00:00	7.57	14.71	6.48	12.65	6.21	10.29	6.10	8.24
28/01/2018 01:00	7.78	14.73	6.64	12.66	6.54	10.34	6.20	8.26
28/01/2018 02:00	7.99	14.75	6.87	12.68	6.92	10.40	6.35	8.29
28/01/2018 03:00	8.24	14.77	7.17	12.70	7.37	10.47	6.68	8.32
28/01/2018 04:00	8.59	14.81	7.62	12.73	7.99	10.55	7.13	8.35
28/01/2018 05:00	8.64	14.84	7.76	12.76	7.92	10.66	7.12	8.37
28/01/2018 06:00	8.57	14.86	7.75	12.80	7.63	10.74	7.03	8.39
28/01/2018 07:00	8.49	14.87	7.76	12.83	7.61	10.77	7.13	8.41
28/01/2018 08:00	8.52	14.87	7.77	12.85	7.59	10.78	7.11	8.43
28/01/2018 09:00	9.02	14.89	8.14	12.87	8.33	10.81	7.57	8.45
28/01/2018 10:00	9.43	14.89	8.67	12.88	9.07	10.82	7.98	8.46
28/01/2018 11:00	9.77	14.89	9.06	12.89	9.46	10.80	8.15	8.47
28/01/2018 12:00	10.25	14.90	9.51	12.91	10.03	10.79	8.40	8.49
28/01/2018 13:00	10.46	14.91	9.89	12.92	10.35	10.82	8.67	8.51
28/01/2018 14:00	9.91	14.89	9.75	12.92	9.46	10.78	8.48	8.51
28/01/2018 15:00	9.17	14.88	9.22	12.91	8.23	10.72	7.83	8.53
28/01/2018 16:00	8.45	14.88	8.50	12.91	7.15	10.70	7.17	8.55
28/01/2018 17:00	8.14	14.88	7.94	12.91	6.63	10.67	6.87	8.56
28/01/2018 18:00	8.12	14.89	7.67	12.91	6.69	10.69	6.75	8.57
28/01/2018 19:00	7.88	14.90	7.32	12.92	6.32	10.71	6.44	8.58
28/01/2018 20:00	7.80	14.91	7.08	12.93	6.13	10.72	6.27	8.59
28/01/2018 21:00	7.71	14.91	6.87	12.93	5.92	10.72	6.09	8.60
28/01/2018 22:00	7.47	14.91	6.63	12.94	5.67	10.71	5.80	8.60
28/01/2018 23:00	7.11	14.90	6.29	12.93	5.21	10.69	5.45	8.61
29/01/2018 00:00	6.90	14.89	5.98	12.93	4.80	10.66	5.15	8.61
29/01/2018 01:00	6.89	14.89	5.86	12.92	5.01	10.64	5.15	8.62
29/01/2018 02:00	6.63	14.88	5.64	12.91	4.79	10.61	4.99	8.62
29/01/2018 03:00	6.50	14.86	5.46	12.90	4.61	10.56	4.85	8.61
29/01/2018 04:00	6.67	14.87	5.50	12.89	4.90	10.54	4.86	8.62
29/01/2018 05:00	6.68	14.87	5.51	12.89	4.99	10.54	4.78	8.62
29/01/2018 06:00	6.67	14.87	5.48	12.89	4.94	10.53	4.70	8.62
29/01/2018 07:00	6.68	14.87	5.50	12.90	5.06	10.53	4.71	8.62
29/01/2018 08:00	6.93	14.87	5.68	12.91	5.53	10.53	4.94	8.62
29/01/2018 09:00	8.03	14.88	6.42	12.92	7.15	10.54	5.75	8.63
29/01/2018 10:00	10.21	14.90	8.05	12.95	10.51	10.60	7.31	8.64
29/01/2018 11:00	14.24	14.94	11.37	12.98	16.96	10.69	10.26	8.67
29/01/2018 12:00	16.99	14.98	14.86	13.01	21.76	10.82	12.56	8.70
29/01/2018 13:00	17.60	14.99	16.84	13.03	21.63	10.88	13.37	8.71
29/01/2018 14:00	19.25	15.01	19.17	13.05	23.44	10.94	14.92	8.73
29/01/2018 15:00	16.69	15.01	18.68	13.06	19.39	10.98	13.40	8.74
29/01/2018 16:00	11.79	14.96	15.19	13.04	10.49	10.86	9.91	8.70
29/01/2018 17:00	9.07	14.91	12.05	13.01	6.00	10.71	7.76	8.66
29/01/2018 18:00	6.78	14.86	8.84	12.96	3.25	10.53	5.68	8.62
29/01/2018 19:00	5.69	14.82	6.61	12.92	1.93	10.37	4.50	8.60
29/01/2018 20:00	5.25	14.79	5.22	12.88	1.89	10.26	3.95	8.58
29/01/2018 21:00	4.77	14.76	4.19	12.84	1.67	10.16	3.33	8.56
29/01/2018 22:00	4.66	14.75	3.58	12.81	1.77	10.10	2.98	8.55
29/01/2018 23:00	4.90	14.75	3.44	12.78	2.40	10.08	3.07	8.54
30/01/2018 00:00	4.85	14.74	3.30	12.76	2.49	10.07	2.90	8.54
30/01/2018 01:00	4.60	14.74	3.08	12.75	2.22	10.08	2.52	8.55
30/01/2018 02:00	4.60	14.74	2.94	12.74	2.14	10.08	2.39	8.55
30/01/2018 03:00	4.84	14.74	2.99	12.73	2.38	10.09	2.41	8.55
30/01/2018 04:00	4.89	14.74	3.01	12.72	2.42	10.10	2.33	8.54
30/01/2018 05:00	5.06	14.74	3.20	12.71	2.93	10.12	2.55	8.54
30/01/2018 06:00	5.08	14.73	3.39	12.70	3.26	10.13	2.69	8.54
30/01/2018 07:00	5.25	14.73	3.53	12.69	3.38	10.11	2.78	8.53
30/01/2018 08:00	6.04	14.73	4.08	12.69	4.52	10.13	3.39	8.53
30/01/2018 09:00	6.92	14.74	4.85	12.68	5.92	10.15	4.09	8.54
30/01/2018 10:00	9.21	14.77	6.59	12.69	9.34	10.22	5.76	8.55
30/01/2018 11:00	11.75	14.81	9.24	12.72	13.67	10.34	8.00	8.58
30/01/2018 12:00	11.90	14.84	10.55	12.74	13.41	10.46	8.69	8.59
30/01/2018 13:00	12.29	14.85	11.49	12.76	13.97	10.54	9.19	8.59
30/01/2018 14:00	11.66	14.83	11.65	12.76	12.61	10.53	9.08	8.57
30/01/2018 15:00	10.71	14.81	11.24	12.75	10.69	10.47	8.66	8.55
30/01/2018 16:00	9.61	14.78	10.39	12.73	8.73	10.39	8.01	8.53
30/01/2018 17:00	8.41	14.75	9.22	12.70	6.72	10.28	7.05	8.51
30/01/2018 18:00	7.41	14.72	8.01	12.67	5.40	10.18	6.17	8.48
30/01/2018 19:00	6.66	14.69	6.89	12.64	4.57	10.07	5.44	8.47
30/01/2018 20:00	6.88	14.68	6.46	12.61	5.06	10.01	5.53	8.48
30/01/2018 21:00	7.40	14.68	6.57	12.60	6.02	9.99	5.98	8.47
30/01/2018 22:00	7.20	14.68	6.42	12.59	5.81	10.01	5.69	8.47
30/01/2018 23:00	6.70	14.69	6.01	12.58	5.01	10.02	5.05	8.46
31/01/2018 00:00	6.17	14.69	5.48	12.57	4.20	10.04	4.44	8.46
31/01/2018 01:00	5.96	14.68	5.09	12.56	3.86	10.04	4.18	8.45
31/01/2018 02:00	5.74	14.67	4.74	12.55	3.51	10.03	3.89	8.44
31/01/2018 03:00	6.04	14.68	4.75	12.54	4.02	10.04	4.09	8.44
31/01/2018 04:00	6.28	14.68	4.96	12.54	4.72	10.06	4.38	8.43
31/01/2018 05:00	5.52	14.66	4.53	12.52	3.56	10.02	3.61	8.41
31/01/2018 06:00	5.36	14.64	4.25	12.51	3.15	9.98	3.45	8.40
31/01/2018 07:00	5.88	14.63	4.53	12.49	4.21	9.95	4.09	8.39
31/01/2018 08:00	6.89	14.63	5.29	12.48	5.84	9.94	4.89	8.39
31/01/2018 09:00	9.45	14.67	7.27	12.50	9.68	10.02	6.94	8.41
31/01/2018 10:00	11.84	14.72	9.82	12.53	13.55	10.16	9.12	8.43
31/01/2018 11:00	12.52	14.73	11.34	12.54	14.05	10.25	10.14	8.43
31/01/2018 12:00	14.12	14.74	13.29	12.56	15.71	10.31	11.98	8.43
31/01/2018 13:00	15.01	14.74	14.98	12.57	17.01	10.31	13.01	8.43
31/01/2018 14:00	13.74	14.73	14.83	12.57	14.91	10.31	12.31	8.44
31/01/2018 15:00	12.25	14.71	13.96	12.56	12.34	10.26	11.28	8.43
31/01/2018 16:00	10.84	14.69	12.73	12.55	9.86	10.21	10.16	8.42
31/01/2018 17:00	9.70	14.68	11.35	12.54	7.96	10.15	9.05	8.42
31/01/2018 18:00	8.91	14.69	10.05	12.54	6.67	10.15	8.08	8.43
31/01/2018 19:00	8.64	14.71	9.15	12.55	6.32	10.20	7.63	8.44
31/01/2018 20:00	8.44	14.72	8.48	12.56	6.23	10.24	7.25	8.43
31/01/2018 21:00	8.04	14.73	7.83	12.56	6.04	10.27	6.74	8.44
31/01/2018 22:00	7.31	14.73	7.02	12.57	5.32	10.27	6.00	8.44
31/01/2018 23:00	6.30	14.71	6.00	12.56	4.06	10.24	4.96	8.43
01/02/2018 00:00	5.10	14.68	4.73	12.54	2.21	10.17	3.64	8.42
01/02/2018 01:00	4.21	14.66	3.59	12.53	1.06	10.10	2.63	8.40
01/02/2018 02:00	3.59	14.64	2.66	12.51	0.32	10.02	1.85	8.38
01/02/2018 03:00	3.45	14.63	2.16	12.49	0.55	9.97	1.62	8.38
01/02/2018 04:00	3.79	14.61	2.22	12.47	1.52	9.92	1.93	8.36
01/02/2018 05:00	4.01	14.60	2.40	12.46	2.10	9.89	2.10	8.36
01/02/2018 06:00	4.20	14.60	2.65	12.45	2.56	9.88	2.30	8.35
01/02/2018 07:00	4.14	14.60	2.85	12.44	2.79	9.88	2.44	8.35
01/02/2018 08:00	4.14	14.58	2.98	12.43	2.86	9.85	2.57	8.33
01/02/2018 09:00	4.73	14.57	3.40	12.41	3.54	9.81	2.97	8.31
01/02/2018 10:00	5.74	14.56	4.28	12.40	4.96	9.78	3.82	8.31
01/02/2018 11:00	7.32	14.58	5.66	12.40	7.20	9.82	5.10	8.32
01/02/2018 12:00	8.45	14.61	6.95	12.41	8.88	9.91	6.10	8.34
01/02/2018 13:00	8.87	14.62	7.76	12.43	9.32	9.98	6.62	8.36
01/02/2018 14:00	8.93	14.63	8.27	12.44	9.15	10.04	6.99	8.36
01/02/2018 15:00	8.48	14.62	8.24	12.43	8.25	10.03	6.91	8.35
01/02/2018 16:00	8.22	14.61	8.09	12.43	7.69	10.00	6.90	8.34
01/02/2018 17:00	8.39	14.61	8.14	12.43	7.88	10.00	7.10	8.34
01/02/2018 18:00	8.48	14.62	8.17	12.43	7.93	10.03	7.13	8.35
01/02/2018 19:00	8.45	14.63	8.14	12.44	7.82	10.07	7.12	8.35
01/02/2018 20:00	8.34	14.64	8.03	12.45	7.57	10.10	7.03	8.35
01/02/2018 21:00	8.48	14.66	8.05	12.46	7.68	10.14	7.12	8.35
01/02/2018 22:00	8.69	14.67	8.21	12.47	8.10	10.20	7.36	8.35
01/02/2018 23:00	8.41	14.67	8.07	12.47	7.71	10.21	7.16	8.34
02/02/2018 00:00	8.01	14.66	7.76	12.47	7.18	10.19	6.87	8.33
02/02/2018 01:00	7.66	14.64	7.39	12.46	6.60	10.15	6.54	8.32
02/02/2018 02:00	7.40	14.64	7.04	12.46	6.02	10.12	6.14	8.31
02/02/2018 03:00	7.32	14.64	6.81	12.46	5.99	10.11	6.05	8.31
02/02/2018 04:00	7.38	14.64	6.76	12.45	6.19	10.11	6.14	8.30
02/02/2018 05:00	7.02	14.63	6.42	12.45	5.35	10.08	5.60	8.30
02/02/2018 06:00	7.13	14.64	6.33	12.46	5.44	10.10	5.56	8.30
02/02/2018 07:00	7.44	14.64	6.46	12.46	6.02	10.11	5.82	8.29
02/02/2018 08:00	7.74	14.63	6.74	12.45	6.68	10.10	6.18	8.29
02/02/2018 09:00	8.09	14.60	7.18	12.44	7.41	10.03	6.74	8.27
02/02/2018 10:00	8.64	14.58	7.81	12.42	8.25	9.96	7.34	8.26
02/02/2018 11:00	9.11	14.56	8.54	12.40	8.96	9.90	7.92	8.25
02/02/2018 12:00	9.21	14.54	9.00	12.38	9.03	9.84	8.18	8.23
02/02/2018 13:00	9.94	14.52	9.72	12.35	9.89	9.76	8.85	8.21
02/02/2018 14:00	11.29	14.50	11.05	12.33	11.76	9.71	9.91	8.20
02/02/2018 15:00	10.73	14.50	11.11	12.32	10.96	9.70	9.50	8.20
02/02/2018 16:00	9.39	14.51	10.17	12.32	8.72	9.70	8.46	8.20
02/02/2018 17:00	8.61	14.51	9.23	12.32	7.49	9.73	7.71	8.21
02/02/2018 18:00	7.99	14.53	8.30	12.32	6.44	9.77	6.96	8.22
02/02/2018 19:00	8.04	14.55	7.83	12.34	6.52	9.85	6.86	8.24
02/02/2018 20:00	8.18	14.58	7.64	12.36	6.86	9.94	6.89	8.26
02/02/2018 21:00	8.13	14.60	7.51	12.38	7.04	10.02	6.91	8.28
02/02/2018 22:00	7.93	14.60	7.33	12.39	6.89	10.07	6.74	8.29
02/02/2018 23:00	7.91	14.62	7.24	12.41	6.85	10.11	6.64	8.30
03/02/2018 00:00	7.83	14.63	7.14	12.42	6.78	10.16	6.55	8.32
03/02/2018 01:00	7.79	14.64	7.05	12.44	6.65	10.19	6.47	8.33
03/02/2018 02:00	7.90	14.65	7.08	12.45	6.79	10.23	6.54	8.34
03/02/2018 03:00	7.90	14.67	7.13	12.47	6.93	10.28	6.61	8.36
03/02/2018 04:00	7.68	14.67	7.04	12.48	6.73	10.29	6.45	8.36
03/02/2018 05:00	7.50	14.66	6.89	12.49	6.47	10.28	6.27	8.36
03/02/2018 06:00	7.57	14.67	6.86	12.49	6.52	10.28	6.27	8.37
03/02/2018 07:00	7.71	14.68	6.97	12.51	6.83	10.31	6.45	8.38
03/02/2018 08:00	7.61	14.69	7.00	12.52	6.86	10.32	6.48	8.38
03/02/2018 09:00	8.17	14.67	7.32	12.52	7.51	10.28	6.84	8.37
03/02/2018 10:00	9.90	14.65	8.73	12.52	10.10	10.22	7.99	8.37
03/02/2018 11:00	10.22	14.63	9.60	12.51	10.42	10.15	8.45	8.36
03/02/2018 12:00	12.43	14.62	11.50	12.50	13.32	10.09	10.21	8.35
03/02/2018 13:00	15.20	14.61	14.40	12.49	17.51	10.07	12.44	8.36
03/02/2018 14:00	14.64	14.61	15.23	12.48	16.57	10.04	12.13	8.35
03/02/2018 15:00	12.70	14.60	14.34	12.48	13.12	10.03	10.79	8.35
03/02/2018 16:00	11.21	14.59	13.03	12.47	10.48	9.98	9.70	8.34
03/02/2018 17:00	9.82	14.61	11.48	12.48	7.97	10.02	8.61	8.37
03/02/2018 18:00	9.68	14.64	10.47	12.49	8.07	10.11	8.45	8.40
03/02/2018 19:00	9.59	14.68	9.79	12.52	8.09	10.22	8.25	8.43
03/02/2018 20:00	9.53	14.71	9.34	12.55	8.07	10.34	8.12	8.46
03/02/2018 21:00	9.38	14.72	8.98	12.57	8.01	10.41	7.96	8.47
03/02/2018 22:00	8.78	14.72	8.42	12.59	7.22	10.43	7.34	8.48
03/02/2018 23:00	7.78	14.74	7.48	12.61	5.60	10.47	6.23	8.50
04/02/2018 00:00	7.26	14.74	6.73	12.62	4.85	10.49	5.65	8.50
04/02/2018 01:00	6.76	14.74	6.02	12.62	4.07	10.48	5.06	8.51
04/02/2018 02:00	6.43	14.73	5.44	12.62	3.46	10.44	4.68	8.50
04/02/2018 03:00	6.30	14.71	5.08	12.62	3.30	10.39	4.50	8.50
04/02/2018 04:00	5.97	14.69	4.78	12.61	3.14	10.32	4.21	8.49
04/02/2018 05:00	5.57	14.66	4.48	12.58	2.86	10.22	3.90	8.46
04/02/2018 06:00	5.36	14.63	4.28	12.56	2.86	10.12	3.69	8.45
04/02/2018 07:00	5.32	14.61	4.16	12.54	3.11	10.04	3.61	8.43
04/02/2018 08:00	5.97	14.61	4.49	12.52	4.25	9.99	4.05	8.42
04/02/2018 09:00	7.12	14.61	5.33	12.52	6.06	10.00	4.87	8.43
04/02/2018 10:00	8.62	14.62	6.71	12.52	8.42	10.02	6.04	8.44
04/02/2018 11:00	9.93	14.63	8.24	12.52	10.39	10.05	7.21	8.44
04/02/2018 12:00	11.24	14.65	9.76	12.53	12.36	10.11	8.25	8.46
04/02/2018 13:00	11.66	14.66	10.86	12.55	12.99	10.17	8.97	8.48
04/02/2018 14:00	10.74	14.65	10.83	12.55	10.96	10.17	8.77	8.47
04/02/2018 15:00	10.06	14.65	10.49	12.55	9.63	10.18	8.38	8.47
04/02/2018 16:00	9.45	14.64	9.93	12.55	8.58	10.15	8.04	8.47
04/02/2018 17:00	8.94	14.67	9.28	12.56	7.52	10.20	7.44	8.50
04/02/2018 18:00	8.71	14.70	8.73	12.58	7.13	10.29	7.08	8.53
04/02/2018 19:00	8.56	14.72	8.28	12.60	6.97	10.36	6.87	8.54
04/02/2018 20:00	8.32	14.70	7.89	12.60	6.89	10.36	6.81	8.54
04/02/2018 21:00	7.85	14.68	7.48	12.59	6.58	10.30	6.58	8.52
04/02/2018 22:00	7.22	14.65	6.90	12.58	5.56	10.22	5.95	8.50
04/02/2018 23:00	6.68	14.64	6.30	12.56	4.77	10.15	5.37	8.49
05/02/2018 00:00	6.27	14.62	5.73	12.55	4.06	10.08	4.86	8.47
05/02/2018 01:00	6.44	14.63	5.54	12.54	4.35	10.06	4.90	8.48
05/02/2018 02:00	6.89	14.64	5.71	12.54	5.31	10.09	5.26	8.49
05/02/2018 03:00	7.21	14.66	5.89	12.55	5.73	10.14	5.41	8.50
05/02/2018 04:00	7.28	14.66	6.07	12.56	6.02	10.18	5.57	8.51
05/02/2018 05:00	7.13	14.65	6.10	12.55	5.88	10.17	5.55	8.49
05/02/2018 06:00	7.22	14.65	6.17	12.55	5.85	10.15	5.55	8.49
05/02/2018 07:00	7.35	14.67	6.28	12.56	5.96	10.19	5.59	8.51
05/02/2018 08:00	7.73	14.69	6.54	12.57	6.48	10.25	5.83	8.53
05/02/2018 09:00	8.16	14.68	6.99	12.58	7.36	10.26	6.23	8.52
05/02/2018 10:00	8.46	14.66	7.46	12.57	7.86	10.23	6.59	8.51
05/02/2018 11:00	9.34	14.67	8.24	12.57	9.12	10.21	7.28	8.51
05/02/2018 12:00	10.05	14.70	9.03	12.58	10.28	10.27	7.85	8.54
05/02/2018 13:00	10.07	14.70	9.43	12.59	10.17	10.32	7.92	8.55
05/02/2018 14:00	9.90	14.70	9.58	12.59	9.69	10.31	7.99	8.54
05/02/2018 15:00	9.77	14.71	9.58	12.60	9.30	10.33	8.02	8.55
05/02/2018 16:00	9.53	14.74	9.36	12.62	8.87	10.41	7.80	8.57
05/02/2018 17:00	9.11	14.74	8.95	12.63	8.04	10.43	7.49	8.57
05/02/2018 18:00	8.86	14.74	8.60	12.64	7.66	10.44	7.20	8.57
05/02/2018 19:00	8.76	14.76	8.33	12.65	7.52	10.48	7.07	8.58
05/02/2018 20:00	8.64	14.78	8.11	12.67	7.51	10.53	7.13	8.59
05/02/2018 21:00	8.75	14.79	8.07	12.68	7.80	10.58	7.39	8.59
05/02/2018 22:00	9.06	14.80	8.29	12.70	8.36	10.61	7.72	8.60
05/02/2018 23:00	9.17	14.81	8.45	12.71	8.56	10.64	7.87	8.60
06/02/2018 00:00	9.25	14.81	8.57	12.72	8.64	10.64	7.92	8.60
06/02/2018 01:00	9.40	14.82	8.70	12.72	8.77	10.65	8.04	8.61
06/02/2018 02:00	9.81	14.86	9.03	12.75	9.35	10.71	8.48	8.64
06/02/2018 03:00	10.10	14.89	9.35	12.77	9.77	10.81	8.82	8.67
06/02/2018 04:00	10.15	14.92	9.54	12.80	9.80	10.89	9.00	8.69
06/02/2018 05:00	10.13	14.94	9.62	12.83	9.72	10.96	9.10	8.71
06/02/2018 06:00	9.94	14.95	9.56	12.85	9.48	11.00	9.06	8.73
06/02/2018 07:00	9.72	14.94	9.42	12.85	9.24	10.98	8.87	8.73
06/02/2018 08:00	9.84	14.94	9.48	12.86	9.41	10.96	8.97	8.75
06/02/2018 09:00	10.01	14.94	9.65	12.86	9.69	10.95	9.01	8.76
06/02/2018 10:00	10.22	14.93	9.81	12.86	9.88	10.91	9.02	8.74
06/02/2018 11:00	11.29	14.93	10.65	12.86	11.32	10.87	9.85	8.74
06/02/2018 12:00	11.86	14.91	11.43	12.85	12.17	10.82	10.34	8.73
06/02/2018 13:00	11.43	14.90	11.49	12.84	11.40	10.76	10.17	8.72
06/02/2018 14:00	11.05	14.89	11.27	12.83	10.76	10.71	9.87	8.71
06/02/2018 15:00	10.34	14.87	10.74	12.82	9.69	10.66	9.30	8.71
06/02/2018 16:00	9.35	14.86	9.82	12.80	8.23	10.60	8.49	8.71
06/02/2018 17:00	8.50	14.85	8.81	12.79	6.93	10.56	7.64	8.71
06/02/2018 18:00	7.87	14.84	7.91	12.78	5.90	10.55	6.90	8.71
06/02/2018 19:00	7.43	14.84	7.17	12.77	5.23	10.54	6.32	8.71
06/02/2018 20:00	7.04	14.84	6.54	12.77	4.68	10.54	5.78	8.72
06/02/2018 21:00	6.60	14.84	5.93	12.77	4.11	10.53	5.23	8.72
06/02/2018 22:00	6.32	14.84	5.46	12.76	3.68	10.54	4.83	8.73
06/02/2018 23:00	6.30	14.84	5.17	12.76	3.75	10.53	4.62	8.73
07/02/2018 00:00	6.37	14.85	5.04	12.77	3.90	10.55	4.50	8.74
07/02/2018 01:00	6.15	14.85	4.81	12.76	3.70	10.55	4.20	8.74
07/02/2018 02:00	6.20	14.84	4.69	12.76	3.64	10.54	4.04	8.74
07/02/2018 03:00	6.23	14.84	4.64	12.76	3.74	10.54	3.96	8.75
07/02/2018 04:00	6.16	14.84	4.57	12.76	3.71	10.53	3.80	8.75
07/02/2018 05:00	5.92	14.83	4.40	12.75	3.42	10.50	3.53	8.74
07/02/2018 06:00	5.75	14.81	4.21	12.74	3.12	10.45	3.31	8.73
07/02/2018 07:00	5.75	14.80	4.12	12.73	3.12	10.41	3.22	8.72
07/02/2018 08:00	6.02	14.79	4.22	12.71	3.57	10.37	3.33	8.71
07/02/2018 09:00	6.90	14.80	4.81	12.71	5.15	10.37	3.96	8.71
07/02/2018 10:00	8.64	14.82	6.15	12.72	8.10	10.43	5.31	8.73
07/02/2018 11:00	10.70	14.86	8.20	12.74	11.74	10.53	7.07	8.76
07/02/2018 12:00	11.57	14.89	9.73	12.76	13.04	10.64	8.01	8.77
07/02/2018 13:00	11.42	14.89	10.49	12.77	12.70	10.69	8.15	8.76
07/02/2018 14:00	11.01	14.87	10.68	12.77	11.38	10.67	8.04	8.75
07/02/2018 15:00	11.69	14.87	11.39	12.77	12.37	10.65	8.56	8.74
07/02/2018 16:00	10.32	14.85	10.91	12.76	10.24	10.62	7.71	8.73
07/02/2018 17:00	8.02	14.80	9.13	12.73	6.14	10.52	6.11	8.69
07/02/2018 18:00	6.94	14.77	7.59	12.70	4.57	10.43	5.25	8.67
07/02/2018 19:00	6.01	14.74	6.22	12.67	3.69	10.33	4.48	8.65
07/02/2018 20:00	5.25	14.71	5.07	12.63	3.02	10.23	3.76	8.62
07/02/2018 21:00	4.44	14.68	3.98	12.60	1.81	10.12	2.84	8.58
07/02/2018 22:00	3.89	14.65	3.04	12.56	0.27	10.02	1.93	8.55
07/02/2018 23:00	3.53	14.64	2.41	12.53	0.31	9.96	1.41	8.53
08/02/2018 00:00	3.18	14.63	1.94	12.50	0.65	9.92	1.36	8.51
08/02/2018 01:00	3.47	14.62	1.91	12.48	1.29	9.89	1.61	8.49
08/02/2018 02:00	4.05	14.63	2.25	12.48	2.22	9.92	2.09	8.50
08/02/2018 03:00	4.42	14.65	2.75	12.47	3.11	9.97	2.62	8.50
08/02/2018 04:00	4.57	14.64	2.99	12.46	3.11	9.99	2.61	8.48
08/02/2018 05:00	4.61	14.62	3.08	12.45	2.90	9.97	2.50	8.46
08/02/2018 06:00	4.39	14.61	3.08	12.43	2.72	9.94	2.41	8.44
08/02/2018 07:00	4.23	14.58	3.08	12.41	2.69	9.88	2.34	8.41
08/02/2018 08:00	5.56	14.56	4.03	12.38	4.55	9.82	3.39	8.39
08/02/2018 09:00	8.67	14.58	6.72	12.38	8.93	9.83	5.87	8.39
08/02/2018 10:00	9.73	14.59	8.70	12.38	10.37	9.88	7.19	8.39
08/02/2018 11:00	8.59	14.58	8.55	12.37	8.51	9.89	6.81	8.38
08/02/2018 12:00	8.05	14.58	8.16	12.36	7.67	9.89	6.58	8.36
08/02/2018 13:00	7.97	14.56	7.95	12.34	7.33	9.86	6.24	8.34
08/02/2018 14:00	7.67	14.55	7.71	12.33	6.81	9.83	5.81	8.32
08/02/2018 15:00	6.60	14.52	6.83	12.30	4.91	9.79	4.81	8.29
08/02/2018 16:00	5.98	14.50	6.10	12.28	4.14	9.77	4.25	8.26
08/02/2018 17:00	5.15	14.49	5.13	12.26	3.46	9.74	3.72	8.24
08/02/2018 18:00	4.87	14.46	4.51	12.23	3.25	9.67	3.47	8.21
08/02/2018 19:00	4.63	14.45	4.07	12.20	3.11	9.62	3.25	8.18
08/02/2018 20:00	4.40	14.43	3.72	12.18	2.92	9.57	3.02	8.16
08/02/2018 21:00	4.07	14.41	3.35	12.15	2.54	9.52	2.66	8.13
08/02/2018 22:00	3.60	14.39	2.85	12.13	1.89	9.48	2.13	8.10
08/02/2018 23:00	3.47	14.37	2.55	12.10	1.74	9.44	1.95	8.07
09/02/2018 00:00	3.38	14.36	2.35	12.08	1.53	9.39	1.69	8.05
09/02/2018 01:00	3.16	14.34	1.98	12.05	0.83	9.34	1.22	8.02
09/02/2018 02:00	3.46	14.32	1.98	12.03	1.11	9.31	1.29	7.99
09/02/2018 03:00	3.34	14.30	1.86	12.00	0.95	9.27	1.09	7.96
09/02/2018 04:00	3.46	14.29	1.90	11.98	1.21	9.24	1.16	7.93
09/02/2018 05:00	3.66	14.28	2.04	11.96	1.57	9.21	1.30	7.91
09/02/2018 06:00	3.79	14.27	2.21	11.94	1.91	9.20	1.48	7.89
09/02/2018 07:00	4.08	14.26	2.50	11.92	2.40	9.19	1.77	7.87
09/02/2018 08:00	4.62	14.26	3.03	11.91	3.33	9.20	2.34	7.86
09/02/2018 09:00	5.33	14.26	3.78	11.90	4.47	9.21	3.02	7.84
09/02/2018 10:00	6.30	14.25	4.73	11.89	5.87	9.21	3.81	7.82
09/02/2018 11:00	7.43	14.26	5.89	11.88	7.54	9.24	4.82	7.82
09/02/2018 12:00	8.27	14.28	6.98	11.89	8.76	9.30	5.69	7.82
09/02/2018 13:00	8.71	14.28	7.78	11.89	9.23	9.33	6.32	7.81
09/02/2018 14:00	9.04	14.28	8.44	11.90	9.49	9.37	6.93	7.80
09/02/2018 15:00	9.10	14.29	8.82	11.90	9.36	9.40	7.31	7.79
09/02/2018 16:00	8.76	14.28	8.77	11.89	8.70	9.41	7.47	7.77
09/02/2018 17:00	8.28	14.27	8.44	11.88	7.91	9.39	7.30	7.75
09/02/2018 18:00	7.84	14.26	8.04	11.88	6.95	9.37	6.65	7.73
09/02/2018 19:00	7.46	14.27	7.60	11.88	6.35	9.39	6.26	7.72
09/02/2018 20:00	6.99	14.27	7.03	11.87	5.73	9.39	5.93	7.70
09/02/2018 21:00	6.45	14.26	6.40	11.86	5.35	9.38	5.63	7.68
09/02/2018 22:00	6.22	14.25	5.98	11.85	5.24	9.37	5.38	7.66
09/02/2018 23:00	5.98	14.23	5.67	11.83	5.03	9.33	5.05	7.64
10/02/2018 00:00	5.52	14.21	5.26	11.82	4.70	9.28	4.73	7.63
10/02/2018 01:00	5.19	14.20	4.84	11.80	4.31	9.25	4.45	7.61
10/02/2018 02:00	5.53	14.21	4.95	11.80	4.78	9.25	4.81	7.60
10/02/2018 03:00	5.72	14.22	5.19	11.80	5.17	9.28	5.11	7.60
10/02/2018 04:00	5.65	14.22	5.20	11.79	5.08	9.29	5.05	7.59
10/02/2018 05:00	5.41	14.21	5.02	11.79	4.68	9.29	4.69	7.58
10/02/2018 06:00	5.02	14.19	4.62	11.78	4.01	9.26	4.13	7.56
10/02/2018 07:00	5.42	14.18	4.76	11.78	4.51	9.23	4.35	7.55
10/02/2018 08:00	6.14	14.18	5.37	11.78	5.56	9.22	4.84	7.55
10/02/2018 09:00	6.52	14.17	5.84	11.77	6.04	9.21	5.13	7.54
10/02/2018 10:00	7.03	14.17	6.43	11.77	6.70	9.19	5.67	7.53
10/02/2018 11:00	7.12	14.15	6.75	11.76	6.79	9.17	5.91	7.52
10/02/2018 12:00	7.48	14.14	7.13	11.75	7.19	9.14	6.25	7.51
10/02/2018 13:00	7.87	14.13	7.63	11.74	7.73	9.12	6.61	7.50
10/02/2018 14:00	7.52	14.12	7.52	11.72	7.16	9.08	6.34	7.48
10/02/2018 15:00	7.23	14.11	7.29	11.71	6.63	9.05	6.03	7.47
10/02/2018 16:00	6.47	14.10	6.63	11.70	5.62	9.03	5.46	7.46
10/02/2018 17:00	5.53	14.09	5.69	11.69	4.06	9.00	4.51	7.44
10/02/2018 18:00	4.98	14.07	4.91	11.68	3.04	8.97	3.82	7.43
10/02/2018 19:00	4.72	14.07	4.35	11.67	2.77	8.97	3.46	7.42
10/02/2018 20:00	4.62	14.07	3.99	11.66	2.65	8.96	3.21	7.41
10/02/2018 21:00	4.60	14.07	3.77	11.66	2.69	8.98	3.05	7.41
10/02/2018 22:00	4.74	14.08	3.70	11.66	2.90	9.00	3.09	7.41
10/02/2018 23:00	4.93	14.09	3.76	11.66	3.15	9.04	3.14	7.42
11/02/2018 00:00	4.74	14.08	3.74	11.66	3.21	9.06	3.12	7.41
11/02/2018 01:00	4.61	14.06	3.64	11.65	3.03	9.02	3.00	7.39
11/02/2018 02:00	4.72	14.05	3.74	11.64	3.35	8.99	3.20	7.38
11/02/2018 03:00	4.68	14.04	3.81	11.64	3.49	8.97	3.27	7.37
11/02/2018 04:00	4.54	14.03	3.71	11.62	3.18	8.94	3.06	7.35
11/02/2018 05:00	4.73	14.06	3.77	11.62	3.32	8.92	3.11	7.35
11/02/2018 06:00	4.86	14.06	3.94	11.62	3.70	8.95	3.29	7.36
11/02/2018 07:00	4.80	14.07	4.08	11.63	3.96	9.00	3.46	7.36
11/02/2018 08:00	5.82	14.06	4.89	11.62	5.36	9.00	4.43	7.35
11/02/2018 09:00	8.59	14.05	7.24	11.62	8.98	8.99	6.61	7.34
11/02/2018 10:00	11.91	14.06	10.57	11.62	13.51	9.01	9.04	7.35
11/02/2018 11:00	12.91	14.06	12.59	11.63	14.99	9.04	9.93	7.35
11/02/2018 12:00	12.04	14.06	12.73	11.63	13.10	9.04	9.50	7.34
11/02/2018 13:00	11.34	14.06	12.32	11.63	11.80	9.06	9.23	7.34
11/02/2018 14:00	10.49	14.07	11.40	11.64	10.39	9.08	8.79	7.35
11/02/2018 15:00	9.96	14.09	10.71	11.65	9.65	9.14	8.47	7.37
11/02/2018 16:00	8.57	14.08	9.53	11.65	7.43	9.15	7.30	7.36
11/02/2018 17:00	7.32	14.06	8.22	11.64	5.19	9.10	6.21	7.34
11/02/2018 18:00	6.89	14.05	7.28	11.64	4.73	9.07	5.78	7.33
11/02/2018 19:00	6.79	14.06	6.71	11.64	4.81	9.08	5.53	7.34
11/02/2018 20:00	6.71	14.07	6.33	11.65	4.96	9.11	5.39	7.35
11/02/2018 21:00	6.60	14.09	6.04	11.66	5.04	9.16	5.22	7.36
11/02/2018 22:00	6.56	14.10	5.86	11.67	5.07	9.20	5.10	7.36
11/02/2018 23:00	6.42	14.11	5.69	11.68	5.05	9.24	4.97	7.37
12/02/2018 00:00	6.13	14.11	5.44	11.69	4.75	9.26	4.71	7.37
12/02/2018 01:00	5.92	14.10	5.13	11.69	4.24	9.25	4.35	7.37
12/02/2018 02:00	6.00	14.11	5.05	11.70	4.37	9.27	4.34	7.38
12/02/2018 03:00	6.16	14.12	5.08	11.71	4.62	9.30	4.43	7.39
12/02/2018 04:00	6.33	14.14	5.25	11.72	5.05	9.33	4.67	7.39
12/02/2018 05:00	6.39	14.15	5.44	11.73	5.39	9.37	4.95	7.40
12/02/2018 06:00	6.64	14.16	5.71	11.75	5.78	9.40	5.28	7.40
12/02/2018 07:00	6.79	14.17	5.90	11.76	5.92	9.44	5.39	7.41
12/02/2018 08:00	7.13	14.17	6.11	11.77	6.16	9.46	5.44	7.41
12/02/2018 09:00	8.04	14.19	6.74	11.79	7.44	9.49	5.98	7.42
12/02/2018 10:00	8.82	14.21	7.51	11.81	8.74	9.54	6.52	7.44
12/02/2018 11:00	8.87	14.21	7.93	11.82	8.75	9.56	6.53	7.44
12/02/2018 12:00	8.47	14.20	7.95	11.82	7.96	9.54	6.35	7.43
12/02/2018 13:00	8.26	14.19	7.88	11.82	7.45	9.50	6.14	7.42
12/02/2018 14:00	7.94	14.18	7.67	11.81	6.85	9.46	5.88	7.42
12/02/2018 15:00	7.49	14.17	7.30	11.80	5.99	9.41	5.49	7.41
12/02/2018 16:00	6.78	14.16	6.68	11.79	4.96	9.37	4.98	7.40
12/02/2018 17:00	6.00	14.15	5.89	11.79	4.17	9.33	4.46	7.40
12/02/2018 18:00	5.46	14.14	5.19	11.78	3.86	9.30	4.06	7.39
12/02/2018 19:00	4.97	14.12	4.53	11.76	3.24	9.25	3.53	7.38
12/02/2018 20:00	4.48	14.11	3.88	11.75	2.50	9.21	2.93	7.38
12/02/2018 21:00	3.89	14.10	3.19	11.73	1.67	9.18	2.26	7.38
12/02/2018 22:00	3.51	14.09	2.62	11.72	1.25	9.13	1.84	7.37
12/02/2018 23:00	3.50	14.08	2.40	11.70	1.44	9.09	1.76	7.36
13/02/2018 00:00	3.03	14.06	1.92	11.68	0.63	9.04	1.14	7.34
13/02/2018 01:00	2.34	14.02	1.17	11.65	-0.93	8.96	0.21	7.30
13/02/2018 02:00	1.82	13.99	0.48	11.62	-1.92	8.85	-0.48	7.27
13/02/2018 03:00	1.44	13.96	-0.03	11.59	-1.99	8.77	-0.92	7.24
13/02/2018 04:00	1.06	13.94	-0.48	11.56	-2.16	8.69	-1.38	7.21
13/02/2018 05:00	0.68	13.92	-0.93	11.53	-2.54	8.62	-1.84	7.18
13/02/2018 06:00	0.53	13.89	-1.27	11.49	-2.80	8.55	-2.16	7.15
13/02/2018 07:00	0.96	13.87	-1.16	11.46	-2.01	8.48	-1.92	7.11
13/02/2018 08:00	3.79	13.87	0.71	11.45	2.40	8.48	0.13	7.11
13/02/2018 09:00	9.48	13.91	5.10	11.45	11.34	8.56	4.17	7.13
13/02/2018 10:00	15.59	13.96	11.07	11.47	20.95	8.72	9.03	7.16
13/02/2018 11:00	20.36	13.99	17.20	11.49	27.82	8.85	13.06	7.18
13/02/2018 12:00	23.67	14.03	22.39	11.52	32.76	9.00	16.03	7.20
13/02/2018 13:00	22.74	14.03	24.47	11.54	29.95	9.09	16.23	7.19
13/02/2018 14:00	19.06	13.98	22.89	11.52	21.78	9.01	14.20	7.15
13/02/2018 15:00	16.84	13.97	21.05	11.51	17.84	8.94	12.84	7.13
13/02/2018 16:00	13.11	13.95	18.09	11.49	12.28	8.90	10.33	7.11
13/02/2018 17:00	7.75	13.88	12.68	11.45	3.92	8.73	6.23	7.05
13/02/2018 18:00	5.08	13.84	8.14	11.40	0.70	8.57	3.81	7.01
13/02/2018 19:00	3.77	13.80	5.11	11.36	-0.50	8.45	2.39	6.97
13/02/2018 20:00	2.73	13.78	2.89	11.33	-1.48	8.35	1.15	6.94
13/02/2018 21:00	2.14	13.76	1.40	11.29	-1.93	8.29	0.30	6.91
13/02/2018 22:00	1.86	13.76	0.49	11.27	-1.74	8.26	-0.20	6.89
13/02/2018 23:00	1.55	13.74	-0.18	11.24	-1.91	8.23	-0.71	6.86
14/02/2018 00:00	1.36	13.72	-0.71	11.22	-2.43	8.20	-1.24	6.84
14/02/2018 01:00	1.10	13.72	-1.13	11.20	-2.72	8.19	-1.72	6.82
14/02/2018 02:00	0.90	13.71	-1.46	11.19	-2.88	8.18	-2.08	6.80
14/02/2018 03:00	0.71	13.70	-1.64	11.17	-2.71	8.18	-2.30	6.78
14/02/2018 04:00	0.48	13.69	-1.78	11.16	-2.66	8.17	-2.49	6.76
14/02/2018 05:00	0.40	13.68	-1.83	11.15	-2.50	8.16	-2.54	6.74
14/02/2018 06:00	0.41	13.67	-1.75	11.13	-2.20	8.13	-2.41	6.72
14/02/2018 07:00	1.14	13.66	-1.11	11.12	-0.85	8.12	-1.56	6.70
14/02/2018 08:00	2.65	13.66	0.28	11.11	1.49	8.14	-0.03	6.69
14/02/2018 09:00	4.68	13.68	2.21	11.12	4.40	8.20	1.73	6.71
14/02/2018 10:00	8.54	13.73	5.17	11.15	10.12	8.35	4.18	6.74
14/02/2018 11:00	15.90	13.79	10.95	11.19	21.86	8.54	9.10	6.79
14/02/2018 12:00	23.54	13.86	18.64	11.24	34.89	8.76	15.14	6.83
14/02/2018 13:00	25.46	13.86	23.95	11.26	37.77	8.85	17.53	6.82
14/02/2018 14:00	21.30	13.80	24.10	11.25	27.81	8.75	15.64	6.78
14/02/2018 15:00	15.41	13.76	20.13	11.22	16.17	8.62	12.15	6.74
14/02/2018 16:00	10.05	13.72	14.40	11.20	7.93	8.49	8.41	6.71
14/02/2018 17:00	6.93	13.68	9.94	11.16	3.75	8.36	5.84	6.67
14/02/2018 18:00	5.12	13.65	6.61	11.13	1.84	8.23	4.06	6.64
14/02/2018 19:00	4.04	13.63	4.31	11.10	1.18	8.15	2.87	6.61
14/02/2018 20:00	3.19	13.62	2.73	11.07	0.70	8.10	1.95	6.59
14/02/2018 21:00	2.72	13.61	1.71	11.05	0.15	8.06	1.27	6.57
14/02/2018 22:00	2.66	13.60	1.08	11.04	-0.51	8.05	0.75	6.56
14/02/2018 23:00	2.37	13.60	0.51	11.03	-1.23	8.05	0.11	6.54
15/02/2018 00:00	1.79	13.58	-0.21	11.01	-2.44	8.02	-0.77	6.52
15/02/2018 01:00	0.81	13.56	-1.07	10.99	-3.47	7.97	-1.77	6.48
15/02/2018 02:00	0.33	13.54	-1.75	10.97	-3.97	7.92	-2.42	6.46
15/02/2018 03:00	0.59	13.53	-2.00	10.95	-3.83	7.88	-2.61	6.44
15/02/2018 04:00	0.54	13.52	-2.15	10.93	-3.59	7.86	-2.85	6.42
15/02/2018 05:00	0.40	13.50	-2.32	10.92	-3.58	7.84	-3.12	6.40
15/02/2018 06:00	0.40	13.49	-2.46	10.90	-3.79	7.81	-3.39	6.37
15/02/2018 07:00	0.98	13.47	-2.23	10.88	-2.98	7.77	-3.16	6.35
15/02/2018 08:00	4.37	13.50	-0.04	10.88	2.77	7.81	-0.76	6.36
15/02/2018 09:00	9.72	13.55	4.61	10.91	11.98	7.95	3.58	6.39
15/02/2018 10:00	15.86	13.60	10.78	10.94	21.53	8.13	8.39	6.44
15/02/2018 11:00	22.92	13.67	18.19	10.99	33.86	8.36	13.73	6.49
15/02/2018 12:00	26.79	13.70	24.45	11.02	39.27	8.50	17.37	6.50
15/02/2018 13:00	28.15	13.72	28.60	11.05	39.42	8.58	19.28	6.51
15/02/2018 14:00	27.49	13.74	30.63	11.08	37.43	8.68	19.69	6.53
15/02/2018 15:00	23.21	13.71	29.20	11.08	28.72	8.65	17.46	6.51
15/02/2018 16:00	17.03	13.67	24.91	11.07	16.87	8.56	13.56	6.48
15/02/2018 17:00	11.51	13.62	19.44	11.04	6.28	8.40	9.60	6.44
15/02/2018 18:00	8.92	13.59	15.01	11.02	2.09	8.29	7.39	6.42
15/02/2018 19:00	7.20	13.56	11.46	10.99	0.20	8.18	5.65	6.39
15/02/2018 20:00	5.76	13.53	8.53	10.95	-1.33	8.07	4.02	6.36
15/02/2018 21:00	4.56	13.51	6.07	10.92	-2.60	7.97	2.53	6.33
15/02/2018 22:00	3.66	13.49	4.08	10.90	-3.41	7.89	1.29	6.30
15/02/2018 23:00	2.99	13.47	2.49	10.87	-3.87	7.84	0.28	6.28
16/02/2018 00:00	2.15	13.47	1.07	10.86	-4.17	7.81	-0.77	6.26
16/02/2018 01:00	1.28	13.45	-0.25	10.84	-4.53	7.78	-1.77	6.24
16/02/2018 02:00	0.92	13.45	-1.12	10.83	-4.46	7.77	-2.33	6.23
16/02/2018 03:00	0.59	13.44	-1.84	10.82	-4.56	7.75	-2.87	6.21
16/02/2018 04:00	0.74	13.43	-2.23	10.81	-4.60	7.74	-3.18	6.20
16/02/2018 05:00	0.61	13.42	-2.56	10.79	-4.67	7.72	-3.51	6.18
16/02/2018 06:00	0.62	13.42	-2.68	10.78	-4.20	7.70	-3.57	6.16
16/02/2018 07:00	1.31	13.41	-2.33	10.77	-2.85	7.68	-3.14	6.14
16/02/2018 08:00	4.47	13.44	-0.14	10.78	2.72	7.75	-0.74	6.16
16/02/2018 09:00	9.61	13.50	4.35	10.81	11.29	7.91	3.46	6.20
16/02/2018 10:00	15.02	13.56	9.99	10.85	19.42	8.11	7.98	6.25
16/02/2018 11:00	20.82	13.62	16.47	10.90	28.62	8.32	12.65	6.30
16/02/2018 12:00	23.43	13.68	21.47	10.96	32.39	8.55	15.43	6.35
16/02/2018 13:00	22.59	13.70	23.40	11.00	29.12	8.69	15.80	6.37
16/02/2018 14:00	21.84	13.71	24.17	11.03	26.87	8.77	15.99	6.38
16/02/2018 15:00	19.05	13.71	22.91	11.05	21.73	8.78	14.60	6.38
16/02/2018 16:00	14.65	13.69	19.72	11.05	13.96	8.74	11.80	6.37
16/02/2018 17:00	11.47	13.67	16.21	11.05	8.07	8.65	9.55	6.37
16/02/2018 18:00	10.33	13.67	13.56	11.05	6.74	8.61	8.64	6.37
16/02/2018 19:00	9.63	13.68	11.65	11.06	6.13	8.60	7.93	6.37
16/02/2018 20:00	9.10	13.68	10.18	11.06	5.76	8.59	7.33	6.37
16/02/2018 21:00	8.52	13.68	8.93	11.07	5.33	8.58	6.66	6.37
16/02/2018 22:00	7.44	13.66	7.58	11.06	3.81	8.54	5.47	6.37
16/02/2018 23:00	5.85	13.63	5.87	11.05	1.07	8.45	3.76	6.35
17/02/2018 00:00	4.65	13.60	4.28	11.02	-0.78	8.34	2.39	6.32
17/02/2018 01:00	4.02	13.58	3.04	11.00	-1.36	8.24	1.56	6.30
17/02/2018 02:00	3.97	13.57	2.33	10.99	-1.09	8.19	1.21	6.30
17/02/2018 03:00	3.50	13.55	1.59	10.97	-1.49	8.14	0.51	6.29
17/02/2018 04:00	2.80	13.54	0.79	10.95	-2.21	8.10	-0.34	6.27
17/02/2018 05:00	2.02	13.52	-0.05	10.94	-2.94	8.04	-1.20	6.25
17/02/2018 06:00	1.70	13.50	-0.69	10.92	-3.36	7.98	-1.75	6.23
17/02/2018 07:00	2.43	13.49	-0.64	10.90	-2.16	7.94	-1.47	6.22
17/02/2018 08:00	5.84	13.53	1.48	10.91	3.91	8.01	0.96	6.25
17/02/2018 09:00	11.07	13.60	6.19	10.95	12.68	8.19	5.35	6.31
17/02/2018 10:00	14.70	13.65	11.22	10.99	17.40	8.38	9.20	6.35
17/02/2018 11:00	16.58	13.67	14.93	11.03	19.70	8.50	11.03	6.36
17/02/2018 12:00	18.02	13.69	17.43	11.06	21.20	8.58	12.26	6.38
17/02/2018 13:00	17.27	13.71	18.36	11.09	20.11	8.66	12.35	6.39
17/02/2018 14:00	12.90	13.70	15.15	11.09	12.61	8.66	9.64	6.39
17/02/2018 15:00	11.90	13.70	13.39	11.11	11.25	8.66	9.06	6.39
17/02/2018 16:00	9.68	13.70	11.06	11.11	8.25	8.64	7.45	6.38
17/02/2018 17:00	7.44	13.69	8.45	11.11	5.24	8.60	5.76	6.38
17/02/2018 18:00	6.50	13.69	6.67	11.11	4.56	8.58	5.08	6.38
17/02/2018 19:00	6.10	13.69	5.67	11.12	4.42	8.57	4.76	6.38
17/02/2018 20:00	5.82	13.70	5.09	11.12	4.32	8.57	4.53	6.38
17/02/2018 21:00	5.69	13.70	4.79	11.13	4.30	8.58	4.40	6.39
17/02/2018 22:00	5.73	13.71	4.69	11.14	4.36	8.60	4.37	6.40
17/02/2018 23:00	5.78	13.72	4.66	11.15	4.41	8.63	4.34	6.41
18/02/2018 00:00	5.69	13.73	4.60	11.16	4.36	8.66	4.25	6.42
18/02/2018 01:00	5.55	13.74	4.54	11.17	4.30	8.69	4.16	6.43
18/02/2018 02:00	5.54	13.75	4.46	11.18	4.16	8.71	4.03	6.44
18/02/2018 03:00	5.56	13.76	4.44	11.19	4.17	8.73	4.00	6.45
18/02/2018 04:00	5.48	13.77	4.42	11.21	4.20	8.75	3.99	6.46
18/02/2018 05:00	5.43	13.77	4.37	11.21	4.10	8.76	3.89	6.47
18/02/2018 06:00	5.51	13.77	4.33	11.22	4.00	8.76	3.80	6.48
18/02/2018 07:00	5.69	13.78	4.43	11.23	4.25	8.77	3.89	6.49
18/02/2018 08:00	5.99	13.79	4.63	11.24	4.63	8.78	3.99	6.49
18/02/2018 09:00	7.29	13.79	5.51	11.25	6.44	8.80	4.75	6.50
18/02/2018 10:00	8.26	13.81	6.66	11.27	8.14	8.83	5.53	6.52
18/02/2018 11:00	8.69	13.84	7.36	11.29	8.66	8.90	5.94	6.54
18/02/2018 12:00	9.33	13.87	8.14	11.32	9.53	8.99	6.54	6.58
18/02/2018 13:00	10.19	13.90	8.96	11.35	10.70	9.07	7.07	6.60
18/02/2018 14:00	10.28	13.90	9.54	11.37	10.95	9.11	7.51	6.61
18/02/2018 15:00	8.77	13.87	8.84	11.36	8.21	9.04	6.77	6.59
18/02/2018 16:00	7.87	13.86	8.03	11.36	6.78	8.99	6.16	6.59
18/02/2018 17:00	7.08	13.85	7.14	11.36	5.58	8.93	5.60	6.59
18/02/2018 18:00	6.76	13.84	6.54	11.35	5.16	8.89	5.27	6.59
18/02/2018 19:00	6.49	13.85	6.06	11.35	4.97	8.88	5.02	6.60
18/02/2018 20:00	6.27	13.85	5.68	11.36	4.79	8.87	4.81	6.61
18/02/2018 21:00	6.11	13.86	5.39	11.36	4.64	8.88	4.59	6.62
18/02/2018 22:00	5.91	13.85	5.11	11.36	4.40	8.87	4.40	6.63
18/02/2018 23:00	5.80	13.85	4.92	11.36	4.31	8.85	4.36	6.63
19/02/2018 00:00	5.84	13.85	4.95	11.36	4.61	8.84	4.49	6.64
19/02/2018 01:00	5.95	13.86	5.14	11.36	5.08	8.85	4.77	6.66
19/02/2018 02:00	6.03	13.86	5.27	11.37	5.23	8.86	4.89	6.67
19/02/2018 03:00	6.11	13.87	5.40	11.38	5.37	8.88	5.05	6.68
19/02/2018 04:00	6.26	13.88	5.57	11.39	5.54	8.90	5.20	6.69
19/02/2018 05:00	6.43	13.89	5.76	11.40	5.78	8.93	5.35	6.71
19/02/2018 06:00	6.62	13.91	5.96	11.41	5.99	8.98	5.44	6.73
19/02/2018 07:00	6.57	13.93	5.92	11.43	5.73	9.03	5.18	6.74
19/02/2018 08:00	6.88	13.93	6.02	11.44	5.86	9.05	5.22	6.75
19/02/2018 09:00	9.40	13.94	7.69	11.46	9.46	9.08	7.00	6.76
19/02/2018 10:00	11.57	13.95	10.21	11.47	13.05	9.10	8.75	6.77
19/02/2018 11:00	9.89	13.94	9.96	11.47	10.17	9.09	7.83	6.77
19/02/2018 12:00	10.21	13.91	10.28	11.46	10.19	9.01	8.14	6.76
19/02/2018 13:00	11.43	13.90	11.43	11.45	12.14	8.95	8.99	6.77
19/02/2018 14:00	10.28	13.88	11.03	11.44	10.34	8.89	8.33	6.76
19/02/2018 15:00	9.03	13.88	9.90	11.44	8.26	8.85	7.48	6.77
19/02/2018 16:00	8.19	13.90	8.88	11.44	6.86	8.86	6.76	6.79
19/02/2018 17:00	7.34	13.90	7.86	11.45	5.37	8.88	6.01	6.80
19/02/2018 18:00	6.90	13.91	7.04	11.45	4.64	8.91	5.50	6.81
19/02/2018 19:00	6.49	13.94	6.29	11.47	4.10	8.97	4.90	6.84
19/02/2018 20:00	5.87	13.94	5.48	11.48	3.11	9.01	4.19	6.85
19/02/2018 21:00	5.16	13.94	4.65	11.49	2.09	9.01	3.41	6.85
19/02/2018 22:00	4.51	13.93	3.82	11.49	1.38	8.99	2.71	6.85
19/02/2018 23:00	4.25	13.91	3.31	11.48	1.55	8.94	2.49	6.84
20/02/2018 00:00	4.10	13.90	2.92	11.47	1.37	8.92	2.21	6.84
20/02/2018 01:00	4.27	13.91	2.78	11.48	1.42	8.93	2.14	6.85
20/02/2018 02:00	4.59	13.92	2.89	11.48	2.09	8.93	2.37	6.86
20/02/2018 03:00	5.02	13.94	3.18	11.49	2.93	8.99	2.65	6.89
20/02/2018 04:00	4.86	13.94	3.23	11.50	2.86	9.01	2.52	6.89
20/02/2018 05:00	4.63	13.92	3.18	11.50	2.65	8.97	2.45	6.88
20/02/2018 06:00	4.58	13.91	3.18	11.49	2.61	8.93	2.40	6.88
20/02/2018 07:00	4.66	13.92	3.19	11.49	2.60	8.92	2.34	6.88
20/02/2018 08:00	7.44	13.96	4.76	11.51	6.65	8.99	4.15	6.92
20/02/2018 09:00	11.04	14.03	7.85	11.56	13.55	9.18	6.83	6.98
20/02/2018 10:00	12.81	14.05	10.24	11.59	15.90	9.30	8.31	6.99
20/02/2018 11:00	16.24	14.05	13.92	11.61	21.18	9.35	10.97	6.99
20/02/2018 12:00	17.65	14.03	16.71	11.61	23.04	9.31	12.32	6.99
20/02/2018 13:00	18.33	14.02	18.66	11.61	23.56	9.27	13.12	7.00
20/02/2018 14:00	17.84	14.01	19.46	11.61	22.09	9.21	13.11	6.99
20/02/2018 15:00	16.09	13.98	18.93	11.60	18.51	9.13	12.15	6.98
20/02/2018 16:00	12.69	13.97	16.67	11.58	12.17	9.06	9.90	6.97
20/02/2018 17:00	9.15	13.95	13.35	11.57	5.34	8.99	7.28	6.96
20/02/2018 18:00	7.28	13.94	10.53	11.55	2.03	8.93	5.60	6.95
20/02/2018 19:00	5.95	13.93	8.14	11.54	0.26	8.89	4.20	6.94
20/02/2018 20:00	4.82	13.91	6.09	11.52	-1.07	8.82	2.90	6.92
20/02/2018 21:00	3.83	13.88	4.30	11.50	-2.21	8.75	1.68	6.90
20/02/2018 22:00	2.90	13.86	2.72	11.47	-3.10	8.68	0.56	6.88
20/02/2018 23:00	2.20	13.85	1.39	11.45	-3.55	8.62	-0.37	6.86
21/02/2018 00:00	1.67	13.83	0.33	11.43	-3.93	8.57	-1.17	6.84
21/02/2018 01:00	0.81	13.81	-0.76	11.41	-4.47	8.51	-2.12	6.82
21/02/2018 02:00	0.33	13.79	-1.61	11.38	-4.73	8.45	-2.78	6.79
21/02/2018 03:00	0.03	13.77	-2.25	11.36	-4.79	8.41	-3.28	6.77
21/02/2018 04:00	-0.33	13.75	-2.85	11.34	-5.29	8.34	-3.88	6.74
21/02/2018 05:00	-0.62	13.73	-3.34	11.31	-5.62	8.28	-4.38	6.71
21/02/2018 06:00	-0.84	13.70	-3.78	11.28	-6.02	8.20	-4.86	6.68
21/02/2018 07:00	0.21	13.69	-3.46	11.25	-4.52	8.15	-4.39	6.65
21/02/2018 08:00	4.52	13.73	-0.77	11.26	3.06	8.21	-1.36	6.68
21/02/2018 09:00	10.41	13.80	4.27	11.28	13.55	8.39	3.30	6.73
21/02/2018 10:00	14.33	13.85	9.34	11.32	19.87	8.60	6.83	6.77
21/02/2018 11:00	16.63	13.88	13.30	11.35	23.64	8.77	9.05	6.79
21/02/2018 12:00	16.20	13.86	15.44	11.35	22.41	8.80	9.60	6.77
21/02/2018 13:00	13.08	13.85	14.73	11.34	15.44	8.75	8.14	6.74
21/02/2018 14:00	11.32	13.81	13.58	11.32	11.35	8.66	7.41	6.71
21/02/2018 15:00	9.47	13.79	11.95	11.30	7.96	8.58	6.39	6.69
21/02/2018 16:00	7.89	13.74	10.07	11.26	5.45	8.45	5.45	6.64
21/02/2018 17:00	6.82	13.73	8.37	11.23	3.90	8.35	4.64	6.62
21/02/2018 18:00	6.03	13.72	6.92	11.20	3.00	8.29	3.92	6.60
21/02/2018 19:00	5.09	13.71	5.49	11.18	1.83	8.25	2.93	6.58
21/02/2018 20:00	4.13	13.69	4.08	11.16	0.48	8.21	1.84	6.56
21/02/2018 21:00	3.12	13.66	2.72	11.13	-1.02	8.14	0.72	6.52
21/02/2018 22:00	2.32	13.63	1.49	11.11	-2.02	8.06	-0.18	6.48
21/02/2018 23:00	2.45	13.62	0.94	11.08	-1.42	8.01	-0.20	6.46
22/02/2018 00:00	2.98	13.64	0.93	11.08	-0.29	7.99	0.15	6.44
22/02/2018 01:00	3.30	13.63	1.08	11.07	0.59	7.99	0.37	6.43
22/02/2018 02:00	3.59	13.64	1.26	11.06	1.05	8.01	0.51	6.42
22/02/2018 03:00	3.53	13.64	1.37	11.05	1.18	8.02	0.53	6.41
22/02/2018 04:00	3.30	13.65	1.34	11.04	0.93	8.02	0.41	6.40
22/02/2018 05:00	3.29	13.64	1.33	11.03	0.86	8.00	0.34	6.38
22/02/2018 06:00	3.28	13.62	1.35	11.02	0.91	7.99	0.37	6.36
22/02/2018 07:00	3.57	13.61	1.55	11.00	1.39	7.97	0.57	6.34
22/02/2018 08:00	4.25	13.61	2.10	10.99	2.61	7.96	1.11	6.33
22/02/2018 09:00	5.63	13.60	3.30	10.98	4.95	7.96	2.30	6.32
22/02/2018 10:00	10.67	13.62	6.93	10.98	12.34	7.96	5.95	6.32
22/02/2018 11:00	20.14	13.69	14.75	11.01	28.53	8.14	12.85	6.38
22/02/2018 12:00	25.37	13.70	21.86	11.03	36.77	8.24	17.29	6.39
22/02/2018 13:00	24.66	13.70	25.17	11.04	34.58	8.32	17.80	6.39
22/02/2018 14:00	21.69	13.68	24.97	11.04	26.84	8.28	16.41	6.37
22/02/2018 15:00	21.06	13.70	25.11	11.05	25.66	8.32	16.43	6.39
22/02/2018 16:00	15.65	13.65	21.60	11.03	16.13	8.25	13.13	6.35
22/02/2018 17:00	10.49	13.59	16.22	11.00	6.90	8.08	9.39	6.30
22/02/2018 18:00	8.34	13.56	12.41	10.97	3.62	7.97	7.42	6.27
22/02/2018 19:00	7.00	13.56	9.53	10.95	2.16	7.92	5.94	6.27
22/02/2018 20:00	6.00	13.57	7.33	10.95	0.98	7.92	4.65	6.26
22/02/2018 21:00	5.14	13.57	5.57	10.94	-0.32	7.94	3.45	6.26
22/02/2018 22:00	4.15	13.56	3.94	10.94	-1.02	7.95	2.22	6.25
22/02/2018 23:00	3.38	13.56	2.55	10.93	-1.22	7.95	1.21	6.24
23/02/2018 00:00	3.03	13.55	1.56	10.93	-1.61	7.95	0.54	6.23
23/02/2018 01:00	3.18	13.55	1.07	10.92	-1.27	7.95	0.39	6.23
23/02/2018 02:00	3.73	13.56	1.09	10.92	-0.13	7.97	0.69	6.23
23/02/2018 03:00	4.17	13.58	1.32	10.93	0.92	8.02	0.96	6.24
23/02/2018 04:00	4.10	13.59	1.47	10.95	1.28	8.07	0.96	6.25
23/02/2018 05:00	3.99	13.60	1.57	10.96	1.43	8.12	0.98	6.26
23/02/2018 06:00	4.32	13.61	1.82	10.97	1.90	8.17	1.14	6.27
23/02/2018 07:00	4.80	13.62	2.22	10.99	2.69	8.22	1.55	6.29
23/02/2018 08:00	5.41	13.64	2.94	11.01	3.99	8.28	2.33	6.30
23/02/2018 09:00	5.73	13.62	3.71	11.01	4.75	8.28	2.97	6.29
23/02/2018 10:00	5.87	13.59	4.46	11.00	5.01	8.20	3.58	6.27
23/02/2018 11:00	6.28	13.56	5.20	10.98	5.57	8.10	4.14	6.24
23/02/2018 12:00	6.67	13.54	5.83	10.97	6.13	8.02	4.60	6.22
23/02/2018 13:00	7.36	13.53	6.55	10.95	7.01	7.97	5.24	6.21
23/02/2018 14:00	8.52	13.52	7.67	10.94	8.63	7.93	6.20	6.20
23/02/2018 15:00	9.38	13.52	8.74	10.94	9.87	7.91	6.83	6.20
23/02/2018 16:00	8.19	13.53	8.34	10.94	7.99	7.94	6.16	6.20
23/02/2018 17:00	6.05	13.52	6.67	10.94	4.73	7.93	4.66	6.19
23/02/2018 18:00	5.29	13.52	5.38	10.93	3.74	7.92	3.92	6.18
23/02/2018 19:00	5.34	13.54	4.77	10.94	3.94	7.98	3.77	6.20
23/02/2018 20:00	5.25	13.55	4.39	10.95	3.80	8.02	3.68	6.21
23/02/2018 21:00	5.17	13.54	4.14	10.95	3.48	8.04	3.47	6.20
23/02/2018 22:00	5.02	13.55	3.93	10.96	3.28	8.07	3.28	6.21
23/02/2018 23:00	5.03	13.56	3.92	10.97	3.68	8.11	3.39	6.22
24/02/2018 00:00	5.01	13.56	3.90	10.97	3.73	8.12	3.36	6.22
24/02/2018 01:00	4.97	13.57	3.87	10.98	3.69	8.14	3.28	6.23
24/02/2018 02:00	4.95	13.58	3.89	10.98	3.82	8.18	3.36	6.24
24/02/2018 03:00	4.71	13.57	3.77	10.99	3.56	8.19	3.21	6.24
24/02/2018 04:00	4.43	13.56	3.49	10.99	3.00	8.18	2.86	6.23
24/02/2018 05:00	4.50	13.57	3.42	10.99	2.98	8.19	2.75	6.24
24/02/2018 06:00	4.24	13.58	3.18	11.00	2.59	8.22	2.39	6.25
24/02/2018 07:00	5.04	13.59	3.50	11.01	3.55	8.25	2.72	6.26
24/02/2018 08:00	7.32	13.61	4.98	11.02	7.14	8.30	4.14	6.28
24/02/2018 09:00	9.51	13.64	6.99	11.04	10.93	8.39	5.71	6.31
24/02/2018 10:00	10.48	13.65	8.65	11.06	12.48	8.46	6.62	6.32
24/02/2018 11:00	10.63	13.64	9.69	11.06	12.23	8.45	6.99	6.33
24/02/2018 12:00	10.89	13.62	10.55	11.06	12.24	8.40	7.45	6.33
24/02/2018 13:00	10.83	13.59	11.06	11.04	11.86	8.33	7.66	6.32
24/02/2018 14:00	10.00	13.57	10.90	11.03	10.23	8.24	7.22	6.30
24/02/2018 15:00	8.67	13.57	10.03	11.02	7.57	8.18	6.23	6.30
24/02/2018 16:00	7.37	13.59	8.82	11.02	5.12	8.23	5.24	6.32
24/02/2018 17:00	6.15	13.58	7.41	11.02	2.90	8.25	4.23	6.31
24/02/2018 18:00	5.47	13.57	6.23	11.01	1.89	8.23	3.60	6.30
24/02/2018 19:00	5.00	13.57	5.24	11.00	1.33	8.21	3.00	6.29
24/02/2018 20:00	4.65	13.56	4.42	11.00	1.09	8.19	2.49	6.29
24/02/2018 21:00	4.36	13.55	3.73	10.99	0.88	8.17	2.08	6.28
24/02/2018 22:00	4.34	13.55	3.31	10.98	1.12	8.16	1.94	6.27
24/02/2018 23:00	4.35	13.55	3.06	10.98	1.48	8.16	1.87	6.27
25/02/2018 00:00	4.31	13.55	2.85	10.98	1.61	8.16	1.73	6.27
25/02/2018 01:00	4.21	13.55	2.65	10.98	1.52	8.16	1.55	6.27
25/02/2018 02:00	4.13	13.55	2.48	10.97	1.43	8.15	1.39	6.26
25/02/2018 03:00	4.08	13.55	2.37	10.97	1.51	8.14	1.32	6.26
25/02/2018 04:00	4.10	13.54	2.31	10.97	1.60	8.13	1.25	6.25
25/02/2018 05:00	4.10	13.54	2.26	10.96	1.64	8.12	1.19	6.24
25/02/2018 06:00	4.06	13.53	2.20	10.96	1.59	8.11	1.09	6.23
25/02/2018 07:00	4.16	13.53	2.24	10.95	1.78	8.09	1.10	6.23
25/02/2018 08:00	4.91	13.53	2.68	10.95	3.01	8.08	1.56	6.22
25/02/2018 09:00	6.49	13.54	3.90	10.95	5.85	8.11	2.69	6.23
25/02/2018 10:00	7.91	13.55	5.41	10.96	8.35	8.16	3.84	6.24
25/02/2018 11:00	8.93	13.57	6.84	10.96	9.88	8.21	4.76	6.25
25/02/2018 12:00	9.57	13.56	8.08	10.97	10.73	8.23	5.42	6.24
25/02/2018 13:00	9.59	13.54	8.84	10.96	10.44	8.20	5.71	6.23
25/02/2018 14:00	8.81	13.51	8.88	10.94	8.89	8.12	5.48	6.20
25/02/2018 15:00	7.34	13.48	8.05	10.91	6.01	8.01	4.65	6.16
25/02/2018 16:00	6.29	13.46	7.05	10.89	3.99	7.93	3.93	6.14
25/02/2018 17:00	5.51	13.45	6.04	10.87	2.63	7.87	3.31	6.12
25/02/2018 18:00	5.14	13.44	5.24	10.85	2.17	7.84	2.95	6.11
25/02/2018 19:00	4.90	13.45	4.61	10.84	1.98	7.84	2.64	6.11
25/02/2018 20:00	4.70	13.45	4.09	10.84	1.84	7.86	2.34	6.10
25/02/2018 21:00	4.54	13.45	3.66	10.83	1.77	7.87	2.10	6.09
25/02/2018 22:00	4.41	13.45	3.30	10.82	1.79	7.88	1.88	6.08
25/02/2018 23:00	4.18	13.44	2.95	10.81	1.64	7.88	1.63	6.07
26/02/2018 00:00	4.03	13.43	2.66	10.80	1.47	7.86	1.43	6.06
26/02/2018 01:00	3.95	13.42	2.44	10.79	1.36	7.84	1.27	6.04
26/02/2018 02:00	3.80	13.41	2.27	10.78	1.39	7.81	1.19	6.02
26/02/2018 03:00	3.51	13.40	2.05	10.77	1.33	7.79	1.04	6.01
26/02/2018 04:00	3.52	13.40	1.95	10.75	1.36	7.77	1.02	5.99
26/02/2018 05:00	3.73	13.39	1.98	10.74	1.50	7.75	1.05	5.98
26/02/2018 06:00	3.79	13.38	2.01	10.73	1.59	7.73	1.05	5.96
26/02/2018 07:00	3.99	13.37	2.14	10.71	1.92	7.71	1.19	5.95
26/02/2018 08:00	4.45	13.36	2.50	10.71	2.70	7.69	1.51	5.93
26/02/2018 09:00	5.47	13.36	3.34	10.70	4.43	7.70	2.23	5.92
26/02/2018 10:00	6.97	13.37	4.78	10.70	6.94	7.71	3.36	5.92
26/02/2018 11:00	7.76	13.36	6.06	10.69	8.36	7.71	4.13	5.90
26/02/2018 12:00	7.94	13.34	6.82	10.67	8.16	7.68	4.46	5.88
26/02/2018 13:00	8.38	13.32	7.68	10.65	8.85	7.62	5.00	5.85
26/02/2018 14:00	7.27	13.29	7.42	10.63	6.67	7.55	4.42	5.82
26/02/2018 15:00	6.41	13.26	6.87	10.60	4.84	7.46	3.90	5.78
26/02/2018 16:00	5.57	13.25	6.09	10.58	3.26	7.40	3.30	5.76
26/02/2018 17:00	4.85	13.23	5.23	10.56	1.98	7.36	2.73	5.73
26/02/2018 18:00	4.55	13.23	4.55	10.54	1.57	7.33	2.41	5.72
26/02/2018 19:00	4.43	13.23	4.05	10.54	1.58	7.34	2.20	5.71
26/02/2018 20:00	4.39	13.24	3.69	10.53	1.73	7.37	2.04	5.70
26/02/2018 21:00	4.28	13.24	3.38	10.53	1.78	7.40	1.87	5.69
26/02/2018 22:00	4.16	13.24	3.10	10.52	1.67	7.42	1.71	5.68
26/02/2018 23:00	4.08	13.24	2.89	10.51	1.58	7.43	1.59	5.67
27/02/2018 00:00	4.03	13.23	2.73	10.51	1.59	7.43	1.48	5.66
27/02/2018 01:00	3.94	13.23	2.58	10.50	1.57	7.43	1.37	5.65
27/02/2018 02:00	3.93	13.22	2.47	10.49	1.56	7.43	1.29	5.63
27/02/2018 03:00	3.94	13.22	2.40	10.48	1.64	7.42	1.25	5.62
27/02/2018 04:00	3.95	13.21	2.36	10.47	1.74	7.41	1.20	5.61
27/02/2018 05:00	3.94	13.20	2.31	10.47	1.76	7.40	1.16	5.59
27/02/2018 06:00	3.93	13.20	2.28	10.46	1.78	7.39	1.12	5.58
27/02/2018 07:00	4.07	13.19	2.35	10.45	2.06	7.38	1.19	5.57
27/02/2018 08:00	4.60	13.19	2.69	10.44	2.94	7.38	1.53	5.56
27/02/2018 09:00	5.25	13.19	3.26	10.43	4.12	7.38	2.01	5.55
27/02/2018 10:00	5.78	13.18	3.93	10.42	5.02	7.38	2.48	5.53
27/02/2018 11:00	6.23	13.16	4.65	10.41	5.65	7.34	2.94	5.51
27/02/2018 12:00	6.58	13.14	5.32	10.39	6.09	7.29	3.34	5.48
27/02/2018 13:00	6.70	13.13	5.79	10.37	6.17	7.24	3.59	5.46
27/02/2018 14:00	6.54	13.12	5.98	10.35	5.77	7.21	3.59	5.44
27/02/2018 15:00	5.97	13.10	5.76	10.33	4.65	7.16	3.27	5.42
27/02/2018 16:00	5.09	13.07	5.17	10.31	3.01	7.09	2.73	5.38
27/02/2018 17:00	4.42	13.05	4.46	10.28	1.70	7.01	2.22	5.35
27/02/2018 18:00	4.28	13.05	3.98	10.27	1.52	7.00	2.01	5.34
27/02/2018 19:00	4.22	13.06	3.61	10.26	1.63	7.03	1.87	5.34
27/02/2018 20:00	4.16	13.07	3.32	10.26	1.73	7.07	1.74	5.33
27/02/2018 21:00	4.07	13.07	3.07	10.26	1.73	7.09	1.62	5.32
27/02/2018 22:00	4.03	13.06	2.87	10.25	1.70	7.11	1.51	5.31
27/02/2018 23:00	4.00	13.06	2.72	10.25	1.67	7.11	1.42	5.30
28/02/2018 00:00	3.99	13.06	2.61	10.24	1.71	7.12	1.35	5.29
28/02/2018 01:00	3.90	13.05	2.48	10.23	1.65	7.12	1.22	5.27
28/02/2018 02:00	3.72	13.05	2.30	10.23	1.40	7.11	1.04	5.26
28/02/2018 03:00	3.66	13.04	2.16	10.22	1.31	7.10	0.93	5.25
28/02/2018 04:00	3.42	13.03	1.99	10.21	1.22	7.09	0.82	5.23
28/02/2018 05:00	3.08	13.02	1.75	10.20	1.00	7.07	0.66	5.22
28/02/2018 06:00	3.03	13.02	1.61	10.19	0.91	7.06	0.56	5.20
28/02/2018 07:00	3.02	13.01	1.58	10.18	1.15	7.04	0.63	5.19
28/02/2018 08:00	3.20	12.99	1.77	10.16	1.70	7.00	0.89	5.16
28/02/2018 09:00	3.66	12.96	2.20	10.14	2.46	6.93	1.24	5.13
28/02/2018 10:00	4.45	12.94	2.91	10.11	3.48	6.85	1.79	5.10
28/02/2018 11:00	5.48	12.95	3.87	10.10	5.00	6.86	2.49	5.10
28/02/2018 12:00	5.99	12.96	4.69	10.10	5.75	6.89	2.94	5.09
28/02/2018 13:00	5.68	12.92	5.03	10.08	5.14	6.84	3.05	5.05
28/02/2018 14:00	5.19	12.89	4.93	10.05	4.42	6.76	3.17	5.02
28/02/2018 15:00	4.86	12.87	4.66	10.03	4.08	6.69	3.26	4.99
28/02/2018 16:00	4.41	12.86	4.25	10.01	3.51	6.64	3.06	4.96
28/02/2018 17:00	4.11	12.85	3.82	9.99	3.02	6.63	2.77	4.94
28/02/2018 18:00	4.28	12.87	3.68	9.98	3.18	6.64	2.80	4.94
28/02/2018 19:00	4.38	12.88	3.61	9.98	3.41	6.68	2.87	4.94
28/02/2018 20:00	4.45	12.89	3.60	9.98	3.48	6.73	2.92	4.94
28/02/2018 21:00	4.58	12.90	3.63	9.99	3.50	6.78	2.93	4.94
28/02/2018 22:00	4.78	12.93	3.73	10.00	3.69	6.87	3.00	4.96
28/02/2018 23:00	5.09	12.96	3.93	10.03	4.07	6.98	3.20	4.98
01/03/2018 00:00	5.51	12.98	4.23	10.05	4.58	7.09	3.49	5.01
01/03/2018 01:00	5.81	13.01	4.56	10.08	5.05	7.19	3.77	5.03
01/03/2018 02:00	6.03	13.02	4.89	10.10	5.40	7.27	4.07	5.04
01/03/2018 03:00	6.41	13.03	5.26	10.12	5.86	7.32	4.57	5.05
01/03/2018 04:00	6.97	13.07	5.80	10.15	6.66	7.41	5.09	5.08
01/03/2018 05:00	7.40	13.11	6.36	10.19	7.30	7.53	5.59	5.11
01/03/2018 06:00	7.48	13.13	6.64	10.22	7.32	7.63	5.72	5.13
01/03/2018 07:00	7.83	13.16	6.99	10.26	7.61	7.71	6.15	5.14
01/03/2018 08:00	8.91	13.20	7.92	10.30	9.17	7.82	7.24	5.17
01/03/2018 09:00	9.88	13.22	8.97	10.33	10.48	7.90	8.15	5.19
01/03/2018 10:00	10.65	13.24	9.93	10.36	11.50	7.96	8.84	5.21
01/03/2018 11:00	11.39	13.30	10.84	10.40	12.43	8.02	9.53	5.24
01/03/2018 12:00	12.07	13.33	11.74	10.44	13.24	8.11	10.32	5.27
01/03/2018 13:00	12.26	13.34	12.27	10.47	13.28	8.17	10.76	5.30
01/03/2018 14:00	12.17	13.35	12.48	10.50	12.91	8.20	10.92	5.32
01/03/2018 15:00	12.10	13.38	12.54	10.53	12.63	8.24	10.98	5.36
01/03/2018 16:00	11.81	13.42	12.38	10.57	12.17	8.34	10.84	5.40
01/03/2018 17:00	11.20	13.44	11.82	10.60	11.08	8.39	10.41	5.44
01/03/2018 18:00	10.84	13.47	11.30	10.64	10.51	8.45	10.17	5.48
01/03/2018 19:00	10.54	13.49	10.84	10.68	10.08	8.51	9.90	5.52
01/03/2018 20:00	10.23	13.51	10.39	10.71	9.63	8.56	9.58	5.57
01/03/2018 21:00	9.57	13.53	9.76	10.74	8.75	8.61	8.97	5.61
01/03/2018 22:00	8.88	13.53	8.98	10.77	7.64	8.61	8.17	5.64
01/03/2018 23:00	9.00	13.58	8.73	10.81	7.97	8.68	8.09	5.69
02/03/2018 00:00	9.15	13.62	8.70	10.86	8.44	8.78	8.25	5.75
02/03/2018 01:00	8.90	13.65	8.52	10.90	8.22	8.88	8.07	5.81
02/03/2018 02:00	8.48	13.67	8.10	10.94	7.41	8.94	7.54	5.85
02/03/2018 03:00	8.35	13.70	7.81	10.98	7.02	8.98	7.24	5.90
02/03/2018 04:00	7.77	13.70	7.29	11.01	6.10	9.01	6.52	5.94
02/03/2018 05:00	6.93	13.69	6.47	11.03	4.51	8.96	5.63	5.97
02/03/2018 06:00	6.78	13.70	6.04	11.05	4.32	8.93	5.32	6.00
02/03/2018 07:00	6.69	13.71	5.81	11.07	4.79	8.93	5.17	6.04
02/03/2018 08:00	7.20	13.74	6.08	11.10	5.92	8.96	5.53	6.08
02/03/2018 09:00	8.37	13.77	7.06	11.13	7.81	9.02	6.48	6.13
02/03/2018 10:00	11.62	13.80	9.63	11.17	12.16	9.09	9.03	6.18
02/03/2018 11:00	14.38	13.83	13.00	11.21	16.40	9.16	11.31	6.23
02/03/2018 12:00	12.42	13.87	12.75	11.24	13.08	9.23	10.08	6.27
02/03/2018 13:00	12.15	13.90	12.48	11.28	12.28	9.38	9.98	6.32
02/03/2018 14:00	12.00	13.96	12.38	11.32	12.17	9.47	9.90	6.37
02/03/2018 15:00	10.99	13.98	11.50	11.36	10.55	9.52	9.19	6.41
02/03/2018 16:00	10.11	14.01	10.57	11.40	9.34	9.58	8.56	6.46
02/03/2018 17:00	8.51	14.02	9.08	11.43	6.88	9.58	7.23	6.47
02/03/2018 18:00	7.43	14.02	7.71	11.44	5.33	9.53	6.25	6.47
02/03/2018 19:00	6.58	14.01	6.55	11.46	4.27	9.48	5.34	6.48
02/03/2018 20:00	5.68	14.01	5.37	11.46	2.93	9.43	4.28	6.49
02/03/2018 21:00	5.19	14.01	4.49	11.48	2.26	9.40	3.58	6.51
02/03/2018 22:00	4.62	14.01	3.65	11.49	1.26	9.37	2.79	6.52
02/03/2018 23:00	4.35	14.01	3.02	11.49	0.81	9.33	2.29	6.52
03/03/2018 00:00	4.75	14.02	2.92	11.50	1.49	9.31	2.43	6.54
03/03/2018 01:00	5.26	14.04	3.28	11.52	2.92	9.34	2.93	6.57
03/03/2018 02:00	5.52	14.08	3.75	11.55	3.93	9.40	3.41	6.60
03/03/2018 03:00	5.76	14.10	4.09	11.57	4.29	9.44	3.64	6.62
03/03/2018 04:00	5.97	14.12	4.42	11.60	4.62	9.49	3.92	6.66
03/03/2018 05:00	5.83	14.14	4.61	11.62	4.65	9.54	4.17	6.69
03/03/2018 06:00	5.75	14.15	4.76	11.65	4.75	9.57	4.38	6.71
03/03/2018 07:00	6.40	14.17	5.27	11.67	5.66	9.61	5.04	6.74
03/03/2018 08:00	7.70	14.21	6.43	11.70	7.45	9.69	6.16	6.79
03/03/2018 09:00	8.45	14.24	7.27	11.73	8.26	9.73	6.63	6.81
03/03/2018 10:00	9.44	14.26	8.32	11.76	9.51	9.78	7.43	6.85
03/03/2018 11:00	10.36	14.29	9.45	11.79	10.67	9.84	8.42	6.90
03/03/2018 12:00	10.85	14.30	10.29	11.82	11.22	9.90	8.96	6.93
03/03/2018 13:00	11.05	14.31	10.78	11.84	11.34	9.91	9.19	6.95
03/03/2018 14:00	11.23	14.31	11.15	11.87	11.53	9.92	9.49	6.98
03/03/2018 15:00	11.33	14.34	11.36	11.89	11.54	9.94	9.66	7.01
03/03/2018 16:00	11.30	14.39	11.46	11.93	11.46	10.00	9.68	7.06
03/03/2018 17:00	10.85	14.43	11.16	11.96	10.64	10.06	9.48	7.10
03/03/2018 18:00	10.77	14.45	10.94	11.99	10.42	10.12	9.64	7.14
03/03/2018 19:00	10.62	14.50	10.72	12.03	10.26	10.19	9.63	7.18
03/03/2018 20:00	10.27	14.52	10.35	12.06	9.55	10.23	9.22	7.22
03/03/2018 21:00	10.59	14.55	10.40	12.09	10.11	10.28	9.64	7.27
03/03/2018 22:00	11.56	14.59	11.11	12.13	11.51	10.38	10.88	7.32
03/03/2018 23:00	11.34	14.64	11.30	12.18	11.33	10.50	10.75	7.38
04/03/2018 00:00	9.80	14.62	10.22	12.19	8.88	10.48	9.06	7.41
04/03/2018 01:00	8.69	14.60	9.09	12.20	7.29	10.41	8.03	7.43
04/03/2018 02:00	7.98	14.58	8.12	12.20	6.46	10.33	7.29	7.44
04/03/2018 03:00	7.51	14.58	7.38	12.20	6.10	10.27	6.73	7.44
04/03/2018 04:00	7.16	14.58	6.79	12.20	5.73	10.23	6.25	7.45
04/03/2018 05:00	7.03	14.58	6.39	12.21	5.37	10.20	5.94	7.46
04/03/2018 06:00	6.97	14.59	6.17	12.22	5.41	10.21	5.78	7.49
04/03/2018 07:00	7.26	14.59	6.23	12.22	5.79	10.20	5.89	7.50
04/03/2018 08:00	7.97	14.61	6.71	12.24	6.87	10.23	6.42	7.53
04/03/2018 09:00	8.74	14.61	7.44	12.25	8.06	10.25	7.10	7.55
04/03/2018 10:00	10.23	14.61	8.80	12.26	10.16	10.25	8.34	7.56
04/03/2018 11:00	11.90	14.61	10.75	12.27	12.63	10.25	9.79	7.57
04/03/2018 12:00	12.42	14.62	11.93	12.28	13.15	10.25	10.32	7.59
04/03/2018 13:00	12.90	14.63	12.82	12.31	13.74	10.26	10.76	7.61
04/03/2018 14:00	12.70	14.62	13.13	12.32	13.28	10.25	10.76	7.62
04/03/2018 15:00	11.75	14.63	12.59	12.34	11.70	10.24	10.17	7.64
04/03/2018 16:00	10.52	14.63	11.44	12.36	9.81	10.24	9.34	7.66
04/03/2018 17:00	9.12	14.64	9.95	12.37	7.82	10.25	8.12	7.67
04/03/2018 18:00	7.73	14.63	8.30	12.37	5.60	10.23	6.68	7.68
04/03/2018 19:00	6.91	14.65	7.02	12.39	4.64	10.27	5.80	7.71
04/03/2018 20:00	6.23	14.64	5.94	12.40	3.69	10.27	4.97	7.72
04/03/2018 21:00	5.91	14.64	5.19	12.40	2.96	10.26	4.44	7.73
04/03/2018 22:00	5.55	14.64	4.60	12.41	2.76	10.24	4.00	7.75
04/03/2018 23:00	5.67	14.64	4.32	12.41	2.82	10.23	3.87	7.77
05/03/2018 00:00	6.15	14.66	4.42	12.43	3.57	10.25	4.05	7.79
05/03/2018 01:00	6.16	14.66	4.43	12.45	3.72	10.26	3.94	7.81
05/03/2018 02:00	5.81	14.66	4.23	12.45	3.22	10.27	3.51	7.82
05/03/2018 03:00	5.32	14.65	3.82	12.45	2.28	10.24	2.95	7.83
05/03/2018 04:00	5.05	14.64	3.50	12.45	1.87	10.19	2.61	7.83
05/03/2018 05:00	4.22	14.62	2.84	12.44	0.57	10.13	1.72	7.82
05/03/2018 06:00	3.57	14.59	2.14	12.42	-0.48	10.05	0.94	7.82
05/03/2018 07:00	4.65	14.59	2.41	12.41	1.27	9.99	1.38	7.82
05/03/2018 08:00	9.02	14.62	5.15	12.42	8.71	10.03	4.31	7.86
05/03/2018 09:00	15.11	14.68	10.32	12.45	19.29	10.18	8.90	7.90
05/03/2018 10:00	20.35	14.71	16.21	12.48	27.81	10.32	13.10	7.92
05/03/2018 11:00	23.62	14.73	21.41	12.51	32.78	10.41	16.10	7.94
05/03/2018 12:00	22.71	14.75	23.57	12.53	30.21	10.47	16.22	7.96
05/03/2018 13:00	19.98	14.73	23.08	12.53	24.02	10.46	14.86	7.96
05/03/2018 14:00	19.37	14.73	22.66	12.54	21.90	10.44	14.81	7.97
05/03/2018 15:00	18.33	14.71	21.91	12.53	20.29	10.38	14.34	7.97
05/03/2018 16:00	14.42	14.68	19.06	12.51	13.53	10.28	11.73	7.96
05/03/2018 17:00	10.89	14.65	15.49	12.49	6.99	10.17	9.09	7.95
05/03/2018 18:00	8.99	14.63	12.43	12.47	3.84	10.09	7.41	7.95
05/03/2018 19:00	8.17	14.62	10.24	12.45	3.13	10.04	6.51	7.95
05/03/2018 20:00	7.40	14.61	8.44	12.44	2.51	10.00	5.58	7.94
05/03/2018 21:00	6.82	14.61	7.06	12.42	2.24	9.98	4.87	7.94
05/03/2018 22:00	6.01	14.60	5.76	12.41	1.30	9.95	3.90	7.94
05/03/2018 23:00	5.24	14.58	4.57	12.39	0.32	9.90	2.93	7.93
06/03/2018 00:00	4.34	14.56	3.36	12.37	-0.81	9.85	1.83	7.92
06/03/2018 01:00	3.54	14.54	2.21	12.35	-1.93	9.79	0.78	7.90
06/03/2018 02:00	2.85	14.52	1.17	12.33	-2.76	9.72	-0.12	7.88
06/03/2018 03:00	2.29	14.49	0.29	12.30	-3.26	9.65	-0.87	7.86
06/03/2018 04:00	1.95	14.47	-0.40	12.28	-3.57	9.58	-1.45	7.85
06/03/2018 05:00	1.57	14.45	-1.00	12.25	-3.88	9.52	-2.01	7.82
06/03/2018 06:00	1.37	14.43	-1.42	12.22	-3.82	9.45	-2.39	7.80
06/03/2018 07:00	3.02	14.42	-0.70	12.20	-1.02	9.42	-1.44	7.79
06/03/2018 08:00	7.93	14.47	2.62	12.21	7.65	9.51	2.01	7.83
06/03/2018 09:00	14.09	14.51	8.18	12.23	18.03	9.66	6.73	7.87
06/03/2018 10:00	19.56	14.52	14.52	12.25	26.68	9.75	11.25	7.88
06/03/2018 11:00	24.92	14.56	20.96	12.27	35.31	9.87	15.49	7.91
06/03/2018 12:00	28.11	14.57	26.45	12.29	39.47	9.96	18.61	7.93
06/03/2018 13:00	26.60	14.53	28.41	12.28	34.11	9.92	18.67	7.90
06/03/2018 14:00	22.82	14.51	26.69	12.27	25.41	9.83	16.76	7.88
06/03/2018 15:00	18.44	14.51	22.90	12.26	18.49	9.82	14.02	7.89
06/03/2018 16:00	12.72	14.49	17.06	12.25	10.37	9.77	10.02	7.87
06/03/2018 17:00	8.67	14.45	11.96	12.22	4.43	9.67	6.86	7.83
06/03/2018 18:00	6.59	14.41	8.39	12.19	1.56	9.56	4.91	7.80
06/03/2018 19:00	5.46	14.39	5.83	12.15	0.23	9.46	3.56	7.78
06/03/2018 20:00	5.10	14.38	4.31	12.13	-0.36	9.41	2.82	7.76
06/03/2018 21:00	4.21	14.37	2.93	12.11	-0.47	9.37	1.79	7.74
06/03/2018 22:00	3.37	14.35	1.73	12.08	-0.91	9.33	0.86	7.72
06/03/2018 23:00	2.97	14.34	0.94	12.06	-1.10	9.30	0.29	7.70
07/03/2018 00:00	2.51	14.33	0.38	12.05	-1.03	9.28	-0.17	7.69
07/03/2018 01:00	1.98	14.32	-0.11	12.03	-1.20	9.27	-0.62	7.68
07/03/2018 02:00	1.70	14.30	-0.62	12.01	-1.90	9.24	-1.19	7.66
07/03/2018 03:00	1.85	14.29	-0.94	11.99	-2.44	9.21	-1.57	7.64
07/03/2018 04:00	1.55	14.27	-1.18	11.98	-2.39	9.18	-1.87	7.62
07/03/2018 05:00	1.06	14.26	-1.47	11.96	-2.53	9.14	-2.25	7.60
07/03/2018 06:00	1.18	14.24	-1.56	11.93	-2.41	9.10	-2.33	7.58
07/03/2018 07:00	2.59	14.24	-0.63	11.92	-0.06	9.07	-1.20	7.56
07/03/2018 08:00	5.63	14.26	2.05	11.91	5.03	9.10	1.36	7.57
07/03/2018 09:00	9.00	14.28	5.40	11.91	10.18	9.16	4.05	7.57
07/03/2018 10:00	10.83	14.27	8.33	11.91	12.85	9.19	6.02	7.56
07/03/2018 11:00	12.61	14.26	10.96	11.89	14.49	9.15	7.91	7.54
07/03/2018 12:00	17.26	14.26	15.47	11.89	21.24	9.15	11.56	7.54
07/03/2018 13:00	21.68	14.28	20.24	11.89	28.10	9.20	14.87	7.55
07/03/2018 14:00	22.20	14.26	23.01	11.89	29.02	9.23	15.89	7.54
07/03/2018 15:00	17.27	14.20	20.75	11.85	18.79	9.10	13.11	7.47
07/03/2018 16:00	13.48	14.19	17.54	11.83	12.46	9.02	10.59	7.46
07/03/2018 17:00	10.25	14.19	14.24	11.82	6.86	9.02	8.22	7.46
07/03/2018 18:00	8.44	14.19	11.52	11.81	3.79	9.03	6.66	7.45
07/03/2018 19:00	7.05	14.17	9.15	11.79	1.93	9.02	5.26	7.43
07/03/2018 20:00	6.09	14.16	7.21	11.77	0.91	8.98	4.15	7.41
07/03/2018 21:00	5.37	14.14	5.66	11.75	0.37	8.95	3.25	7.39
07/03/2018 22:00	4.42	14.12	4.18	11.73	-0.71	8.90	2.11	7.36
07/03/2018 23:00	3.59	14.10	2.86	11.71	-1.73	8.84	1.08	7.33
08/03/2018 00:00	2.88	14.07	1.72	11.68	-2.39	8.78	0.18	7.30
08/03/2018 01:00	2.04	14.05	0.60	11.65	-2.84	8.71	-0.77	7.27
08/03/2018 02:00	1.62	14.03	-0.28	11.62	-3.35	8.65	-1.46	7.24
08/03/2018 03:00	1.55	14.01	-0.86	11.60	-3.69	8.61	-1.91	7.21
08/03/2018 04:00	0.97	13.99	-1.46	11.57	-3.88	8.56	-2.49	7.18
08/03/2018 05:00	0.43	13.97	-2.03	11.54	-4.08	8.50	-3.02	7.15
08/03/2018 06:00	0.93	13.95	-2.13	11.52	-3.73	8.46	-3.05	7.13
08/03/2018 07:00	2.70	13.97	-1.19	11.51	-0.74	8.46	-1.97	7.11
08/03/2018 08:00	7.21	14.01	2.13	11.51	7.25	8.54	1.40	7.13
08/03/2018 09:00	13.65	14.04	7.75	11.53	17.92	8.70	6.20	7.17
08/03/2018 10:00	20.59	14.08	14.88	11.55	29.63	8.83	11.60	7.18
08/03/2018 11:00	26.20	14.09	22.04	11.57	38.06	8.93	16.34	7.19
08/03/2018 12:00	28.45	14.07	27.37	11.57	39.59	8.96	19.21	7.18
08/03/2018 13:00	28.34	14.04	29.95	11.55	36.24	8.88	20.16	7.14
08/03/2018 14:00	28.73	14.08	31.94	11.57	37.05	8.95	21.21	7.18
08/03/2018 15:00	25.31	14.07	30.92	11.57	30.70	8.97	19.66	7.17
08/03/2018 16:00	19.69	14.04	27.15	11.56	20.16	8.91	16.27	7.15
08/03/2018 17:00	14.01	14.02	21.85	11.55	9.72	8.87	12.35	7.13
08/03/2018 18:00	10.37	13.97	16.63	11.51	4.32	8.72	9.34	7.07
08/03/2018 19:00	8.01	13.96	12.36	11.48	1.49	8.59	6.97	7.04
08/03/2018 20:00	6.33	13.93	8.95	11.46	-0.27	8.50	5.06	7.02
08/03/2018 21:00	5.26	13.92	6.36	11.44	-1.05	8.44	3.65	7.00
08/03/2018 22:00	4.65	13.93	4.51	11.43	-1.52	8.44	2.60	7.00
08/03/2018 23:00	4.27	13.94	3.18	11.43	-2.25	8.46	1.74	7.00
09/03/2018 00:00	4.07	13.94	2.23	11.42	-2.25	8.48	1.16	6.99
09/03/2018 01:00	4.03	13.95	1.72	11.42	-1.30	8.50	0.94	6.99
09/03/2018 02:00	4.01	13.97	1.41	11.43	-0.47	8.53	0.81	6.99
09/03/2018 03:00	4.41	13.98	1.44	11.44	0.30	8.59	0.91	7.00
09/03/2018 04:00	4.37	13.99	1.44	11.45	0.60	8.63	0.84	7.01
09/03/2018 05:00	4.25	14.01	1.47	11.46	0.87	8.67	0.81	7.01
09/03/2018 06:00	4.19	14.01	1.50	11.46	1.03	8.69	0.78	7.02
09/03/2018 07:00	4.86	14.02	1.89	11.47	1.98	8.72	1.16	7.02
09/03/2018 08:00	6.10	14.02	2.92	11.48	4.28	8.75	2.18	7.03
09/03/2018 09:00	10.04	14.03	5.95	11.49	10.44	8.79	5.15	7.04
09/03/2018 10:00	17.99	14.07	12.33	11.53	23.89	8.90	10.74	7.09
09/03/2018 11:00	19.89	14.07	17.06	11.55	27.16	8.98	13.07	7.09
09/03/2018 12:00	17.58	14.01	17.66	11.52	19.76	8.87	12.52	7.04
09/03/2018 13:00	20.27	13.99	20.22	11.51	23.24	8.77	14.92	7.03
09/03/2018 14:00	19.98	13.98	21.13	11.50	22.58	8.70	15.19	7.02
09/03/2018 15:00	18.03	13.97	20.26	11.50	19.27	8.67	14.14	7.01
09/03/2018 16:00	15.02	13.96	18.10	11.49	14.65	8.64	12.20	7.01
09/03/2018 17:00	11.12	13.95	14.52	11.48	8.20	8.60	9.39	6.99
09/03/2018 18:00	9.21	13.96	11.77	11.48	4.81	8.61	7.69	7.00
09/03/2018 19:00	8.32	13.97	9.69	11.49	3.91	8.63	6.71	7.00
09/03/2018 20:00	8.10	13.99	8.36	11.50	4.46	8.68	6.32	7.02
09/03/2018 21:00	7.99	14.02	7.47	11.52	4.75	8.77	5.98	7.05
09/03/2018 22:00	7.89	14.06	6.83	11.55	5.09	8.90	5.64	7.09
09/03/2018 23:00	7.63	14.07	6.27	11.58	4.82	8.99	5.24	7.11
10/03/2018 00:00	7.68	14.10	5.97	11.61	4.84	9.08	5.10	7.14
10/03/2018 01:00	7.64	14.12	5.77	11.63	5.01	9.16	4.94	7.17
10/03/2018 02:00	7.26	14.13	5.44	11.66	4.65	9.22	4.52	7.19
10/03/2018 03:00	6.77	14.15	5.03	11.68	4.16	9.26	4.05	7.21
10/03/2018 04:00	6.65	14.16	4.76	11.70	4.01	9.30	3.87	7.23
10/03/2018 05:00	6.98	14.17	4.84	11.72	4.61	9.33	4.12	7.25
10/03/2018 06:00	7.19	14.18	4.99	11.74	5.11	9.38	4.22	7.27
10/03/2018 07:00	7.93	14.20	5.47	11.77	6.19	9.42	4.57	7.30
10/03/2018 08:00	9.69	14.23	6.91	11.80	9.37	9.50	5.98	7.34
10/03/2018 09:00	11.44	14.25	8.76	11.82	12.01	9.56	7.80	7.36
10/03/2018 10:00	12.57	14.24	10.82	11.84	13.73	9.56	9.43	7.37
10/03/2018 11:00	11.57	14.22	11.16	11.83	11.81	9.50	9.31	7.36
10/03/2018 12:00	11.26	14.19	11.30	11.83	11.14	9.41	9.47	7.35
10/03/2018 13:00	10.93	14.16	11.17	11.81	10.56	9.29	9.31	7.33
10/03/2018 14:00	10.57	14.13	10.91	11.79	10.04	9.17	9.18	7.30
10/03/2018 15:00	9.99	14.10	10.37	11.76	9.23	9.05	8.83	7.28
10/03/2018 16:00	9.55	14.09	9.77	11.75	8.67	8.97	8.51	7.27
10/03/2018 17:00	9.41	14.11	9.32	11.75	8.48	8.97	8.29	7.29
10/03/2018 18:00	9.47	14.15	9.06	11.77	8.58	9.07	8.21	7.33
10/03/2018 19:00	9.35	14.19	8.79	11.80	8.47	9.18	8.07	7.36
10/03/2018 20:00	9.36	14.21	8.66	11.82	8.46	9.28	8.07	7.39
10/03/2018 21:00	9.55	14.25	8.66	11.86	8.76	9.41	8.13	7.44
10/03/2018 22:00	9.58	14.29	8.69	11.90	8.85	9.54	8.21	7.47
10/03/2018 23:00	9.55	14.31	8.69	11.93	8.83	9.63	8.22	7.51
11/03/2018 00:00	9.51	14.34	8.71	11.97	8.83	9.73	8.25	7.55
11/03/2018 01:00	9.15	14.36	8.52	12.00	8.42	9.81	8.03	7.58
11/03/2018 02:00	8.74	14.38	8.19	12.03	7.90	9.86	7.68	7.61
11/03/2018 03:00	8.57	14.39	8.02	12.06	7.86	9.90	7.62	7.64
11/03/2018 04:00	7.74	14.39	7.37	12.08	6.76	9.91	6.87	7.65
11/03/2018 05:00	7.00	14.38	6.56	12.09	5.52	9.87	6.00	7.65
11/03/2018 06:00	6.72	14.38	6.07	12.09	5.12	9.83	5.57	7.66
11/03/2018 07:00	6.42	14.37	5.63	12.09	4.76	9.78	5.08	7.67
11/03/2018 08:00	7.03	14.37	5.95	12.10	5.94	9.75	5.47	7.68
11/03/2018 09:00	8.10	14.35	6.93	12.09	7.56	9.69	6.26	7.67
11/03/2018 10:00	9.15	14.34	8.07	12.08	8.97	9.62	6.94	7.67
11/03/2018 11:00	10.20	14.34	9.24	12.08	10.42	9.60	7.63	7.68
11/03/2018 12:00	11.16	14.34	10.45	12.08	11.58	9.58	8.52	7.70
11/03/2018 13:00	12.58	14.34	11.99	12.09	13.39	9.57	9.86	7.71
11/03/2018 14:00	13.14	14.36	13.04	12.10	14.16	9.60	10.43	7.73
11/03/2018 15:00	11.87	14.35	12.60	12.10	12.06	9.59	9.66	7.72
11/03/2018 16:00	10.09	14.34	11.17	12.10	9.22	9.57	8.33	7.73
11/03/2018 17:00	8.69	14.36	9.72	12.11	6.72	9.58	7.11	7.75
11/03/2018 18:00	7.55	14.37	8.28	12.12	5.08	9.62	6.11	7.77
11/03/2018 19:00	6.28	14.36	6.65	12.13	3.71	9.60	4.92	7.76
11/03/2018 20:00	5.61	14.35	5.44	12.13	2.56	9.57	4.08	7.77
11/03/2018 21:00	5.22	14.37	4.54	12.14	1.86	9.60	3.41	7.79
11/03/2018 22:00	4.90	14.39	3.79	12.15	1.63	9.65	2.83	7.81
11/03/2018 23:00	5.12	14.39	3.48	12.17	1.97	9.68	2.81	7.82
12/03/2018 00:00	5.12	14.40	3.28	12.18	2.16	9.69	2.64	7.83
12/03/2018 01:00	4.69	14.39	2.90	12.19	1.60	9.68	2.11	7.83
12/03/2018 02:00	4.02	14.38	2.34	12.18	0.72	9.66	1.37	7.83
12/03/2018 03:00	3.40	14.37	1.69	12.18	-0.14	9.62	0.62	7.83
12/03/2018 04:00	3.19	14.36	1.24	12.17	-0.39	9.58	0.27	7.82
12/03/2018 05:00	3.05	14.35	0.91	12.16	-0.52	9.54	-0.03	7.81
12/03/2018 06:00	3.36	14.35	0.95	12.16	0.22	9.52	0.15	7.81
12/03/2018 07:00	4.63	14.36	1.78	12.16	2.57	9.53	1.19	7.82
12/03/2018 08:00	6.30	14.38	3.16	12.17	5.49	9.59	2.51	7.85
12/03/2018 09:00	7.31	14.40	4.43	12.18	7.23	9.66	3.45	7.86
12/03/2018 10:00	8.12	14.39	5.62	12.18	8.40	9.67	4.40	7.86
12/03/2018 11:00	9.04	14.37	7.01	12.17	9.66	9.63	5.54	7.84
12/03/2018 12:00	9.69	14.34	8.31	12.15	10.46	9.56	6.54	7.82
12/03/2018 13:00	9.84	14.31	9.14	12.13	10.38	9.45	7.04	7.79
12/03/2018 14:00	9.84	14.28	9.61	12.10	10.12	9.35	7.31	7.77
12/03/2018 15:00	9.45	14.27	9.65	12.08	9.33	9.29	7.22	7.76
12/03/2018 16:00	8.47	14.25	9.08	12.05	7.60	9.21	6.72	7.73
12/03/2018 17:00	7.94	14.22	8.43	12.02	6.66	9.11	6.50	7.70
12/03/2018 18:00	7.85	14.21	8.03	12.01	6.62	9.08	6.48	7.69
12/03/2018 19:00	7.58	14.21	7.58	11.99	6.48	9.06	6.33	7.68
12/03/2018 20:00	7.52	14.22	7.25	11.99	6.43	9.08	6.16	7.69
12/03/2018 21:00	7.32	14.25	6.87	12.00	6.29	9.18	5.88	7.71
12/03/2018 22:00	6.46	14.27	6.11	12.00	5.04	9.25	5.03	7.71
12/03/2018 23:00	5.61	14.27	5.20	12.01	3.00	9.30	3.93	7.72
13/03/2018 00:00	5.00	14.26	4.39	12.00	2.19	9.31	3.22	7.70
13/03/2018 01:00	4.34	14.26	3.54	12.00	1.92	9.30	2.47	7.70
13/03/2018 02:00	3.96	14.25	2.92	11.99	1.75	9.29	2.08	7.69
13/03/2018 03:00	3.67	14.24	2.42	11.98	1.38	9.27	1.67	7.68
13/03/2018 04:00	3.61	14.23	2.07	11.97	0.98	9.24	1.38	7.67
13/03/2018 05:00	3.66	14.21	1.89	11.95	0.99	9.19	1.28	7.64
13/03/2018 06:00	4.44	14.21	2.27	11.94	2.27	9.17	1.76	7.64
13/03/2018 07:00	5.85	14.24	3.45	11.94	4.93	9.21	2.93	7.65
13/03/2018 08:00	6.75	14.24	4.51	11.94	6.32	9.26	3.75	7.65
13/03/2018 09:00	8.08	14.24	6.02	11.94	8.34	9.27	5.05	7.65
13/03/2018 10:00	8.42	14.20	7.21	11.91	8.78	9.20	5.73	7.61
13/03/2018 11:00	8.73	14.16	8.08	11.88	8.81	9.08	6.36	7.56
13/03/2018 12:00	9.87	14.12	9.41	11.85	10.39	8.96	7.47	7.53
13/03/2018 13:00	9.99	14.09	10.03	11.81	10.39	8.84	7.73	7.49
13/03/2018 14:00	10.13	14.07	10.34	11.78	10.35	8.76	7.97	7.46
13/03/2018 15:00	9.57	14.04	10.15	11.75	9.51	8.68	7.75	7.43
13/03/2018 16:00	8.02	14.03	8.93	11.72	7.05	8.63	6.65	7.40
13/03/2018 17:00	7.17	14.06	7.90	11.72	5.42	8.65	5.80	7.41
13/03/2018 18:00	6.47	14.08	6.95	11.72	4.16	8.74	5.10	7.42
13/03/2018 19:00	5.99	14.06	6.10	11.71	3.72	8.74	4.62	7.40
13/03/2018 20:00	5.88	14.08	5.54	11.72	3.43	8.79	4.25	7.40
13/03/2018 21:00	5.63	14.09	5.03	11.72	3.44	8.85	3.86	7.41
13/03/2018 22:00	4.80	14.09	4.17	11.72	2.79	8.89	3.00	7.40
13/03/2018 23:00	3.83	14.08	3.12	11.71	1.42	8.88	2.02	7.39
14/03/2018 00:00	3.37	14.06	2.33	11.70	0.39	8.85	1.34	7.37
14/03/2018 01:00	3.08	14.05	1.72	11.69	-0.32	8.82	0.80	7.35
14/03/2018 02:00	2.53	14.03	1.05	11.67	-1.09	8.78	0.06	7.33
14/03/2018 03:00	2.16	14.01	0.47	11.65	-1.61	8.72	-0.48	7.31
14/03/2018 04:00	2.21	14.00	0.27	11.64	-0.92	8.69	-0.49	7.29
14/03/2018 05:00	2.20	14.00	0.16	11.62	-0.58	8.66	-0.54	7.27
14/03/2018 06:00	2.36	13.99	0.17	11.60	-0.37	8.64	-0.62	7.25
14/03/2018 07:00	3.58	13.99	0.92	11.59	1.58	8.64	0.16	7.24
14/03/2018 08:00	6.10	14.01	2.87	11.59	5.82	8.68	2.19	7.25
14/03/2018 09:00	11.02	14.04	6.79	11.61	13.43	8.80	5.82	7.28
14/03/2018 10:00	18.16	14.06	13.51	11.62	25.04	8.90	11.38	7.29
14/03/2018 11:00	20.35	14.03	18.44	11.61	27.86	8.87	13.81	7.26
14/03/2018 12:00	19.34	14.00	19.99	11.60	24.12	8.82	13.91	7.24
14/03/2018 13:00	19.11	13.96	20.94	11.57	22.38	8.71	14.59	7.19
14/03/2018 14:00	16.41	13.94	19.34	11.54	17.42	8.62	13.16	7.17
14/03/2018 15:00	14.89	13.92	17.83	11.52	15.13	8.54	12.29	7.14
14/03/2018 16:00	11.81	13.90	15.07	11.50	10.44	8.47	10.20	7.11
14/03/2018 17:00	9.67	13.89	12.28	11.48	7.12	8.42	8.59	7.10
14/03/2018 18:00	8.83	13.91	10.53	11.48	5.86	8.45	7.77	7.11
14/03/2018 19:00	8.04	13.90	8.95	11.47	5.27	8.46	6.93	7.09
14/03/2018 20:00	7.85	13.93	7.98	11.48	5.18	8.51	6.49	7.11
14/03/2018 21:00	7.70	13.96	7.30	11.50	5.23	8.62	6.15	7.13
14/03/2018 22:00	7.31	13.99	6.62	11.52	4.92	8.73	5.59	7.15
14/03/2018 23:00	7.08	14.01	6.10	11.54	4.63	8.83	5.22	7.17
15/03/2018 00:00	6.98	14.04	5.74	11.57	4.62	8.93	4.96	7.20
15/03/2018 01:00	6.27	14.04	5.12	11.59	3.68	9.00	4.16	7.21
15/03/2018 02:00	4.88	14.03	3.95	11.59	1.42	8.99	2.73	7.20
15/03/2018 03:00	4.00	14.02	2.86	11.59	-0.12	8.95	1.65	7.19
15/03/2018 04:00	3.52	14.01	2.03	11.58	-0.53	8.91	0.96	7.18
15/03/2018 05:00	3.17	14.00	1.36	11.58	-0.83	8.87	0.43	7.17
15/03/2018 06:00	3.42	13.99	1.12	11.57	-0.38	8.84	0.34	7.17
15/03/2018 07:00	5.96	14.02	2.46	11.59	3.77	8.88	1.89	7.19
15/03/2018 08:00	11.05	14.08	6.34	11.62	12.54	9.03	5.75	7.25
15/03/2018 09:00	16.41	14.11	11.72	11.66	20.96	9.18	10.18	7.28
15/03/2018 10:00	22.49	14.12	18.33	11.68	30.58	9.25	15.00	7.29
15/03/2018 11:00	27.25	14.13	24.72	11.70	37.32	9.30	19.06	7.31
15/03/2018 12:00	29.53	14.11	29.34	11.70	38.54	9.26	21.65	7.30
15/03/2018 13:00	31.34	14.13	32.92	11.72	40.57	9.28	23.71	7.32
15/03/2018 14:00	29.76	14.12	33.81	11.72	37.15	9.26	23.54	7.32
15/03/2018 15:00	25.44	14.08	31.26	11.71	28.18	9.14	21.26	7.29
15/03/2018 16:00	21.26	14.09	27.82	11.71	21.20	9.11	18.68	7.31
15/03/2018 17:00	16.65	14.10	23.41	11.72	13.44	9.13	15.45	7.32
15/03/2018 18:00	12.86	14.09	18.68	11.72	7.52	9.10	12.36	7.32
15/03/2018 19:00	10.60	14.08	14.64	11.72	4.97	9.05	10.10	7.31
15/03/2018 20:00	9.81	14.11	12.00	11.74	4.50	9.09	8.94	7.34
15/03/2018 21:00	9.41	14.15	10.14	11.77	5.12	9.18	8.14	7.37
15/03/2018 22:00	8.77	14.18	8.63	11.80	4.80	9.27	7.19	7.41
15/03/2018 23:00	8.28	14.21	7.48	11.83	4.32	9.38	6.41	7.45
16/03/2018 00:00	8.02	14.26	6.65	11.88	4.21	9.52	5.86	7.50
16/03/2018 01:00	8.00	14.29	6.18	11.92	4.73	9.64	5.61	7.55
16/03/2018 02:00	8.04	14.33	5.93	11.97	5.10	9.75	5.45	7.59
16/03/2018 03:00	8.00	14.36	5.75	12.02	5.21	9.85	5.25	7.64
16/03/2018 04:00	7.90	14.39	5.64	12.06	5.37	9.94	5.10	7.68
16/03/2018 05:00	8.01	14.42	5.66	12.11	5.57	10.03	5.13	7.73
16/03/2018 06:00	8.37	14.46	5.96	12.16	6.36	10.12	5.50	7.78
16/03/2018 07:00	8.70	14.49	6.41	12.20	7.19	10.21	5.95	7.83
16/03/2018 08:00	9.44	14.51	7.01	12.24	8.20	10.28	6.41	7.87
16/03/2018 09:00	10.20	14.52	7.98	12.28	9.64	10.31	7.29	7.90
16/03/2018 10:00	10.57	14.51	8.93	12.29	10.21	10.27	7.99	7.91
16/03/2018 11:00	10.54	14.49	9.52	12.30	10.11	10.20	8.19	7.92
16/03/2018 12:00	10.31	14.47	9.83	12.30	9.75	10.11	8.48	7.92
16/03/2018 13:00	10.28	14.46	9.95	12.30	9.68	10.02	8.49	7.92
16/03/2018 14:00	11.13	14.46	10.55	12.31	10.83	9.99	9.21	7.94
16/03/2018 15:00	12.19	14.45	11.67	12.30	12.41	9.91	10.05	7.93
16/03/2018 16:00	11.11	14.44	11.33	12.30	10.78	9.86	9.16	7.93
16/03/2018 17:00	9.45	14.46	10.03	12.31	7.94	9.85	7.82	7.95
16/03/2018 18:00	8.27	14.48	8.77	12.33	5.52	9.89	6.65	7.99
16/03/2018 19:00	7.39	14.49	7.55	12.34	3.99	9.92	5.70	8.01
16/03/2018 20:00	7.04	14.50	6.69	12.35	3.77	9.95	5.25	8.04
16/03/2018 21:00	6.89	14.50	6.09	12.37	3.85	9.96	4.99	8.05
16/03/2018 22:00	7.01	14.53	5.82	12.39	4.21	10.01	4.95	8.08
16/03/2018 23:00	6.98	14.54	5.61	12.40	4.31	10.06	4.83	8.11
17/03/2018 00:00	7.09	14.55	5.56	12.42	4.65	10.09	4.86	8.12
17/03/2018 01:00	7.09	14.55	5.57	12.43	5.01	10.09	4.89	8.13
17/03/2018 02:00	7.06	14.55	5.56	12.44	5.12	10.09	4.89	8.15
17/03/2018 03:00	7.26	14.58	5.65	12.46	5.37	10.14	4.96	8.18
17/03/2018 04:00	7.19	14.60	5.65	12.47	5.27	10.19	4.88	8.20
17/03/2018 05:00	7.31	14.61	5.73	12.49	5.49	10.22	4.99	8.22
17/03/2018 06:00	7.79	14.64	6.01	12.51	6.31	10.29	5.28	8.26
17/03/2018 07:00	8.49	14.66	6.53	12.54	7.52	10.36	5.68	8.29
17/03/2018 08:00	9.09	14.67	7.14	12.55	8.55	10.41	6.17	8.31
17/03/2018 09:00	9.84	14.69	7.91	12.57	9.70	10.45	6.77	8.34
17/03/2018 10:00	10.51	14.71	8.79	12.59	10.74	10.50	7.41	8.36
17/03/2018 11:00	10.55	14.71	9.36	12.60	10.60	10.51	7.74	8.37
17/03/2018 12:00	10.10	14.70	9.44	12.61	9.84	10.49	7.67	8.37
17/03/2018 13:00	9.89	14.70	9.35	12.60	9.40	10.46	7.67	8.38
17/03/2018 14:00	10.69	14.70	9.84	12.61	10.48	10.44	8.27	8.39
17/03/2018 15:00	11.19	14.71	10.46	12.61	11.37	10.45	8.71	8.40
17/03/2018 16:00	10.34	14.72	10.20	12.61	9.93	10.46	8.12	8.41
17/03/2018 17:00	9.06	14.70	9.34	12.61	7.61	10.42	7.17	8.40
17/03/2018 18:00	7.64	14.68	8.07	12.59	5.35	10.35	5.98	8.39
17/03/2018 19:00	6.77	14.66	6.83	12.57	4.18	10.26	5.17	8.37
17/03/2018 20:00	6.72	14.65	6.21	12.56	4.28	10.20	4.99	8.37
17/03/2018 21:00	5.89	14.65	5.31	12.54	2.83	10.17	3.98	8.36
17/03/2018 22:00	4.81	14.62	4.16	12.52	1.24	10.09	2.79	8.34
17/03/2018 23:00	4.34	14.61	3.30	12.50	0.68	10.04	2.11	8.32
18/03/2018 00:00	4.05	14.59	2.63	12.48	0.29	9.98	1.55	8.31
18/03/2018 01:00	4.13	14.58	2.30	12.46	0.63	9.94	1.39	8.29
18/03/2018 02:00	4.52	14.58	2.38	12.44	1.70	9.91	1.71	8.28
18/03/2018 03:00	4.97	14.57	2.63	12.43	2.55	9.89	2.04	8.28
18/03/2018 04:00	5.23	14.58	2.93	12.42	3.12	9.89	2.28	8.27
18/03/2018 05:00	5.37	14.58	3.21	12.41	3.48	9.90	2.49	8.26
18/03/2018 06:00	5.69	14.57	3.53	12.40	3.90	9.90	2.71	8.26
18/03/2018 07:00	6.46	14.58	4.19	12.39	5.14	9.91	3.34	8.26
18/03/2018 08:00	9.05	14.60	6.08	12.40	9.14	9.97	5.28	8.27
18/03/2018 09:00	11.56	14.64	8.72	12.42	13.78	10.08	7.43	8.30
18/03/2018 10:00	11.85	14.66	10.06	12.43	13.75	10.18	8.02	8.32
18/03/2018 11:00	13.53	14.67	12.11	12.44	16.16	10.24	9.57	8.32
18/03/2018 12:00	16.83	14.66	15.16	12.44	20.36	10.23	12.26	8.31
18/03/2018 13:00	21.71	14.70	19.99	12.46	29.32	10.32	16.02	8.34
18/03/2018 14:00	20.32	14.66	21.40	12.45	26.34	10.29	15.68	8.32
18/03/2018 15:00	16.94	14.61	20.10	12.42	18.98	10.15	13.79	8.28
18/03/2018 16:00	13.62	14.60	17.56	12.40	12.55	10.05	11.55	8.27
18/03/2018 17:00	11.35	14.59	15.05	12.39	8.80	10.00	9.86	8.26
18/03/2018 18:00	8.96	14.54	12.06	12.35	5.24	9.87	7.84	8.21
18/03/2018 19:00	7.54	14.53	9.70	12.32	2.89	9.78	6.32	8.20
18/03/2018 20:00	6.56	14.53	7.78	12.31	1.72	9.74	5.15	8.19
18/03/2018 21:00	5.52	14.51	6.05	12.28	0.82	9.70	3.98	8.16
18/03/2018 22:00	4.99	14.48	4.71	12.26	0.81	9.62	3.28	8.13
18/03/2018 23:00	5.15	14.50	4.08	12.25	1.00	9.63	3.05	8.14
19/03/2018 00:00	4.56	14.50	3.29	12.24	0.36	9.64	2.23	8.13
19/03/2018 01:00	3.85	14.49	2.44	12.23	-0.43	9.63	1.37	8.11
19/03/2018 02:00	3.51	14.48	1.80	12.21	-0.48	9.60	0.89	8.10
19/03/2018 03:00	3.45	14.47	1.38	12.20	-0.54	9.59	0.55	8.09
19/03/2018 04:00	3.29	14.47	1.03	12.19	-0.67	9.58	0.25	8.07
19/03/2018 05:00	3.34	14.46	0.97	12.18	-0.11	9.56	0.30	8.06
19/03/2018 06:00	3.61	14.45	1.11	12.17	0.64	9.55	0.48	8.05
19/03/2018 07:00	4.98	14.46	1.97	12.17	2.87	9.57	1.37	8.05
19/03/2018 08:00	6.90	14.48	3.53	12.18	6.16	9.63	2.83	8.06
19/03/2018 09:00	8.06	14.48	5.24	12.18	8.26	9.67	4.15	8.06
19/03/2018 10:00	8.44	14.46	6.41	12.17	8.49	9.64	4.87	8.04
19/03/2018 11:00	10.49	14.49	8.23	12.18	11.53	9.68	6.37	8.06
19/03/2018 12:00	12.04	14.50	10.28	12.19	14.43	9.74	7.84	8.07
19/03/2018 13:00	11.85	14.47	11.13	12.18	13.35	9.71	8.12	8.04
19/03/2018 14:00	12.76	14.47	12.32	12.17	14.53	9.68	9.04	8.04
19/03/2018 15:00	11.86	14.48	12.38	12.18	12.89	9.72	8.76	8.04
19/03/2018 16:00	10.17	14.42	11.33	12.14	9.54	9.56	7.86	7.97
19/03/2018 17:00	8.43	14.37	9.79	12.10	6.77	9.42	6.56	7.93
19/03/2018 18:00	6.37	14.34	7.69	12.06	3.54	9.28	4.88	7.89
19/03/2018 19:00	5.06	14.30	5.85	12.02	1.52	9.16	3.55	7.85
19/03/2018 20:00	4.52	14.29	4.52	11.99	1.01	9.08	2.79	7.82
19/03/2018 21:00	4.53	14.29	3.78	11.98	1.58	9.07	2.57	7.81
19/03/2018 22:00	4.73	14.31	3.41	11.97	2.03	9.11	2.57	7.82
19/03/2018 23:00	5.32	14.34	3.52	11.98	2.92	9.22	2.92	7.84
20/03/2018 00:00	5.29	14.34	3.54	11.98	3.10	9.29	2.91	7.83
20/03/2018 01:00	5.28	14.32	3.64	11.97	3.46	9.28	3.07	7.80
20/03/2018 02:00	5.61	14.32	3.94	11.97	4.14	9.28	3.41	7.80
20/03/2018 03:00	5.78	14.33	4.14	11.97	4.31	9.31	3.51	7.80
20/03/2018 04:00	5.85	14.33	4.35	11.97	4.65	9.33	3.68	7.80
20/03/2018 05:00	5.80	14.33	4.41	11.97	4.57	9.34	3.66	7.79
20/03/2018 06:00	5.74	14.33	4.45	11.96	4.57	9.34	3.71	7.79
20/03/2018 07:00	6.14	14.33	4.74	11.96	5.11	9.35	4.03	7.78
20/03/2018 08:00	6.97	14.32	5.35	11.96	6.27	9.34	4.60	7.77
20/03/2018 09:00	7.99	14.33	6.31	11.96	7.82	9.36	5.37	7.77
20/03/2018 10:00	9.24	14.35	7.58	11.97	9.72	9.41	6.36	7.79
20/03/2018 11:00	10.50	14.37	9.04	11.98	11.65	9.48	7.56	7.80
20/03/2018 12:00	11.53	14.40	10.45	12.00	13.25	9.57	8.60	7.83
20/03/2018 13:00	12.04	14.43	11.52	12.03	13.92	9.68	9.21	7.85
20/03/2018 14:00	11.03	14.39	11.58	12.02	11.93	9.67	8.90	7.82
20/03/2018 15:00	9.70	14.33	10.71	11.99	8.95	9.48	8.03	7.76
20/03/2018 16:00	9.43	14.35	10.27	11.99	8.41	9.47	7.81	7.78
20/03/2018 17:00	8.40	14.28	9.33	11.95	6.73	9.33	7.09	7.72
20/03/2018 18:00	7.75	14.25	8.43	11.92	5.77	9.20	6.57	7.69
20/03/2018 19:00	7.60	14.27	7.82	11.91	5.45	9.17	6.24	7.70
20/03/2018 20:00	7.58	14.32	7.41	11.93	5.50	9.28	6.01	7.73
20/03/2018 21:00	7.61	14.34	7.11	11.94	5.69	9.37	5.89	7.75
20/03/2018 22:00	7.77	14.36	6.98	11.95	6.09	9.46	5.90	7.76
20/03/2018 23:00	7.75	14.37	6.83	11.97	6.14	9.53	5.80	7.77
21/03/2018 00:00	7.60	14.37	6.63	11.98	5.91	9.56	5.58	7.77
21/03/2018 01:00	7.32	14.37	6.34	11.98	5.46	9.58	5.26	7.77
21/03/2018 02:00	7.10	14.37	6.05	11.98	5.13	9.58	4.99	7.77
21/03/2018 03:00	6.87	14.36	5.75	11.98	4.82	9.57	4.70	7.77
21/03/2018 04:00	6.68	14.36	5.48	11.98	4.58	9.56	4.47	7.77
21/03/2018 05:00	6.54	14.35	5.24	11.98	4.41	9.54	4.28	7.76
21/03/2018 06:00	6.73	14.35	5.21	11.98	4.67	9.52	4.30	7.76
21/03/2018 07:00	7.61	14.36	5.70	11.98	6.17	9.53	4.83	7.77
21/03/2018 08:00	9.18	14.39	6.91	12.00	9.00	9.60	6.00	7.79
21/03/2018 09:00	11.80	14.43	9.12	12.02	13.11	9.72	7.99	7.82
21/03/2018 10:00	15.07	14.46	12.46	12.06	18.55	9.86	10.66	7.85
21/03/2018 11:00	17.19	14.45	15.52	12.06	21.42	9.86	12.58	7.84
21/03/2018 12:00	17.69	14.49	17.50	12.09	22.77	9.95	13.25	7.88
21/03/2018 13:00	14.90	14.48	16.74	12.10	16.94	9.96	11.68	7.88
21/03/2018 14:00	13.80	14.49	15.84	12.11	14.11	9.97	11.07	7.89
21/03/2018 15:00	12.86	14.50	14.75	12.13	12.42	10.00	10.50	7.90
21/03/2018 16:00	11.76	14.51	13.46	12.14	10.56	10.02	9.69	7.91
21/03/2018 17:00	10.77	14.51	12.18	12.15	8.95	10.03	8.88	7.92
21/03/2018 18:00	9.74	14.50	10.84	12.15	7.26	10.01	8.02	7.91
21/03/2018 19:00	9.00	14.49	9.62	12.15	6.17	9.96	7.27	7.91
21/03/2018 20:00	8.59	14.49	8.66	12.15	5.72	9.92	6.73	7.91
21/03/2018 21:00	8.20	14.48	7.85	12.14	5.33	9.89	6.24	7.91
21/03/2018 22:00	7.73	14.48	7.10	12.14	4.76	9.86	5.70	7.91
21/03/2018 23:00	7.11	14.47	6.32	12.13	3.91	9.82	4.97	7.91
22/03/2018 00:00	6.44	14.46	5.48	12.12	2.99	9.78	4.21	7.91
22/03/2018 01:00	6.38	14.45	5.02	12.12	3.08	9.75	4.01	7.91
22/03/2018 02:00	6.29	14.45	4.68	12.11	3.09	9.73	3.77	7.91
22/03/2018 03:00	6.09	14.45	4.37	12.11	2.96	9.71	3.48	7.90
22/03/2018 04:00	5.70	14.44	3.99	12.10	2.56	9.69	3.02	7.90
22/03/2018 05:00	5.13	14.43	3.44	12.09	1.64	9.66	2.38	7.89
22/03/2018 06:00	5.27	14.42	3.25	12.08	1.89	9.62	2.31	7.88
22/03/2018 07:00	6.34	14.42	3.80	12.08	3.90	9.61	3.01	7.88
22/03/2018 08:00	9.19	14.45	5.74	12.09	8.74	9.67	4.97	7.91
22/03/2018 09:00	12.67	14.51	8.96	12.13	15.12	9.82	7.69	7.96
22/03/2018 10:00	16.14	14.57	12.51	12.18	20.05	10.02	10.47	8.00
22/03/2018 11:00	22.50	14.65	18.56	12.24	30.46	10.26	15.33	8.05
22/03/2018 12:00	25.91	14.70	23.76	12.30	36.06	10.48	18.42	8.08
22/03/2018 13:00	25.92	14.71	26.54	12.33	35.01	10.57	19.20	8.10
22/03/2018 14:00	24.11	14.69	26.98	12.35	30.08	10.54	18.62	8.11
22/03/2018 15:00	21.50	14.70	25.66	12.37	24.44	10.54	17.22	8.13
22/03/2018 16:00	17.44	14.68	22.54	12.38	17.16	10.50	14.63	8.13
22/03/2018 17:00	14.26	14.65	19.10	12.37	11.55	10.40	12.35	8.12
22/03/2018 18:00	11.95	14.63	15.86	12.36	7.91	10.30	10.50	8.09
22/03/2018 19:00	10.66	14.62	13.34	12.34	6.22	10.23	9.31	8.09
22/03/2018 20:00	9.88	14.62	11.43	12.34	5.67	10.20	8.44	8.11
22/03/2018 21:00	9.19	14.62	9.84	12.34	5.16	10.17	7.58	8.11
22/03/2018 22:00	8.78	14.62	8.67	12.33	4.77	10.15	6.94	8.12
22/03/2018 23:00	8.52	14.63	7.81	12.34	4.78	10.15	6.47	8.14
23/03/2018 00:00	8.44	14.64	7.23	12.34	4.87	10.18	6.17	8.15
23/03/2018 01:00	8.33	14.66	6.81	12.36	4.98	10.21	5.88	8.17
23/03/2018 02:00	8.13	14.67	6.43	12.37	4.88	10.25	5.55	8.19
23/03/2018 03:00	7.87	14.67	6.07	12.38	4.68	10.27	5.21	8.20
23/03/2018 04:00	7.58	14.67	5.71	12.40	4.34	10.27	4.86	8.21
23/03/2018 05:00	7.47	14.68	5.48	12.41	4.33	10.28	4.69	8.22
23/03/2018 06:00	7.52	14.69	5.41	12.42	4.61	10.30	4.69	8.24
23/03/2018 07:00	7.80	14.68	5.60	12.43	5.36	10.31	4.87	8.25
23/03/2018 08:00	8.49	14.71	6.16	12.44	6.64	10.32	5.35	8.27
23/03/2018 09:00	10.52	14.74	7.70	12.47	9.93	10.40	6.82	8.30
23/03/2018 10:00	13.28	14.77	10.24	12.50	14.80	10.50	8.91	8.33
23/03/2018 11:00	14.85	14.78	12.54	12.52	17.40	10.55	10.36	8.34
23/03/2018 12:00	15.80	14.77	14.41	12.53	18.55	10.53	11.36	8.36
23/03/2018 13:00	16.22	14.77	15.71	12.54	18.87	10.52	11.94	8.38
23/03/2018 14:00	15.95	14.78	16.30	12.54	18.01	10.51	12.09	8.39
23/03/2018 15:00	14.76	14.79	15.99	12.56	15.62	10.53	11.51	8.41
23/03/2018 16:00	12.90	14.77	14.72	12.55	11.93	10.48	10.23	8.40
23/03/2018 17:00	11.17	14.74	13.09	12.54	8.83	10.39	8.90	8.39
23/03/2018 18:00	9.50	14.73	11.21	12.53	5.87	10.33	7.61	8.39
23/03/2018 19:00	8.49	14.72	9.59	12.53	4.31	10.28	6.68	8.39
23/03/2018 20:00	7.89	14.72	8.31	12.52	3.63	10.24	6.00	8.39
23/03/2018 21:00	7.44	14.72	7.31	12.52	3.32	10.23	5.41	8.39
23/03/2018 22:00	6.58	14.71	6.19	12.51	2.23	10.21	4.45	8.39
23/03/2018 23:00	5.74	14.68	5.08	12.49	1.11	10.14	3.49	8.37
24/03/2018 00:00	5.29	14.67	4.20	12.48	0.71	10.08	2.84	8.36
24/03/2018 01:00	4.94	14.69	3.49	12.48	0.55	10.08	2.26	8.37
24/03/2018 02:00	4.32	14.67	2.69	12.47	-0.30	10.06	1.44	8.36
24/03/2018 03:00	3.85	14.66	1.97	12.46	-0.85	10.02	0.80	8.34
24/03/2018 04:00	3.62	14.65	1.45	12.45	-0.92	9.99	0.39	8.33
24/03/2018 05:00	3.61	14.64	1.16	12.44	-0.54	9.96	0.23	8.32
24/03/2018 06:00	4.32	14.65	1.40	12.43	0.87	9.96	0.60	8.33
24/03/2018 07:00	7.32	14.68	3.30	12.44	6.09	10.02	2.67	8.35
24/03/2018 08:00	12.47	14.73	7.36	12.47	14.83	10.16	6.43	8.39
24/03/2018 09:00	17.18	14.72	12.62	12.48	22.18	10.23	10.53	8.39
24/03/2018 10:00	21.24	14.70	18.08	12.48	26.83	10.18	14.30	8.37
24/03/2018 11:00	26.10	14.72	23.87	12.49	34.07	10.20	18.28	8.39
24/03/2018 12:00	29.53	14.74	28.81	12.50	38.91	10.23	21.31	8.40
24/03/2018 13:00	30.67	14.74	32.15	12.50	40.12	10.26	22.94	8.40
24/03/2018 14:00	27.90	14.68	31.95	12.47	33.29	10.12	21.93	8.35
24/03/2018 15:00	23.79	14.66	29.21	12.45	25.57	10.01	19.66	8.34
24/03/2018 16:00	18.73	14.65	24.50	12.44	17.56	9.95	16.42	8.33
24/03/2018 17:00	14.27	14.64	19.09	12.43	11.16	9.91	13.17	8.32
24/03/2018 18:00	11.29	14.62	14.77	12.42	7.18	9.86	10.60	8.30
24/03/2018 19:00	9.07	14.60	11.21	12.40	4.19	9.78	8.29	8.28
24/03/2018 20:00	8.06	14.61	8.84	12.39	2.44	9.77	6.90	8.29
24/03/2018 21:00	7.43	14.64	7.16	12.41	1.38	9.85	5.83	8.31
24/03/2018 22:00	6.81	14.66	5.79	12.43	0.73	9.94	4.80	8.33
24/03/2018 23:00	6.52	14.67	4.85	12.44	1.10	10.00	4.16	8.34
25/03/2018 00:00	6.59	14.69	4.37	12.45	2.30	10.05	3.92	8.36
25/03/2018 01:00	6.51	14.72	4.01	12.48	2.93	10.16	3.44	8.39
25/03/2018 02:00	5.90	14.73	3.46	12.50	2.44	10.22	2.79	8.41
25/03/2018 03:00	5.03	14.72	2.67	12.51	1.09	10.23	1.90	8.41
25/03/2018 04:00	4.33	14.71	1.87	12.51	-0.26	10.20	1.08	8.40
25/03/2018 05:00	3.78	14.70	1.19	12.51	-0.90	10.16	0.41	8.40
[truncated: 6,762 more rows]
