# Supplementary material for: Hygrothermal simulation data of a living wall system for decentralized greywater treatment
Source: Data Brief. 2021 Dec 27;40:107741. doi: 10.1016/j.dib.2021.107741 (PMC8741426; doi:10.1016/j.dib.2021.107741)
Supplement: Supplementary file 1 [file mmc1.zip › DataInBrief_Submission/Output_Delphin_Heat flux.csv]

The simulated heat flux through the investigated wall assemblies [W/m2]
Date/Time	Brick wall_No greening	Brick wall_With greening	Precast concrete_No greening	Precast concrete_With greening	Limestone wall_No greening	Limestone wall_With greening	Double-shell wall_No greening	Double-shell wall_With greening
01/01/2018 00:00	17.79	9.04	10.03	6.46	5.01	4.24	2.51	2.52
01/01/2018 01:00	17.86	9.04	10.32	6.50	5.04	4.25	2.53	2.52
01/01/2018 02:00	17.92	8.98	10.50	6.42	5.04	4.20	2.52	2.48
01/01/2018 03:00	18.05	8.94	10.77	6.38	5.07	4.16	2.53	2.45
01/01/2018 04:00	18.23	8.92	11.08	6.37	5.12	4.14	2.57	2.44
01/01/2018 05:00	18.48	8.90	11.40	6.39	5.19	4.13	2.62	2.43
01/01/2018 06:00	18.76	8.89	11.73	6.40	5.26	4.12	2.68	2.43
01/01/2018 07:00	19.09	8.88	12.05	6.39	5.35	4.11	2.75	2.41
01/01/2018 08:00	19.43	8.87	12.34	6.40	5.43	4.10	2.82	2.40
01/01/2018 09:00	19.79	8.86	12.60	6.38	5.51	4.08	2.89	2.38
01/01/2018 10:00	20.16	8.85	12.86	6.38	5.59	4.07	2.96	2.37
01/01/2018 11:00	20.54	8.83	13.09	6.36	5.66	4.05	3.03	2.35
01/01/2018 12:00	20.92	8.83	13.28	6.37	5.74	4.05	3.11	2.34
01/01/2018 13:00	21.28	8.82	13.43	6.37	5.80	4.03	3.17	2.32
01/01/2018 14:00	21.63	8.82	13.54	6.37	5.86	4.03	3.23	2.31
01/01/2018 15:00	21.96	8.81	13.63	6.37	5.91	4.02	3.29	2.30
01/01/2018 16:00	22.26	8.82	13.72	6.39	5.96	4.01	3.34	2.29
01/01/2018 17:00	22.54	8.83	13.83	6.41	6.01	4.02	3.39	2.29
01/01/2018 18:00	22.79	8.84	13.95	6.45	6.06	4.02	3.43	2.29
01/01/2018 19:00	23.02	8.86	14.09	6.48	6.12	4.03	3.47	2.29
01/01/2018 20:00	23.26	8.88	14.24	6.51	6.18	4.04	3.52	2.29
01/01/2018 21:00	23.50	8.91	14.40	6.55	6.25	4.06	3.56	2.30
01/01/2018 22:00	23.74	8.94	14.55	6.60	6.33	4.09	3.61	2.31
01/01/2018 23:00	23.99	8.99	14.71	6.66	6.42	4.13	3.66	2.33
02/01/2018 00:00	24.24	9.04	14.87	6.72	6.51	4.17	3.72	2.35
02/01/2018 01:00	24.49	9.09	15.03	6.78	6.60	4.21	3.77	2.38
02/01/2018 02:00	24.74	9.15	15.18	6.85	6.70	4.26	3.83	2.40
02/01/2018 03:00	24.98	9.20	15.33	6.90	6.79	4.30	3.88	2.42
02/01/2018 04:00	25.22	9.25	15.48	6.95	6.87	4.34	3.92	2.44
02/01/2018 05:00	25.45	9.30	15.61	7.00	6.95	4.38	3.96	2.46
02/01/2018 06:00	25.69	9.35	15.73	7.04	7.03	4.41	4.00	2.47
02/01/2018 07:00	25.92	9.40	15.84	7.09	7.10	4.45	4.04	2.49
02/01/2018 08:00	26.14	9.44	15.94	7.12	7.17	4.47	4.07	2.50
02/01/2018 09:00	26.36	9.49	16.03	7.16	7.24	4.50	4.11	2.51
02/01/2018 10:00	26.57	9.54	16.10	7.21	7.30	4.53	4.14	2.53
02/01/2018 11:00	26.76	9.59	16.15	7.26	7.36	4.57	4.17	2.55
02/01/2018 12:00	26.95	9.65	16.16	7.30	7.42	4.61	4.20	2.57
02/01/2018 13:00	27.12	9.70	16.13	7.34	7.47	4.64	4.23	2.59
02/01/2018 14:00	27.26	9.75	16.07	7.38	7.51	4.67	4.25	2.60
02/01/2018 15:00	27.37	9.80	15.98	7.42	7.53	4.70	4.26	2.62
02/01/2018 16:00	27.44	9.84	15.89	7.46	7.54	4.73	4.27	2.63
02/01/2018 17:00	27.49	9.90	15.87	7.52	7.57	4.77	4.28	2.66
02/01/2018 18:00	27.51	9.95	15.82	7.56	7.58	4.80	4.28	2.68
02/01/2018 19:00	27.52	10.01	15.80	7.61	7.61	4.83	4.28	2.70
02/01/2018 20:00	27.52	10.05	15.75	7.64	7.62	4.86	4.26	2.71
02/01/2018 21:00	27.52	10.11	15.73	7.69	7.64	4.89	4.26	2.74
02/01/2018 22:00	27.51	10.15	15.69	7.72	7.65	4.91	4.25	2.75
02/01/2018 23:00	27.49	10.20	15.65	7.76	7.66	4.94	4.24	2.77
03/01/2018 00:00	27.47	10.24	15.61	7.80	7.67	4.96	4.23	2.78
03/01/2018 01:00	27.45	10.29	15.58	7.84	7.69	4.99	4.23	2.80
03/01/2018 02:00	27.42	10.34	15.56	7.88	7.70	5.02	4.22	2.82
03/01/2018 03:00	27.40	10.38	15.54	7.92	7.72	5.04	4.22	2.84
03/01/2018 04:00	27.36	10.43	15.50	7.95	7.72	5.07	4.21	2.85
03/01/2018 05:00	27.33	10.47	15.48	7.99	7.74	5.09	4.20	2.87
03/01/2018 06:00	27.30	10.51	15.46	8.02	7.74	5.11	4.19	2.88
03/01/2018 07:00	27.27	10.55	15.43	8.06	7.75	5.13	4.18	2.90
03/01/2018 08:00	27.24	10.59	15.41	8.08	7.75	5.15	4.18	2.91
03/01/2018 09:00	27.21	10.63	15.40	8.11	7.76	5.17	4.17	2.92
03/01/2018 10:00	27.18	10.66	15.40	8.13	7.76	5.18	4.16	2.93
03/01/2018 11:00	27.16	10.69	15.41	8.15	7.76	5.19	4.15	2.94
03/01/2018 12:00	27.15	10.72	15.42	8.17	7.76	5.20	4.14	2.94
03/01/2018 13:00	27.16	10.75	15.42	8.19	7.77	5.21	4.13	2.95
03/01/2018 14:00	27.17	10.78	15.41	8.21	7.77	5.22	4.12	2.96
03/01/2018 15:00	27.19	10.82	15.39	8.25	7.77	5.23	4.12	2.97
03/01/2018 16:00	27.22	10.85	15.38	8.28	7.77	5.25	4.12	2.98
03/01/2018 17:00	27.23	10.88	15.36	8.28	7.75	5.25	4.10	2.98
03/01/2018 18:00	27.26	10.91	15.38	8.31	7.75	5.27	4.10	3.00
03/01/2018 19:00	27.28	10.94	15.40	8.32	7.74	5.27	4.09	3.00
03/01/2018 20:00	27.31	10.97	15.45	8.36	7.75	5.29	4.09	3.01
03/01/2018 21:00	27.34	11.00	15.49	8.37	7.75	5.30	4.08	3.02
03/01/2018 22:00	27.39	11.03	15.55	8.40	7.77	5.31	4.09	3.03
03/01/2018 23:00	27.45	11.07	15.61	8.43	7.78	5.33	4.10	3.04
04/01/2018 00:00	27.52	11.11	15.65	8.46	7.80	5.35	4.11	3.06
04/01/2018 01:00	27.58	11.14	15.69	8.49	7.82	5.36	4.12	3.07
04/01/2018 02:00	27.64	11.17	15.71	8.50	7.82	5.37	4.12	3.07
04/01/2018 03:00	27.70	11.19	15.74	8.51	7.83	5.38	4.13	3.08
04/01/2018 04:00	27.76	11.22	15.78	8.54	7.84	5.39	4.14	3.09
04/01/2018 05:00	27.83	11.25	15.82	8.56	7.85	5.40	4.14	3.10
04/01/2018 06:00	27.89	11.28	15.84	8.57	7.86	5.41	4.15	3.11
04/01/2018 07:00	27.95	11.31	15.87	8.59	7.87	5.42	4.15	3.11
04/01/2018 08:00	28.01	11.33	15.89	8.60	7.88	5.43	4.16	3.12
04/01/2018 09:00	28.07	11.36	15.91	8.62	7.89	5.44	4.16	3.13
04/01/2018 10:00	28.13	11.39	15.93	8.65	7.90	5.45	4.17	3.14
04/01/2018 11:00	28.19	11.42	15.93	8.67	7.92	5.47	4.18	3.15
04/01/2018 12:00	28.24	11.45	15.90	8.70	7.93	5.48	4.19	3.16
04/01/2018 13:00	28.28	11.48	15.83	8.72	7.93	5.50	4.19	3.17
04/01/2018 14:00	28.30	11.51	15.74	8.73	7.93	5.51	4.19	3.18
04/01/2018 15:00	28.29	11.53	15.66	8.75	7.92	5.52	4.18	3.18
04/01/2018 16:00	28.26	11.55	15.58	8.76	7.90	5.52	4.17	3.19
04/01/2018 17:00	28.21	11.58	15.54	8.77	7.88	5.53	4.16	3.19
04/01/2018 18:00	28.16	11.60	15.52	8.78	7.87	5.53	4.14	3.20
04/01/2018 19:00	28.11	11.62	15.52	8.79	7.86	5.54	4.13	3.20
04/01/2018 20:00	28.07	11.64	15.53	8.80	7.86	5.54	4.11	3.21
04/01/2018 21:00	28.04	11.65	15.53	8.81	7.85	5.55	4.10	3.21
04/01/2018 22:00	28.02	11.67	15.54	8.82	7.85	5.55	4.09	3.21
04/01/2018 23:00	28.00	11.69	15.55	8.82	7.85	5.55	4.08	3.21
05/01/2018 00:00	28.00	11.70	15.59	8.82	7.85	5.55	4.08	3.21
05/01/2018 01:00	28.01	11.72	15.62	8.84	7.86	5.56	4.08	3.22
05/01/2018 02:00	28.02	11.74	15.66	8.85	7.87	5.56	4.09	3.22
05/01/2018 03:00	28.04	11.76	15.70	8.87	7.88	5.57	4.09	3.23
05/01/2018 04:00	28.07	11.78	15.74	8.87	7.89	5.57	4.10	3.23
05/01/2018 05:00	28.10	11.80	15.78	8.88	7.90	5.58	4.11	3.23
05/01/2018 06:00	28.13	11.82	15.81	8.90	7.91	5.59	4.12	3.24
05/01/2018 07:00	28.17	11.84	15.84	8.92	7.93	5.60	4.13	3.25
05/01/2018 08:00	28.21	11.87	15.86	8.94	7.94	5.61	4.14	3.26
05/01/2018 09:00	28.24	11.89	15.87	8.95	7.95	5.62	4.15	3.26
05/01/2018 10:00	28.26	11.91	15.87	8.96	7.96	5.63	4.15	3.27
05/01/2018 11:00	28.29	11.93	15.84	8.97	7.96	5.64	4.16	3.27
05/01/2018 12:00	28.30	11.95	15.79	8.99	7.97	5.65	4.16	3.28
05/01/2018 13:00	28.31	11.97	15.70	9.00	7.97	5.66	4.16	3.29
05/01/2018 14:00	28.30	12.00	15.60	9.02	7.96	5.67	4.17	3.30
05/01/2018 15:00	28.26	12.01	15.48	9.03	7.94	5.68	4.16	3.30
05/01/2018 16:00	28.20	12.04	15.40	9.05	7.93	5.69	4.16	3.31
05/01/2018 17:00	28.12	12.06	15.34	9.07	7.91	5.71	4.15	3.33
05/01/2018 18:00	28.04	12.09	15.29	9.09	7.90	5.72	4.14	3.34
05/01/2018 19:00	27.95	12.11	15.26	9.11	7.90	5.73	4.13	3.35
05/01/2018 20:00	27.88	12.14	15.24	9.14	7.90	5.76	4.12	3.36
05/01/2018 21:00	27.81	12.16	15.20	9.16	7.90	5.77	4.11	3.37
05/01/2018 22:00	27.75	12.18	15.15	9.17	7.89	5.78	4.10	3.38
05/01/2018 23:00	27.69	12.21	15.12	9.19	7.89	5.80	4.10	3.40
06/01/2018 00:00	27.62	12.23	15.07	9.20	7.88	5.81	4.09	3.41
06/01/2018 01:00	27.54	12.25	15.00	9.21	7.87	5.82	4.07	3.41
06/01/2018 02:00	27.44	12.25	14.92	9.20	7.85	5.82	4.05	3.41
06/01/2018 03:00	27.35	12.27	14.87	9.21	7.83	5.83	4.04	3.42
06/01/2018 04:00	27.25	12.28	14.82	9.21	7.82	5.83	4.03	3.43
06/01/2018 05:00	27.14	12.28	14.75	9.21	7.79	5.83	4.01	3.43
06/01/2018 06:00	27.03	12.29	14.70	9.20	7.77	5.83	3.99	3.43
06/01/2018 07:00	26.92	12.29	14.67	9.19	7.75	5.83	3.97	3.43
06/01/2018 08:00	26.81	12.29	14.64	9.18	7.72	5.82	3.95	3.43
06/01/2018 09:00	26.72	12.29	14.64	9.18	7.71	5.82	3.93	3.43
06/01/2018 10:00	26.64	12.29	14.65	9.18	7.70	5.82	3.93	3.43
06/01/2018 11:00	26.57	12.30	14.65	9.18	7.69	5.81	3.92	3.43
06/01/2018 12:00	26.52	12.30	14.64	9.18	7.68	5.81	3.91	3.43
06/01/2018 13:00	26.49	12.31	14.60	9.20	7.68	5.82	3.91	3.45
06/01/2018 14:00	26.46	12.33	14.52	9.23	7.67	5.84	3.92	3.46
06/01/2018 15:00	26.42	12.35	14.37	9.24	7.66	5.85	3.91	3.47
06/01/2018 16:00	26.35	12.34	14.13	9.20	7.61	5.84	3.89	3.46
06/01/2018 17:00	26.23	12.31	13.88	9.13	7.54	5.80	3.85	3.43
06/01/2018 18:00	26.08	12.30	13.74	9.10	7.46	5.78	3.81	3.41
06/01/2018 19:00	25.91	12.29	13.71	9.10	7.40	5.77	3.78	3.41
06/01/2018 20:00	25.74	12.28	13.70	9.09	7.36	5.76	3.75	3.41
06/01/2018 21:00	25.60	12.28	13.74	9.08	7.33	5.75	3.73	3.40
06/01/2018 22:00	25.50	12.28	13.81	9.08	7.32	5.74	3.71	3.40
06/01/2018 23:00	25.44	12.27	13.89	9.07	7.32	5.74	3.70	3.40
07/01/2018 00:00	25.41	12.27	13.96	9.06	7.32	5.73	3.70	3.39
07/01/2018 01:00	25.41	12.27	14.06	9.06	7.32	5.73	3.71	3.39
07/01/2018 02:00	25.44	12.28	14.16	9.07	7.34	5.73	3.72	3.40
07/01/2018 03:00	25.47	12.28	14.24	9.06	7.35	5.73	3.73	3.39
07/01/2018 04:00	25.52	12.29	14.33	9.06	7.36	5.73	3.75	3.39
07/01/2018 05:00	25.59	12.29	14.42	9.07	7.38	5.73	3.77	3.40
07/01/2018 06:00	25.67	12.31	14.51	9.09	7.41	5.75	3.80	3.40
07/01/2018 07:00	25.75	12.31	14.56	9.08	7.42	5.75	3.81	3.40
07/01/2018 08:00	25.82	12.32	14.59	9.08	7.43	5.75	3.83	3.40
07/01/2018 09:00	25.88	12.32	14.63	9.07	7.44	5.75	3.84	3.40
07/01/2018 10:00	25.93	12.32	14.66	9.07	7.45	5.75	3.85	3.40
07/01/2018 11:00	25.98	12.32	14.66	9.06	7.45	5.75	3.86	3.40
07/01/2018 12:00	26.02	12.32	14.64	9.05	7.45	5.75	3.86	3.40
07/01/2018 13:00	26.05	12.31	14.59	9.02	7.44	5.74	3.86	3.38
07/01/2018 14:00	26.06	12.29	14.52	8.99	7.43	5.72	3.85	3.37
07/01/2018 15:00	26.06	12.28	14.45	8.96	7.40	5.70	3.85	3.35
07/01/2018 16:00	26.05	12.29	14.42	8.99	7.39	5.71	3.85	3.36
07/01/2018 17:00	26.04	12.31	14.45	9.03	7.40	5.74	3.86	3.39
07/01/2018 18:00	26.02	12.32	14.47	9.04	7.40	5.75	3.85	3.39
07/01/2018 19:00	25.99	12.32	14.49	9.02	7.39	5.75	3.84	3.38
07/01/2018 20:00	25.97	12.31	14.53	9.00	7.38	5.74	3.83	3.37
07/01/2018 21:00	25.97	12.31	14.60	9.00	7.39	5.74	3.83	3.37
07/01/2018 22:00	26.00	12.32	14.70	9.01	7.41	5.74	3.84	3.38
07/01/2018 23:00	26.03	12.31	14.77	8.99	7.41	5.74	3.83	3.37
08/01/2018 00:00	26.08	12.30	14.83	8.97	7.42	5.72	3.83	3.36
08/01/2018 01:00	26.15	12.29	14.91	8.96	7.44	5.72	3.84	3.35
08/01/2018 02:00	26.23	12.29	15.01	8.96	7.46	5.71	3.85	3.35
08/01/2018 03:00	26.32	12.28	15.11	8.96	7.48	5.71	3.86	3.34
08/01/2018 04:00	26.41	12.28	15.19	8.95	7.49	5.70	3.87	3.33
08/01/2018 05:00	26.52	12.27	15.30	8.95	7.52	5.70	3.89	3.33
08/01/2018 06:00	26.62	12.27	15.39	8.93	7.53	5.69	3.90	3.32
08/01/2018 07:00	26.75	12.27	15.52	8.94	7.57	5.69	3.93	3.32
08/01/2018 08:00	26.89	12.28	15.65	8.95	7.60	5.70	3.96	3.32
08/01/2018 09:00	27.04	12.28	15.77	8.96	7.64	5.70	3.99	3.32
08/01/2018 10:00	27.20	12.29	15.86	8.97	7.68	5.70	4.02	3.32
08/01/2018 11:00	27.36	12.30	15.93	8.98	7.71	5.71	4.05	3.32
08/01/2018 12:00	27.52	12.31	15.95	9.00	7.75	5.72	4.08	3.33
08/01/2018 13:00	27.67	12.33	15.93	9.02	7.77	5.74	4.11	3.34
08/01/2018 14:00	27.80	12.34	15.87	9.03	7.79	5.75	4.13	3.34
08/01/2018 15:00	27.89	12.36	15.78	9.04	7.80	5.75	4.14	3.34
08/01/2018 16:00	27.95	12.37	15.71	9.06	7.80	5.77	4.16	3.35
08/01/2018 17:00	27.98	12.40	15.67	9.09	7.81	5.79	4.17	3.37
08/01/2018 18:00	27.98	12.41	15.62	9.10	7.80	5.80	4.17	3.37
08/01/2018 19:00	27.96	12.42	15.57	9.11	7.80	5.81	4.16	3.38
08/01/2018 20:00	27.93	12.44	15.53	9.13	7.81	5.82	4.16	3.39
08/01/2018 21:00	27.90	12.45	15.51	9.14	7.81	5.83	4.15	3.39
08/01/2018 22:00	27.86	12.46	15.48	9.15	7.81	5.84	4.14	3.40
08/01/2018 23:00	27.82	12.48	15.47	9.17	7.82	5.86	4.14	3.41
09/01/2018 00:00	27.80	12.50	15.47	9.20	7.84	5.87	4.14	3.42
09/01/2018 01:00	27.77	12.52	15.46	9.22	7.85	5.89	4.14	3.43
09/01/2018 02:00	27.73	12.53	15.45	9.24	7.86	5.90	4.13	3.44
09/01/2018 03:00	27.70	12.55	15.43	9.25	7.87	5.92	4.13	3.45
09/01/2018 04:00	27.67	12.56	15.42	9.27	7.88	5.93	4.13	3.46
09/01/2018 05:00	27.64	12.57	15.40	9.28	7.88	5.94	4.13	3.47
09/01/2018 06:00	27.60	12.58	15.38	9.28	7.88	5.94	4.12	3.47
09/01/2018 07:00	27.56	12.58	15.36	9.29	7.88	5.95	4.12	3.48
09/01/2018 08:00	27.53	12.60	15.37	9.31	7.88	5.96	4.12	3.49
09/01/2018 09:00	27.50	12.61	15.36	9.34	7.90	5.98	4.12	3.51
09/01/2018 10:00	27.47	12.63	15.34	9.36	7.91	5.99	4.13	3.52
09/01/2018 11:00	27.44	12.65	15.27	9.37	7.91	6.01	4.13	3.53
09/01/2018 12:00	27.40	12.66	15.16	9.38	7.90	6.02	4.13	3.54
09/01/2018 13:00	27.35	12.66	15.00	9.39	7.89	6.02	4.12	3.54
09/01/2018 14:00	27.27	12.67	14.82	9.39	7.86	6.03	4.11	3.55
09/01/2018 15:00	27.15	12.68	14.64	9.40	7.82	6.03	4.09	3.56
09/01/2018 16:00	27.01	12.68	14.47	9.40	7.78	6.04	4.06	3.56
09/01/2018 17:00	26.83	12.68	14.31	9.39	7.72	6.03	4.02	3.56
09/01/2018 18:00	26.64	12.68	14.19	9.39	7.68	6.03	3.99	3.57
09/01/2018 19:00	26.45	12.68	14.11	9.40	7.64	6.03	3.95	3.58
09/01/2018 20:00	26.26	12.67	14.03	9.39	7.59	6.03	3.91	3.58
09/01/2018 21:00	26.09	12.66	13.98	9.38	7.56	6.02	3.88	3.58
09/01/2018 22:00	25.93	12.65	13.92	9.35	7.52	6.01	3.83	3.57
09/01/2018 23:00	25.79	12.64	13.90	9.35	7.49	6.00	3.80	3.57
10/01/2018 00:00	25.67	12.63	13.88	9.34	7.46	5.99	3.78	3.57
10/01/2018 01:00	25.57	12.61	13.86	9.33	7.44	5.98	3.75	3.57
10/01/2018 02:00	25.47	12.60	13.86	9.32	7.42	5.97	3.74	3.56
10/01/2018 03:00	25.40	12.59	13.86	9.31	7.40	5.96	3.72	3.56
10/01/2018 04:00	25.33	12.59	13.88	9.30	7.39	5.95	3.71	3.56
10/01/2018 05:00	25.28	12.59	13.90	9.31	7.39	5.95	3.71	3.57
10/01/2018 06:00	25.24	12.58	13.93	9.31	7.38	5.95	3.70	3.57
10/01/2018 07:00	25.22	12.58	13.97	9.30	7.38	5.95	3.70	3.57
10/01/2018 08:00	25.19	12.57	13.97	9.28	7.37	5.93	3.69	3.56
10/01/2018 09:00	25.17	12.55	13.99	9.25	7.35	5.92	3.69	3.55
10/01/2018 10:00	25.15	12.53	14.00	9.23	7.33	5.90	3.68	3.54
10/01/2018 11:00	25.15	12.52	14.01	9.21	7.32	5.89	3.68	3.53
10/01/2018 12:00	25.15	12.50	13.99	9.18	7.31	5.87	3.68	3.52
10/01/2018 13:00	25.15	12.50	13.94	9.18	7.30	5.86	3.67	3.52
10/01/2018 14:00	25.16	12.50	13.87	9.18	7.28	5.86	3.67	3.52
10/01/2018 15:00	25.14	12.49	13.80	9.17	7.26	5.86	3.67	3.52
10/01/2018 16:00	25.11	12.48	13.72	9.15	7.24	5.85	3.66	3.51
10/01/2018 17:00	25.07	12.47	13.66	9.13	7.21	5.83	3.65	3.50
10/01/2018 18:00	25.01	12.46	13.63	9.12	7.18	5.82	3.64	3.49
10/01/2018 19:00	24.95	12.45	13.63	9.10	7.16	5.81	3.63	3.48
10/01/2018 20:00	24.90	12.44	13.65	9.10	7.15	5.81	3.62	3.48
10/01/2018 21:00	24.86	12.43	13.68	9.09	7.14	5.80	3.61	3.48
10/01/2018 22:00	24.84	12.42	13.73	9.08	7.14	5.80	3.61	3.47
10/01/2018 23:00	24.84	12.42	13.78	9.07	7.15	5.79	3.61	3.47
11/01/2018 00:00	24.84	12.41	13.83	9.07	7.16	5.79	3.61	3.47
11/01/2018 01:00	24.86	12.41	13.88	9.07	7.16	5.79	3.62	3.47
11/01/2018 02:00	24.88	12.40	13.93	9.06	7.17	5.79	3.63	3.46
11/01/2018 03:00	24.90	12.40	13.98	9.05	7.18	5.78	3.64	3.46
11/01/2018 04:00	24.93	12.39	14.04	9.04	7.18	5.78	3.65	3.45
11/01/2018 05:00	24.96	12.38	14.09	9.03	7.19	5.78	3.65	3.45
11/01/2018 06:00	25.00	12.37	14.15	9.01	7.19	5.77	3.66	3.44
11/01/2018 07:00	25.04	12.35	14.22	9.00	7.20	5.76	3.67	3.43
11/01/2018 08:00	25.09	12.35	14.29	8.99	7.21	5.76	3.68	3.43
11/01/2018 09:00	25.15	12.34	14.37	8.98	7.22	5.75	3.70	3.42
11/01/2018 10:00	25.22	12.33	14.45	8.98	7.24	5.75	3.71	3.42
11/01/2018 11:00	25.31	12.33	14.50	8.98	7.26	5.76	3.74	3.42
11/01/2018 12:00	25.39	12.33	14.51	8.99	7.28	5.77	3.75	3.42
11/01/2018 13:00	25.47	12.32	14.48	8.97	7.29	5.76	3.77	3.41
11/01/2018 14:00	25.53	12.31	14.41	8.94	7.29	5.75	3.78	3.40
11/01/2018 15:00	25.56	12.29	14.34	8.92	7.28	5.74	3.78	3.39
11/01/2018 16:00	25.57	12.28	14.30	8.92	7.26	5.73	3.78	3.39
11/01/2018 17:00	25.55	12.28	14.29	8.92	7.25	5.73	3.77	3.38
11/01/2018 18:00	25.54	12.27	14.30	8.91	7.23	5.73	3.76	3.38
11/01/2018 19:00	25.53	12.26	14.34	8.90	7.23	5.72	3.76	3.37
11/01/2018 20:00	25.54	12.25	14.40	8.90	7.24	5.72	3.76	3.37
11/01/2018 21:00	25.57	12.25	14.48	8.91	7.25	5.73	3.76	3.37
11/01/2018 22:00	25.61	12.25	14.56	8.91	7.27	5.73	3.77	3.37
11/01/2018 23:00	25.67	12.25	14.63	8.91	7.29	5.73	3.78	3.36
12/01/2018 00:00	25.75	12.25	14.72	8.91	7.32	5.73	3.79	3.36
12/01/2018 01:00	25.84	12.25	14.80	8.92	7.35	5.74	3.81	3.36
12/01/2018 02:00	25.93	12.25	14.88	8.92	7.37	5.75	3.82	3.36
12/01/2018 03:00	26.03	12.25	14.93	8.93	7.40	5.75	3.84	3.36
12/01/2018 04:00	26.12	12.25	14.98	8.92	7.42	5.75	3.86	3.36
12/01/2018 05:00	26.21	12.25	15.02	8.92	7.44	5.75	3.87	3.36
12/01/2018 06:00	26.30	12.25	15.08	8.92	7.46	5.75	3.89	3.36
12/01/2018 07:00	26.38	12.26	15.13	8.93	7.48	5.76	3.90	3.36
12/01/2018 08:00	26.46	12.26	15.19	8.94	7.50	5.76	3.92	3.36
12/01/2018 09:00	26.53	12.26	15.24	8.94	7.52	5.76	3.93	3.36
12/01/2018 10:00	26.60	12.26	15.28	8.93	7.54	5.76	3.94	3.35
12/01/2018 11:00	26.67	12.25	15.30	8.92	7.55	5.75	3.95	3.34
12/01/2018 12:00	26.73	12.24	15.30	8.92	7.56	5.75	3.95	3.33
12/01/2018 13:00	26.80	12.24	15.27	8.91	7.56	5.75	3.96	3.33
12/01/2018 14:00	26.86	12.24	15.24	8.92	7.57	5.75	3.96	3.33
12/01/2018 15:00	26.91	12.25	15.20	8.93	7.57	5.75	3.98	3.33
12/01/2018 16:00	26.93	12.25	15.17	8.94	7.57	5.75	3.98	3.33
12/01/2018 17:00	26.95	12.26	15.18	8.95	7.57	5.76	3.99	3.33
12/01/2018 18:00	26.95	12.27	15.22	8.96	7.58	5.77	3.99	3.34
12/01/2018 19:00	26.96	12.27	15.27	8.98	7.59	5.78	4.00	3.34
12/01/2018 20:00	26.98	12.28	15.33	8.99	7.60	5.78	4.00	3.34
12/01/2018 21:00	27.01	12.29	15.40	8.99	7.62	5.78	4.00	3.34
12/01/2018 22:00	27.06	12.29	15.48	9.00	7.64	5.78	4.01	3.34
12/01/2018 23:00	27.13	12.30	15.57	9.01	7.67	5.79	4.02	3.34
13/01/2018 00:00	27.21	12.30	15.65	9.01	7.70	5.79	4.03	3.34
13/01/2018 01:00	27.30	12.30	15.71	9.01	7.72	5.78	4.04	3.33
13/01/2018 02:00	27.40	12.30	15.79	9.01	7.74	5.78	4.05	3.33
13/01/2018 03:00	27.51	12.31	15.88	9.03	7.77	5.79	4.07	3.34
13/01/2018 04:00	27.63	12.32	15.96	9.04	7.80	5.79	4.10	3.34
13/01/2018 05:00	27.75	12.34	16.05	9.06	7.84	5.80	4.12	3.35
13/01/2018 06:00	27.87	12.35	16.13	9.08	7.88	5.81	4.14	3.35
13/01/2018 07:00	27.98	12.36	16.19	9.09	7.91	5.82	4.16	3.35
13/01/2018 08:00	28.10	12.38	16.27	9.11	7.94	5.82	4.19	3.36
13/01/2018 09:00	28.22	12.39	16.34	9.14	7.98	5.84	4.21	3.37
13/01/2018 10:00	28.35	12.44	16.40	9.20	8.02	5.88	4.25	3.40
13/01/2018 11:00	28.47	12.50	16.34	9.29	8.07	5.94	4.29	3.45
13/01/2018 12:00	28.58	12.56	16.02	9.36	8.11	5.99	4.33	3.49
13/01/2018 13:00	28.64	12.62	15.36	9.42	8.12	6.05	4.36	3.53
13/01/2018 14:00	28.55	12.66	14.36	9.45	8.05	6.08	4.36	3.55
13/01/2018 15:00	28.25	12.67	13.28	9.44	7.89	6.09	4.33	3.55
13/01/2018 16:00	27.70	12.66	12.33	9.40	7.65	6.08	4.23	3.54
13/01/2018 17:00	26.93	12.65	11.68	9.37	7.39	6.06	4.09	3.53
13/01/2018 18:00	26.07	12.65	11.34	9.38	7.17	6.06	3.94	3.53
13/01/2018 19:00	25.23	12.65	11.21	9.40	7.01	6.06	3.80	3.54
13/01/2018 20:00	24.48	12.65	11.19	9.38	6.90	6.06	3.66	3.54
13/01/2018 21:00	23.88	12.65	11.29	9.40	6.85	6.06	3.56	3.55
13/01/2018 22:00	23.44	12.66	11.48	9.42	6.84	6.07	3.50	3.57
13/01/2018 23:00	23.14	12.67	11.67	9.44	6.84	6.08	3.46	3.58
14/01/2018 00:00	22.94	12.68	11.85	9.45	6.86	6.09	3.44	3.58
14/01/2018 01:00	22.84	12.68	12.05	9.46	6.88	6.09	3.44	3.59
14/01/2018 02:00	22.80	12.69	12.23	9.46	6.91	6.10	3.45	3.60
14/01/2018 03:00	22.80	12.69	12.41	9.46	6.93	6.10	3.46	3.60
14/01/2018 04:00	22.83	12.67	12.55	9.43	6.94	6.09	3.47	3.60
14/01/2018 05:00	22.88	12.66	12.72	9.41	6.95	6.07	3.49	3.59
14/01/2018 06:00	22.95	12.65	12.89	9.39	6.96	6.06	3.51	3.59
14/01/2018 07:00	23.04	12.64	13.09	9.39	6.98	6.06	3.53	3.59
14/01/2018 08:00	23.14	12.63	13.25	9.36	7.00	6.05	3.55	3.58
14/01/2018 09:00	23.27	12.63	13.42	9.39	7.03	6.06	3.58	3.60
14/01/2018 10:00	23.41	12.63	13.49	9.37	7.06	6.05	3.62	3.59
14/01/2018 11:00	23.56	12.60	13.43	9.33	7.08	6.03	3.65	3.57
14/01/2018 12:00	23.67	12.58	13.17	9.29	7.08	6.01	3.68	3.56
14/01/2018 13:00	23.70	12.54	12.69	9.21	7.02	5.97	3.67	3.53
14/01/2018 14:00	23.63	12.50	12.22	9.16	6.93	5.93	3.66	3.51
14/01/2018 15:00	23.45	12.49	11.88	9.16	6.81	5.92	3.63	3.50
14/01/2018 16:00	23.19	12.50	11.72	9.19	6.72	5.93	3.60	3.52
14/01/2018 17:00	22.89	12.51	11.67	9.22	6.65	5.94	3.56	3.54
14/01/2018 18:00	22.60	12.50	11.67	9.20	6.59	5.94	3.50	3.53
14/01/2018 19:00	22.35	12.49	11.72	9.18	6.54	5.93	3.45	3.52
14/01/2018 20:00	22.17	12.49	11.84	9.18	6.53	5.93	3.42	3.53
14/01/2018 21:00	22.06	12.48	11.97	9.17	6.53	5.93	3.40	3.53
14/01/2018 22:00	22.00	12.46	12.09	9.15	6.53	5.92	3.39	3.52
14/01/2018 23:00	21.98	12.44	12.20	9.12	6.53	5.90	3.38	3.51
15/01/2018 00:00	22.01	12.43	12.33	9.10	6.55	5.89	3.38	3.50
15/01/2018 01:00	22.06	12.41	12.47	9.09	6.56	5.89	3.39	3.49
15/01/2018 02:00	22.14	12.40	12.60	9.08	6.58	5.88	3.40	3.49
15/01/2018 03:00	22.23	12.39	12.74	9.07	6.60	5.88	3.43	3.49
15/01/2018 04:00	22.35	12.40	12.90	9.09	6.64	5.89	3.46	3.50
15/01/2018 05:00	22.47	12.40	13.03	9.09	6.67	5.90	3.49	3.50
15/01/2018 06:00	22.60	12.40	13.17	9.10	6.71	5.91	3.52	3.51
15/01/2018 07:00	22.73	12.40	13.27	9.11	6.75	5.92	3.55	3.52
15/01/2018 08:00	22.85	12.39	13.35	9.08	6.77	5.92	3.57	3.51
15/01/2018 09:00	22.96	12.36	13.43	9.03	6.79	5.90	3.59	3.49
15/01/2018 10:00	23.07	12.35	13.51	9.02	6.80	5.89	3.61	3.49
15/01/2018 11:00	23.18	12.34	13.54	9.02	6.83	5.89	3.63	3.49
15/01/2018 12:00	23.28	12.31	13.47	8.98	6.84	5.88	3.65	3.47
15/01/2018 13:00	23.37	12.31	13.35	8.98	6.85	5.88	3.67	3.48
15/01/2018 14:00	23.42	12.31	13.17	9.01	6.84	5.90	3.68	3.49
15/01/2018 15:00	23.41	12.32	12.99	9.02	6.82	5.91	3.68	3.50
15/01/2018 16:00	23.35	12.31	12.83	9.01	6.78	5.92	3.67	3.50
15/01/2018 17:00	23.24	12.30	12.70	9.00	6.74	5.92	3.64	3.50
15/01/2018 18:00	23.11	12.29	12.61	8.99	6.70	5.92	3.61	3.50
15/01/2018 19:00	22.97	12.27	12.54	8.97	6.66	5.92	3.58	3.50
15/01/2018 20:00	22.84	12.26	12.49	8.96	6.64	5.92	3.55	3.50
15/01/2018 21:00	22.72	12.24	12.46	8.94	6.62	5.91	3.52	3.50
15/01/2018 22:00	22.61	12.22	12.43	8.93	6.60	5.91	3.49	3.49
15/01/2018 23:00	22.53	12.21	12.41	8.92	6.59	5.91	3.47	3.49
16/01/2018 00:00	22.45	12.20	12.40	8.92	6.59	5.91	3.45	3.50
16/01/2018 01:00	22.39	12.18	12.39	8.91	6.58	5.91	3.44	3.50
16/01/2018 02:00	22.33	12.17	12.38	8.90	6.58	5.91	3.43	3.50
16/01/2018 03:00	22.28	12.15	12.36	8.89	6.57	5.90	3.42	3.49
16/01/2018 04:00	22.23	12.13	12.34	8.88	6.56	5.90	3.41	3.49
16/01/2018 05:00	22.18	12.12	12.32	8.86	6.55	5.90	3.40	3.49
16/01/2018 06:00	22.13	12.10	12.29	8.85	6.54	5.89	3.38	3.49
16/01/2018 07:00	22.08	12.08	12.25	8.83	6.53	5.88	3.37	3.49
16/01/2018 08:00	22.05	12.07	12.25	8.85	6.53	5.90	3.38	3.50
16/01/2018 09:00	22.00	12.06	12.21	8.84	6.52	5.90	3.37	3.50
16/01/2018 10:00	21.94	12.02	12.13	8.79	6.50	5.88	3.35	3.49
16/01/2018 11:00	21.86	11.98	12.00	8.73	6.46	5.85	3.32	3.46
16/01/2018 12:00	21.77	11.95	11.87	8.71	6.42	5.83	3.30	3.46
16/01/2018 13:00	21.68	11.92	11.72	8.69	6.38	5.82	3.27	3.45
16/01/2018 14:00	21.57	11.89	11.56	8.66	6.34	5.80	3.25	3.44
16/01/2018 15:00	21.44	11.85	11.39	8.63	6.30	5.78	3.22	3.43
16/01/2018 16:00	21.29	11.82	11.23	8.61	6.25	5.77	3.19	3.43
16/01/2018 17:00	21.12	11.79	11.09	8.59	6.20	5.75	3.16	3.42
16/01/2018 18:00	20.93	11.76	10.97	8.57	6.15	5.74	3.12	3.42
16/01/2018 19:00	20.74	11.73	10.88	8.55	6.10	5.73	3.08	3.42
16/01/2018 20:00	20.56	11.71	10.81	8.54	6.06	5.72	3.04	3.41
16/01/2018 21:00	20.39	11.68	10.73	8.52	6.03	5.70	3.01	3.41
16/01/2018 22:00	20.23	11.65	10.68	8.50	5.99	5.69	2.98	3.40
16/01/2018 23:00	20.08	11.62	10.63	8.48	5.96	5.68	2.95	3.40
17/01/2018 00:00	19.95	11.59	10.58	8.46	5.94	5.67	2.93	3.39
17/01/2018 01:00	19.81	11.56	10.52	8.44	5.91	5.65	2.90	3.39
17/01/2018 02:00	19.69	11.52	10.46	8.40	5.87	5.63	2.88	3.37
17/01/2018 03:00	19.56	11.48	10.40	8.37	5.84	5.61	2.85	3.36
17/01/2018 04:00	19.44	11.44	10.36	8.34	5.80	5.59	2.83	3.36
17/01/2018 05:00	19.33	11.40	10.32	8.30	5.77	5.57	2.81	3.34
17/01/2018 06:00	19.22	11.36	10.29	8.27	5.74	5.55	2.78	3.33
17/01/2018 07:00	19.12	11.32	10.26	8.23	5.71	5.52	2.76	3.32
17/01/2018 08:00	19.03	11.28	10.23	8.20	5.68	5.50	2.74	3.31
17/01/2018 09:00	18.94	11.24	10.20	8.16	5.65	5.47	2.73	3.29
17/01/2018 10:00	18.86	11.20	10.16	8.13	5.63	5.45	2.71	3.28
17/01/2018 11:00	18.78	11.16	10.11	8.10	5.60	5.43	2.70	3.27
17/01/2018 12:00	18.71	11.12	10.03	8.07	5.58	5.41	2.69	3.26
17/01/2018 13:00	18.63	11.08	9.92	8.04	5.55	5.39	2.68	3.25
17/01/2018 14:00	18.53	11.04	9.80	8.01	5.51	5.36	2.67	3.24
17/01/2018 15:00	18.42	10.99	9.67	7.97	5.47	5.34	2.65	3.22
17/01/2018 16:00	18.29	10.96	9.57	7.96	5.43	5.32	2.63	3.21
17/01/2018 17:00	18.15	10.92	9.49	7.93	5.38	5.30	2.60	3.20
17/01/2018 18:00	18.01	10.88	9.44	7.89	5.34	5.28	2.57	3.19
17/01/2018 19:00	17.86	10.83	9.39	7.83	5.29	5.24	2.53	3.16
17/01/2018 20:00	17.73	10.77	9.38	7.78	5.24	5.21	2.49	3.14
17/01/2018 21:00	17.62	10.71	9.41	7.70	5.20	5.16	2.45	3.10
17/01/2018 22:00	17.53	10.65	9.48	7.61	5.16	5.11	2.42	3.07
17/01/2018 23:00	17.47	10.58	9.61	7.54	5.12	5.06	2.38	3.03
18/01/2018 00:00	17.45	10.52	9.83	7.47	5.11	5.01	2.37	2.99
18/01/2018 01:00	17.49	10.45	10.10	7.40	5.11	4.96	2.37	2.96
18/01/2018 02:00	17.60	10.39	10.42	7.35	5.14	4.91	2.38	2.93
18/01/2018 03:00	17.77	10.34	10.77	7.32	5.18	4.88	2.42	2.90
18/01/2018 04:00	18.01	10.29	11.11	7.28	5.24	4.84	2.48	2.87
18/01/2018 05:00	18.30	10.25	11.47	7.25	5.31	4.81	2.55	2.85
18/01/2018 06:00	18.65	10.23	11.84	7.27	5.40	4.80	2.63	2.84
18/01/2018 07:00	19.03	10.20	12.18	7.27	5.49	4.79	2.72	2.83
18/01/2018 08:00	19.42	10.17	12.45	7.23	5.56	4.76	2.81	2.81
18/01/2018 09:00	19.84	10.15	12.72	7.24	5.65	4.75	2.90	2.80
18/01/2018 10:00	20.24	10.13	12.90	7.24	5.73	4.74	2.99	2.79
18/01/2018 11:00	20.66	10.15	13.04	7.30	5.83	4.77	3.11	2.81
18/01/2018 12:00	21.04	10.17	13.00	7.36	5.92	4.80	3.21	2.83
18/01/2018 13:00	21.35	10.18	12.67	7.39	5.97	4.82	3.29	2.84
18/01/2018 14:00	21.54	10.17	12.15	7.36	5.96	4.82	3.34	2.83
18/01/2018 15:00	21.58	10.15	11.61	7.33	5.90	4.80	3.36	2.81
18/01/2018 16:00	21.44	10.12	11.12	7.28	5.78	4.78	3.33	2.79
18/01/2018 17:00	21.15	10.07	10.78	7.21	5.65	4.74	3.26	2.76
18/01/2018 18:00	20.80	10.02	10.63	7.17	5.53	4.70	3.18	2.73
18/01/2018 19:00	20.45	9.98	10.66	7.13	5.44	4.67	3.10	2.71
18/01/2018 20:00	20.15	9.94	10.82	7.10	5.39	4.64	3.02	2.69
18/01/2018 21:00	19.95	9.92	11.09	7.11	5.39	4.62	2.98	2.68
18/01/2018 22:00	19.89	9.92	11.45	7.14	5.44	4.63	2.97	2.69
18/01/2018 23:00	19.94	9.91	11.85	7.17	5.52	4.63	2.99	2.69
19/01/2018 00:00	20.10	9.91	12.26	7.18	5.61	4.64	3.03	2.69
19/01/2018 01:00	20.35	9.92	12.68	7.22	5.72	4.66	3.09	2.70
19/01/2018 02:00	20.67	9.94	13.11	7.25	5.85	4.67	3.17	2.71
19/01/2018 03:00	21.05	9.95	13.53	7.28	5.97	4.69	3.25	2.72
19/01/2018 04:00	21.48	9.98	13.93	7.33	6.11	4.72	3.36	2.74
19/01/2018 05:00	21.94	10.00	14.26	7.36	6.25	4.74	3.46	2.75
19/01/2018 06:00	22.39	10.00	14.50	7.35	6.36	4.74	3.55	2.74
19/01/2018 07:00	22.84	10.00	14.69	7.35	6.46	4.74	3.64	2.74
19/01/2018 08:00	23.28	10.03	14.88	7.39	6.56	4.77	3.73	2.75
19/01/2018 09:00	23.68	10.04	15.00	7.39	6.64	4.77	3.81	2.75
19/01/2018 10:00	24.05	10.06	15.08	7.43	6.72	4.80	3.88	2.77
19/01/2018 11:00	24.36	10.05	14.94	7.39	6.77	4.78	3.92	2.75
19/01/2018 12:00	24.62	10.05	14.62	7.39	6.80	4.78	3.96	2.75
19/01/2018 13:00	24.79	10.07	14.15	7.41	6.79	4.79	3.98	2.76
19/01/2018 14:00	24.84	10.09	13.55	7.44	6.75	4.81	3.98	2.77
19/01/2018 15:00	24.74	10.10	12.92	7.44	6.66	4.81	3.95	2.77
19/01/2018 16:00	24.47	10.10	12.41	7.43	6.53	4.81	3.89	2.77
19/01/2018 17:00	24.10	10.11	12.09	7.45	6.41	4.82	3.81	2.78
19/01/2018 18:00	23.67	10.12	11.91	7.46	6.31	4.82	3.71	2.78
19/01/2018 19:00	23.27	10.14	11.93	7.49	6.25	4.84	3.63	2.79
19/01/2018 20:00	22.93	10.16	12.09	7.53	6.23	4.86	3.56	2.81
19/01/2018 21:00	22.71	10.19	12.32	7.58	6.25	4.89	3.52	2.84
19/01/2018 22:00	22.58	10.22	12.56	7.62	6.29	4.92	3.49	2.85
19/01/2018 23:00	22.57	10.26	12.80	7.67	6.36	4.95	3.49	2.87
20/01/2018 00:00	22.64	10.29	13.04	7.70	6.43	4.98	3.51	2.89
20/01/2018 01:00	22.76	10.32	13.24	7.73	6.50	5.00	3.54	2.90
20/01/2018 02:00	22.93	10.35	13.44	7.77	6.57	5.03	3.58	2.92
20/01/2018 03:00	23.11	10.38	13.61	7.79	6.63	5.05	3.61	2.93
20/01/2018 04:00	23.29	10.39	13.73	7.78	6.67	5.05	3.63	2.93
20/01/2018 05:00	23.48	10.41	13.87	7.80	6.72	5.06	3.67	2.94
20/01/2018 06:00	23.68	10.43	13.98	7.81	6.77	5.07	3.70	2.94
20/01/2018 07:00	23.88	10.45	14.10	7.84	6.82	5.09	3.74	2.96
20/01/2018 08:00	24.07	10.48	14.18	7.86	6.86	5.11	3.77	2.97
20/01/2018 09:00	24.24	10.49	14.21	7.86	6.89	5.12	3.79	2.97
20/01/2018 10:00	24.39	10.49	14.22	7.84	6.92	5.11	3.80	2.96
20/01/2018 11:00	24.50	10.50	14.17	7.83	6.92	5.10	3.81	2.95
20/01/2018 12:00	24.58	10.48	14.05	7.78	6.91	5.08	3.79	2.93
20/01/2018 13:00	24.63	10.46	13.91	7.74	6.89	5.04	3.78	2.91
20/01/2018 14:00	24.66	10.46	13.75	7.74	6.87	5.03	3.77	2.90
20/01/2018 15:00	24.65	10.47	13.60	7.77	6.85	5.04	3.76	2.92
20/01/2018 16:00	24.61	10.50	13.48	7.81	6.83	5.06	3.76	2.94
20/01/2018 17:00	24.54	10.54	13.39	7.86	6.82	5.09	3.75	2.96
20/01/2018 18:00	24.45	10.57	13.32	7.90	6.82	5.12	3.74	2.98
20/01/2018 19:00	24.35	10.61	13.29	7.95	6.82	5.15	3.73	3.01
20/01/2018 20:00	24.24	10.63	13.26	7.97	6.81	5.17	3.71	3.02
20/01/2018 21:00	24.12	10.65	13.22	7.98	6.80	5.18	3.68	3.02
20/01/2018 22:00	24.02	10.66	13.20	7.98	6.79	5.19	3.66	3.03
20/01/2018 23:00	23.94	10.67	13.18	7.98	6.78	5.19	3.64	3.03
21/01/2018 00:00	23.87	10.68	13.18	8.00	6.78	5.20	3.62	3.04
21/01/2018 01:00	23.81	10.69	13.15	8.00	6.78	5.21	3.61	3.04
21/01/2018 02:00	23.75	10.69	13.11	7.99	6.77	5.21	3.59	3.04
21/01/2018 03:00	23.70	10.70	13.09	8.00	6.76	5.21	3.58	3.04
21/01/2018 04:00	23.66	10.71	13.08	8.01	6.76	5.21	3.57	3.05
21/01/2018 05:00	23.61	10.72	13.05	8.00	6.75	5.22	3.55	3.05
21/01/2018 06:00	23.57	10.72	13.03	8.01	6.74	5.22	3.54	3.06
21/01/2018 07:00	23.52	10.72	12.99	8.00	6.73	5.22	3.52	3.05
21/01/2018 08:00	23.47	10.72	12.95	7.99	6.71	5.21	3.51	3.05
21/01/2018 09:00	23.43	10.73	12.94	8.00	6.71	5.22	3.50	3.06
21/01/2018 10:00	23.39	10.74	12.91	8.02	6.70	5.23	3.50	3.07
21/01/2018 11:00	23.36	10.76	12.85	8.04	6.70	5.24	3.49	3.08
21/01/2018 12:00	23.32	10.78	12.72	8.08	6.70	5.26	3.50	3.10
21/01/2018 13:00	23.28	10.81	12.47	8.12	6.71	5.29	3.51	3.13
21/01/2018 14:00	23.18	10.84	11.95	8.15	6.68	5.31	3.50	3.15
21/01/2018 15:00	23.01	10.85	11.24	8.16	6.61	5.33	3.48	3.16
21/01/2018 16:00	22.68	10.84	10.49	8.12	6.47	5.32	3.41	3.15
21/01/2018 17:00	22.21	10.82	9.92	8.07	6.29	5.30	3.30	3.13
21/01/2018 18:00	21.61	10.79	9.58	8.01	6.10	5.26	3.16	3.11
21/01/2018 19:00	20.98	10.75	9.45	7.95	5.93	5.22	3.02	3.09
21/01/2018 20:00	20.40	10.71	9.50	7.91	5.81	5.19	2.89	3.07
21/01/2018 21:00	19.92	10.68	9.69	7.87	5.74	5.16	2.79	3.05
21/01/2018 22:00	19.58	10.65	9.96	7.84	5.70	5.13	2.71	3.04
21/01/2018 23:00	19.37	10.62	10.29	7.80	5.69	5.10	2.67	3.02
22/01/2018 00:00	19.30	10.59	10.64	7.77	5.71	5.07	2.66	3.00
22/01/2018 01:00	19.36	10.57	11.04	7.76	5.75	5.05	2.69	2.99
22/01/2018 02:00	19.51	10.56	11.44	7.75	5.81	5.04	2.73	2.98
22/01/2018 03:00	19.74	10.54	11.80	7.73	5.88	5.02	2.79	2.96
22/01/2018 04:00	20.03	10.52	12.16	7.71	5.95	5.00	2.87	2.95
22/01/2018 05:00	20.36	10.50	12.50	7.68	6.02	4.97	2.94	2.93
22/01/2018 06:00	20.72	10.48	12.83	7.66	6.09	4.95	3.02	2.91
22/01/2018 07:00	21.10	10.48	13.17	7.66	6.17	4.95	3.11	2.91
22/01/2018 08:00	21.49	10.47	13.48	7.67	6.25	4.94	3.20	2.90
22/01/2018 09:00	21.90	10.49	13.75	7.71	6.34	4.95	3.31	2.92
22/01/2018 10:00	22.31	10.51	13.91	7.76	6.44	4.98	3.41	2.93
22/01/2018 11:00	22.69	10.54	13.83	7.80	6.52	5.00	3.51	2.95
22/01/2018 12:00	23.01	10.54	13.46	7.78	6.56	5.00	3.59	2.94
22/01/2018 13:00	23.19	10.53	12.88	7.73	6.52	4.98	3.62	2.92
22/01/2018 14:00	23.19	10.50	12.33	7.67	6.41	4.95	3.61	2.89
22/01/2018 15:00	23.03	10.47	11.87	7.63	6.28	4.92	3.58	2.87
22/01/2018 16:00	22.76	10.46	11.55	7.62	6.17	4.91	3.53	2.87
22/01/2018 17:00	22.44	10.46	11.38	7.65	6.08	4.92	3.48	2.88
22/01/2018 18:00	22.11	10.48	11.35	7.70	6.03	4.94	3.43	2.90
22/01/2018 19:00	21.82	10.50	11.38	7.74	6.01	4.96	3.39	2.92
22/01/2018 20:00	21.58	10.52	11.46	7.78	6.00	4.99	3.35	2.94
22/01/2018 21:00	21.40	10.54	11.56	7.82	6.02	5.02	3.32	2.95
22/01/2018 22:00	21.30	10.57	11.68	7.86	6.05	5.05	3.31	2.97
22/01/2018 23:00	21.24	10.59	11.78	7.89	6.09	5.07	3.30	2.99
23/01/2018 00:00	21.23	10.61	11.89	7.91	6.12	5.10	3.31	3.01
23/01/2018 01:00	21.25	10.62	11.98	7.93	6.15	5.12	3.31	3.02
23/01/2018 02:00	21.28	10.64	12.07	7.94	6.19	5.13	3.32	3.03
23/01/2018 03:00	21.34	10.65	12.16	7.96	6.22	5.15	3.33	3.04
23/01/2018 04:00	21.41	10.67	12.24	7.98	6.25	5.17	3.34	3.05
23/01/2018 05:00	21.48	10.69	12.32	8.01	6.29	5.19	3.36	3.07
23/01/2018 06:00	21.56	10.70	12.39	8.02	6.31	5.21	3.37	3.08
23/01/2018 07:00	21.63	10.70	12.42	8.00	6.32	5.21	3.37	3.07
23/01/2018 08:00	21.68	10.68	12.46	7.96	6.32	5.19	3.36	3.06
23/01/2018 09:00	21.74	10.66	12.53	7.91	6.32	5.17	3.35	3.04
23/01/2018 10:00	21.81	10.64	12.60	7.89	6.34	5.15	3.36	3.03
23/01/2018 11:00	21.89	10.61	12.56	7.84	6.34	5.12	3.35	3.01
23/01/2018 12:00	21.96	10.59	12.42	7.82	6.33	5.11	3.35	3.00
23/01/2018 13:00	22.02	10.59	12.27	7.82	6.32	5.10	3.36	3.01
23/01/2018 14:00	22.05	10.59	12.12	7.84	6.31	5.11	3.38	3.02
23/01/2018 15:00	22.03	10.60	11.98	7.86	6.29	5.12	3.38	3.02
23/01/2018 16:00	21.96	10.61	11.86	7.88	6.27	5.13	3.38	3.04
23/01/2018 17:00	21.85	10.62	11.77	7.90	6.23	5.14	3.36	3.04
23/01/2018 18:00	21.73	10.63	11.71	7.90	6.20	5.15	3.33	3.05
23/01/2018 19:00	21.60	10.63	11.67	7.90	6.18	5.15	3.31	3.05
23/01/2018 20:00	21.49	10.62	11.66	7.89	6.17	5.15	3.29	3.05
23/01/2018 21:00	21.40	10.63	11.67	7.89	6.16	5.15	3.27	3.05
23/01/2018 22:00	21.33	10.62	11.65	7.88	6.15	5.15	3.25	3.05
23/01/2018 23:00	21.26	10.62	11.64	7.88	6.15	5.15	3.24	3.05
24/01/2018 00:00	21.21	10.62	11.63	7.87	6.14	5.15	3.23	3.05
24/01/2018 01:00	21.16	10.61	11.61	7.86	6.14	5.14	3.22	3.05
24/01/2018 02:00	21.11	10.60	11.59	7.85	6.13	5.14	3.21	3.05
24/01/2018 03:00	21.06	10.59	11.55	7.84	6.12	5.13	3.20	3.05
24/01/2018 04:00	21.01	10.59	11.51	7.85	6.11	5.14	3.19	3.06
24/01/2018 05:00	20.95	10.58	11.43	7.83	6.10	5.13	3.18	3.06
24/01/2018 06:00	20.89	10.59	11.38	7.85	6.09	5.14	3.18	3.07
24/01/2018 07:00	20.81	10.58	11.27	7.83	6.07	5.14	3.17	3.07
24/01/2018 08:00	20.72	10.57	11.19	7.82	6.05	5.13	3.15	3.08
24/01/2018 09:00	20.61	10.54	11.12	7.79	6.01	5.12	3.12	3.07
24/01/2018 10:00	20.48	10.50	11.05	7.73	5.97	5.09	3.08	3.05
24/01/2018 11:00	20.37	10.48	10.96	7.70	5.93	5.07	3.04	3.04
24/01/2018 12:00	20.28	10.46	10.85	7.70	5.91	5.06	3.01	3.04
24/01/2018 13:00	20.17	10.43	10.64	7.67	5.87	5.04	2.98	3.03
24/01/2018 14:00	20.06	10.41	10.39	7.66	5.83	5.03	2.95	3.03
24/01/2018 15:00	19.92	10.40	10.09	7.66	5.78	5.03	2.92	3.03
24/01/2018 16:00	19.71	10.37	9.74	7.61	5.69	5.01	2.87	3.02
24/01/2018 17:00	19.43	10.31	9.47	7.51	5.57	4.96	2.78	2.98
24/01/2018 18:00	19.12	10.27	9.42	7.45	5.47	4.92	2.71	2.96
24/01/2018 19:00	18.82	10.23	9.53	7.42	5.40	4.89	2.64	2.94
24/01/2018 20:00	18.56	10.18	9.68	7.37	5.34	4.86	2.57	2.92
24/01/2018 21:00	18.38	10.14	9.86	7.31	5.30	4.82	2.52	2.89
24/01/2018 22:00	18.30	10.10	10.11	7.28	5.29	4.79	2.50	2.88
24/01/2018 23:00	18.32	10.08	10.36	7.27	5.31	4.77	2.51	2.87
25/01/2018 00:00	18.40	10.05	10.58	7.25	5.33	4.75	2.53	2.86
25/01/2018 01:00	18.54	10.03	10.78	7.24	5.37	4.74	2.57	2.85
25/01/2018 02:00	18.71	10.01	10.93	7.22	5.40	4.73	2.61	2.84
25/01/2018 03:00	18.90	9.99	11.06	7.21	5.44	4.72	2.66	2.83
25/01/2018 04:00	19.09	9.97	11.17	7.19	5.47	4.70	2.71	2.82
25/01/2018 05:00	19.28	9.96	11.30	7.20	5.51	4.70	2.77	2.82
25/01/2018 06:00	19.45	9.94	11.35	7.17	5.54	4.68	2.81	2.81
25/01/2018 07:00	19.61	9.93	11.39	7.18	5.57	4.68	2.86	2.81
25/01/2018 08:00	19.76	9.93	11.40	7.20	5.60	4.69	2.91	2.82
25/01/2018 09:00	19.87	9.93	11.37	7.21	5.62	4.70	2.94	2.82
25/01/2018 10:00	19.95	9.92	11.31	7.21	5.64	4.70	2.97	2.82
25/01/2018 11:00	20.00	9.91	11.19	7.20	5.64	4.70	2.99	2.82
25/01/2018 12:00	19.99	9.89	10.99	7.17	5.62	4.69	2.98	2.81
25/01/2018 13:00	19.96	9.87	10.78	7.16	5.60	4.68	2.98	2.81
25/01/2018 14:00	19.87	9.86	10.53	7.16	5.57	4.68	2.96	2.81
25/01/2018 15:00	19.73	9.84	10.26	7.15	5.52	4.68	2.93	2.82
25/01/2018 16:00	19.56	9.84	10.00	7.18	5.49	4.69	2.90	2.83
25/01/2018 17:00	19.38	9.88	9.84	7.30	5.48	4.75	2.90	2.89
25/01/2018 18:00	19.14	9.89	9.59	7.34	5.45	4.79	2.87	2.91
25/01/2018 19:00	18.83	9.87	9.23	7.29	5.38	4.78	2.79	2.91
25/01/2018 20:00	18.49	9.85	8.97	7.29	5.31	4.78	2.72	2.91
25/01/2018 21:00	18.13	9.83	8.78	7.28	5.24	4.78	2.63	2.92
25/01/2018 22:00	17.75	9.79	8.62	7.24	5.16	4.77	2.54	2.91
25/01/2018 23:00	17.38	9.75	8.51	7.20	5.09	4.75	2.44	2.90
26/01/2018 00:00	17.03	9.71	8.44	7.16	5.02	4.73	2.35	2.89
26/01/2018 01:00	16.71	9.66	8.40	7.11	4.95	4.70	2.27	2.88
26/01/2018 02:00	16.44	9.60	8.39	7.05	4.90	4.67	2.20	2.86
26/01/2018 03:00	16.46	9.75	8.82	7.32	5.10	4.84	2.37	3.03
26/01/2018 04:00	16.64	10.04	9.41	7.77	5.42	5.15	2.56	3.24
26/01/2018 05:00	16.69	10.19	9.73	7.99	5.57	5.32	2.55	3.27
26/01/2018 06:00	16.42	9.98	9.49	7.65	5.34	5.13	2.26	3.00
26/01/2018 07:00	16.08	9.63	9.20	7.15	5.01	4.79	2.01	2.73
26/01/2018 08:00	15.92	9.40	9.17	6.86	4.83	4.58	1.95	2.63
26/01/2018 09:00	15.91	9.28	9.27	6.72	4.75	4.47	1.97	2.61
26/01/2018 10:00	16.00	9.19	9.36	6.62	4.73	4.40	2.03	2.60
26/01/2018 11:00	16.14	9.12	9.32	6.52	4.74	4.34	2.10	2.59
26/01/2018 12:00	16.31	9.05	9.10	6.43	4.73	4.28	2.16	2.56
26/01/2018 13:00	16.40	8.95	8.71	6.28	4.66	4.19	2.17	2.51
26/01/2018 14:00	16.47	8.90	8.38	6.23	4.62	4.16	2.22	2.52
26/01/2018 15:00	16.48	8.89	8.06	6.22	4.58	4.15	2.25	2.52
26/01/2018 16:00	16.39	8.86	7.75	6.18	4.52	4.13	2.24	2.51
26/01/2018 17:00	16.21	8.80	7.52	6.09	4.41	4.08	2.19	2.47
26/01/2018 18:00	15.98	8.75	7.50	6.02	4.32	4.04	2.13	2.44
26/01/2018 19:00	15.77	8.73	7.71	6.05	4.28	4.02	2.10	2.44
26/01/2018 20:00	15.61	8.71	7.94	6.06	4.26	4.01	2.07	2.43
26/01/2018 21:00	15.51	8.69	8.19	6.04	4.25	3.99	2.06	2.41
26/01/2018 22:00	15.48	8.65	8.45	6.01	4.26	3.97	2.06	2.39
26/01/2018 23:00	15.53	8.62	8.72	5.98	4.28	3.95	2.07	2.37
27/01/2018 00:00	15.65	8.60	9.02	5.98	4.32	3.93	2.11	2.36
27/01/2018 01:00	15.82	8.58	9.33	5.99	4.38	3.92	2.16	2.36
27/01/2018 02:00	16.05	8.57	9.63	6.01	4.45	3.92	2.23	2.36
27/01/2018 03:00	16.30	8.56	9.91	6.03	4.53	3.92	2.30	2.36
27/01/2018 04:00	16.57	8.56	10.16	6.05	4.61	3.93	2.37	2.36
27/01/2018 05:00	16.87	8.56	10.38	6.08	4.69	3.94	2.46	2.37
27/01/2018 06:00	17.19	8.58	10.61	6.16	4.80	3.97	2.56	2.40
27/01/2018 07:00	17.48	8.59	10.76	6.19	4.88	4.00	2.64	2.41
27/01/2018 08:00	17.75	8.58	10.83	6.18	4.93	4.00	2.70	2.40
27/01/2018 09:00	17.99	8.57	10.89	6.16	4.97	3.99	2.74	2.39
27/01/2018 10:00	18.20	8.56	10.91	6.16	5.01	3.99	2.78	2.39
27/01/2018 11:00	18.39	8.55	10.85	6.15	5.04	3.99	2.81	2.39
27/01/2018 12:00	18.55	8.54	10.70	6.15	5.06	3.99	2.83	2.39
27/01/2018 13:00	18.69	8.55	10.55	6.20	5.09	4.02	2.88	2.41
27/01/2018 14:00	18.75	8.56	10.24	6.24	5.09	4.04	2.89	2.43
27/01/2018 15:00	18.72	8.57	9.72	6.26	5.06	4.06	2.88	2.43
27/01/2018 16:00	18.59	8.55	9.07	6.22	4.99	4.05	2.85	2.42
27/01/2018 17:00	18.34	8.53	8.53	6.18	4.88	4.03	2.79	2.41
27/01/2018 18:00	17.97	8.52	8.23	6.18	4.76	4.03	2.71	2.41
27/01/2018 19:00	17.52	8.49	8.07	6.14	4.64	4.01	2.60	2.39
27/01/2018 20:00	17.09	8.47	8.09	6.13	4.56	4.00	2.50	2.39
27/01/2018 21:00	16.74	8.47	8.26	6.16	4.53	4.01	2.43	2.39
27/01/2018 22:00	16.48	8.47	8.48	6.18	4.53	4.02	2.38	2.40
27/01/2018 23:00	16.34	8.48	8.74	6.20	4.56	4.04	2.37	2.41
28/01/2018 00:00	16.29	8.49	8.99	6.23	4.60	4.05	2.37	2.42
28/01/2018 01:00	16.32	8.49	9.21	6.24	4.65	4.06	2.40	2.43
28/01/2018 02:00	16.40	8.50	9.41	6.24	4.70	4.07	2.43	2.43
28/01/2018 03:00	16.53	8.50	9.58	6.25	4.75	4.08	2.47	2.43
28/01/2018 04:00	16.67	8.50	9.71	6.25	4.80	4.09	2.52	2.44
28/01/2018 05:00	16.82	8.50	9.79	6.24	4.84	4.09	2.56	2.44
28/01/2018 06:00	16.96	8.49	9.84	6.22	4.87	4.08	2.59	2.43
28/01/2018 07:00	17.09	8.49	9.89	6.22	4.89	4.08	2.62	2.43
28/01/2018 08:00	17.21	8.48	9.92	6.21	4.91	4.08	2.65	2.43
28/01/2018 09:00	17.30	8.46	9.94	6.18	4.92	4.07	2.66	2.43
28/01/2018 10:00	17.37	8.44	9.94	6.14	4.93	4.06	2.67	2.41
28/01/2018 11:00	17.43	8.42	9.91	6.11	4.93	4.04	2.67	2.40
28/01/2018 12:00	17.47	8.39	9.84	6.07	4.92	4.02	2.67	2.39
28/01/2018 13:00	17.49	8.36	9.70	6.02	4.89	3.99	2.64	2.37
28/01/2018 14:00	17.48	8.31	9.56	5.94	4.86	3.95	2.62	2.34
28/01/2018 15:00	17.46	8.27	9.43	5.88	4.83	3.91	2.60	2.32
28/01/2018 16:00	17.42	8.25	9.35	5.89	4.80	3.90	2.58	2.32
28/01/2018 17:00	17.36	8.24	9.34	5.92	4.78	3.90	2.57	2.32
28/01/2018 18:00	17.30	8.23	9.37	5.92	4.77	3.90	2.55	2.32
28/01/2018 19:00	17.24	8.23	9.45	5.93	4.77	3.91	2.54	2.33
28/01/2018 20:00	17.21	8.22	9.53	5.94	4.78	3.91	2.53	2.33
28/01/2018 21:00	17.19	8.20	9.60	5.91	4.78	3.89	2.52	2.31
28/01/2018 22:00	17.20	8.19	9.70	5.90	4.80	3.89	2.52	2.31
28/01/2018 23:00	17.23	8.17	9.78	5.88	4.81	3.88	2.52	2.30
29/01/2018 00:00	17.27	8.14	9.86	5.83	4.82	3.85	2.52	2.28
29/01/2018 01:00	17.33	8.12	9.98	5.81	4.83	3.84	2.53	2.27
29/01/2018 02:00	17.41	8.10	10.09	5.79	4.85	3.82	2.54	2.25
29/01/2018 03:00	17.51	8.07	10.20	5.76	4.87	3.80	2.55	2.24
29/01/2018 04:00	17.62	8.05	10.32	5.74	4.89	3.78	2.57	2.22
29/01/2018 05:00	17.74	8.03	10.43	5.72	4.92	3.76	2.60	2.21
29/01/2018 06:00	17.87	8.01	10.54	5.71	4.95	3.75	2.62	2.20
29/01/2018 07:00	18.02	8.00	10.65	5.71	4.98	3.75	2.65	2.20
29/01/2018 08:00	18.18	7.99	10.77	5.72	5.02	3.74	2.69	2.19
29/01/2018 09:00	18.34	8.00	10.87	5.74	5.07	3.75	2.73	2.20
29/01/2018 10:00	18.50	8.00	10.94	5.75	5.10	3.76	2.76	2.20
29/01/2018 11:00	18.65	8.02	10.94	5.79	5.14	3.77	2.80	2.21
29/01/2018 12:00	18.80	8.05	10.84	5.86	5.20	3.81	2.85	2.24
29/01/2018 13:00	18.91	8.07	10.48	5.88	5.22	3.83	2.88	2.25
29/01/2018 14:00	18.93	8.08	9.94	5.89	5.19	3.85	2.90	2.26
29/01/2018 15:00	18.84	8.11	9.29	5.94	5.13	3.88	2.90	2.29
29/01/2018 16:00	18.58	8.10	8.55	5.91	5.01	3.88	2.85	2.28
29/01/2018 17:00	18.15	8.08	7.93	5.84	4.84	3.85	2.75	2.25
29/01/2018 18:00	17.59	8.04	7.57	5.77	4.65	3.82	2.61	2.23
29/01/2018 19:00	16.98	8.00	7.48	5.72	4.49	3.79	2.47	2.20
29/01/2018 20:00	16.43	7.98	7.65	5.71	4.39	3.77	2.36	2.20
29/01/2018 21:00	16.00	7.97	7.95	5.72	4.35	3.76	2.28	2.19
29/01/2018 22:00	15.72	7.95	8.33	5.72	4.35	3.75	2.23	2.19
29/01/2018 23:00	15.61	7.95	8.76	5.74	4.40	3.76	2.23	2.19
30/01/2018 00:00	15.66	7.96	9.19	5.77	4.47	3.77	2.26	2.20
30/01/2018 01:00	15.81	7.96	9.56	5.75	4.55	3.76	2.30	2.19
30/01/2018 02:00	16.05	7.95	9.91	5.75	4.62	3.76	2.36	2.18
30/01/2018 03:00	16.37	7.96	10.27	5.76	4.71	3.76	2.44	2.18
30/01/2018 04:00	16.72	7.96	10.60	5.77	4.80	3.76	2.53	2.18
30/01/2018 05:00	17.09	7.97	10.89	5.78	4.88	3.77	2.61	2.18
30/01/2018 06:00	17.48	7.99	11.16	5.81	4.97	3.78	2.70	2.19
30/01/2018 07:00	17.85	8.00	11.37	5.81	5.05	3.78	2.78	2.19
30/01/2018 08:00	18.22	8.01	11.58	5.83	5.13	3.79	2.87	2.19
30/01/2018 09:00	18.57	8.02	11.75	5.84	5.21	3.80	2.94	2.19
30/01/2018 10:00	18.90	8.03	11.86	5.85	5.28	3.81	3.01	2.19
30/01/2018 11:00	19.21	8.06	11.90	5.88	5.34	3.83	3.08	2.21
30/01/2018 12:00	19.47	8.06	11.78	5.87	5.39	3.82	3.13	2.20
30/01/2018 13:00	19.68	8.07	11.52	5.89	5.41	3.83	3.17	2.20
30/01/2018 14:00	19.79	8.08	11.17	5.90	5.40	3.84	3.19	2.21
30/01/2018 15:00	19.79	8.07	10.78	5.86	5.35	3.83	3.18	2.19
30/01/2018 16:00	19.70	8.09	10.48	5.91	5.30	3.84	3.16	2.21
30/01/2018 17:00	19.53	8.12	10.25	5.96	5.25	3.87	3.13	2.23
30/01/2018 18:00	19.31	8.15	10.12	6.02	5.21	3.90	3.09	2.26
30/01/2018 19:00	19.07	8.18	10.07	6.06	5.18	3.93	3.04	2.28
30/01/2018 20:00	18.83	8.19	10.08	6.07	5.15	3.94	2.98	2.28
30/01/2018 21:00	18.63	8.21	10.18	6.09	5.14	3.96	2.93	2.29
30/01/2018 22:00	18.50	8.22	10.29	6.12	5.16	3.98	2.90	2.30
30/01/2018 23:00	18.42	8.22	10.35	6.10	5.17	3.98	2.86	2.29
31/01/2018 00:00	18.39	8.23	10.44	6.10	5.18	3.98	2.84	2.30
31/01/2018 01:00	18.43	8.25	10.59	6.14	5.22	4.00	2.85	2.31
31/01/2018 02:00	18.48	8.26	10.75	6.16	5.26	4.01	2.87	2.32
31/01/2018 03:00	18.56	8.28	10.91	6.17	5.30	4.02	2.88	2.33
31/01/2018 04:00	18.67	8.30	11.08	6.20	5.34	4.04	2.90	2.34
31/01/2018 05:00	18.79	8.30	11.21	6.20	5.38	4.04	2.92	2.34
31/01/2018 06:00	18.92	8.30	11.31	6.17	5.41	4.03	2.94	2.33
31/01/2018 07:00	19.08	8.31	11.47	6.19	5.46	4.04	2.98	2.34
31/01/2018 08:00	19.24	8.32	11.60	6.20	5.50	4.05	3.01	2.34
31/01/2018 09:00	19.42	8.34	11.73	6.24	5.55	4.06	3.05	2.35
31/01/2018 10:00	19.62	8.37	11.81	6.30	5.63	4.09	3.12	2.38
31/01/2018 11:00	19.78	8.38	11.66	6.28	5.66	4.09	3.15	2.37
31/01/2018 12:00	19.91	8.39	11.37	6.30	5.68	4.11	3.17	2.39
31/01/2018 13:00	19.98	8.40	10.99	6.30	5.66	4.11	3.19	2.39
31/01/2018 14:00	19.95	8.41	10.51	6.31	5.62	4.12	3.18	2.40
31/01/2018 15:00	19.80	8.42	9.97	6.30	5.54	4.12	3.14	2.40
31/01/2018 16:00	19.53	8.41	9.47	6.27	5.43	4.11	3.06	2.39
31/01/2018 17:00	19.17	8.40	9.07	6.25	5.31	4.09	2.95	2.38
31/01/2018 18:00	18.74	8.38	8.78	6.19	5.18	4.07	2.82	2.36
31/01/2018 19:00	18.32	8.36	8.65	6.18	5.08	4.05	2.71	2.36
31/01/2018 20:00	17.93	8.36	8.63	6.18	5.02	4.05	2.61	2.36
31/01/2018 21:00	17.60	8.35	8.66	6.17	4.97	4.03	2.52	2.35
31/01/2018 22:00	17.35	8.34	8.74	6.16	4.94	4.03	2.45	2.35
31/01/2018 23:00	17.16	8.34	8.86	6.15	4.93	4.02	2.40	2.34
01/02/2018 00:00	17.04	8.32	9.02	6.12	4.92	4.00	2.37	2.33
01/02/2018 01:00	16.97	8.30	9.21	6.07	4.91	3.97	2.35	2.31
01/02/2018 02:00	16.97	8.27	9.48	6.04	4.92	3.95	2.34	2.29
01/02/2018 03:00	17.03	8.26	9.82	6.02	4.94	3.93	2.36	2.28
01/02/2018 04:00	17.16	8.24	10.19	6.00	4.98	3.91	2.39	2.27
01/02/2018 05:00	17.38	8.24	10.58	6.02	5.06	3.91	2.46	2.27
01/02/2018 06:00	17.67	8.25	10.96	6.06	5.15	3.92	2.54	2.28
01/02/2018 07:00	18.00	8.26	11.27	6.07	5.23	3.93	2.63	2.28
01/02/2018 08:00	18.36	8.25	11.51	6.06	5.31	3.92	2.71	2.27
01/02/2018 09:00	18.71	8.24	11.68	6.01	5.36	3.90	2.78	2.25
01/02/2018 10:00	19.05	8.20	11.78	5.94	5.39	3.86	2.83	2.21
01/02/2018 11:00	19.40	8.19	11.91	5.95	5.44	3.84	2.91	2.21
01/02/2018 12:00	19.73	8.19	11.96	5.96	5.48	3.84	2.97	2.20
01/02/2018 13:00	20.03	8.19	11.88	5.95	5.51	3.83	3.02	2.20
01/02/2018 14:00	20.29	8.19	11.75	5.95	5.53	3.83	3.06	2.19
01/02/2018 15:00	20.48	8.20	11.59	5.97	5.53	3.83	3.09	2.19
01/02/2018 16:00	20.60	8.21	11.43	6.00	5.53	3.84	3.11	2.20
01/02/2018 17:00	20.67	8.25	11.33	6.07	5.54	3.88	3.13	2.23
01/02/2018 18:00	20.68	8.30	11.28	6.16	5.55	3.93	3.15	2.26
01/02/2018 19:00	20.64	8.34	11.19	6.21	5.56	3.96	3.14	2.29
01/02/2018 20:00	20.57	8.37	11.09	6.23	5.55	3.99	3.12	2.30
01/02/2018 21:00	20.47	8.39	10.99	6.25	5.54	4.00	3.08	2.30
01/02/2018 22:00	20.37	8.41	10.94	6.28	5.54	4.03	3.06	2.32
01/02/2018 23:00	20.27	8.44	10.88	6.31	5.54	4.05	3.04	2.34
02/02/2018 00:00	20.17	8.47	10.84	6.35	5.55	4.08	3.01	2.36
02/02/2018 01:00	20.07	8.50	10.81	6.39	5.56	4.11	3.00	2.38
02/02/2018 02:00	19.97	8.52	10.81	6.42	5.56	4.14	2.98	2.39
02/02/2018 03:00	19.87	8.53	10.81	6.43	5.56	4.15	2.96	2.40
02/02/2018 04:00	19.78	8.54	10.84	6.44	5.57	4.16	2.94	2.41
02/02/2018 05:00	19.70	8.54	10.85	6.42	5.56	4.16	2.91	2.41
02/02/2018 06:00	19.64	8.54	10.88	6.40	5.56	4.16	2.90	2.41
02/02/2018 07:00	19.60	8.53	10.92	6.39	5.57	4.15	2.89	2.41
02/02/2018 08:00	19.58	8.54	10.98	6.41	5.58	4.16	2.89	2.42
02/02/2018 09:00	19.58	8.55	11.02	6.43	5.59	4.17	2.90	2.43
02/02/2018 10:00	19.59	8.55	11.03	6.43	5.61	4.18	2.91	2.43
02/02/2018 11:00	19.60	8.55	10.98	6.41	5.61	4.17	2.91	2.43
02/02/2018 12:00	19.59	8.53	10.85	6.37	5.59	4.15	2.90	2.41
02/02/2018 13:00	19.58	8.51	10.71	6.34	5.57	4.13	2.89	2.40
02/02/2018 14:00	19.54	8.50	10.55	6.33	5.55	4.12	2.88	2.40
02/02/2018 15:00	19.50	8.51	10.36	6.35	5.53	4.13	2.87	2.41
02/02/2018 16:00	19.42	8.51	10.12	6.36	5.49	4.13	2.85	2.41
02/02/2018 17:00	19.30	8.51	9.88	6.35	5.44	4.13	2.81	2.41
02/02/2018 18:00	19.13	8.49	9.69	6.30	5.37	4.10	2.75	2.39
02/02/2018 19:00	18.95	8.49	9.61	6.28	5.31	4.09	2.70	2.38
02/02/2018 20:00	18.77	8.49	9.62	6.28	5.27	4.09	2.65	2.38
02/02/2018 21:00	18.61	8.49	9.66	6.29	5.24	4.09	2.61	2.38
02/02/2018 22:00	18.48	8.49	9.68	6.26	5.21	4.07	2.57	2.37
02/02/2018 23:00	18.39	8.49	9.73	6.25	5.20	4.07	2.55	2.36
03/02/2018 00:00	18.33	8.49	9.79	6.25	5.19	4.07	2.54	2.36
03/02/2018 01:00	18.30	8.49	9.86	6.24	5.19	4.06	2.54	2.36
03/02/2018 02:00	18.28	8.49	9.93	6.25	5.19	4.06	2.54	2.36
03/02/2018 03:00	18.29	8.50	10.01	6.27	5.20	4.07	2.56	2.37
03/02/2018 04:00	18.31	8.51	10.07	6.27	5.21	4.07	2.57	2.37
03/02/2018 05:00	18.34	8.51	10.14	6.28	5.22	4.08	2.59	2.38
03/02/2018 06:00	18.36	8.51	10.18	6.28	5.22	4.08	2.60	2.38
03/02/2018 07:00	18.40	8.52	10.24	6.29	5.23	4.08	2.61	2.38
03/02/2018 08:00	18.44	8.51	10.30	6.28	5.24	4.08	2.63	2.38
03/02/2018 09:00	18.47	8.49	10.32	6.24	5.24	4.06	2.63	2.36
03/02/2018 10:00	18.51	8.48	10.33	6.22	5.23	4.05	2.64	2.36
03/02/2018 11:00	18.56	8.47	10.31	6.21	5.24	4.04	2.65	2.35
03/02/2018 12:00	18.60	8.47	10.22	6.22	5.24	4.04	2.66	2.35
03/02/2018 13:00	18.65	8.48	10.09	6.26	5.25	4.05	2.69	2.37
03/02/2018 14:00	18.65	8.48	9.77	6.26	5.23	4.06	2.69	2.37
03/02/2018 15:00	18.58	8.47	9.28	6.24	5.18	4.05	2.67	2.36
03/02/2018 16:00	18.43	8.46	8.83	6.22	5.10	4.04	2.64	2.35
03/02/2018 17:00	18.19	8.44	8.46	6.19	5.01	4.03	2.58	2.34
03/02/2018 18:00	17.90	8.45	8.29	6.23	4.93	4.04	2.53	2.35
03/02/2018 19:00	17.57	8.46	8.21	6.25	4.86	4.05	2.47	2.36
03/02/2018 20:00	17.24	8.47	8.19	6.24	4.80	4.05	2.40	2.36
03/02/2018 21:00	16.96	8.46	8.22	6.23	4.76	4.05	2.35	2.36
03/02/2018 22:00	16.74	8.45	8.29	6.20	4.74	4.04	2.31	2.35
03/02/2018 23:00	16.56	8.45	8.36	6.20	4.72	4.03	2.28	2.35
04/02/2018 00:00	16.44	8.45	8.47	6.18	4.71	4.03	2.27	2.34
04/02/2018 01:00	16.35	8.43	8.64	6.16	4.71	4.02	2.26	2.33
04/02/2018 02:00	16.30	8.42	8.83	6.13	4.71	4.00	2.25	2.32
04/02/2018 03:00	16.30	8.39	9.04	6.08	4.72	3.98	2.26	2.30
04/02/2018 04:00	16.35	8.37	9.28	6.06	4.74	3.96	2.28	2.29
04/02/2018 05:00	16.46	8.36	9.54	6.06	4.78	3.95	2.32	2.29
04/02/2018 06:00	16.61	8.35	9.81	6.06	4.83	3.94	2.36	2.29
04/02/2018 07:00	16.79	8.33	10.05	6.03	4.88	3.93	2.41	2.27
04/02/2018 08:00	17.00	8.32	10.29	6.02	4.94	3.91	2.47	2.26
04/02/2018 09:00	17.26	8.32	10.55	6.07	5.02	3.93	2.55	2.28
04/02/2018 10:00	17.54	8.34	10.77	6.10	5.10	3.94	2.62	2.29
04/02/2018 11:00	17.82	8.35	10.88	6.13	5.18	3.96	2.70	2.30
04/02/2018 12:00	18.10	8.37	10.88	6.16	5.23	3.98	2.77	2.31
04/02/2018 13:00	18.33	8.38	10.75	6.17	5.27	3.99	2.82	2.31
04/02/2018 14:00	18.51	8.38	10.53	6.17	5.28	3.99	2.86	2.31
04/02/2018 15:00	18.61	8.38	10.29	6.16	5.26	3.99	2.88	2.31
04/02/2018 16:00	18.62	8.39	10.07	6.17	5.23	4.00	2.89	2.31
04/02/2018 17:00	18.56	8.40	9.90	6.19	5.19	4.01	2.88	2.32
04/02/2018 18:00	18.44	8.40	9.76	6.17	5.15	4.01	2.85	2.32
04/02/2018 19:00	18.30	8.40	9.69	6.17	5.11	4.01	2.81	2.31
04/02/2018 20:00	18.15	8.40	9.67	6.16	5.08	4.01	2.77	2.31
04/02/2018 21:00	18.03	8.41	9.68	6.17	5.06	4.01	2.74	2.32
04/02/2018 22:00	17.92	8.42	9.70	6.19	5.05	4.02	2.70	2.33
04/02/2018 23:00	17.84	8.41	9.76	6.16	5.04	4.01	2.68	2.31
05/02/2018 00:00	17.79	8.39	9.83	6.12	5.03	3.99	2.65	2.30
05/02/2018 01:00	17.77	8.38	9.97	6.11	5.04	3.99	2.64	2.30
05/02/2018 02:00	17.80	8.39	10.17	6.16	5.08	4.00	2.66	2.31
05/02/2018 03:00	17.88	8.41	10.36	6.19	5.12	4.02	2.69	2.32
05/02/2018 04:00	17.99	8.42	10.51	6.21	5.17	4.03	2.71	2.33
05/02/2018 05:00	18.11	8.43	10.62	6.22	5.22	4.04	2.74	2.34
05/02/2018 06:00	18.25	8.43	10.72	6.22	5.26	4.04	2.77	2.34
05/02/2018 07:00	18.39	8.44	10.80	6.23	5.29	4.05	2.81	2.34
05/02/2018 08:00	18.51	8.44	10.86	6.22	5.32	4.05	2.83	2.34
05/02/2018 09:00	18.63	8.44	10.89	6.21	5.34	4.05	2.85	2.34
05/02/2018 10:00	18.73	8.43	10.88	6.18	5.34	4.04	2.86	2.33
05/02/2018 11:00	18.80	8.41	10.82	6.14	5.34	4.02	2.86	2.31
05/02/2018 12:00	18.87	8.40	10.75	6.13	5.34	4.01	2.87	2.31
05/02/2018 13:00	18.91	8.38	10.60	6.09	5.32	3.99	2.86	2.29
05/02/2018 14:00	18.92	8.37	10.44	6.08	5.30	3.98	2.85	2.29
05/02/2018 15:00	18.91	8.37	10.29	6.08	5.28	3.97	2.85	2.29
05/02/2018 16:00	18.86	8.37	10.15	6.09	5.25	3.97	2.83	2.29
05/02/2018 17:00	18.78	8.37	10.02	6.09	5.22	3.97	2.82	2.29
05/02/2018 18:00	18.67	8.37	9.93	6.10	5.19	3.98	2.79	2.29
05/02/2018 19:00	18.55	8.37	9.86	6.11	5.16	3.98	2.76	2.29
05/02/2018 20:00	18.42	8.37	9.83	6.11	5.14	3.98	2.73	2.30
05/02/2018 21:00	18.31	8.37	9.82	6.10	5.12	3.98	2.71	2.29
05/02/2018 22:00	18.22	8.37	9.85	6.13	5.12	3.99	2.70	2.30
05/02/2018 23:00	18.15	8.39	9.89	6.16	5.13	4.00	2.69	2.32
06/02/2018 00:00	18.10	8.41	9.94	6.21	5.15	4.03	2.70	2.34
06/02/2018 01:00	18.06	8.43	9.94	6.24	5.17	4.05	2.70	2.36
06/02/2018 02:00	18.02	8.42	9.91	6.22	5.16	4.05	2.70	2.36
06/02/2018 03:00	17.98	8.43	9.88	6.23	5.16	4.06	2.69	2.36
06/02/2018 04:00	17.93	8.42	9.82	6.23	5.16	4.06	2.68	2.37
06/02/2018 05:00	17.89	8.42	9.77	6.24	5.15	4.07	2.68	2.38
06/02/2018 06:00	17.82	8.42	9.69	6.23	5.14	4.07	2.66	2.38
06/02/2018 07:00	17.75	8.41	9.60	6.22	5.12	4.07	2.64	2.38
06/02/2018 08:00	17.66	8.40	9.53	6.21	5.09	4.06	2.62	2.38
06/02/2018 09:00	17.56	8.39	9.48	6.19	5.07	4.05	2.59	2.38
06/02/2018 10:00	17.46	8.37	9.41	6.17	5.04	4.04	2.56	2.38
06/02/2018 11:00	17.37	8.35	9.35	6.15	5.02	4.03	2.54	2.37
06/02/2018 12:00	17.27	8.32	9.25	6.13	4.99	4.01	2.51	2.37
06/02/2018 13:00	17.18	8.30	9.12	6.11	4.96	4.00	2.48	2.36
06/02/2018 14:00	17.08	8.28	8.94	6.09	4.93	3.99	2.45	2.36
06/02/2018 15:00	16.96	8.26	8.78	6.08	4.89	3.98	2.43	2.35
06/02/2018 16:00	16.82	8.24	8.64	6.07	4.84	3.96	2.39	2.35
06/02/2018 17:00	16.66	8.22	8.56	6.05	4.78	3.95	2.35	2.34
06/02/2018 18:00	16.50	8.20	8.54	6.01	4.73	3.93	2.31	2.33
06/02/2018 19:00	16.36	8.17	8.59	5.98	4.69	3.91	2.27	2.31
06/02/2018 20:00	16.24	8.14	8.69	5.94	4.66	3.88	2.24	2.30
06/02/2018 21:00	16.17	8.11	8.82	5.90	4.64	3.85	2.21	2.28
06/02/2018 22:00	16.14	8.08	8.97	5.84	4.63	3.82	2.20	2.25
06/02/2018 23:00	16.17	8.05	9.17	5.81	4.64	3.79	2.20	2.23
07/02/2018 00:00	16.26	8.03	9.39	5.79	4.66	3.77	2.22	2.22
07/02/2018 01:00	16.40	8.01	9.61	5.77	4.69	3.75	2.26	2.21
07/02/2018 02:00	16.57	7.99	9.82	5.75	4.73	3.74	2.30	2.19
07/02/2018 03:00	16.76	7.97	10.01	5.73	4.77	3.71	2.34	2.18
07/02/2018 04:00	16.97	7.96	10.21	5.71	4.81	3.70	2.39	2.16
07/02/2018 05:00	17.19	7.94	10.37	5.68	4.85	3.67	2.44	2.14
07/02/2018 06:00	17.42	7.91	10.53	5.66	4.89	3.65	2.48	2.13
07/02/2018 07:00	17.65	7.90	10.71	5.65	4.94	3.64	2.54	2.12
07/02/2018 08:00	17.88	7.89	10.88	5.65	4.98	3.63	2.59	2.11
07/02/2018 09:00	18.10	7.89	11.04	5.66	5.03	3.62	2.65	2.10
07/02/2018 10:00	18.34	7.90	11.21	5.71	5.10	3.64	2.72	2.11
07/02/2018 11:00	18.57	7.93	11.32	5.77	5.16	3.66	2.78	2.13
07/02/2018 12:00	18.80	7.95	11.30	5.82	5.22	3.69	2.85	2.15
07/02/2018 13:00	18.98	7.97	11.16	5.85	5.27	3.71	2.90	2.16
07/02/2018 14:00	19.11	7.99	10.91	5.85	5.28	3.72	2.94	2.16
07/02/2018 15:00	19.14	7.99	10.63	5.86	5.25	3.73	2.95	2.16
07/02/2018 16:00	19.10	8.00	10.35	5.87	5.21	3.74	2.95	2.17
07/02/2018 17:00	18.97	7.99	10.06	5.84	5.15	3.73	2.93	2.15
07/02/2018 18:00	18.78	7.99	9.86	5.84	5.09	3.72	2.89	2.15
07/02/2018 19:00	18.57	7.99	9.81	5.86	5.04	3.73	2.86	2.15
07/02/2018 20:00	18.37	8.00	9.88	5.89	5.01	3.74	2.82	2.16
07/02/2018 21:00	18.20	8.01	10.04	5.91	5.00	3.75	2.79	2.17
07/02/2018 22:00	18.09	8.00	10.23	5.89	5.00	3.74	2.76	2.16
07/02/2018 23:00	18.05	8.00	10.49	5.89	5.03	3.74	2.75	2.15
08/02/2018 00:00	18.10	8.00	10.79	5.90	5.06	3.74	2.75	2.15
08/02/2018 01:00	18.24	8.02	11.15	5.94	5.14	3.76	2.79	2.17
08/02/2018 02:00	18.45	8.04	11.50	5.98	5.23	3.78	2.84	2.18
08/02/2018 03:00	18.73	8.07	11.82	6.03	5.33	3.81	2.91	2.20
08/02/2018 04:00	19.04	8.10	12.06	6.05	5.42	3.83	2.98	2.20
08/02/2018 05:00	19.38	8.12	12.25	6.06	5.51	3.84	3.05	2.21
08/02/2018 06:00	19.72	8.14	12.42	6.09	5.59	3.86	3.12	2.22
08/02/2018 07:00	20.05	8.16	12.56	6.10	5.65	3.87	3.18	2.22
08/02/2018 08:00	20.36	8.18	12.69	6.12	5.71	3.88	3.24	2.23
08/02/2018 09:00	20.66	8.21	12.82	6.16	5.78	3.91	3.30	2.25
08/02/2018 10:00	20.94	8.24	12.84	6.19	5.85	3.93	3.35	2.26
08/02/2018 11:00	21.18	8.24	12.63	6.17	5.89	3.93	3.39	2.25
08/02/2018 12:00	21.36	8.24	12.34	6.14	5.90	3.92	3.40	2.24
08/02/2018 13:00	21.45	8.23	12.04	6.10	5.87	3.90	3.39	2.22
08/02/2018 14:00	21.45	8.23	11.80	6.10	5.83	3.89	3.36	2.22
08/02/2018 15:00	21.38	8.21	11.58	6.05	5.76	3.86	3.31	2.20
08/02/2018 16:00	21.28	8.20	11.44	6.03	5.71	3.84	3.26	2.19
08/02/2018 17:00	21.17	8.22	11.42	6.10	5.70	3.87	3.23	2.21
08/02/2018 18:00	21.07	8.25	11.46	6.15	5.69	3.89	3.19	2.23
08/02/2018 19:00	20.98	8.27	11.54	6.17	5.69	3.90	3.16	2.23
08/02/2018 20:00	20.93	8.29	11.66	6.19	5.71	3.91	3.14	2.24
08/02/2018 21:00	20.91	8.31	11.80	6.21	5.73	3.93	3.13	2.25
08/02/2018 22:00	20.96	8.36	12.00	6.29	5.78	3.97	3.15	2.28
08/02/2018 23:00	21.04	8.39	12.19	6.33	5.83	3.99	3.17	2.29
09/02/2018 00:00	21.15	8.42	12.37	6.34	5.87	4.01	3.19	2.30
09/02/2018 01:00	21.28	8.42	12.51	6.32	5.90	4.00	3.19	2.29
09/02/2018 02:00	21.43	8.42	12.67	6.30	5.93	4.00	3.21	2.28
09/02/2018 03:00	21.60	8.42	12.82	6.28	5.96	3.98	3.22	2.27
09/02/2018 04:00	21.80	8.42	12.98	6.28	5.99	3.98	3.25	2.26
09/02/2018 05:00	22.02	8.44	13.16	6.32	6.05	3.99	3.30	2.27
09/02/2018 06:00	22.25	8.47	13.32	6.35	6.11	4.00	3.35	2.28
09/02/2018 07:00	22.48	8.50	13.46	6.38	6.18	4.02	3.40	2.30
09/02/2018 08:00	22.70	8.53	13.58	6.42	6.24	4.04	3.45	2.31
09/02/2018 09:00	22.90	8.55	13.63	6.42	6.28	4.05	3.48	2.31
09/02/2018 10:00	23.07	8.55	13.60	6.40	6.31	4.04	3.50	2.30
09/02/2018 11:00	23.24	8.57	13.57	6.43	6.34	4.05	3.54	2.31
09/02/2018 12:00	23.38	8.61	13.49	6.48	6.37	4.08	3.58	2.33
09/02/2018 13:00	23.49	8.65	13.35	6.53	6.40	4.11	3.61	2.35
09/02/2018 14:00	23.55	8.69	13.16	6.58	6.42	4.14	3.63	2.37
09/02/2018 15:00	23.57	8.76	12.97	6.67	6.45	4.20	3.66	2.42
09/02/2018 16:00	23.51	8.81	12.73	6.73	6.44	4.25	3.67	2.45
09/02/2018 17:00	23.37	8.85	12.45	6.74	6.41	4.27	3.63	2.46
09/02/2018 18:00	23.17	8.86	12.17	6.73	6.35	4.28	3.58	2.46
09/02/2018 19:00	22.93	8.88	11.95	6.73	6.29	4.28	3.52	2.46
09/02/2018 20:00	22.67	8.89	11.79	6.73	6.23	4.29	3.45	2.47
09/02/2018 21:00	22.41	8.90	11.67	6.74	6.18	4.30	3.38	2.47
09/02/2018 22:00	22.16	8.92	11.61	6.76	6.15	4.31	3.32	2.48
09/02/2018 23:00	21.94	8.94	11.61	6.77	6.12	4.32	3.26	2.49
10/02/2018 00:00	21.76	8.95	11.63	6.78	6.10	4.33	3.22	2.50
10/02/2018 01:00	21.61	8.96	11.66	6.79	6.09	4.33	3.17	2.51
10/02/2018 02:00	21.51	8.98	11.73	6.81	6.09	4.34	3.15	2.52
10/02/2018 03:00	21.45	9.00	11.84	6.85	6.10	4.36	3.14	2.54
10/02/2018 04:00	21.43	9.02	11.92	6.87	6.11	4.38	3.14	2.55
10/02/2018 05:00	21.44	9.04	11.96	6.87	6.12	4.39	3.13	2.56
10/02/2018 06:00	21.46	9.04	11.99	6.86	6.12	4.39	3.13	2.56
10/02/2018 07:00	21.49	9.04	12.03	6.85	6.11	4.38	3.13	2.55
10/02/2018 08:00	21.54	9.05	12.08	6.85	6.11	4.38	3.13	2.56
10/02/2018 09:00	21.60	9.05	12.11	6.83	6.11	4.37	3.13	2.55
10/02/2018 10:00	21.66	9.05	12.10	6.82	6.11	4.37	3.13	2.55
10/02/2018 11:00	21.72	9.04	12.04	6.80	6.11	4.36	3.13	2.54
10/02/2018 12:00	21.76	9.03	11.93	6.76	6.09	4.34	3.12	2.53
10/02/2018 13:00	21.78	9.02	11.82	6.75	6.07	4.32	3.12	2.52
10/02/2018 14:00	21.78	9.02	11.69	6.73	6.04	4.31	3.11	2.52
10/02/2018 15:00	21.75	9.00	11.52	6.70	6.00	4.29	3.09	2.50
10/02/2018 16:00	21.69	8.99	11.38	6.68	5.95	4.28	3.07	2.49
10/02/2018 17:00	21.61	8.99	11.29	6.67	5.91	4.26	3.04	2.48
10/02/2018 18:00	21.52	8.98	11.26	6.66	5.87	4.25	3.01	2.48
10/02/2018 19:00	21.42	8.99	11.30	6.67	5.84	4.25	2.98	2.47
10/02/2018 20:00	21.35	8.99	11.40	6.67	5.83	4.25	2.96	2.47
10/02/2018 21:00	21.30	9.00	11.53	6.68	5.83	4.24	2.95	2.47
10/02/2018 22:00	21.29	9.00	11.66	6.68	5.84	4.24	2.94	2.47
10/02/2018 23:00	21.33	9.01	11.82	6.69	5.86	4.24	2.96	2.47
11/02/2018 00:00	21.40	9.02	11.96	6.70	5.89	4.25	2.98	2.47
11/02/2018 01:00	21.49	9.04	12.09	6.72	5.93	4.26	3.01	2.48
11/02/2018 02:00	21.60	9.06	12.21	6.73	5.96	4.27	3.04	2.48
11/02/2018 03:00	21.72	9.07	12.31	6.73	5.99	4.27	3.07	2.48
11/02/2018 04:00	21.83	9.07	12.39	6.73	6.02	4.27	3.10	2.48
11/02/2018 05:00	21.94	9.08	12.46	6.73	6.04	4.27	3.13	2.47
11/02/2018 06:00	22.07	9.10	12.56	6.76	6.08	4.28	3.17	2.48
11/02/2018 07:00	22.20	9.12	12.65	6.79	6.12	4.30	3.21	2.50
11/02/2018 08:00	22.31	9.13	12.70	6.80	6.14	4.31	3.23	2.50
11/02/2018 09:00	22.43	9.15	12.74	6.82	6.18	4.32	3.26	2.51
11/02/2018 10:00	22.54	9.17	12.69	6.85	6.20	4.34	3.29	2.52
11/02/2018 11:00	22.63	9.19	12.46	6.87	6.22	4.36	3.32	2.53
11/02/2018 12:00	22.68	9.20	12.02	6.87	6.22	4.37	3.32	2.53
11/02/2018 13:00	22.66	9.22	11.52	6.88	6.18	4.37	3.32	2.54
11/02/2018 14:00	22.53	9.23	11.06	6.90	6.11	4.39	3.29	2.55
11/02/2018 15:00	22.31	9.27	10.72	6.96	6.05	4.42	3.26	2.57
11/02/2018 16:00	21.98	9.28	10.41	6.96	5.96	4.43	3.19	2.57
11/02/2018 17:00	21.58	9.27	10.16	6.92	5.86	4.42	3.10	2.56
11/02/2018 18:00	21.18	9.28	10.06	6.92	5.78	4.42	3.01	2.56
11/02/2018 19:00	20.80	9.29	10.06	6.93	5.72	4.43	2.94	2.57
11/02/2018 20:00	20.47	9.30	10.12	6.94	5.68	4.44	2.88	2.58
11/02/2018 21:00	20.21	9.31	10.21	6.95	5.66	4.45	2.83	2.58
11/02/2018 22:00	20.01	9.31	10.32	6.96	5.66	4.45	2.80	2.59
11/02/2018 23:00	19.88	9.32	10.43	6.95	5.66	4.46	2.78	2.59
12/02/2018 00:00	19.80	9.32	10.54	6.95	5.67	4.45	2.78	2.59
12/02/2018 01:00	19.77	9.32	10.67	6.94	5.68	4.46	2.79	2.59
12/02/2018 02:00	19.78	9.32	10.80	6.93	5.69	4.45	2.80	2.59
12/02/2018 03:00	19.80	9.32	10.93	6.92	5.71	4.45	2.81	2.58
12/02/2018 04:00	19.86	9.32	11.07	6.93	5.73	4.45	2.84	2.59
12/02/2018 05:00	19.94	9.33	11.20	6.95	5.76	4.46	2.88	2.60
12/02/2018 06:00	20.03	9.33	11.29	6.95	5.78	4.46	2.90	2.60
12/02/2018 07:00	20.12	9.33	11.35	6.94	5.80	4.46	2.93	2.60
12/02/2018 08:00	20.20	9.32	11.38	6.92	5.81	4.45	2.95	2.59
12/02/2018 09:00	20.28	9.31	11.38	6.89	5.81	4.44	2.97	2.59
12/02/2018 10:00	20.35	9.31	11.37	6.90	5.81	4.44	2.99	2.59
12/02/2018 11:00	20.39	9.29	11.29	6.86	5.80	4.42	2.98	2.58
12/02/2018 12:00	20.42	9.27	11.17	6.83	5.78	4.41	2.98	2.57
12/02/2018 13:00	20.41	9.25	11.03	6.79	5.74	4.38	2.97	2.55
12/02/2018 14:00	20.36	9.22	10.90	6.76	5.70	4.36	2.95	2.54
12/02/2018 15:00	20.27	9.18	10.75	6.68	5.63	4.32	2.91	2.51
12/02/2018 16:00	20.18	9.16	10.69	6.67	5.59	4.30	2.89	2.50
12/02/2018 17:00	20.09	9.16	10.71	6.71	5.58	4.30	2.89	2.51
12/02/2018 18:00	20.01	9.16	10.77	6.73	5.58	4.31	2.89	2.52
12/02/2018 19:00	19.94	9.16	10.86	6.74	5.58	4.31	2.88	2.52
12/02/2018 20:00	19.89	9.15	10.98	6.73	5.58	4.31	2.88	2.51
12/02/2018 21:00	19.87	9.14	11.14	6.71	5.59	4.30	2.88	2.51
12/02/2018 22:00	19.89	9.12	11.30	6.69	5.60	4.28	2.88	2.49
12/02/2018 23:00	19.96	9.12	11.52	6.68	5.62	4.27	2.89	2.49
13/02/2018 00:00	20.08	9.11	11.75	6.68	5.66	4.26	2.92	2.48
13/02/2018 01:00	20.23	9.09	11.96	6.65	5.69	4.24	2.94	2.46
13/02/2018 02:00	20.41	9.06	12.18	6.61	5.72	4.22	2.96	2.44
13/02/2018 03:00	20.63	9.04	12.44	6.59	5.76	4.20	3.00	2.43
13/02/2018 04:00	20.87	9.03	12.72	6.58	5.80	4.18	3.04	2.41
13/02/2018 05:00	21.15	9.01	13.01	6.56	5.86	4.16	3.08	2.39
13/02/2018 06:00	21.45	8.99	13.31	6.54	5.92	4.14	3.14	2.38
13/02/2018 07:00	21.78	8.97	13.60	6.52	5.99	4.12	3.19	2.36
13/02/2018 08:00	22.15	8.98	13.93	6.56	6.08	4.12	3.27	2.36
13/02/2018 09:00	22.55	9.02	14.22	6.63	6.20	4.15	3.37	2.39
13/02/2018 10:00	22.97	9.07	14.31	6.72	6.32	4.20	3.48	2.42
13/02/2018 11:00	23.38	9.12	14.08	6.78	6.42	4.24	3.58	2.44
13/02/2018 12:00	23.71	9.18	13.44	6.87	6.48	4.30	3.67	2.48
13/02/2018 13:00	23.88	9.26	12.45	6.96	6.46	4.37	3.75	2.53
13/02/2018 14:00	23.79	9.28	11.19	6.95	6.35	4.39	3.75	2.53
13/02/2018 15:00	23.40	9.31	9.93	6.95	6.14	4.40	3.69	2.53
13/02/2018 16:00	22.70	9.33	8.86	6.98	5.86	4.42	3.56	2.55
13/02/2018 17:00	21.76	9.32	8.00	6.93	5.57	4.41	3.37	2.52
13/02/2018 18:00	20.70	9.29	7.46	6.86	5.28	4.37	3.14	2.49
13/02/2018 19:00	19.65	9.26	7.35	6.83	5.06	4.34	2.92	2.47
13/02/2018 20:00	18.71	9.25	7.56	6.81	4.90	4.32	2.72	2.46
13/02/2018 21:00	17.97	9.24	7.96	6.81	4.82	4.31	2.58	2.45
13/02/2018 22:00	17.49	9.25	8.53	6.84	4.83	4.32	2.51	2.46
13/02/2018 23:00	17.25	9.26	9.13	6.87	4.88	4.33	2.48	2.47
14/02/2018 00:00	17.22	9.27	9.73	6.87	4.95	4.33	2.50	2.46
14/02/2018 01:00	17.38	9.29	10.35	6.91	5.06	4.34	2.56	2.48
14/02/2018 02:00	17.70	9.33	10.97	6.96	5.19	4.37	2.66	2.50
14/02/2018 03:00	18.12	9.36	11.56	7.00	5.33	4.40	2.77	2.51
14/02/2018 04:00	18.60	9.39	12.10	7.02	5.47	4.42	2.89	2.52
14/02/2018 05:00	19.14	9.42	12.62	7.06	5.61	4.44	3.02	2.54
14/02/2018 06:00	19.70	9.46	13.09	7.09	5.76	4.47	3.15	2.55
14/02/2018 07:00	20.28	9.50	13.54	7.13	5.90	4.50	3.28	2.57
14/02/2018 08:00	20.87	9.53	13.94	7.17	6.05	4.53	3.42	2.58
14/02/2018 09:00	21.45	9.56	14.23	7.17	6.18	4.54	3.54	2.59
14/02/2018 10:00	22.01	9.56	14.37	7.15	6.29	4.54	3.65	2.58
14/02/2018 11:00	22.52	9.60	14.35	7.19	6.37	4.56	3.74	2.60
14/02/2018 12:00	22.99	9.66	14.11	7.28	6.46	4.61	3.84	2.64
14/02/2018 13:00	23.35	9.70	13.42	7.31	6.49	4.65	3.91	2.66
14/02/2018 14:00	23.52	9.73	12.27	7.33	6.42	4.67	3.93	2.68
14/02/2018 15:00	23.42	9.75	10.96	7.31	6.27	4.68	3.91	2.68
14/02/2018 16:00	22.99	9.73	9.78	7.25	6.01	4.66	3.82	2.66
14/02/2018 17:00	22.24	9.74	8.99	7.26	5.71	4.66	3.66	2.66
14/02/2018 18:00	21.31	9.75	8.65	7.27	5.44	4.66	3.46	2.67
14/02/2018 19:00	20.36	9.76	8.67	7.29	5.24	4.67	3.26	2.68
14/02/2018 20:00	19.51	9.77	8.92	7.31	5.12	4.68	3.09	2.69
14/02/2018 21:00	18.86	9.79	9.32	7.34	5.07	4.70	2.96	2.70
14/02/2018 22:00	18.42	9.79	9.76	7.33	5.06	4.69	2.87	2.69
14/02/2018 23:00	18.19	9.79	10.24	7.32	5.09	4.69	2.82	2.69
15/02/2018 00:00	18.15	9.78	10.71	7.30	5.14	4.68	2.82	2.68
15/02/2018 01:00	18.26	9.78	11.16	7.28	5.20	4.67	2.83	2.67
15/02/2018 02:00	18.49	9.77	11.62	7.27	5.28	4.66	2.87	2.67
15/02/2018 03:00	18.81	9.77	12.13	7.27	5.37	4.65	2.95	2.66
15/02/2018 04:00	19.22	9.79	12.65	7.28	5.50	4.66	3.04	2.67
15/02/2018 05:00	19.68	9.79	13.12	7.29	5.62	4.66	3.13	2.67
15/02/2018 06:00	20.18	9.80	13.57	7.29	5.76	4.66	3.24	2.66
15/02/2018 07:00	20.69	9.80	13.96	7.27	5.87	4.64	3.34	2.65
15/02/2018 08:00	21.22	9.81	14.33	7.28	6.00	4.64	3.45	2.65
15/02/2018 09:00	21.76	9.84	14.63	7.33	6.13	4.67	3.56	2.68
15/02/2018 10:00	22.29	9.87	14.70	7.36	6.24	4.69	3.67	2.69
15/02/2018 11:00	22.77	9.90	14.41	7.39	6.33	4.71	3.77	2.70
15/02/2018 12:00	23.13	9.90	13.67	7.35	6.36	4.70	3.84	2.68
15/02/2018 13:00	23.32	9.88	12.49	7.30	6.29	4.67	3.89	2.66
15/02/2018 14:00	23.24	9.92	11.03	7.37	6.14	4.71	3.90	2.70
15/02/2018 15:00	22.81	9.96	9.39	7.41	5.87	4.74	3.82	2.72
15/02/2018 16:00	22.03	9.98	7.84	7.42	5.53	4.75	3.69	2.73
15/02/2018 17:00	20.94	9.96	6.54	7.37	5.15	4.73	3.48	2.71
15/02/2018 18:00	19.64	9.95	5.70	7.35	4.78	4.72	3.22	2.71
15/02/2018 19:00	18.28	9.94	5.27	7.33	4.47	4.70	2.94	2.70
15/02/2018 20:00	16.99	9.92	5.17	7.30	4.24	4.68	2.66	2.68
15/02/2018 21:00	15.91	9.89	5.34	7.27	4.10	4.66	2.44	2.66
15/02/2018 22:00	15.10	9.87	5.70	7.26	4.05	4.64	2.28	2.65
15/02/2018 23:00	14.57	9.86	6.21	7.26	4.08	4.63	2.19	2.65
16/02/2018 00:00	14.32	9.87	6.85	7.29	4.17	4.63	2.17	2.66
16/02/2018 01:00	14.30	9.88	7.53	7.31	4.29	4.64	2.19	2.66
16/02/2018 02:00	14.48	9.90	8.29	7.35	4.46	4.66	2.27	2.68
16/02/2018 03:00	14.80	9.91	9.02	7.36	4.62	4.67	2.36	2.68
16/02/2018 04:00	15.25	9.92	9.76	7.37	4.80	4.68	2.47	2.68
16/02/2018 05:00	15.80	9.93	10.48	7.37	4.98	4.68	2.61	2.68
16/02/2018 06:00	16.41	9.94	11.14	7.38	5.14	4.68	2.74	2.68
16/02/2018 07:00	17.09	9.96	11.80	7.41	5.33	4.70	2.90	2.69
16/02/2018 08:00	17.79	9.98	12.40	7.42	5.50	4.71	3.05	2.70
16/02/2018 09:00	18.51	10.00	12.90	7.44	5.68	4.72	3.22	2.70
16/02/2018 10:00	19.22	10.02	13.17	7.45	5.86	4.73	3.38	2.71
16/02/2018 11:00	19.90	10.03	13.11	7.45	6.01	4.74	3.54	2.71
16/02/2018 12:00	20.46	10.06	12.61	7.48	6.09	4.76	3.67	2.73
16/02/2018 13:00	20.83	10.08	11.72	7.50	6.09	4.78	3.77	2.74
16/02/2018 14:00	20.94	10.08	10.59	7.47	5.99	4.78	3.80	2.73
16/02/2018 15:00	20.73	10.09	9.42	7.47	5.80	4.79	3.77	2.74
16/02/2018 16:00	20.21	10.11	8.31	7.49	5.55	4.80	3.66	2.75
16/02/2018 17:00	19.46	10.13	7.43	7.52	5.29	4.82	3.51	2.77
16/02/2018 18:00	18.57	10.16	6.90	7.58	5.06	4.86	3.33	2.81
16/02/2018 19:00	17.64	10.19	6.65	7.62	4.87	4.89	3.14	2.83
16/02/2018 20:00	16.77	10.22	6.60	7.65	4.75	4.92	2.96	2.86
16/02/2018 21:00	16.05	10.24	6.70	7.69	4.68	4.95	2.81	2.88
16/02/2018 22:00	15.48	10.26	6.87	7.70	4.65	4.97	2.69	2.89
16/02/2018 23:00	15.06	10.25	7.08	7.67	4.63	4.96	2.59	2.89
17/02/2018 00:00	14.78	10.22	7.36	7.61	4.62	4.94	2.51	2.87
17/02/2018 01:00	14.64	10.20	7.75	7.59	4.64	4.92	2.48	2.86
17/02/2018 02:00	14.63	10.18	8.24	7.58	4.70	4.91	2.47	2.86
17/02/2018 03:00	14.74	10.17	8.76	7.58	4.78	4.91	2.50	2.86
17/02/2018 04:00	14.95	10.15	9.26	7.55	4.86	4.89	2.53	2.85
17/02/2018 05:00	15.26	10.14	9.78	7.53	4.96	4.88	2.59	2.84
17/02/2018 06:00	15.64	10.12	10.32	7.52	5.08	4.87	2.68	2.83
17/02/2018 07:00	16.09	10.12	10.88	7.51	5.21	4.86	2.78	2.83
17/02/2018 08:00	16.59	10.11	11.42	7.51	5.34	4.86	2.88	2.83
17/02/2018 09:00	17.13	10.12	11.88	7.54	5.48	4.86	3.00	2.84
17/02/2018 10:00	17.70	10.12	12.11	7.53	5.62	4.86	3.13	2.84
17/02/2018 11:00	18.24	10.10	11.94	7.47	5.71	4.84	3.24	2.81
17/02/2018 12:00	18.67	10.05	11.40	7.36	5.72	4.78	3.30	2.77
17/02/2018 13:00	18.96	10.03	10.71	7.35	5.68	4.76	3.36	2.76
17/02/2018 14:00	19.05	10.00	9.90	7.30	5.59	4.72	3.37	2.73
17/02/2018 15:00	18.93	9.98	9.21	7.27	5.45	4.70	3.34	2.72
17/02/2018 16:00	18.61	9.97	8.75	7.27	5.30	4.69	3.27	2.72
17/02/2018 17:00	18.17	9.98	8.51	7.32	5.17	4.70	3.18	2.74
17/02/2018 18:00	17.68	9.98	8.43	7.31	5.04	4.70	3.06	2.74
17/02/2018 19:00	17.22	9.97	8.53	7.31	4.95	4.70	2.94	2.74
17/02/2018 20:00	16.84	9.97	8.76	7.32	4.90	4.70	2.85	2.74
17/02/2018 21:00	16.59	9.97	9.04	7.33	4.88	4.70	2.79	2.74
17/02/2018 22:00	16.47	9.98	9.35	7.35	4.90	4.71	2.76	2.75
17/02/2018 23:00	16.49	10.01	9.70	7.41	4.96	4.74	2.77	2.78
18/02/2018 00:00	16.61	10.04	10.02	7.48	5.03	4.78	2.80	2.82
18/02/2018 01:00	16.80	10.08	10.33	7.53	5.11	4.82	2.85	2.85
18/02/2018 02:00	17.03	10.10	10.57	7.54	5.18	4.85	2.88	2.86
18/02/2018 03:00	17.29	10.11	10.80	7.55	5.24	4.86	2.92	2.87
18/02/2018 04:00	17.57	10.13	11.02	7.58	5.31	4.88	2.97	2.88
18/02/2018 05:00	17.87	10.15	11.24	7.61	5.38	4.91	3.03	2.90
18/02/2018 06:00	18.17	10.16	11.43	7.62	5.45	4.93	3.07	2.92
18/02/2018 07:00	18.46	10.17	11.60	7.64	5.52	4.94	3.12	2.93
18/02/2018 08:00	18.72	10.15	11.72	7.59	5.56	4.93	3.15	2.92
18/02/2018 09:00	18.95	10.09	11.74	7.46	5.56	4.87	3.14	2.87
18/02/2018 10:00	19.15	10.04	11.73	7.38	5.55	4.82	3.13	2.83
18/02/2018 11:00	19.36	10.01	11.70	7.36	5.56	4.79	3.14	2.83
18/02/2018 12:00	19.57	10.00	11.67	7.38	5.59	4.79	3.18	2.83
18/02/2018 13:00	19.72	9.97	11.54	7.34	5.59	4.77	3.19	2.82
18/02/2018 14:00	19.84	9.98	11.40	7.37	5.59	4.78	3.21	2.84
18/02/2018 15:00	19.89	9.96	11.20	7.35	5.58	4.77	3.21	2.83
18/02/2018 16:00	19.88	9.95	11.00	7.33	5.54	4.76	3.20	2.83
18/02/2018 17:00	19.81	9.94	10.86	7.32	5.51	4.75	3.18	2.83
18/02/2018 18:00	19.70	9.92	10.80	7.30	5.47	4.74	3.15	2.82
18/02/2018 19:00	19.57	9.90	10.79	7.29	5.44	4.73	3.11	2.81
18/02/2018 20:00	19.45	9.88	10.83	7.28	5.42	4.71	3.08	2.81
18/02/2018 21:00	19.37	9.87	10.89	7.27	5.41	4.70	3.05	2.80
18/02/2018 22:00	19.32	9.85	10.98	7.25	5.41	4.69	3.03	2.80
18/02/2018 23:00	19.31	9.84	11.07	7.24	5.42	4.68	3.01	2.79
19/02/2018 00:00	19.34	9.82	11.19	7.23	5.43	4.67	3.01	2.79
19/02/2018 01:00	19.41	9.82	11.31	7.23	5.46	4.67	3.02	2.79
19/02/2018 02:00	19.50	9.81	11.42	7.24	5.49	4.67	3.03	2.79
19/02/2018 03:00	19.61	9.81	11.51	7.24	5.53	4.67	3.05	2.79
19/02/2018 04:00	19.74	9.81	11.58	7.25	5.56	4.67	3.07	2.80
19/02/2018 05:00	19.87	9.80	11.63	7.24	5.59	4.67	3.09	2.80
19/02/2018 06:00	20.00	9.81	11.67	7.26	5.62	4.68	3.11	2.80
19/02/2018 07:00	20.12	9.80	11.69	7.26	5.64	4.68	3.12	2.80
19/02/2018 08:00	20.23	9.79	11.67	7.23	5.65	4.67	3.12	2.79
19/02/2018 09:00	20.33	9.78	11.68	7.22	5.66	4.66	3.12	2.79
19/02/2018 10:00	20.42	9.78	11.64	7.23	5.67	4.67	3.12	2.79
19/02/2018 11:00	20.49	9.77	11.47	7.20	5.68	4.65	3.13	2.78
19/02/2018 12:00	20.52	9.74	11.17	7.15	5.65	4.63	3.11	2.76
19/02/2018 13:00	20.48	9.71	10.88	7.12	5.60	4.61	3.08	2.75
19/02/2018 14:00	20.38	9.68	10.57	7.08	5.54	4.58	3.04	2.73
19/02/2018 15:00	20.24	9.67	10.28	7.08	5.48	4.57	3.00	2.73
19/02/2018 16:00	20.05	9.67	10.06	7.10	5.43	4.57	2.97	2.73
19/02/2018 17:00	19.82	9.66	9.94	7.10	5.37	4.57	2.92	2.73
19/02/2018 18:00	19.59	9.66	9.89	7.10	5.33	4.57	2.87	2.73
19/02/2018 19:00	19.36	9.64	9.91	7.08	5.29	4.56	2.82	2.72
19/02/2018 20:00	19.16	9.63	9.98	7.06	5.26	4.55	2.78	2.71
19/02/2018 21:00	19.02	9.61	10.09	7.03	5.25	4.53	2.74	2.70
19/02/2018 22:00	18.93	9.59	10.25	7.01	5.25	4.51	2.72	2.68
19/02/2018 23:00	18.90	9.58	10.46	7.00	5.27	4.50	2.72	2.68
20/02/2018 00:00	18.92	9.56	10.69	6.97	5.29	4.48	2.72	2.66
20/02/2018 01:00	18.99	9.54	10.93	6.93	5.33	4.46	2.73	2.64
20/02/2018 02:00	19.13	9.52	11.19	6.92	5.38	4.44	2.77	2.63
20/02/2018 03:00	19.32	9.52	11.46	6.94	5.45	4.44	2.82	2.64
20/02/2018 04:00	19.54	9.51	11.68	6.93	5.51	4.44	2.88	2.63
20/02/2018 05:00	19.77	9.50	11.84	6.91	5.57	4.43	2.93	2.62
20/02/2018 06:00	20.02	9.49	12.00	6.90	5.62	4.42	2.98	2.61
20/02/2018 07:00	20.25	9.47	12.14	6.89	5.67	4.41	3.03	2.60
20/02/2018 08:00	20.49	9.48	12.30	6.91	5.72	4.41	3.09	2.61
20/02/2018 09:00	20.74	9.52	12.48	7.02	5.81	4.46	3.17	2.65
20/02/2018 10:00	20.97	9.55	12.46	7.05	5.88	4.49	3.24	2.66
20/02/2018 11:00	21.16	9.57	12.22	7.07	5.91	4.51	3.28	2.67
20/02/2018 12:00	21.27	9.58	11.78	7.07	5.90	4.52	3.30	2.68
20/02/2018 13:00	21.29	9.59	11.17	7.09	5.86	4.54	3.32	2.69
20/02/2018 14:00	21.16	9.60	10.42	7.10	5.76	4.55	3.31	2.70
20/02/2018 15:00	20.85	9.59	9.57	7.08	5.61	4.55	3.25	2.69
20/02/2018 16:00	20.36	9.57	8.75	7.04	5.41	4.53	3.15	2.68
20/02/2018 17:00	19.73	9.54	8.07	6.98	5.19	4.50	3.02	2.65
20/02/2018 18:00	19.02	9.50	7.62	6.93	4.98	4.47	2.87	2.63
20/02/2018 19:00	18.28	9.47	7.44	6.89	4.80	4.44	2.72	2.61
20/02/2018 20:00	17.60	9.44	7.47	6.86	4.68	4.41	2.59	2.59
20/02/2018 21:00	17.05	9.41	7.67	6.83	4.61	4.39	2.48	2.57
20/02/2018 22:00	16.66	9.39	8.00	6.82	4.60	4.37	2.41	2.56
20/02/2018 23:00	16.45	9.37	8.42	6.79	4.64	4.35	2.38	2.54
21/02/2018 00:00	16.41	9.36	8.95	6.80	4.72	4.34	2.40	2.54
21/02/2018 01:00	16.52	9.35	9.49	6.79	4.82	4.33	2.43	2.53
21/02/2018 02:00	16.74	9.33	10.04	6.76	4.93	4.31	2.49	2.51
21/02/2018 03:00	17.07	9.31	10.61	6.73	5.04	4.28	2.56	2.49
21/02/2018 04:00	17.49	9.28	11.20	6.71	5.17	4.26	2.65	2.47
21/02/2018 05:00	17.99	9.27	11.79	6.70	5.31	4.24	2.76	2.45
21/02/2018 06:00	18.54	9.26	12.37	6.69	5.44	4.23	2.88	2.44
21/02/2018 07:00	19.14	9.25	12.94	6.69	5.59	4.21	3.01	2.42
21/02/2018 08:00	19.79	9.28	13.52	6.76	5.76	4.24	3.16	2.45
21/02/2018 09:00	20.46	9.30	13.97	6.80	5.93	4.26	3.31	2.46
21/02/2018 10:00	21.13	9.35	14.17	6.87	6.10	4.30	3.47	2.48
21/02/2018 11:00	21.77	9.40	14.03	6.94	6.24	4.35	3.62	2.52
21/02/2018 12:00	22.28	9.44	13.55	6.98	6.31	4.39	3.75	2.53
21/02/2018 13:00	22.59	9.46	12.82	6.97	6.29	4.40	3.83	2.53
21/02/2018 14:00	22.65	9.47	12.06	6.96	6.19	4.40	3.87	2.53
21/02/2018 15:00	22.46	9.48	11.40	6.96	6.04	4.40	3.85	2.53
21/02/2018 16:00	22.07	9.48	10.88	6.97	5.88	4.41	3.79	2.53
21/02/2018 17:00	21.59	9.51	10.55	7.01	5.74	4.43	3.71	2.55
21/02/2018 18:00	21.08	9.54	10.39	7.07	5.64	4.47	3.62	2.57
21/02/2018 19:00	20.61	9.57	10.35	7.10	5.58	4.49	3.52	2.58
21/02/2018 20:00	20.21	9.58	10.40	7.11	5.53	4.50	3.43	2.59
21/02/2018 21:00	19.90	9.59	10.55	7.11	5.52	4.51	3.35	2.59
21/02/2018 22:00	19.71	9.60	10.79	7.13	5.53	4.52	3.29	2.59
21/02/2018 23:00	19.63	9.62	11.12	7.15	5.58	4.54	3.27	2.60
22/02/2018 00:00	19.66	9.64	11.50	7.19	5.65	4.56	3.27	2.62
22/02/2018 01:00	19.81	9.68	11.92	7.25	5.76	4.60	3.30	2.65
22/02/2018 02:00	20.04	9.73	12.31	7.31	5.88	4.65	3.36	2.68
22/02/2018 03:00	20.33	9.77	12.63	7.34	6.00	4.68	3.42	2.70
22/02/2018 04:00	20.65	9.81	12.92	7.39	6.11	4.72	3.49	2.72
22/02/2018 05:00	20.99	9.84	13.17	7.42	6.21	4.75	3.56	2.74
22/02/2018 06:00	21.32	9.88	13.40	7.45	6.30	4.78	3.63	2.76
22/02/2018 07:00	21.64	9.91	13.61	7.49	6.39	4.81	3.69	2.78
22/02/2018 08:00	21.92	9.91	13.73	7.44	6.44	4.80	3.72	2.76
22/02/2018 09:00	22.17	9.87	13.80	7.34	6.46	4.76	3.74	2.72
22/02/2018 10:00	22.41	9.84	13.83	7.29	6.49	4.72	3.76	2.70
22/02/2018 11:00	22.64	9.85	13.78	7.34	6.53	4.73	3.80	2.71
22/02/2018 12:00	22.87	9.89	13.43	7.42	6.58	4.77	3.85	2.75
22/02/2018 13:00	23.02	9.95	12.59	7.50	6.59	4.83	3.89	2.80
22/02/2018 14:00	22.98	9.98	11.32	7.51	6.48	4.85	3.87	2.81
22/02/2018 15:00	22.68	10.01	10.00	7.56	6.28	4.89	3.81	2.83
22/02/2018 16:00	22.08	10.04	8.77	7.58	6.00	4.91	3.69	2.85
22/02/2018 17:00	21.20	10.03	7.68	7.54	5.69	4.90	3.50	2.83
22/02/2018 18:00	20.14	10.00	6.94	7.47	5.36	4.87	3.25	2.81
22/02/2018 19:00	19.02	9.99	6.63	7.46	5.09	4.85	3.01	2.80
22/02/2018 20:00	17.98	9.99	6.65	7.46	4.90	4.85	2.79	2.80
22/02/2018 21:00	17.11	9.99	6.86	7.47	4.79	4.85	2.61	2.81
22/02/2018 22:00	16.45	9.99	7.20	7.47	4.75	4.85	2.48	2.81
22/02/2018 23:00	16.02	9.99	7.64	7.48	4.75	4.85	2.40	2.81
23/02/2018 00:00	15.79	9.98	8.14	7.45	4.79	4.84	2.36	2.80
23/02/2018 01:00	15.74	9.97	8.66	7.41	4.84	4.81	2.35	2.78
23/02/2018 02:00	15.85	9.96	9.21	7.40	4.92	4.80	2.38	2.77
23/02/2018 03:00	16.10	9.96	9.78	7.41	5.03	4.80	2.46	2.78
23/02/2018 04:00	16.46	9.97	10.30	7.43	5.16	4.80	2.56	2.78
23/02/2018 05:00	16.88	9.98	10.75	7.44	5.28	4.81	2.67	2.79
23/02/2018 06:00	17.34	10.00	11.16	7.45	5.40	4.82	2.79	2.80
23/02/2018 07:00	17.80	10.01	11.53	7.47	5.51	4.83	2.91	2.80
23/02/2018 08:00	18.27	10.04	11.87	7.51	5.63	4.85	3.04	2.82
23/02/2018 09:00	18.71	10.05	12.11	7.50	5.71	4.86	3.14	2.82
23/02/2018 10:00	19.11	10.04	12.25	7.47	5.78	4.85	3.22	2.81
23/02/2018 11:00	19.45	9.98	12.28	7.34	5.80	4.78	3.26	2.76
23/02/2018 12:00	19.74	9.92	12.24	7.24	5.81	4.72	3.29	2.71
23/02/2018 13:00	19.98	9.87	12.17	7.17	5.80	4.66	3.32	2.67
23/02/2018 14:00	20.21	9.86	12.10	7.19	5.81	4.64	3.35	2.67
23/02/2018 15:00	20.39	9.85	11.99	7.21	5.82	4.64	3.37	2.67
23/02/2018 16:00	20.54	9.86	11.82	7.23	5.82	4.64	3.38	2.68
23/02/2018 17:00	20.64	9.89	11.63	7.30	5.82	4.67	3.39	2.70
23/02/2018 18:00	20.68	9.93	11.50	7.35	5.80	4.70	3.37	2.72
23/02/2018 19:00	20.67	9.96	11.50	7.40	5.79	4.73	3.35	2.74
23/02/2018 20:00	20.64	10.00	11.60	7.45	5.80	4.77	3.34	2.77
23/02/2018 21:00	20.63	10.04	11.73	7.50	5.82	4.81	3.32	2.80
23/02/2018 22:00	20.64	10.08	11.87	7.54	5.85	4.84	3.31	2.81
23/02/2018 23:00	20.68	10.11	12.03	7.57	5.89	4.88	3.31	2.83
24/02/2018 00:00	20.76	10.15	12.19	7.62	5.94	4.91	3.32	2.86
24/02/2018 01:00	20.86	10.18	12.33	7.65	5.99	4.94	3.34	2.88
24/02/2018 02:00	20.98	10.21	12.45	7.66	6.03	4.96	3.35	2.89
24/02/2018 03:00	21.10	10.22	12.54	7.66	6.06	4.97	3.36	2.89
24/02/2018 04:00	21.21	10.21	12.59	7.62	6.08	4.96	3.36	2.88
24/02/2018 05:00	21.34	10.21	12.67	7.60	6.10	4.96	3.37	2.88
24/02/2018 06:00	21.46	10.20	12.75	7.58	6.12	4.95	3.38	2.87
24/02/2018 07:00	21.59	10.19	12.83	7.56	6.13	4.94	3.39	2.86
24/02/2018 08:00	21.71	10.17	12.88	7.52	6.14	4.92	3.38	2.85
24/02/2018 09:00	21.85	10.17	12.91	7.53	6.16	4.92	3.40	2.86
24/02/2018 10:00	21.99	10.18	12.85	7.56	6.18	4.93	3.42	2.87
24/02/2018 11:00	22.11	10.19	12.65	7.56	6.19	4.94	3.44	2.87
24/02/2018 12:00	22.18	10.20	12.37	7.57	6.18	4.94	3.45	2.88
24/02/2018 13:00	22.16	10.19	12.02	7.56	6.14	4.94	3.45	2.88
24/02/2018 14:00	22.04	10.18	11.62	7.52	6.06	4.92	3.42	2.87
24/02/2018 15:00	21.82	10.12	11.16	7.41	5.93	4.87	3.35	2.82
24/02/2018 16:00	21.53	10.08	10.80	7.36	5.81	4.82	3.28	2.79
24/02/2018 17:00	21.22	10.06	10.59	7.35	5.72	4.80	3.22	2.78
24/02/2018 18:00	20.91	10.04	10.49	7.34	5.65	4.78	3.16	2.78
24/02/2018 19:00	20.61	10.03	10.48	7.32	5.59	4.77	3.10	2.76
24/02/2018 20:00	20.37	10.01	10.55	7.30	5.56	4.75	3.05	2.75
24/02/2018 21:00	20.19	10.00	10.68	7.29	5.56	4.73	3.01	2.74
24/02/2018 22:00	20.10	9.99	10.88	7.30	5.58	4.73	3.00	2.74
24/02/2018 23:00	20.08	9.98	11.09	7.29	5.62	4.71	3.00	2.73
25/02/2018 00:00	20.12	9.97	11.30	7.27	5.66	4.70	3.01	2.72
25/02/2018 01:00	20.22	9.97	11.53	7.27	5.72	4.69	3.03	2.71
25/02/2018 02:00	20.36	9.96	11.74	7.26	5.77	4.68	3.07	2.71
25/02/2018 03:00	20.52	9.95	11.95	7.26	5.82	4.67	3.10	2.70
25/02/2018 04:00	20.72	9.96	12.18	7.28	5.89	4.68	3.16	2.70
25/02/2018 05:00	20.93	9.96	12.38	7.29	5.95	4.68	3.20	2.70
25/02/2018 06:00	21.14	9.97	12.57	7.30	6.01	4.68	3.25	2.70
25/02/2018 07:00	21.35	9.97	12.75	7.31	6.06	4.69	3.30	2.70
25/02/2018 08:00	21.56	9.97	12.91	7.30	6.11	4.68	3.35	2.70
25/02/2018 09:00	21.75	9.96	13.03	7.29	6.16	4.67	3.38	2.69
25/02/2018 10:00	21.94	9.96	13.09	7.28	6.19	4.67	3.42	2.68
25/02/2018 11:00	22.11	9.96	13.07	7.29	6.23	4.67	3.45	2.68
25/02/2018 12:00	22.26	9.96	12.94	7.30	6.24	4.67	3.48	2.68
25/02/2018 13:00	22.35	9.97	12.72	7.30	6.23	4.67	3.50	2.68
25/02/2018 14:00	22.39	9.98	12.47	7.32	6.22	4.68	3.52	2.69
25/02/2018 15:00	22.38	10.00	12.25	7.36	6.21	4.70	3.55	2.71
25/02/2018 16:00	22.27	10.02	12.01	7.38	6.17	4.72	3.54	2.72
25/02/2018 17:00	22.10	10.02	11.83	7.39	6.11	4.72	3.51	2.72
25/02/2018 18:00	21.90	10.04	11.75	7.41	6.06	4.74	3.47	2.73
25/02/2018 19:00	21.71	10.05	11.75	7.43	6.04	4.75	3.44	2.74
25/02/2018 20:00	21.56	10.07	11.81	7.45	6.04	4.77	3.41	2.74
25/02/2018 21:00	21.45	10.08	11.91	7.48	6.06	4.78	3.40	2.75
25/02/2018 22:00	21.40	10.10	12.04	7.50	6.09	4.80	3.39	2.76
25/02/2018 23:00	21.40	10.12	12.18	7.51	6.12	4.81	3.38	2.77
26/02/2018 00:00	21.43	10.12	12.32	7.50	6.16	4.81	3.38	2.77
26/02/2018 01:00	21.50	10.13	12.46	7.50	6.19	4.81	3.39	2.77
26/02/2018 02:00	21.60	10.13	12.63	7.51	6.23	4.82	3.40	2.77
26/02/2018 03:00	21.72	10.14	12.78	7.51	6.27	4.82	3.42	2.77
26/02/2018 04:00	21.86	10.15	12.95	7.52	6.31	4.83	3.45	2.77
26/02/2018 05:00	22.01	10.16	13.11	7.52	6.36	4.83	3.47	2.78
26/02/2018 06:00	22.18	10.16	13.26	7.53	6.40	4.83	3.50	2.78
26/02/2018 07:00	22.35	10.17	13.40	7.54	6.45	4.84	3.54	2.78
26/02/2018 08:00	22.53	10.18	13.52	7.54	6.49	4.84	3.57	2.78
26/02/2018 09:00	22.71	10.18	13.62	7.54	6.52	4.84	3.60	2.78
26/02/2018 10:00	22.88	10.19	13.67	7.54	6.56	4.84	3.62	2.78
26/02/2018 11:00	23.03	10.20	13.65	7.55	6.59	4.84	3.65	2.78
26/02/2018 12:00	23.17	10.20	13.53	7.55	6.60	4.84	3.67	2.78
26/02/2018 13:00	23.26	10.21	13.35	7.56	6.60	4.85	3.69	2.79
26/02/2018 14:00	23.30	10.22	13.11	7.56	6.58	4.85	3.69	2.79
26/02/2018 15:00	23.27	10.22	12.85	7.56	6.54	4.85	3.68	2.78
26/02/2018 16:00	23.17	10.23	12.63	7.57	6.49	4.85	3.65	2.79
26/02/2018 17:00	23.04	10.24	12.48	7.58	6.44	4.85	3.62	2.79
26/02/2018 18:00	22.89	10.25	12.41	7.60	6.40	4.86	3.59	2.79
26/02/2018 19:00	22.74	10.26	12.39	7.61	6.38	4.87	3.55	2.80
26/02/2018 20:00	22.62	10.27	12.43	7.63	6.37	4.88	3.52	2.80
26/02/2018 21:00	22.54	10.29	12.50	7.64	6.38	4.89	3.50	2.81
26/02/2018 22:00	22.50	10.30	12.58	7.65	6.39	4.89	3.48	2.81
26/02/2018 23:00	22.50	10.32	12.68	7.66	6.42	4.90	3.48	2.81
27/02/2018 00:00	22.54	10.34	12.80	7.68	6.45	4.91	3.49	2.82
27/02/2018 01:00	22.60	10.36	12.93	7.70	6.49	4.93	3.50	2.83
27/02/2018 02:00	22.69	10.38	13.06	7.72	6.53	4.94	3.52	2.84
27/02/2018 03:00	22.79	10.40	13.18	7.73	6.57	4.95	3.54	2.85
27/02/2018 04:00	22.89	10.41	13.30	7.74	6.61	4.96	3.56	2.85
27/02/2018 05:00	23.01	10.43	13.41	7.75	6.64	4.97	3.58	2.86
27/02/2018 06:00	23.12	10.44	13.52	7.76	6.68	4.98	3.60	2.86
27/02/2018 07:00	23.24	10.45	13.62	7.78	6.71	4.98	3.62	2.87
27/02/2018 08:00	23.36	10.47	13.71	7.79	6.75	4.99	3.65	2.87
27/02/2018 09:00	23.47	10.48	13.77	7.79	6.77	5.00	3.67	2.88
27/02/2018 10:00	23.58	10.49	13.81	7.79	6.80	5.00	3.69	2.88
27/02/2018 11:00	23.67	10.48	13.79	7.77	6.81	4.99	3.70	2.87
27/02/2018 12:00	23.74	10.49	13.72	7.78	6.81	4.99	3.71	2.87
27/02/2018 13:00	23.79	10.49	13.62	7.78	6.81	4.99	3.72	2.87
27/02/2018 14:00	23.81	10.50	13.49	7.80	6.80	4.99	3.73	2.87
27/02/2018 15:00	23.80	10.52	13.34	7.82	6.78	5.00	3.73	2.88
27/02/2018 16:00	23.75	10.54	13.20	7.84	6.76	5.02	3.73	2.89
27/02/2018 17:00	23.67	10.55	13.08	7.85	6.73	5.02	3.71	2.90
27/02/2018 18:00	23.57	10.56	13.01	7.86	6.70	5.03	3.69	2.90
27/02/2018 19:00	23.47	10.57	13.00	7.87	6.68	5.04	3.67	2.90
27/02/2018 20:00	23.39	10.59	13.03	7.89	6.68	5.04	3.65	2.91
27/02/2018 21:00	23.33	10.60	13.07	7.90	6.68	5.05	3.63	2.91
27/02/2018 22:00	23.31	10.62	13.14	7.91	6.70	5.06	3.62	2.92
27/02/2018 23:00	23.31	10.63	13.21	7.92	6.71	5.07	3.61	2.92
28/02/2018 00:00	23.34	10.64	13.30	7.93	6.74	5.07	3.62	2.92
28/02/2018 01:00	23.39	10.66	13.39	7.94	6.76	5.08	3.62	2.93
28/02/2018 02:00	23.45	10.67	13.47	7.95	6.78	5.09	3.63	2.93
28/02/2018 03:00	23.52	10.68	13.56	7.95	6.81	5.09	3.64	2.94
28/02/2018 04:00	23.60	10.69	13.65	7.96	6.83	5.10	3.66	2.94
28/02/2018 05:00	23.68	10.71	13.75	7.97	6.86	5.11	3.67	2.95
28/02/2018 06:00	23.77	10.72	13.85	7.98	6.88	5.11	3.69	2.95
28/02/2018 07:00	23.86	10.73	13.96	7.99	6.91	5.11	3.71	2.95
28/02/2018 08:00	23.96	10.74	14.07	8.00	6.93	5.12	3.72	2.96
28/02/2018 09:00	24.07	10.75	14.17	8.00	6.96	5.12	3.74	2.96
28/02/2018 10:00	24.18	10.75	14.22	7.98	6.98	5.11	3.76	2.95
28/02/2018 11:00	24.29	10.75	14.24	7.99	7.00	5.12	3.77	2.95
28/02/2018 12:00	24.41	10.77	14.21	8.01	7.01	5.12	3.79	2.96
28/02/2018 13:00	24.51	10.77	14.11	8.02	7.02	5.13	3.80	2.96
28/02/2018 14:00	24.60	10.79	14.00	8.03	7.02	5.13	3.82	2.96
28/02/2018 15:00	24.65	10.81	13.89	8.06	7.03	5.15	3.84	2.98
28/02/2018 16:00	24.66	10.84	13.80	8.10	7.02	5.17	3.84	2.99
28/02/2018 17:00	24.64	10.87	13.72	8.14	7.01	5.20	3.84	3.01
28/02/2018 18:00	24.59	10.90	13.68	8.17	7.00	5.22	3.82	3.03
28/02/2018 19:00	24.55	10.93	13.68	8.20	6.99	5.24	3.81	3.04
28/02/2018 20:00	24.50	10.96	13.68	8.22	6.99	5.26	3.79	3.05
28/02/2018 21:00	24.47	10.98	13.68	8.24	6.98	5.28	3.77	3.06
28/02/2018 22:00	24.46	11.00	13.69	8.26	6.99	5.30	3.76	3.07
28/02/2018 23:00	24.45	11.03	13.70	8.28	6.99	5.32	3.74	3.08
01/03/2018 00:00	24.46	11.05	13.70	8.30	6.99	5.33	3.74	3.10
01/03/2018 01:00	24.46	11.08	13.69	8.33	7.00	5.36	3.73	3.11
01/03/2018 02:00	24.46	11.11	13.66	8.35	7.01	5.38	3.73	3.13
01/03/2018 03:00	24.45	11.14	13.62	8.38	7.02	5.41	3.73	3.15
01/03/2018 04:00	24.43	11.17	13.56	8.40	7.02	5.43	3.73	3.17
01/03/2018 05:00	24.39	11.19	13.47	8.42	7.02	5.45	3.72	3.19
01/03/2018 06:00	24.33	11.21	13.36	8.44	7.01	5.47	3.72	3.20
01/03/2018 07:00	24.23	11.22	13.20	8.44	6.98	5.47	3.69	3.21
01/03/2018 08:00	24.12	11.24	13.06	8.46	6.96	5.49	3.68	3.23
01/03/2018 09:00	23.99	11.26	12.90	8.48	6.94	5.51	3.66	3.24
01/03/2018 10:00	23.84	11.27	12.70	8.50	6.92	5.53	3.65	3.27
01/03/2018 11:00	23.65	11.27	12.42	8.49	6.88	5.53	3.61	3.27
01/03/2018 12:00	23.43	11.27	12.11	8.48	6.83	5.53	3.58	3.28
01/03/2018 13:00	23.16	11.27	11.76	8.49	6.77	5.54	3.53	3.29
01/03/2018 14:00	22.84	11.26	11.34	8.47	6.67	5.53	3.45	3.29
01/03/2018 15:00	22.46	11.24	10.92	8.45	6.56	5.52	3.36	3.29
01/03/2018 16:00	22.05	11.23	10.55	8.45	6.46	5.52	3.28	3.30
01/03/2018 17:00	21.60	11.22	10.22	8.44	6.35	5.52	3.19	3.31
01/03/2018 18:00	21.14	11.19	9.92	8.42	6.24	5.50	3.09	3.31
01/03/2018 19:00	20.66	11.16	9.68	8.39	6.13	5.49	2.98	3.30
01/03/2018 20:00	20.19	11.13	9.49	8.35	6.02	5.47	2.88	3.30
01/03/2018 21:00	19.75	11.10	9.36	8.32	5.93	5.45	2.78	3.29
01/03/2018 22:00	19.32	11.05	9.22	8.25	5.82	5.41	2.68	3.27
01/03/2018 23:00	18.95	11.01	9.18	8.20	5.74	5.38	2.60	3.26
02/03/2018 00:00	18.63	10.97	9.20	8.18	5.68	5.36	2.54	3.26
02/03/2018 01:00	18.36	10.94	9.23	8.15	5.62	5.33	2.49	3.25
02/03/2018 02:00	18.14	10.89	9.23	8.09	5.57	5.30	2.45	3.23
02/03/2018 03:00	17.96	10.83	9.24	8.00	5.51	5.25	2.41	3.20
02/03/2018 04:00	17.81	10.78	9.27	7.93	5.46	5.21	2.38	3.18
02/03/2018 05:00	17.68	10.70	9.27	7.81	5.39	5.14	2.34	3.13
02/03/2018 06:00	17.59	10.63	9.33	7.72	5.34	5.08	2.32	3.10
02/03/2018 07:00	17.55	10.57	9.49	7.68	5.31	5.04	2.33	3.08
02/03/2018 08:00	17.54	10.52	9.63	7.62	5.29	4.99	2.33	3.05
02/03/2018 09:00	17.56	10.46	9.78	7.57	5.29	4.95	2.35	3.03
02/03/2018 10:00	17.63	10.42	9.90	7.54	5.30	4.92	2.38	3.02
02/03/2018 11:00	17.75	10.40	9.97	7.57	5.33	4.92	2.44	3.02
02/03/2018 12:00	17.85	10.36	9.75	7.52	5.33	4.89	2.47	3.00
02/03/2018 13:00	17.92	10.32	9.41	7.48	5.31	4.86	2.50	2.98
02/03/2018 14:00	17.93	10.29	9.12	7.47	5.26	4.85	2.52	2.98
02/03/2018 15:00	17.84	10.24	8.83	7.42	5.19	4.82	2.51	2.95
02/03/2018 16:00	17.67	10.20	8.60	7.37	5.10	4.79	2.48	2.93
02/03/2018 17:00	17.45	10.15	8.44	7.32	5.02	4.75	2.44	2.91
02/03/2018 18:00	17.20	10.10	8.37	7.26	4.93	4.71	2.38	2.88
02/03/2018 19:00	16.95	10.05	8.42	7.21	4.86	4.68	2.33	2.86
02/03/2018 20:00	16.73	9.98	8.53	7.14	4.80	4.63	2.28	2.82
02/03/2018 21:00	16.58	9.93	8.74	7.10	4.77	4.59	2.25	2.80
02/03/2018 22:00	16.51	9.88	9.04	7.08	4.77	4.57	2.25	2.79
02/03/2018 23:00	16.50	9.83	9.34	7.03	4.78	4.53	2.24	2.76
03/03/2018 00:00	16.58	9.77	9.66	6.98	4.81	4.49	2.26	2.73
03/03/2018 01:00	16.74	9.73	10.02	6.95	4.86	4.46	2.30	2.71
03/03/2018 02:00	16.99	9.71	10.39	6.99	4.94	4.46	2.38	2.72
03/03/2018 03:00	17.28	9.70	10.70	7.01	5.04	4.47	2.47	2.72
03/03/2018 04:00	17.61	9.68	10.95	7.03	5.13	4.47	2.57	2.73
03/03/2018 05:00	17.97	9.69	11.21	7.09	5.24	4.50	2.68	2.75
03/03/2018 06:00	18.31	9.70	11.40	7.12	5.33	4.53	2.78	2.77
03/03/2018 07:00	18.61	9.69	11.53	7.12	5.40	4.53	2.86	2.77
03/03/2018 08:00	18.91	9.69	11.66	7.14	5.47	4.55	2.94	2.78
03/03/2018 09:00	19.17	9.68	11.70	7.14	5.52	4.55	2.99	2.78
03/03/2018 10:00	19.39	9.65	11.64	7.11	5.55	4.55	3.03	2.77
03/03/2018 11:00	19.57	9.62	11.50	7.06	5.56	4.53	3.05	2.75
03/03/2018 12:00	19.72	9.60	11.35	7.07	5.58	4.53	3.08	2.76
03/03/2018 13:00	19.81	9.58	11.13	7.06	5.58	4.53	3.09	2.76
03/03/2018 14:00	19.83	9.55	10.85	7.03	5.55	4.51	3.07	2.75
03/03/2018 15:00	19.79	9.54	10.59	7.04	5.52	4.52	3.06	2.76
03/03/2018 16:00	19.67	9.52	10.32	7.03	5.48	4.52	3.02	2.76
03/03/2018 17:00	19.51	9.51	10.08	7.04	5.44	4.52	2.98	2.77
03/03/2018 18:00	19.32	9.50	9.88	7.06	5.41	4.54	2.94	2.78
03/03/2018 19:00	19.09	9.50	9.72	7.09	5.37	4.56	2.89	2.80
03/03/2018 20:00	18.85	9.50	9.58	7.10	5.34	4.57	2.84	2.81
03/03/2018 21:00	18.60	9.49	9.48	7.11	5.30	4.58	2.79	2.82
03/03/2018 22:00	18.37	9.50	9.43	7.16	5.29	4.61	2.76	2.85
03/03/2018 23:00	18.16	9.52	9.41	7.23	5.29	4.65	2.74	2.88
04/03/2018 00:00	17.94	9.48	9.24	7.17	5.25	4.64	2.68	2.87
04/03/2018 01:00	17.71	9.43	9.04	7.07	5.19	4.60	2.60	2.84
04/03/2018 02:00	17.47	9.36	8.93	6.97	5.11	4.55	2.53	2.80
04/03/2018 03:00	17.25	9.30	8.93	6.90	5.05	4.51	2.46	2.78
04/03/2018 04:00	17.07	9.24	9.01	6.85	5.00	4.47	2.41	2.76
04/03/2018 05:00	16.93	9.18	9.12	6.79	4.97	4.44	2.37	2.74
04/03/2018 06:00	16.85	9.13	9.27	6.75	4.96	4.40	2.35	2.72
04/03/2018 07:00	16.83	9.08	9.45	6.72	4.96	4.38	2.34	2.71
04/03/2018 08:00	16.86	9.03	9.60	6.66	4.96	4.35	2.35	2.69
04/03/2018 09:00	16.94	8.99	9.74	6.64	4.98	4.32	2.37	2.67
04/03/2018 10:00	17.06	8.96	9.84	6.63	5.00	4.31	2.41	2.67
04/03/2018 11:00	17.19	8.93	9.87	6.61	5.02	4.29	2.45	2.66
04/03/2018 12:00	17.32	8.90	9.76	6.58	5.03	4.27	2.48	2.64
04/03/2018 13:00	17.41	8.87	9.55	6.56	5.02	4.26	2.51	2.63
04/03/2018 14:00	17.47	8.84	9.28	6.55	5.00	4.24	2.52	2.63
04/03/2018 15:00	17.45	8.81	8.97	6.52	4.95	4.23	2.52	2.61
04/03/2018 16:00	17.35	8.78	8.67	6.48	4.89	4.20	2.50	2.60
04/03/2018 17:00	17.18	8.75	8.44	6.45	4.81	4.18	2.46	2.58
04/03/2018 18:00	16.96	8.70	8.28	6.36	4.72	4.14	2.39	2.55
04/03/2018 19:00	16.71	8.64	8.23	6.28	4.63	4.09	2.32	2.51
04/03/2018 20:00	16.50	8.61	8.34	6.26	4.58	4.07	2.27	2.50
04/03/2018 21:00	16.32	8.56	8.50	6.19	4.53	4.03	2.21	2.47
04/03/2018 22:00	16.21	8.51	8.70	6.11	4.50	3.98	2.17	2.43
04/03/2018 23:00	16.16	8.44	8.90	6.01	4.48	3.92	2.13	2.38
05/03/2018 00:00	16.24	8.43	9.27	6.07	4.53	3.91	2.18	2.39
05/03/2018 01:00	16.40	8.44	9.64	6.13	4.61	3.93	2.24	2.41
05/03/2018 02:00	16.62	8.44	9.95	6.15	4.69	3.94	2.31	2.41
05/03/2018 03:00	16.86	8.44	10.20	6.15	4.77	3.94	2.38	2.41
05/03/2018 04:00	17.11	8.42	10.43	6.13	4.83	3.93	2.44	2.40
05/03/2018 05:00	17.37	8.41	10.67	6.12	4.90	3.92	2.51	2.39
05/03/2018 06:00	17.63	8.39	10.91	6.09	4.96	3.90	2.57	2.37
05/03/2018 07:00	17.90	8.36	11.17	6.07	5.02	3.89	2.62	2.35
05/03/2018 08:00	18.18	8.36	11.46	6.10	5.09	3.89	2.69	2.36
05/03/2018 09:00	18.49	8.39	11.70	6.18	5.19	3.93	2.78	2.39
05/03/2018 10:00	18.81	8.42	11.67	6.24	5.29	3.96	2.87	2.41
05/03/2018 11:00	19.11	8.44	11.24	6.26	5.35	3.98	2.95	2.42
05/03/2018 12:00	19.30	8.46	10.46	6.28	5.35	4.01	3.01	2.43
05/03/2018 13:00	19.30	8.45	9.39	6.26	5.25	4.01	3.03	2.42
05/03/2018 14:00	19.06	8.45	8.32	6.25	5.07	4.01	3.01	2.42
05/03/2018 15:00	18.55	8.45	7.36	6.24	4.84	4.01	2.93	2.41
05/03/2018 16:00	17.83	8.43	6.50	6.21	4.58	3.99	2.79	2.40
05/03/2018 17:00	16.96	8.39	5.79	6.13	4.32	3.96	2.61	2.37
05/03/2018 18:00	16.06	8.36	5.39	6.12	4.10	3.94	2.44	2.36
05/03/2018 19:00	15.20	8.35	5.28	6.11	3.93	3.93	2.28	2.35
05/03/2018 20:00	14.43	8.33	5.38	6.10	3.82	3.92	2.13	2.34
05/03/2018 21:00	13.84	8.33	5.65	6.12	3.78	3.92	2.03	2.35
05/03/2018 22:00	13.44	8.33	6.01	6.13	3.79	3.92	1.97	2.35
05/03/2018 23:00	13.22	8.32	6.44	6.13	3.84	3.93	1.95	2.34
06/03/2018 00:00	13.14	8.30	6.88	6.09	3.90	3.91	1.94	2.32
06/03/2018 01:00	13.20	8.28	7.36	6.06	3.97	3.88	1.96	2.30
06/03/2018 02:00	13.38	8.26	7.89	6.03	4.05	3.86	2.01	2.28
06/03/2018 03:00	13.67	8.25	8.47	6.03	4.16	3.85	2.08	2.27
06/03/2018 04:00	14.05	8.24	9.09	6.03	4.29	3.85	2.18	2.27
06/03/2018 05:00	14.52	8.24	9.71	6.05	4.44	3.85	2.29	2.27
06/03/2018 06:00	15.05	8.25	10.33	6.07	4.60	3.85	2.42	2.27
06/03/2018 07:00	15.63	8.27	10.94	6.09	4.76	3.86	2.55	2.27
06/03/2018 08:00	16.26	8.29	11.54	6.14	4.95	3.89	2.71	2.29
06/03/2018 09:00	16.91	8.31	11.96	6.17	5.12	3.91	2.85	2.29
06/03/2018 10:00	17.56	8.33	12.06	6.17	5.27	3.92	2.99	2.29
06/03/2018 11:00	18.16	8.35	11.76	6.20	5.38	3.94	3.13	2.30
06/03/2018 12:00	18.61	8.38	11.01	6.24	5.41	3.96	3.23	2.32
06/03/2018 13:00	18.86	8.42	9.91	6.27	5.35	3.99	3.31	2.33
06/03/2018 14:00	18.80	8.40	8.55	6.22	5.18	3.97	3.32	2.31
06/03/2018 15:00	18.39	8.40	7.22	6.19	4.92	3.96	3.26	2.30
06/03/2018 16:00	17.65	8.40	6.14	6.20	4.61	3.96	3.12	2.30
06/03/2018 17:00	16.69	8.41	5.48	6.23	4.31	3.97	2.93	2.31
06/03/2018 18:00	15.61	8.43	5.26	6.25	4.04	3.98	2.71	2.31
06/03/2018 19:00	14.57	8.43	5.39	6.25	3.85	3.99	2.49	2.31
06/03/2018 20:00	13.70	8.44	5.79	6.26	3.74	3.99	2.32	2.31
06/03/2018 21:00	13.07	8.45	6.32	6.27	3.71	4.00	2.20	2.31
06/03/2018 22:00	12.71	8.46	6.92	6.29	3.74	4.01	2.14	2.32
06/03/2018 23:00	12.60	8.48	7.57	6.32	3.83	4.02	2.14	2.33
07/03/2018 00:00	12.71	8.50	8.25	6.36	3.95	4.05	2.19	2.34
07/03/2018 01:00	13.00	8.54	8.94	6.40	4.09	4.08	2.27	2.36
07/03/2018 02:00	13.42	8.57	9.60	6.43	4.25	4.10	2.37	2.37
07/03/2018 03:00	13.94	8.59	10.23	6.45	4.41	4.12	2.50	2.38
07/03/2018 04:00	14.54	8.61	10.84	6.46	4.56	4.13	2.62	2.38
07/03/2018 05:00	15.19	8.63	11.40	6.49	4.72	4.15	2.76	2.39
07/03/2018 06:00	15.88	8.66	11.96	6.51	4.88	4.17	2.90	2.41
07/03/2018 07:00	16.59	8.68	12.47	6.53	5.04	4.19	3.04	2.41
07/03/2018 08:00	17.28	8.69	12.91	6.52	5.19	4.18	3.17	2.41
07/03/2018 09:00	17.97	8.67	13.18	6.46	5.32	4.16	3.28	2.38
07/03/2018 10:00	18.64	8.67	13.26	6.46	5.45	4.16	3.40	2.38
07/03/2018 11:00	19.26	8.66	13.12	6.43	5.55	4.13	3.51	2.36
07/03/2018 12:00	19.77	8.65	12.78	6.41	5.61	4.12	3.60	2.34
07/03/2018 13:00	20.14	8.68	12.23	6.45	5.62	4.13	3.66	2.36
07/03/2018 14:00	20.35	8.76	11.43	6.60	5.59	4.21	3.70	2.43
07/03/2018 15:00	20.34	8.79	10.37	6.61	5.50	4.23	3.68	2.43
07/03/2018 16:00	20.11	8.81	9.32	6.62	5.36	4.25	3.62	2.44
07/03/2018 17:00	19.65	8.83	8.51	6.64	5.17	4.27	3.51	2.45
07/03/2018 18:00	19.00	8.86	8.01	6.67	4.98	4.28	3.36	2.46
07/03/2018 19:00	18.26	8.87	7.76	6.67	4.81	4.29	3.19	2.46
07/03/2018 20:00	17.53	8.88	7.71	6.67	4.68	4.30	3.01	2.46
07/03/2018 21:00	16.91	8.89	7.83	6.67	4.62	4.30	2.86	2.46
07/03/2018 22:00	16.45	8.89	8.09	6.67	4.60	4.30	2.75	2.46
07/03/2018 23:00	16.16	8.89	8.42	6.66	4.62	4.29	2.67	2.45
08/03/2018 00:00	16.02	8.89	8.83	6.64	4.67	4.28	2.63	2.44
08/03/2018 01:00	16.03	8.88	9.27	6.62	4.74	4.26	2.62	2.43
08/03/2018 02:00	16.17	8.88	9.78	6.62	4.83	4.26	2.65	2.43
08/03/2018 03:00	16.42	8.90	10.33	6.64	4.95	4.26	2.71	2.43
08/03/2018 04:00	16.78	8.91	10.90	6.66	5.08	4.27	2.79	2.44
08/03/2018 05:00	17.21	8.92	11.44	6.67	5.21	4.27	2.87	2.43
08/03/2018 06:00	17.71	8.94	12.00	6.68	5.36	4.28	2.98	2.44
08/03/2018 07:00	18.25	8.96	12.55	6.71	5.51	4.29	3.10	2.45
08/03/2018 08:00	18.83	8.99	13.02	6.75	5.66	4.31	3.22	2.46
08/03/2018 09:00	19.43	9.04	13.37	6.82	5.82	4.35	3.35	2.49
08/03/2018 10:00	20.03	9.09	13.41	6.87	5.96	4.39	3.49	2.52
08/03/2018 11:00	20.57	9.15	13.03	6.95	6.06	4.44	3.61	2.55
08/03/2018 12:00	20.98	9.21	12.19	7.01	6.09	4.49	3.72	2.58
08/03/2018 13:00	21.14	9.21	10.92	6.96	6.00	4.48	3.77	2.57
08/03/2018 14:00	20.97	9.22	9.39	6.94	5.79	4.48	3.75	2.56
08/03/2018 15:00	20.44	9.26	7.82	7.01	5.50	4.52	3.67	2.60
08/03/2018 16:00	19.57	9.29	6.30	7.03	5.16	4.54	3.50	2.61
08/03/2018 17:00	18.41	9.29	5.01	7.00	4.77	4.53	3.27	2.60
08/03/2018 18:00	17.06	9.29	4.11	6.98	4.39	4.52	2.97	2.59
08/03/2018 19:00	15.66	9.28	3.65	6.95	4.06	4.51	2.66	2.58
08/03/2018 20:00	14.34	9.26	3.60	6.93	3.82	4.49	2.37	2.57
08/03/2018 21:00	13.23	9.25	3.85	6.91	3.67	4.48	2.14	2.56
08/03/2018 22:00	12.41	9.26	4.35	6.92	3.62	4.47	1.97	2.56
08/03/2018 23:00	11.89	9.26	4.98	6.93	3.65	4.47	1.88	2.56
09/03/2018 00:00	11.66	9.27	5.69	6.94	3.73	4.48	1.85	2.57
09/03/2018 01:00	11.68	9.29	6.43	6.97	3.86	4.49	1.89	2.58
09/03/2018 02:00	11.91	9.31	7.19	7.01	4.01	4.51	1.97	2.60
09/03/2018 03:00	12.30	9.35	7.91	7.05	4.18	4.54	2.08	2.61
09/03/2018 04:00	12.79	9.37	8.57	7.07	4.35	4.56	2.21	2.63
09/03/2018 05:00	13.36	9.40	9.21	7.10	4.53	4.59	2.36	2.64
09/03/2018 06:00	13.96	9.43	9.75	7.13	4.69	4.61	2.50	2.66
09/03/2018 07:00	14.57	9.44	10.24	7.13	4.83	4.62	2.64	2.66
09/03/2018 08:00	15.16	9.43	10.66	7.08	4.96	4.60	2.77	2.64
09/03/2018 09:00	15.74	9.41	10.99	7.03	5.06	4.57	2.88	2.62
09/03/2018 10:00	16.29	9.40	11.20	7.01	5.16	4.56	2.99	2.62
09/03/2018 11:00	16.82	9.40	11.13	7.02	5.25	4.56	3.11	2.62
09/03/2018 12:00	17.24	9.36	10.61	6.92	5.28	4.52	3.18	2.58
09/03/2018 13:00	17.54	9.36	9.93	6.95	5.24	4.52	3.24	2.59
09/03/2018 14:00	17.61	9.34	9.16	6.91	5.14	4.49	3.25	2.57
09/03/2018 15:00	17.44	9.31	8.31	6.88	4.98	4.47	3.20	2.55
09/03/2018 16:00	17.07	9.31	7.51	6.90	4.80	4.47	3.11	2.56
09/03/2018 17:00	16.54	9.33	6.86	6.94	4.62	4.49	2.99	2.58
09/03/2018 18:00	15.90	9.35	6.47	6.97	4.44	4.51	2.85	2.59
09/03/2018 19:00	15.23	9.36	6.34	7.00	4.30	4.52	2.69	2.60
09/03/2018 20:00	14.63	9.41	6.47	7.07	4.23	4.57	2.57	2.64
09/03/2018 21:00	14.14	9.45	6.72	7.13	4.21	4.61	2.47	2.66
09/03/2018 22:00	13.80	9.48	7.03	7.16	4.23	4.64	2.40	2.68
09/03/2018 23:00	13.61	9.51	7.37	7.20	4.27	4.67	2.36	2.70
10/03/2018 00:00	13.56	9.54	7.73	7.21	4.34	4.70	2.36	2.72
10/03/2018 01:00	13.62	9.56	8.09	7.24	4.42	4.72	2.38	2.73
10/03/2018 02:00	13.76	9.57	8.43	7.23	4.49	4.73	2.42	2.74
10/03/2018 03:00	13.95	9.57	8.73	7.21	4.55	4.73	2.45	2.73
10/03/2018 04:00	14.18	9.57	9.05	7.20	4.61	4.73	2.51	2.74
10/03/2018 05:00	14.44	9.57	9.36	7.18	4.68	4.73	2.56	2.74
10/03/2018 06:00	14.72	9.57	9.66	7.17	4.75	4.73	2.63	2.74
10/03/2018 07:00	15.02	9.56	9.94	7.17	4.82	4.72	2.69	2.74
10/03/2018 08:00	15.33	9.56	10.17	7.17	4.89	4.73	2.76	2.75
10/03/2018 09:00	15.64	9.55	10.33	7.16	4.96	4.73	2.83	2.75
10/03/2018 10:00	15.94	9.53	10.38	7.11	5.02	4.71	2.90	2.74
10/03/2018 11:00	16.19	9.49	10.23	7.03	5.03	4.67	2.94	2.71
10/03/2018 12:00	16.38	9.48	10.00	7.04	5.03	4.66	2.97	2.71
10/03/2018 13:00	16.47	9.44	9.71	6.98	4.98	4.63	2.96	2.69
10/03/2018 14:00	16.48	9.40	9.46	6.93	4.92	4.60	2.94	2.67
10/03/2018 15:00	16.43	9.37	9.25	6.89	4.86	4.57	2.91	2.65
10/03/2018 16:00	16.34	9.34	9.10	6.87	4.80	4.54	2.86	2.64
10/03/2018 17:00	16.25	9.33	9.02	6.89	4.77	4.54	2.82	2.65
10/03/2018 18:00	16.17	9.34	9.02	6.94	4.75	4.55	2.78	2.66
10/03/2018 19:00	16.11	9.36	9.07	6.99	4.76	4.58	2.75	2.69
10/03/2018 20:00	16.05	9.37	9.09	7.00	4.75	4.59	2.71	2.69
10/03/2018 21:00	16.02	9.37	9.13	7.00	4.75	4.60	2.67	2.69
10/03/2018 22:00	16.01	9.38	9.17	7.00	4.75	4.60	2.65	2.70
10/03/2018 23:00	16.01	9.38	9.21	7.00	4.75	4.61	2.63	2.70
11/03/2018 00:00	16.03	9.39	9.26	7.02	4.76	4.62	2.61	2.71
11/03/2018 01:00	16.06	9.39	9.28	7.00	4.76	4.62	2.60	2.71
11/03/2018 02:00	16.08	9.38	9.30	6.98	4.76	4.61	2.58	2.71
11/03/2018 03:00	16.11	9.37	9.35	6.97	4.76	4.61	2.58	2.71
11/03/2018 04:00	16.13	9.36	9.41	6.96	4.77	4.60	2.57	2.71
11/03/2018 05:00	16.15	9.33	9.44	6.90	4.75	4.58	2.55	2.69
11/03/2018 06:00	16.19	9.30	9.52	6.85	4.74	4.55	2.53	2.67
11/03/2018 07:00	16.23	9.26	9.63	6.79	4.73	4.52	2.51	2.65
11/03/2018 08:00	16.30	9.22	9.77	6.72	4.73	4.48	2.50	2.62
11/03/2018 09:00	16.40	9.17	9.92	6.67	4.73	4.44	2.50	2.60
11/03/2018 10:00	16.52	9.12	9.98	6.60	4.74	4.39	2.50	2.57
11/03/2018 11:00	16.68	9.08	9.99	6.57	4.74	4.36	2.51	2.56
11/03/2018 12:00	16.85	9.06	9.94	6.55	4.76	4.34	2.54	2.54
11/03/2018 13:00	17.04	9.05	9.87	6.58	4.79	4.34	2.59	2.55
11/03/2018 14:00	17.19	9.06	9.71	6.62	4.81	4.36	2.63	2.56
11/03/2018 15:00	17.28	9.05	9.44	6.63	4.81	4.36	2.65	2.56
11/03/2018 16:00	17.28	9.04	9.11	6.60	4.77	4.35	2.65	2.55
11/03/2018 17:00	17.21	9.02	8.84	6.57	4.71	4.33	2.62	2.54
11/03/2018 18:00	17.07	8.99	8.71	6.53	4.65	4.31	2.59	2.52
11/03/2018 19:00	16.88	8.96	8.67	6.49	4.59	4.28	2.54	2.50
11/03/2018 20:00	16.70	8.93	8.74	6.44	4.54	4.25	2.48	2.48
11/03/2018 21:00	16.55	8.89	8.89	6.38	4.51	4.22	2.43	2.45
11/03/2018 22:00	16.47	8.86	9.13	6.34	4.50	4.18	2.40	2.42
11/03/2018 23:00	16.47	8.82	9.41	6.30	4.52	4.15	2.39	2.40
12/03/2018 00:00	16.56	8.80	9.72	6.27	4.56	4.13	2.41	2.38
12/03/2018 01:00	16.71	8.77	10.02	6.24	4.61	4.10	2.43	2.36
12/03/2018 02:00	16.93	8.74	10.32	6.22	4.67	4.08	2.48	2.35
12/03/2018 03:00	17.19	8.72	10.62	6.19	4.74	4.06	2.53	2.32
12/03/2018 04:00	17.47	8.69	10.93	6.17	4.81	4.03	2.59	2.31
12/03/2018 05:00	17.79	8.69	11.31	6.19	4.90	4.03	2.68	2.31
12/03/2018 06:00	18.14	8.68	11.67	6.21	5.00	4.03	2.76	2.31
12/03/2018 07:00	18.52	8.70	12.06	6.26	5.12	4.05	2.86	2.32
12/03/2018 08:00	18.92	8.73	12.40	6.32	5.25	4.08	2.97	2.35
12/03/2018 09:00	19.33	8.75	12.63	6.36	5.37	4.11	3.07	2.36
12/03/2018 10:00	19.73	8.77	12.74	6.40	5.48	4.14	3.17	2.37
12/03/2018 11:00	20.10	8.79	12.77	6.43	5.57	4.16	3.27	2.39
12/03/2018 12:00	20.41	8.82	12.70	6.46	5.64	4.19	3.35	2.40
12/03/2018 13:00	20.63	8.82	12.50	6.45	5.67	4.19	3.40	2.40
12/03/2018 14:00	20.75	8.81	12.21	6.43	5.65	4.19	3.42	2.39
12/03/2018 15:00	20.79	8.81	11.93	6.44	5.64	4.19	3.43	2.39
12/03/2018 16:00	20.77	8.82	11.65	6.46	5.61	4.20	3.43	2.40
12/03/2018 17:00	20.67	8.83	11.41	6.48	5.58	4.22	3.41	2.40
12/03/2018 18:00	20.53	8.85	11.23	6.51	5.54	4.23	3.37	2.42
12/03/2018 19:00	20.37	8.87	11.12	6.55	5.52	4.26	3.33	2.43
12/03/2018 20:00	20.22	8.90	11.06	6.59	5.52	4.29	3.29	2.45
12/03/2018 21:00	20.09	8.94	11.06	6.65	5.53	4.32	3.26	2.48
12/03/2018 22:00	19.96	8.96	11.03	6.67	5.53	4.35	3.22	2.49
12/03/2018 23:00	19.86	8.97	11.03	6.65	5.53	4.35	3.17	2.48
13/03/2018 00:00	19.76	8.96	11.05	6.61	5.51	4.34	3.11	2.47
13/03/2018 01:00	19.71	8.96	11.17	6.61	5.51	4.34	3.08	2.47
13/03/2018 02:00	19.70	8.98	11.36	6.64	5.54	4.36	3.07	2.48
13/03/2018 03:00	19.73	8.99	11.58	6.65	5.57	4.37	3.07	2.49
13/03/2018 04:00	19.81	9.00	11.82	6.65	5.62	4.37	3.08	2.49
13/03/2018 05:00	19.93	9.00	12.05	6.64	5.66	4.37	3.09	2.49
13/03/2018 06:00	20.09	9.00	12.28	6.62	5.71	4.36	3.11	2.48
13/03/2018 07:00	20.30	9.01	12.53	6.66	5.78	4.38	3.16	2.50
13/03/2018 08:00	20.53	9.01	12.68	6.64	5.84	4.37	3.20	2.49
13/03/2018 09:00	20.78	9.01	12.74	6.63	5.89	4.36	3.25	2.48
13/03/2018 10:00	21.01	9.00	12.72	6.62	5.93	4.36	3.30	2.48
13/03/2018 11:00	21.21	8.99	12.57	6.58	5.95	4.34	3.34	2.46
13/03/2018 12:00	21.34	8.97	12.36	6.56	5.94	4.32	3.36	2.45
13/03/2018 13:00	21.42	8.96	12.10	6.56	5.92	4.31	3.38	2.45
13/03/2018 14:00	21.43	8.96	11.78	6.56	5.89	4.30	3.37	2.44
13/03/2018 15:00	21.37	8.96	11.46	6.57	5.84	4.30	3.35	2.44
13/03/2018 16:00	21.25	8.97	11.16	6.59	5.79	4.31	3.32	2.45
13/03/2018 17:00	21.08	8.98	10.92	6.61	5.74	4.31	3.28	2.45
13/03/2018 18:00	20.86	8.98	10.75	6.60	5.67	4.31	3.21	2.44
13/03/2018 19:00	20.64	8.99	10.69	6.61	5.62	4.31	3.15	2.44
13/03/2018 20:00	20.42	8.99	10.70	6.61	5.58	4.30	3.08	2.44
13/03/2018 21:00	20.24	8.99	10.74	6.59	5.55	4.30	3.02	2.43
13/03/2018 22:00	20.12	9.00	10.85	6.61	5.55	4.30	2.99	2.43
13/03/2018 23:00	20.06	9.03	11.00	6.64	5.57	4.32	2.97	2.45
14/03/2018 00:00	20.05	9.05	11.21	6.67	5.60	4.33	2.96	2.46
14/03/2018 01:00	20.08	9.05	11.43	6.64	5.62	4.32	2.96	2.44
14/03/2018 02:00	20.15	9.04	11.68	6.62	5.65	4.31	2.96	2.43
14/03/2018 03:00	20.27	9.04	11.96	6.61	5.69	4.30	2.98	2.42
14/03/2018 04:00	20.44	9.05	12.28	6.63	5.75	4.30	3.02	2.43
14/03/2018 05:00	20.68	9.07	12.64	6.67	5.83	4.32	3.08	2.44
14/03/2018 06:00	20.95	9.09	12.97	6.69	5.93	4.33	3.15	2.45
14/03/2018 07:00	21.24	9.08	13.23	6.66	6.00	4.32	3.21	2.43
14/03/2018 08:00	21.56	9.09	13.48	6.68	6.08	4.32	3.28	2.44
14/03/2018 09:00	21.90	9.12	13.66	6.73	6.17	4.35	3.37	2.46
14/03/2018 10:00	22.24	9.17	13.67	6.82	6.27	4.40	3.47	2.50
14/03/2018 11:00	22.56	9.22	13.36	6.89	6.34	4.44	3.56	2.53
14/03/2018 12:00	22.77	9.26	12.61	6.92	6.35	4.48	3.62	2.55
14/03/2018 13:00	22.81	9.29	11.66	6.93	6.29	4.50	3.66	2.55
14/03/2018 14:00	22.61	9.30	10.64	6.94	6.15	4.51	3.64	2.56
14/03/2018 15:00	22.16	9.32	9.68	6.95	5.95	4.52	3.56	2.57
14/03/2018 16:00	21.49	9.33	8.88	6.95	5.72	4.53	3.43	2.57
14/03/2018 17:00	20.68	9.33	8.30	6.95	5.50	4.53	3.26	2.57
14/03/2018 18:00	19.83	9.34	7.98	6.97	5.32	4.53	3.09	2.57
14/03/2018 19:00	19.01	9.35	7.86	6.97	5.17	4.54	2.92	2.58
14/03/2018 20:00	18.28	9.37	7.89	6.99	5.07	4.55	2.76	2.58
14/03/2018 21:00	17.69	9.38	8.03	7.01	5.01	4.56	2.65	2.59
14/03/2018 22:00	17.24	9.39	8.20	7.00	4.98	4.57	2.55	2.59
14/03/2018 23:00	16.94	9.41	8.43	7.01	4.98	4.57	2.50	2.60
15/03/2018 00:00	16.78	9.44	8.71	7.05	5.01	4.60	2.49	2.62
15/03/2018 01:00	16.72	9.47	9.01	7.10	5.06	4.63	2.50	2.64
15/03/2018 02:00	16.72	9.48	9.26	7.08	5.09	4.63	2.50	2.64
15/03/2018 03:00	16.77	9.48	9.54	7.06	5.13	4.63	2.52	2.64
15/03/2018 04:00	16.88	9.48	9.88	7.04	5.17	4.62	2.56	2.63
15/03/2018 05:00	17.04	9.48	10.27	7.03	5.22	4.61	2.60	2.63
15/03/2018 06:00	17.24	9.47	10.67	7.01	5.28	4.60	2.65	2.62
15/03/2018 07:00	17.51	9.47	11.09	7.01	5.36	4.60	2.72	2.63
15/03/2018 08:00	17.85	9.49	11.52	7.07	5.48	4.63	2.83	2.65
15/03/2018 09:00	18.23	9.51	11.74	7.09	5.60	4.64	2.93	2.67
15/03/2018 10:00	18.60	9.50	11.61	7.05	5.67	4.63	3.02	2.65
15/03/2018 11:00	18.92	9.51	11.08	7.07	5.71	4.64	3.10	2.67
15/03/2018 12:00	19.12	9.51	10.15	7.06	5.68	4.64	3.18	2.67
15/03/2018 13:00	19.10	9.53	8.88	7.12	5.56	4.67	3.20	2.69
15/03/2018 14:00	18.78	9.56	7.38	7.17	5.34	4.70	3.17	2.72
15/03/2018 15:00	18.14	9.56	5.80	7.15	5.05	4.70	3.06	2.72
15/03/2018 16:00	17.19	9.56	4.36	7.15	4.71	4.70	2.88	2.73
15/03/2018 17:00	15.97	9.56	3.21	7.14	4.33	4.70	2.63	2.72
15/03/2018 18:00	14.59	9.53	2.39	7.08	3.96	4.68	2.32	2.70
15/03/2018 19:00	13.16	9.50	1.96	7.02	3.63	4.65	2.00	2.68
15/03/2018 20:00	11.84	9.47	1.93	6.98	3.39	4.62	1.72	2.67
15/03/2018 21:00	10.75	9.46	2.20	6.99	3.25	4.61	1.51	2.67
15/03/2018 22:00	9.92	9.46	2.64	7.00	3.20	4.62	1.36	2.68
15/03/2018 23:00	9.36	9.45	3.16	7.00	3.20	4.61	1.27	2.68
16/03/2018 00:00	9.06	9.44	3.73	6.97	3.24	4.60	1.24	2.67
16/03/2018 01:00	8.97	9.44	4.35	6.97	3.31	4.60	1.26	2.67
16/03/2018 02:00	9.09	9.46	5.01	7.02	3.42	4.62	1.34	2.70
16/03/2018 03:00	9.34	9.47	5.64	7.05	3.54	4.64	1.45	2.72
16/03/2018 04:00	9.67	9.49	6.22	7.07	3.66	4.66	1.56	2.73
16/03/2018 05:00	10.08	9.49	6.75	7.07	3.78	4.67	1.69	2.74
16/03/2018 06:00	10.52	9.49	7.26	7.08	3.90	4.68	1.83	2.75
16/03/2018 07:00	10.98	9.49	7.70	7.08	4.00	4.68	1.96	2.75
16/03/2018 08:00	11.42	9.44	7.99	6.96	4.06	4.64	2.05	2.72
16/03/2018 09:00	11.84	9.38	8.22	6.86	4.11	4.59	2.14	2.69
16/03/2018 10:00	12.24	9.33	8.39	6.77	4.15	4.54	2.23	2.66
16/03/2018 11:00	12.62	9.26	8.47	6.67	4.18	4.49	2.30	2.62
16/03/2018 12:00	12.95	9.20	8.47	6.60	4.19	4.44	2.36	2.59
16/03/2018 13:00	13.21	9.13	8.39	6.48	4.17	4.37	2.39	2.54
16/03/2018 14:00	13.43	9.05	8.32	6.38	4.14	4.30	2.41	2.50
16/03/2018 15:00	13.61	9.01	8.28	6.38	4.13	4.28	2.43	2.50
16/03/2018 16:00	13.76	8.97	8.18	6.36	4.12	4.25	2.43	2.48
16/03/2018 17:00	13.89	8.95	8.07	6.36	4.11	4.23	2.43	2.47
16/03/2018 18:00	13.99	8.94	8.04	6.39	4.10	4.24	2.43	2.48
16/03/2018 19:00	14.06	8.93	8.10	6.41	4.11	4.24	2.43	2.48
16/03/2018 20:00	14.12	8.93	8.24	6.43	4.12	4.25	2.42	2.49
16/03/2018 21:00	14.16	8.90	8.40	6.39	4.12	4.23	2.39	2.47
16/03/2018 22:00	14.25	8.88	8.63	6.37	4.15	4.22	2.38	2.46
16/03/2018 23:00	14.38	8.87	8.88	6.37	4.20	4.22	2.39	2.46
17/03/2018 00:00	14.57	8.86	9.14	6.37	4.27	4.22	2.42	2.46
17/03/2018 01:00	14.79	8.85	9.38	6.37	4.34	4.22	2.45	2.45
17/03/2018 02:00	15.04	8.83	9.58	6.34	4.40	4.20	2.49	2.44
17/03/2018 03:00	15.31	8.82	9.79	6.34	4.47	4.20	2.54	2.44
17/03/2018 04:00	15.59	8.80	9.96	6.32	4.53	4.19	2.58	2.43
17/03/2018 05:00	15.86	8.78	10.12	6.30	4.59	4.18	2.63	2.42
17/03/2018 06:00	16.12	8.76	10.26	6.28	4.64	4.17	2.67	2.41
17/03/2018 07:00	16.38	8.74	10.38	6.26	4.70	4.16	2.72	2.40
17/03/2018 08:00	16.62	8.73	10.46	6.25	4.74	4.15	2.75	2.40
17/03/2018 09:00	16.83	8.71	10.49	6.23	4.78	4.13	2.78	2.39
17/03/2018 10:00	17.02	8.69	10.46	6.21	4.80	4.12	2.81	2.38
17/03/2018 11:00	17.18	8.66	10.39	6.19	4.81	4.11	2.83	2.37
17/03/2018 12:00	17.30	8.64	10.27	6.16	4.82	4.09	2.84	2.36
17/03/2018 13:00	17.37	8.62	10.15	6.16	4.81	4.08	2.85	2.36
17/03/2018 14:00	17.39	8.61	10.04	6.17	4.81	4.08	2.86	2.36
17/03/2018 15:00	17.37	8.59	9.91	6.16	4.78	4.08	2.84	2.35
17/03/2018 16:00	17.32	8.58	9.76	6.16	4.76	4.07	2.82	2.35
17/03/2018 17:00	17.24	8.57	9.61	6.16	4.74	4.07	2.80	2.35
17/03/2018 18:00	17.15	8.55	9.50	6.15	4.71	4.06	2.77	2.34
17/03/2018 19:00	17.04	8.53	9.45	6.14	4.68	4.05	2.73	2.34
17/03/2018 20:00	16.93	8.52	9.51	6.14	4.67	4.05	2.70	2.34
17/03/2018 21:00	16.85	8.50	9.63	6.13	4.67	4.04	2.67	2.33
17/03/2018 22:00	16.79	8.47	9.76	6.09	4.67	4.02	2.64	2.31
17/03/2018 23:00	16.80	8.45	9.97	6.08	4.70	4.00	2.63	2.30
18/03/2018 00:00	16.87	8.42	10.23	6.06	4.73	3.98	2.63	2.29
18/03/2018 01:00	17.00	8.40	10.53	6.04	4.78	3.97	2.65	2.27
18/03/2018 02:00	17.19	8.39	10.86	6.04	4.86	3.96	2.68	2.27
18/03/2018 03:00	17.44	8.37	11.17	6.04	4.94	3.95	2.73	2.26
18/03/2018 04:00	17.74	8.37	11.46	6.06	5.03	3.95	2.80	2.27
18/03/2018 05:00	18.07	8.38	11.71	6.08	5.13	3.96	2.87	2.27
18/03/2018 06:00	18.40	8.37	11.91	6.08	5.21	3.96	2.95	2.27
18/03/2018 07:00	18.74	8.37	12.06	6.09	5.29	3.96	3.02	2.27
18/03/2018 08:00	19.05	8.38	12.19	6.11	5.36	3.97	3.09	2.28
18/03/2018 09:00	19.36	8.41	12.27	6.18	5.44	4.00	3.17	2.30
18/03/2018 10:00	19.64	8.44	12.20	6.23	5.51	4.03	3.24	2.32
18/03/2018 11:00	19.85	8.47	11.95	6.27	5.55	4.06	3.29	2.34
18/03/2018 12:00	19.98	8.50	11.60	6.30	5.55	4.09	3.32	2.36
18/03/2018 13:00	20.01	8.54	11.16	6.39	5.53	4.14	3.34	2.40
18/03/2018 14:00	19.92	8.57	10.46	6.42	5.47	4.17	3.33	2.42
18/03/2018 15:00	19.69	8.57	9.54	6.38	5.36	4.16	3.28	2.41
18/03/2018 16:00	19.29	8.54	8.61	6.33	5.18	4.14	3.18	2.39
18/03/2018 17:00	18.72	8.52	7.87	6.30	4.97	4.12	3.05	2.38
18/03/2018 18:00	18.02	8.51	7.37	6.28	4.75	4.10	2.89	2.37
18/03/2018 19:00	17.28	8.48	7.11	6.25	4.57	4.08	2.71	2.35
18/03/2018 20:00	16.57	8.46	7.07	6.22	4.44	4.06	2.55	2.34
18/03/2018 21:00	15.98	8.44	7.20	6.21	4.36	4.04	2.41	2.33
18/03/2018 22:00	15.54	8.44	7.48	6.23	4.34	4.04	2.33	2.33
18/03/2018 23:00	15.28	8.44	7.87	6.24	4.37	4.04	2.28	2.34
19/03/2018 00:00	15.18	8.45	8.30	6.26	4.43	4.05	2.27	2.35
19/03/2018 01:00	15.21	8.45	8.73	6.26	4.51	4.05	2.29	2.34
19/03/2018 02:00	15.37	8.45	9.18	6.26	4.60	4.05	2.33	2.34
19/03/2018 03:00	15.61	8.45	9.64	6.25	4.70	4.04	2.39	2.33
19/03/2018 04:00	15.93	8.44	10.09	6.24	4.80	4.03	2.47	2.33
19/03/2018 05:00	16.30	8.44	10.53	6.23	4.90	4.02	2.55	2.32
19/03/2018 06:00	16.71	8.43	10.96	6.23	5.01	4.02	2.64	2.31
19/03/2018 07:00	17.17	8.44	11.37	6.24	5.12	4.02	2.75	2.32
19/03/2018 08:00	17.64	8.45	11.71	6.26	5.23	4.03	2.86	2.32
19/03/2018 09:00	18.11	8.45	11.95	6.26	5.34	4.02	2.96	2.32
19/03/2018 10:00	18.55	8.45	12.04	6.24	5.42	4.01	3.05	2.31
19/03/2018 11:00	18.96	8.45	12.03	6.23	5.48	4.01	3.14	2.30
19/03/2018 12:00	19.31	8.47	11.92	6.27	5.53	4.02	3.22	2.32
19/03/2018 13:00	19.55	8.45	11.65	6.23	5.52	4.00	3.26	2.30
19/03/2018 14:00	19.69	8.44	11.31	6.20	5.50	3.99	3.29	2.28
19/03/2018 15:00	19.74	8.46	10.94	6.25	5.46	4.00	3.30	2.30
19/03/2018 16:00	19.69	8.48	10.57	6.29	5.41	4.02	3.30	2.32
19/03/2018 17:00	19.55	8.50	10.23	6.32	5.35	4.04	3.27	2.33
19/03/2018 18:00	19.31	8.51	9.98	6.33	5.26	4.05	3.21	2.33
19/03/2018 19:00	19.04	8.53	9.88	6.35	5.19	4.06	3.14	2.34
19/03/2018 20:00	18.76	8.54	9.91	6.36	5.14	4.07	3.06	2.34
19/03/2018 21:00	18.54	8.55	10.09	6.39	5.12	4.08	3.00	2.35
19/03/2018 22:00	18.41	8.57	10.36	6.43	5.15	4.10	2.97	2.37
19/03/2018 23:00	18.37	8.61	10.64	6.48	5.19	4.13	2.96	2.38
20/03/2018 00:00	18.42	8.64	10.91	6.51	5.25	4.16	2.96	2.40
20/03/2018 01:00	18.57	8.67	11.18	6.54	5.33	4.18	2.99	2.41
20/03/2018 02:00	18.77	8.71	11.45	6.59	5.42	4.22	3.04	2.44
20/03/2018 03:00	19.01	8.75	11.67	6.64	5.51	4.25	3.10	2.46
20/03/2018 04:00	19.25	8.78	11.84	6.67	5.59	4.28	3.15	2.48
20/03/2018 05:00	19.49	8.81	11.97	6.69	5.65	4.31	3.20	2.49
20/03/2018 06:00	19.71	8.83	12.07	6.70	5.71	4.32	3.24	2.50
20/03/2018 07:00	19.92	8.84	12.14	6.69	5.74	4.32	3.27	2.50
20/03/2018 08:00	20.10	8.84	12.20	6.66	5.78	4.32	3.30	2.49
20/03/2018 09:00	20.26	8.83	12.20	6.63	5.79	4.30	3.31	2.48
20/03/2018 10:00	20.40	8.83	12.16	6.63	5.80	4.30	3.32	2.48
20/03/2018 11:00	20.53	8.85	12.09	6.65	5.82	4.31	3.34	2.49
20/03/2018 12:00	20.63	8.85	11.92	6.65	5.83	4.31	3.35	2.49
20/03/2018 13:00	20.68	8.86	11.66	6.66	5.82	4.32	3.35	2.50
20/03/2018 14:00	20.66	8.87	11.32	6.66	5.78	4.32	3.33	2.51
20/03/2018 15:00	20.54	8.84	10.88	6.57	5.69	4.28	3.28	2.47
20/03/2018 16:00	20.36	8.83	10.53	6.57	5.60	4.27	3.22	2.47
20/03/2018 17:00	20.12	8.83	10.28	6.57	5.51	4.27	3.16	2.47
20/03/2018 18:00	19.86	8.84	10.12	6.60	5.45	4.28	3.10	2.48
20/03/2018 19:00	19.60	8.86	10.06	6.65	5.41	4.30	3.04	2.50
20/03/2018 20:00	19.37	8.88	10.06	6.69	5.39	4.32	3.00	2.52
20/03/2018 21:00	19.17	8.90	10.10	6.71	5.38	4.33	2.95	2.53
20/03/2018 22:00	19.02	8.92	10.17	6.74	5.39	4.35	2.92	2.54
20/03/2018 23:00	18.92	8.92	10.22	6.72	5.40	4.35	2.89	2.54
21/03/2018 00:00	18.85	8.92	10.28	6.71	5.41	4.35	2.87	2.54
21/03/2018 01:00	18.81	8.92	10.34	6.71	5.42	4.35	2.85	2.54
21/03/2018 02:00	18.78	8.91	10.37	6.67	5.41	4.33	2.83	2.52
21/03/2018 03:00	18.76	8.90	10.42	6.64	5.40	4.32	2.82	2.51
21/03/2018 04:00	18.76	8.89	10.51	6.62	5.41	4.30	2.82	2.50
21/03/2018 05:00	18.78	8.88	10.62	6.61	5.41	4.29	2.82	2.50
21/03/2018 06:00	18.82	8.87	10.74	6.60	5.43	4.29	2.84	2.50
21/03/2018 07:00	18.87	8.87	10.86	6.61	5.45	4.28	2.85	2.50
21/03/2018 08:00	18.94	8.88	10.98	6.64	5.47	4.30	2.88	2.51
21/03/2018 09:00	19.03	8.89	11.04	6.66	5.51	4.31	2.91	2.52
21/03/2018 10:00	19.13	8.93	11.04	6.72	5.55	4.34	2.95	2.55
21/03/2018 11:00	19.21	8.93	10.80	6.72	5.56	4.35	2.98	2.55
21/03/2018 12:00	19.22	8.94	10.34	6.72	5.52	4.35	2.99	2.56
21/03/2018 13:00	19.14	8.92	9.71	6.68	5.45	4.34	2.98	2.54
21/03/2018 14:00	18.93	8.90	9.06	6.63	5.33	4.31	2.94	2.53
21/03/2018 15:00	18.61	8.91	8.56	6.67	5.20	4.32	2.90	2.54
21/03/2018 16:00	18.16	8.90	8.14	6.66	5.06	4.32	2.82	2.54
21/03/2018 17:00	17.65	8.90	7.82	6.65	4.92	4.31	2.72	2.54
21/03/2018 18:00	17.13	8.88	7.62	6.62	4.80	4.30	2.62	2.53
21/03/2018 19:00	16.63	8.86	7.52	6.59	4.69	4.28	2.51	2.52
21/03/2018 20:00	16.20	8.85	7.54	6.58	4.62	4.27	2.43	2.52
21/03/2018 21:00	15.85	8.83	7.64	6.56	4.58	4.26	2.36	2.51
21/03/2018 22:00	15.58	8.81	7.78	6.53	4.55	4.24	2.31	2.50
21/03/2018 23:00	15.41	8.78	7.96	6.50	4.54	4.22	2.28	2.49
22/03/2018 00:00	15.31	8.76	8.19	6.47	4.55	4.19	2.26	2.48
22/03/2018 01:00	15.30	8.74	8.46	6.46	4.57	4.18	2.27	2.47
22/03/2018 02:00	15.36	8.73	8.77	6.46	4.61	4.17	2.30	2.47
22/03/2018 03:00	15.47	8.72	9.09	6.46	4.67	4.17	2.34	2.46
22/03/2018 04:00	15.64	8.71	9.40	6.46	4.73	4.16	2.38	2.46
22/03/2018 05:00	15.85	8.70	9.69	6.44	4.79	4.15	2.44	2.45
22/03/2018 06:00	16.09	8.69	10.00	6.44	4.86	4.14	2.50	2.45
22/03/2018 07:00	16.36	8.68	10.31	6.43	4.93	4.14	2.56	2.44
22/03/2018 08:00	16.65	8.67	10.60	6.43	5.00	4.13	2.63	2.44
22/03/2018 09:00	16.96	8.69	10.82	6.47	5.08	4.15	2.71	2.45
22/03/2018 10:00	17.28	8.68	10.84	6.46	5.15	4.14	2.79	2.44
22/03/2018 11:00	17.57	8.70	10.65	6.49	5.20	4.16	2.87	2.46
22/03/2018 12:00	17.79	8.71	10.17	6.51	5.22	4.17	2.93	2.47
22/03/2018 13:00	17.88	8.74	9.33	6.56	5.18	4.20	2.98	2.49
22/03/2018 14:00	17.78	8.77	8.23	6.60	5.06	4.23	2.98	2.52
22/03/2018 15:00	17.42	8.78	7.05	6.60	4.85	4.25	2.93	2.52
22/03/2018 16:00	16.80	8.77	5.95	6.57	4.58	4.24	2.81	2.52
22/03/2018 17:00	15.95	8.75	5.06	6.53	4.28	4.23	2.63	2.51
22/03/2018 18:00	14.96	8.73	4.46	6.50	4.00	4.21	2.43	2.50
22/03/2018 19:00	13.95	8.70	4.18	6.48	3.77	4.19	2.22	2.49
22/03/2018 20:00	13.01	8.68	4.14	6.46	3.59	4.18	2.03	2.49
22/03/2018 21:00	12.22	8.66	4.28	6.44	3.49	4.16	1.88	2.48
22/03/2018 22:00	11.61	8.64	4.54	6.42	3.44	4.15	1.76	2.47
22/03/2018 23:00	11.22	8.62	4.91	6.42	3.44	4.14	1.70	2.48
23/03/2018 00:00	11.01	8.62	5.33	6.44	3.49	4.15	1.69	2.48
23/03/2018 01:00	10.96	8.62	5.78	6.45	3.56	4.15	1.71	2.49
23/03/2018 02:00	11.04	8.61	6.22	6.45	3.64	4.15	1.74	2.49
23/03/2018 03:00	11.21	8.61	6.66	6.46	3.73	4.16	1.81	2.49
23/03/2018 04:00	11.45	8.60	7.06	6.44	3.81	4.15	1.87	2.49
23/03/2018 05:00	11.75	8.60	7.48	6.45	3.90	4.16	1.96	2.49
23/03/2018 06:00	12.09	8.60	7.88	6.46	4.00	4.16	2.05	2.50
23/03/2018 07:00	12.44	8.60	8.26	6.46	4.09	4.16	2.14	2.50
23/03/2018 08:00	12.80	8.58	8.58	6.42	4.17	4.15	2.22	2.49
23/03/2018 09:00	13.15	8.55	8.84	6.36	4.25	4.12	2.29	2.46
23/03/2018 10:00	13.51	8.53	9.01	6.34	4.30	4.10	2.36	2.45
23/03/2018 11:00	13.85	8.50	9.05	6.30	4.36	4.08	2.44	2.44
23/03/2018 12:00	14.16	8.47	8.91	6.25	4.39	4.05	2.50	2.42
23/03/2018 13:00	14.40	8.44	8.62	6.21	4.39	4.03	2.55	2.40
23/03/2018 14:00	14.54	8.42	8.24	6.20	4.35	4.01	2.57	2.40
23/03/2018 15:00	14.55	8.41	7.80	6.20	4.28	4.00	2.57	2.39
23/03/2018 16:00	14.45	8.39	7.37	6.18	4.18	3.99	2.54	2.39
23/03/2018 17:00	14.24	8.38	7.03	6.18	4.08	3.99	2.49	2.39
23/03/2018 18:00	13.98	8.38	6.83	6.19	3.98	3.99	2.43	2.39
23/03/2018 19:00	13.69	8.37	6.76	6.19	3.91	3.99	2.37	2.39
23/03/2018 20:00	13.41	8.36	6.82	6.18	3.85	3.98	2.30	2.38
23/03/2018 21:00	13.20	8.35	6.99	6.18	3.84	3.97	2.25	2.38
23/03/2018 22:00	13.07	8.34	7.23	6.17	3.85	3.97	2.22	2.37
23/03/2018 23:00	13.04	8.32	7.52	6.15	3.89	3.96	2.20	2.36
24/03/2018 00:00	13.10	8.30	7.85	6.13	3.94	3.94	2.20	2.35
24/03/2018 01:00	13.25	8.29	8.25	6.13	4.02	3.94	2.23	2.34
24/03/2018 02:00	13.48	8.27	8.64	6.10	4.10	3.92	2.26	2.33
24/03/2018 03:00	13.76	8.25	9.05	6.07	4.19	3.90	2.31	2.31
24/03/2018 04:00	14.13	8.24	9.52	6.07	4.30	3.89	2.39	2.30
24/03/2018 05:00	14.54	8.23	9.98	6.06	4.42	3.89	2.47	2.30
24/03/2018 06:00	14.99	8.23	10.44	6.07	4.55	3.89	2.56	2.29
24/03/2018 07:00	15.49	8.24	10.90	6.10	4.69	3.90	2.67	2.31
24/03/2018 08:00	16.04	8.28	11.32	6.19	4.86	3.94	2.81	2.34
24/03/2018 09:00	16.58	8.33	11.51	6.27	5.01	3.99	2.94	2.37
24/03/2018 10:00	17.09	8.33	11.35	6.23	5.12	3.99	3.05	2.36
24/03/2018 11:00	17.50	8.34	10.82	6.24	5.17	4.00	3.15	2.37
24/03/2018 12:00	17.75	8.36	9.93	6.28	5.15	4.02	3.22	2.38
24/03/2018 13:00	17.77	8.39	8.72	6.32	5.05	4.05	3.23	2.40
24/03/2018 14:00	17.50	8.39	7.26	6.31	4.86	4.06	3.19	2.40
24/03/2018 15:00	16.92	8.39	5.76	6.29	4.59	4.06	3.07	2.40
24/03/2018 16:00	16.06	8.40	4.45	6.31	4.28	4.07	2.89	2.40
24/03/2018 17:00	14.94	8.41	3.48	6.33	3.94	4.08	2.66	2.41
24/03/2018 18:00	13.68	8.41	2.93	6.33	3.63	4.08	2.38	2.42
24/03/2018 19:00	12.41	8.40	2.75	6.30	3.35	4.07	2.10	2.40
24/03/2018 20:00	11.26	8.38	2.91	6.26	3.15	4.05	1.85	2.39
24/03/2018 21:00	10.33	8.36	3.31	6.24	3.04	4.04	1.65	2.38
24/03/2018 22:00	9.67	8.36	3.85	6.24	3.01	4.04	1.53	2.38
24/03/2018 23:00	9.30	8.37	4.49	6.25	3.05	4.04	1.47	2.38
25/03/2018 00:00	9.19	8.39	5.18	6.30	3.15	4.07	1.48	2.40
25/03/2018 01:00	9.28	8.40	5.83	6.30	3.26	4.07	1.52	2.40
25/03/2018 02:00	9.54	8.42	6.49	6.32	3.40	4.09	1.60	2.42
25/03/2018 03:00	9.92	8.43	7.10	6.33	3.54	4.10	1.71	2.42
25/03/2018 04:00	10.38	8.42	7.67	6.29	3.67	4.09	1.82	2.41
25/03/2018 05:00	10.89	8.41	8.26	6.27	3.79	4.08	1.94	2.40
[truncated: 6,762 more rows]
