# Supplementary material for: Hygrothermal simulation data of a living wall system for decentralized greywater treatment
Source: Data Brief. 2021 Dec 27;40:107741. doi: 10.1016/j.dib.2021.107741 (PMC8741426; doi:10.1016/j.dib.2021.107741)
Supplement: Supplementary file 1 [file mmc1.zip › DataInBrief_Submission/Output_Delphin_Interior surface temperature.csv]

The simulated interior surface temperature of the investigated wall assemblies [�C]
Date/Time	Brick wall_No greening	Brick wall_With greening	Precast concrete_No greening	Precast concrete_With greening	Limestone wall_No greening	Limestone wall_With greening	Double-shell wall_No greening	Double-shell wall_With greening
01/01/2018 00:00	17.76	18.85	18.72	19.16	19.35	19.45	19.69	19.68
01/01/2018 01:00	17.76	18.85	18.69	19.16	19.35	19.45	19.68	19.68
01/01/2018 02:00	17.74	18.85	18.66	19.15	19.34	19.45	19.68	19.68
01/01/2018 03:00	17.72	18.85	18.62	19.15	19.33	19.44	19.67	19.68
01/01/2018 04:00	17.70	18.85	18.58	19.15	19.32	19.44	19.66	19.67
01/01/2018 05:00	17.67	18.85	18.54	19.15	19.31	19.44	19.65	19.67
01/01/2018 06:00	17.63	18.85	18.49	19.14	19.30	19.44	19.64	19.67
01/01/2018 07:00	17.59	18.85	18.45	19.14	19.29	19.44	19.63	19.67
01/01/2018 08:00	17.55	18.85	18.41	19.14	19.27	19.44	19.62	19.66
01/01/2018 09:00	17.50	18.84	18.37	19.13	19.26	19.43	19.60	19.66
01/01/2018 10:00	17.45	18.84	18.34	19.13	19.25	19.43	19.59	19.66
01/01/2018 11:00	17.40	18.84	18.31	19.13	19.23	19.43	19.58	19.66
01/01/2018 12:00	17.36	18.84	18.28	19.12	19.22	19.43	19.56	19.65
01/01/2018 13:00	17.31	18.83	18.25	19.12	19.21	19.42	19.55	19.65
01/01/2018 14:00	17.26	18.83	18.23	19.12	19.20	19.42	19.54	19.65
01/01/2018 15:00	17.22	18.83	18.22	19.11	19.19	19.42	19.53	19.64
01/01/2018 16:00	17.18	18.82	18.20	19.11	19.18	19.42	19.52	19.64
01/01/2018 17:00	17.14	18.82	18.19	19.10	19.17	19.41	19.51	19.64
01/01/2018 18:00	17.11	18.82	18.17	19.10	19.16	19.41	19.50	19.64
01/01/2018 19:00	17.08	18.81	18.15	19.10	19.15	19.41	19.49	19.63
01/01/2018 20:00	17.05	18.81	18.14	19.09	19.14	19.41	19.49	19.63
01/01/2018 21:00	17.02	18.81	18.12	19.09	19.14	19.40	19.48	19.63
01/01/2018 22:00	16.99	18.80	18.10	19.08	19.13	19.40	19.48	19.63
01/01/2018 23:00	16.96	18.80	18.09	19.08	19.12	19.40	19.47	19.63
02/01/2018 00:00	16.94	18.80	18.07	19.08	19.11	19.40	19.47	19.63
02/01/2018 01:00	16.91	18.80	18.06	19.08	19.11	19.40	19.47	19.63
02/01/2018 02:00	16.88	18.79	18.04	19.07	19.10	19.40	19.47	19.63
02/01/2018 03:00	16.86	18.79	18.03	19.07	19.09	19.40	19.46	19.63
02/01/2018 04:00	16.83	18.79	18.02	19.07	19.09	19.39	19.46	19.64
02/01/2018 05:00	16.80	18.79	18.00	19.06	19.08	19.39	19.46	19.64
02/01/2018 06:00	16.78	18.78	17.99	19.06	19.07	19.39	19.46	19.64
02/01/2018 07:00	16.75	18.78	17.98	19.06	19.07	19.39	19.46	19.64
02/01/2018 08:00	16.73	18.78	17.97	19.05	19.06	19.39	19.45	19.64
02/01/2018 09:00	16.70	18.77	17.96	19.05	19.05	19.39	19.45	19.64
02/01/2018 10:00	16.68	18.77	17.95	19.05	19.05	19.39	19.45	19.64
02/01/2018 11:00	16.65	18.77	17.94	19.04	19.04	19.38	19.45	19.64
02/01/2018 12:00	16.63	18.76	17.94	19.04	19.04	19.38	19.45	19.64
02/01/2018 13:00	16.61	18.76	17.95	19.04	19.03	19.38	19.44	19.64
02/01/2018 14:00	16.60	18.75	17.96	19.03	19.03	19.38	19.44	19.64
02/01/2018 15:00	16.58	18.75	17.97	19.03	19.03	19.38	19.44	19.64
02/01/2018 16:00	16.57	18.75	17.98	19.03	19.03	19.38	19.45	19.64
02/01/2018 17:00	16.57	18.74	17.99	19.02	19.03	19.37	19.45	19.64
02/01/2018 18:00	16.57	18.74	17.99	19.02	19.03	19.37	19.45	19.64
02/01/2018 19:00	16.57	18.73	18.00	19.02	19.03	19.37	19.45	19.64
02/01/2018 20:00	16.57	18.73	18.01	19.02	19.03	19.37	19.46	19.64
02/01/2018 21:00	16.57	18.73	18.01	19.01	19.03	19.37	19.46	19.64
02/01/2018 22:00	16.57	18.72	18.02	19.01	19.03	19.37	19.46	19.64
02/01/2018 23:00	16.57	18.72	18.03	19.01	19.03	19.37	19.47	19.64
03/01/2018 00:00	16.58	18.71	18.03	19.00	19.03	19.36	19.47	19.64
03/01/2018 01:00	16.58	18.71	18.04	19.00	19.03	19.36	19.47	19.64
03/01/2018 02:00	16.59	18.71	18.04	19.00	19.03	19.36	19.47	19.64
03/01/2018 03:00	16.59	18.70	18.05	18.99	19.03	19.36	19.48	19.64
03/01/2018 04:00	16.60	18.70	18.05	18.99	19.03	19.36	19.48	19.64
03/01/2018 05:00	16.60	18.70	18.06	18.99	19.03	19.36	19.48	19.64
03/01/2018 06:00	16.60	18.69	18.06	18.99	19.03	19.36	19.48	19.64
03/01/2018 07:00	16.61	18.69	18.06	18.98	19.03	19.36	19.49	19.64
03/01/2018 08:00	16.61	18.68	18.07	18.98	19.03	19.35	19.49	19.64
03/01/2018 09:00	16.62	18.68	18.07	18.98	19.03	19.35	19.49	19.64
03/01/2018 10:00	16.62	18.68	18.07	18.97	19.03	19.35	19.49	19.64
03/01/2018 11:00	16.62	18.67	18.07	18.97	19.03	19.35	19.49	19.63
03/01/2018 12:00	16.62	18.67	18.07	18.97	19.03	19.35	19.49	19.63
03/01/2018 13:00	16.62	18.66	18.07	18.96	19.03	19.35	19.49	19.63
03/01/2018 14:00	16.62	18.66	18.07	18.96	19.03	19.34	19.50	19.63
03/01/2018 15:00	16.62	18.65	18.07	18.96	19.03	19.34	19.50	19.63
03/01/2018 16:00	16.61	18.65	18.07	18.95	19.03	19.34	19.50	19.63
03/01/2018 17:00	16.61	18.65	18.07	18.95	19.03	19.34	19.50	19.63
03/01/2018 18:00	16.61	18.64	18.07	18.95	19.03	19.34	19.50	19.62
03/01/2018 19:00	16.60	18.64	18.06	18.94	19.03	19.34	19.50	19.62
03/01/2018 20:00	16.60	18.63	18.06	18.94	19.03	19.33	19.50	19.62
03/01/2018 21:00	16.59	18.63	18.05	18.94	19.03	19.33	19.50	19.62
03/01/2018 22:00	16.59	18.62	18.05	18.94	19.03	19.33	19.50	19.62
03/01/2018 23:00	16.58	18.62	18.04	18.93	19.02	19.33	19.50	19.62
04/01/2018 00:00	16.58	18.62	18.04	18.93	19.02	19.33	19.49	19.62
04/01/2018 01:00	16.57	18.61	18.03	18.93	19.02	19.33	19.49	19.62
04/01/2018 02:00	16.56	18.61	18.03	18.93	19.02	19.32	19.49	19.62
04/01/2018 03:00	16.55	18.60	18.03	18.92	19.02	19.32	19.49	19.62
04/01/2018 04:00	16.54	18.60	18.02	18.92	19.02	19.32	19.49	19.61
04/01/2018 05:00	16.54	18.60	18.02	18.92	19.02	19.32	19.49	19.61
04/01/2018 06:00	16.53	18.59	18.01	18.92	19.01	19.32	19.49	19.61
04/01/2018 07:00	16.52	18.59	18.01	18.91	19.01	19.32	19.49	19.61
04/01/2018 08:00	16.51	18.59	18.01	18.91	19.01	19.32	19.49	19.61
04/01/2018 09:00	16.51	18.58	18.00	18.91	19.01	19.32	19.49	19.61
04/01/2018 10:00	16.50	18.58	18.00	18.91	19.01	19.31	19.49	19.61
04/01/2018 11:00	16.49	18.58	18.00	18.91	19.01	19.31	19.49	19.61
04/01/2018 12:00	16.49	18.57	18.01	18.90	19.01	19.31	19.49	19.61
04/01/2018 13:00	16.48	18.57	18.01	18.90	19.01	19.31	19.49	19.61
04/01/2018 14:00	16.48	18.57	18.02	18.90	19.01	19.31	19.49	19.61
04/01/2018 15:00	16.48	18.57	18.03	18.90	19.01	19.31	19.49	19.61
04/01/2018 16:00	16.48	18.56	18.04	18.90	19.01	19.31	19.49	19.61
04/01/2018 17:00	16.49	18.56	18.05	18.89	19.01	19.31	19.49	19.61
04/01/2018 18:00	16.49	18.56	18.05	18.89	19.01	19.31	19.49	19.60
04/01/2018 19:00	16.50	18.55	18.05	18.89	19.01	19.30	19.49	19.60
04/01/2018 20:00	16.50	18.55	18.05	18.89	19.01	19.30	19.50	19.60
04/01/2018 21:00	16.51	18.55	18.05	18.89	19.01	19.30	19.50	19.60
04/01/2018 22:00	16.51	18.54	18.05	18.88	19.01	19.30	19.50	19.60
04/01/2018 23:00	16.51	18.54	18.04	18.88	19.01	19.30	19.50	19.60
05/01/2018 00:00	16.51	18.54	18.04	18.88	19.01	19.30	19.49	19.60
05/01/2018 01:00	16.51	18.53	18.03	18.88	19.01	19.30	19.49	19.60
05/01/2018 02:00	16.50	18.53	18.03	18.88	19.01	19.29	19.49	19.59
05/01/2018 03:00	16.50	18.53	18.02	18.87	19.01	19.29	19.49	19.59
05/01/2018 04:00	16.50	18.53	18.02	18.87	19.00	19.29	19.49	19.59
05/01/2018 05:00	16.49	18.52	18.01	18.87	19.00	19.29	19.49	19.59
05/01/2018 06:00	16.49	18.52	18.01	18.87	19.00	19.29	19.49	19.59
05/01/2018 07:00	16.49	18.52	18.01	18.87	19.00	19.29	19.49	19.59
05/01/2018 08:00	16.48	18.51	18.00	18.87	19.00	19.29	19.49	19.59
05/01/2018 09:00	16.48	18.51	18.00	18.87	19.00	19.29	19.49	19.59
05/01/2018 10:00	16.48	18.51	18.00	18.86	19.00	19.29	19.49	19.59
05/01/2018 11:00	16.47	18.51	18.00	18.86	19.00	19.29	19.48	19.59
05/01/2018 12:00	16.47	18.51	18.01	18.86	18.99	19.28	19.48	19.59
05/01/2018 13:00	16.47	18.50	18.02	18.86	19.00	19.28	19.48	19.59
05/01/2018 14:00	16.47	18.50	18.03	18.86	19.00	19.28	19.48	19.59
05/01/2018 15:00	16.48	18.50	18.05	18.86	19.00	19.28	19.49	19.59
05/01/2018 16:00	16.48	18.50	18.06	18.86	19.00	19.28	19.49	19.59
05/01/2018 17:00	16.49	18.50	18.07	18.86	19.01	19.28	19.49	19.59
05/01/2018 18:00	16.51	18.50	18.08	18.86	19.01	19.28	19.49	19.59
05/01/2018 19:00	16.52	18.49	18.09	18.86	19.01	19.28	19.50	19.59
05/01/2018 20:00	16.53	18.49	18.09	18.86	19.01	19.28	19.50	19.59
05/01/2018 21:00	16.54	18.49	18.10	18.86	19.02	19.28	19.50	19.59
05/01/2018 22:00	16.55	18.49	18.11	18.86	19.02	19.28	19.51	19.59
05/01/2018 23:00	16.56	18.49	18.11	18.86	19.02	19.28	19.51	19.59
06/01/2018 00:00	16.57	18.49	18.12	18.86	19.02	19.28	19.51	19.59
06/01/2018 01:00	16.58	18.49	18.13	18.86	19.03	19.28	19.52	19.59
06/01/2018 02:00	16.59	18.49	18.14	18.86	19.03	19.28	19.52	19.59
06/01/2018 03:00	16.60	18.49	18.15	18.86	19.03	19.28	19.52	19.59
06/01/2018 04:00	16.61	18.49	18.16	18.86	19.04	19.28	19.53	19.59
06/01/2018 05:00	16.63	18.49	18.16	18.86	19.04	19.28	19.53	19.59
06/01/2018 06:00	16.64	18.49	18.17	18.86	19.04	19.28	19.53	19.59
06/01/2018 07:00	16.65	18.48	18.17	18.86	19.04	19.28	19.53	19.59
06/01/2018 08:00	16.66	18.48	18.18	18.86	19.05	19.28	19.53	19.59
06/01/2018 09:00	16.68	18.48	18.18	18.86	19.05	19.28	19.53	19.59
06/01/2018 10:00	16.69	18.48	18.18	18.86	19.05	19.28	19.54	19.59
06/01/2018 11:00	16.69	18.48	18.18	18.86	19.05	19.28	19.54	19.59
06/01/2018 12:00	16.70	18.48	18.18	18.86	19.05	19.28	19.54	19.59
06/01/2018 13:00	16.71	18.48	18.18	18.86	19.05	19.28	19.54	19.59
06/01/2018 14:00	16.71	18.48	18.19	18.86	19.05	19.28	19.54	19.59
06/01/2018 15:00	16.72	18.48	18.21	18.86	19.06	19.28	19.54	19.59
06/01/2018 16:00	16.72	18.48	18.23	18.86	19.06	19.28	19.54	19.59
06/01/2018 17:00	16.73	18.48	18.26	18.86	19.06	19.28	19.54	19.59
06/01/2018 18:00	16.75	18.48	18.27	18.86	19.07	19.28	19.54	19.59
06/01/2018 19:00	16.77	18.47	18.28	18.86	19.07	19.28	19.54	19.59
06/01/2018 20:00	16.78	18.47	18.28	18.86	19.08	19.28	19.55	19.59
06/01/2018 21:00	16.80	18.47	18.27	18.86	19.08	19.28	19.55	19.59
06/01/2018 22:00	16.81	18.47	18.26	18.86	19.08	19.28	19.55	19.58
06/01/2018 23:00	16.82	18.47	18.25	18.86	19.08	19.28	19.55	19.58
07/01/2018 00:00	16.82	18.47	18.24	18.85	19.08	19.28	19.55	19.58
07/01/2018 01:00	16.82	18.47	18.23	18.85	19.08	19.28	19.54	19.58
07/01/2018 02:00	16.82	18.47	18.22	18.85	19.07	19.28	19.54	19.58
07/01/2018 03:00	16.82	18.46	18.21	18.85	19.07	19.28	19.54	19.58
07/01/2018 04:00	16.81	18.46	18.20	18.85	19.07	19.28	19.54	19.58
07/01/2018 05:00	16.80	18.46	18.19	18.85	19.07	19.28	19.54	19.58
07/01/2018 06:00	16.80	18.46	18.18	18.85	19.07	19.27	19.53	19.58
07/01/2018 07:00	16.79	18.46	18.17	18.85	19.07	19.27	19.53	19.58
07/01/2018 08:00	16.78	18.46	18.17	18.85	19.06	19.27	19.53	19.58
07/01/2018 09:00	16.77	18.46	18.16	18.85	19.06	19.27	19.53	19.58
07/01/2018 10:00	16.76	18.46	18.16	18.86	19.06	19.27	19.53	19.58
07/01/2018 11:00	16.76	18.46	18.16	18.86	19.06	19.27	19.53	19.58
07/01/2018 12:00	16.75	18.46	18.16	18.86	19.06	19.27	19.53	19.58
07/01/2018 13:00	16.75	18.46	18.16	18.86	19.06	19.27	19.52	19.58
07/01/2018 14:00	16.74	18.46	18.17	18.86	19.06	19.27	19.52	19.58
07/01/2018 15:00	16.74	18.46	18.17	18.85	19.06	19.27	19.52	19.58
07/01/2018 16:00	16.74	18.46	18.18	18.85	19.06	19.27	19.52	19.58
07/01/2018 17:00	16.75	18.46	18.18	18.86	19.06	19.27	19.52	19.58
07/01/2018 18:00	16.75	18.46	18.18	18.86	19.06	19.27	19.52	19.58
07/01/2018 19:00	16.75	18.46	18.17	18.86	19.07	19.27	19.52	19.58
07/01/2018 20:00	16.75	18.46	18.17	18.86	19.06	19.27	19.52	19.58
07/01/2018 21:00	16.75	18.46	18.16	18.86	19.06	19.27	19.52	19.58
07/01/2018 22:00	16.75	18.46	18.15	18.86	19.06	19.27	19.52	19.58
07/01/2018 23:00	16.75	18.46	18.14	18.86	19.06	19.27	19.52	19.58
08/01/2018 00:00	16.74	18.45	18.13	18.85	19.06	19.27	19.52	19.57
08/01/2018 01:00	16.73	18.45	18.12	18.85	19.05	19.27	19.52	19.57
08/01/2018 02:00	16.72	18.45	18.10	18.85	19.05	19.27	19.51	19.57
08/01/2018 03:00	16.71	18.45	18.09	18.85	19.05	19.26	19.51	19.57
08/01/2018 04:00	16.69	18.45	18.08	18.85	19.04	19.26	19.51	19.57
08/01/2018 05:00	16.68	18.45	18.06	18.85	19.04	19.26	19.50	19.57
08/01/2018 06:00	16.66	18.45	18.05	18.85	19.03	19.26	19.50	19.57
08/01/2018 07:00	16.65	18.45	18.03	18.85	19.03	19.26	19.49	19.57
08/01/2018 08:00	16.63	18.44	18.02	18.85	19.02	19.26	19.49	19.57
08/01/2018 09:00	16.61	18.44	18.00	18.85	19.02	19.26	19.49	19.57
08/01/2018 10:00	16.59	18.44	17.99	18.84	19.01	19.26	19.48	19.56
08/01/2018 11:00	16.58	18.44	17.98	18.84	19.01	19.26	19.48	19.56
08/01/2018 12:00	16.56	18.44	17.98	18.84	19.00	19.25	19.48	19.56
08/01/2018 13:00	16.54	18.44	17.98	18.84	19.00	19.25	19.47	19.56
08/01/2018 14:00	16.52	18.44	17.99	18.84	19.00	19.25	19.47	19.56
08/01/2018 15:00	16.51	18.44	18.00	18.84	19.00	19.25	19.47	19.56
08/01/2018 16:00	16.51	18.44	18.01	18.84	19.00	19.25	19.47	19.56
08/01/2018 17:00	16.50	18.44	18.01	18.84	19.00	19.25	19.47	19.56
08/01/2018 18:00	16.50	18.44	18.02	18.84	19.00	19.25	19.47	19.57
08/01/2018 19:00	16.51	18.44	18.03	18.84	19.01	19.25	19.47	19.57
08/01/2018 20:00	16.51	18.44	18.04	18.84	19.01	19.25	19.48	19.57
08/01/2018 21:00	16.52	18.44	18.04	18.84	19.01	19.25	19.48	19.57
08/01/2018 22:00	16.52	18.43	18.05	18.84	19.01	19.25	19.48	19.57
08/01/2018 23:00	16.53	18.43	18.05	18.84	19.01	19.25	19.48	19.57
09/01/2018 00:00	16.53	18.44	18.05	18.84	19.01	19.25	19.49	19.57
09/01/2018 01:00	16.54	18.44	18.06	18.84	19.01	19.25	19.49	19.57
09/01/2018 02:00	16.54	18.44	18.06	18.84	19.01	19.26	19.49	19.57
09/01/2018 03:00	16.55	18.44	18.06	18.84	19.01	19.26	19.49	19.57
09/01/2018 04:00	16.55	18.44	18.07	18.84	19.02	19.26	19.50	19.57
09/01/2018 05:00	16.56	18.44	18.07	18.84	19.02	19.26	19.50	19.58
09/01/2018 06:00	16.56	18.44	18.08	18.84	19.02	19.26	19.50	19.58
09/01/2018 07:00	16.57	18.44	18.08	18.84	19.02	19.26	19.50	19.58
09/01/2018 08:00	16.57	18.44	18.08	18.84	19.02	19.26	19.50	19.58
09/01/2018 09:00	16.58	18.44	18.08	18.84	19.02	19.26	19.51	19.58
09/01/2018 10:00	16.59	18.44	18.09	18.84	19.02	19.26	19.51	19.58
09/01/2018 11:00	16.59	18.44	18.10	18.84	19.03	19.26	19.51	19.58
09/01/2018 12:00	16.60	18.44	18.11	18.84	19.03	19.26	19.51	19.58
09/01/2018 13:00	16.61	18.44	18.13	18.84	19.03	19.26	19.52	19.58
09/01/2018 14:00	16.62	18.44	18.16	18.84	19.04	19.26	19.52	19.58
09/01/2018 15:00	16.63	18.44	18.18	18.84	19.04	19.27	19.52	19.59
09/01/2018 16:00	16.65	18.44	18.20	18.84	19.05	19.27	19.53	19.59
09/01/2018 17:00	16.67	18.44	18.22	18.84	19.05	19.27	19.53	19.59
09/01/2018 18:00	16.69	18.44	18.24	18.84	19.06	19.27	19.54	19.59
09/01/2018 19:00	16.71	18.45	18.25	18.84	19.07	19.27	19.54	19.59
09/01/2018 20:00	16.74	18.45	18.26	18.84	19.07	19.27	19.55	19.59
09/01/2018 21:00	16.76	18.45	18.27	18.85	19.08	19.27	19.55	19.59
09/01/2018 22:00	16.78	18.45	18.27	18.85	19.08	19.27	19.56	19.59
09/01/2018 23:00	16.79	18.45	18.27	18.85	19.08	19.27	19.56	19.59
10/01/2018 00:00	16.81	18.45	18.28	18.85	19.09	19.27	19.56	19.59
10/01/2018 01:00	16.82	18.45	18.28	18.85	19.09	19.27	19.57	19.59
10/01/2018 02:00	16.83	18.45	18.28	18.85	19.09	19.27	19.57	19.59
10/01/2018 03:00	16.84	18.45	18.28	18.85	19.09	19.27	19.57	19.59
10/01/2018 04:00	16.85	18.45	18.28	18.85	19.09	19.27	19.57	19.59
10/01/2018 05:00	16.86	18.45	18.28	18.85	19.09	19.28	19.57	19.59
10/01/2018 06:00	16.86	18.45	18.27	18.85	19.09	19.28	19.57	19.59
10/01/2018 07:00	16.87	18.45	18.27	18.85	19.10	19.28	19.57	19.59
10/01/2018 08:00	16.87	18.45	18.27	18.85	19.10	19.28	19.57	19.59
10/01/2018 09:00	16.87	18.45	18.26	18.85	19.10	19.28	19.57	19.59
10/01/2018 10:00	16.87	18.45	18.26	18.85	19.10	19.28	19.57	19.59
10/01/2018 11:00	16.87	18.45	18.25	18.85	19.09	19.28	19.57	19.59
10/01/2018 12:00	16.87	18.45	18.25	18.85	19.09	19.28	19.57	19.58
10/01/2018 13:00	16.87	18.45	18.26	18.85	19.09	19.28	19.57	19.58
10/01/2018 14:00	16.87	18.45	18.26	18.86	19.09	19.28	19.56	19.58
10/01/2018 15:00	16.87	18.45	18.27	18.86	19.10	19.28	19.56	19.58
10/01/2018 16:00	16.87	18.45	18.28	18.86	19.10	19.27	19.56	19.58
10/01/2018 17:00	16.87	18.45	18.28	18.86	19.10	19.27	19.56	19.58
10/01/2018 18:00	16.88	18.45	18.29	18.86	19.10	19.27	19.56	19.58
10/01/2018 19:00	16.88	18.45	18.29	18.86	19.10	19.27	19.56	19.58
10/01/2018 20:00	16.89	18.45	18.29	18.86	19.10	19.27	19.56	19.58
10/01/2018 21:00	16.89	18.45	18.28	18.86	19.10	19.27	19.56	19.58
10/01/2018 22:00	16.90	18.45	18.28	18.86	19.10	19.27	19.56	19.58
10/01/2018 23:00	16.90	18.45	18.27	18.86	19.10	19.27	19.56	19.58
11/01/2018 00:00	16.90	18.45	18.26	18.86	19.10	19.27	19.56	19.58
11/01/2018 01:00	16.90	18.45	18.26	18.86	19.10	19.27	19.56	19.58
11/01/2018 02:00	16.89	18.45	18.25	18.86	19.10	19.27	19.56	19.58
11/01/2018 03:00	16.89	18.45	18.25	18.86	19.10	19.27	19.56	19.58
11/01/2018 04:00	16.89	18.45	18.24	18.86	19.10	19.27	19.56	19.58
11/01/2018 05:00	16.88	18.45	18.23	18.86	19.09	19.27	19.55	19.58
11/01/2018 06:00	16.88	18.45	18.22	18.86	19.09	19.27	19.55	19.58
11/01/2018 07:00	16.87	18.45	18.21	18.86	19.09	19.27	19.55	19.58
11/01/2018 08:00	16.87	18.45	18.20	18.86	19.09	19.27	19.55	19.58
11/01/2018 09:00	16.86	18.45	18.19	18.86	19.09	19.27	19.54	19.58
11/01/2018 10:00	16.85	18.45	18.18	18.86	19.08	19.27	19.54	19.58
11/01/2018 11:00	16.84	18.46	18.18	18.86	19.08	19.27	19.54	19.58
11/01/2018 12:00	16.83	18.46	18.17	18.86	19.08	19.27	19.54	19.58
11/01/2018 13:00	16.82	18.46	18.18	18.86	19.08	19.27	19.54	19.58
11/01/2018 14:00	16.81	18.46	18.18	18.86	19.08	19.27	19.53	19.58
11/01/2018 15:00	16.81	18.46	18.19	18.86	19.08	19.27	19.53	19.58
11/01/2018 16:00	16.80	18.46	18.19	18.86	19.08	19.27	19.53	19.57
11/01/2018 17:00	16.80	18.46	18.19	18.86	19.08	19.27	19.53	19.57
11/01/2018 18:00	16.81	18.46	18.19	18.86	19.08	19.27	19.53	19.57
11/01/2018 19:00	16.81	18.46	18.19	18.86	19.08	19.27	19.53	19.57
11/01/2018 20:00	16.80	18.46	18.18	18.86	19.08	19.26	19.53	19.57
11/01/2018 21:00	16.80	18.46	18.17	18.86	19.07	19.26	19.53	19.57
11/01/2018 22:00	16.79	18.46	18.16	18.86	19.07	19.26	19.53	19.57
11/01/2018 23:00	16.79	18.46	18.15	18.86	19.07	19.26	19.53	19.57
12/01/2018 00:00	16.78	18.46	18.14	18.86	19.07	19.26	19.52	19.57
12/01/2018 01:00	16.77	18.46	18.13	18.86	19.06	19.26	19.52	19.57
12/01/2018 02:00	16.76	18.46	18.12	18.86	19.06	19.26	19.52	19.57
12/01/2018 03:00	16.75	18.46	18.12	18.86	19.06	19.26	19.52	19.57
12/01/2018 04:00	16.73	18.46	18.11	18.86	19.05	19.26	19.52	19.57
12/01/2018 05:00	16.72	18.46	18.10	18.86	19.05	19.26	19.51	19.57
12/01/2018 06:00	16.71	18.46	18.10	18.86	19.05	19.26	19.51	19.57
12/01/2018 07:00	16.70	18.46	18.09	18.86	19.05	19.26	19.51	19.57
12/01/2018 08:00	16.69	18.46	18.08	18.86	19.04	19.26	19.51	19.57
12/01/2018 09:00	16.68	18.45	18.08	18.86	19.04	19.26	19.51	19.57
12/01/2018 10:00	16.67	18.45	18.07	18.86	19.04	19.26	19.50	19.57
12/01/2018 11:00	16.66	18.45	18.06	18.86	19.04	19.26	19.50	19.57
12/01/2018 12:00	16.65	18.45	18.06	18.85	19.03	19.26	19.50	19.57
12/01/2018 13:00	16.65	18.45	18.06	18.85	19.03	19.26	19.50	19.57
12/01/2018 14:00	16.64	18.45	18.06	18.85	19.03	19.25	19.49	19.57
12/01/2018 15:00	16.63	18.45	18.07	18.85	19.03	19.25	19.49	19.57
12/01/2018 16:00	16.63	18.45	18.07	18.85	19.03	19.25	19.49	19.57
12/01/2018 17:00	16.62	18.45	18.07	18.85	19.03	19.25	19.49	19.57
12/01/2018 18:00	16.62	18.45	18.07	18.85	19.03	19.25	19.49	19.57
12/01/2018 19:00	16.62	18.45	18.06	18.85	19.03	19.25	19.49	19.57
12/01/2018 20:00	16.62	18.45	18.06	18.85	19.03	19.25	19.49	19.57
12/01/2018 21:00	16.62	18.45	18.05	18.85	19.02	19.25	19.49	19.57
12/01/2018 22:00	16.61	18.45	18.04	18.84	19.02	19.25	19.49	19.57
12/01/2018 23:00	16.60	18.44	18.03	18.84	19.02	19.25	19.49	19.57
13/01/2018 00:00	16.59	18.44	18.02	18.84	19.01	19.25	19.48	19.57
13/01/2018 01:00	16.58	18.44	18.01	18.84	19.01	19.25	19.48	19.56
13/01/2018 02:00	16.57	18.44	18.00	18.84	19.00	19.25	19.48	19.56
13/01/2018 03:00	16.55	18.44	17.99	18.84	19.00	19.25	19.48	19.56
13/01/2018 04:00	16.54	18.44	17.98	18.84	19.00	19.25	19.47	19.56
13/01/2018 05:00	16.53	18.44	17.97	18.83	18.99	19.24	19.47	19.56
13/01/2018 06:00	16.51	18.44	17.96	18.83	18.99	19.24	19.47	19.56
13/01/2018 07:00	16.50	18.44	17.95	18.83	18.99	19.24	19.47	19.56
13/01/2018 08:00	16.49	18.43	17.94	18.83	18.98	19.24	19.46	19.56
13/01/2018 09:00	16.47	18.43	17.93	18.83	18.98	19.24	19.46	19.56
13/01/2018 10:00	16.46	18.43	17.93	18.83	18.98	19.24	19.46	19.56
13/01/2018 11:00	16.45	18.43	17.94	18.83	18.98	19.25	19.46	19.57
13/01/2018 12:00	16.44	18.44	17.98	18.83	18.98	19.25	19.46	19.57
13/01/2018 13:00	16.44	18.44	18.06	18.83	18.98	19.25	19.47	19.57
13/01/2018 14:00	16.45	18.44	18.17	18.83	19.00	19.25	19.47	19.58
13/01/2018 15:00	16.48	18.44	18.30	18.83	19.02	19.25	19.48	19.58
13/01/2018 16:00	16.55	18.44	18.42	18.83	19.04	19.25	19.49	19.58
13/01/2018 17:00	16.63	18.44	18.50	18.83	19.07	19.25	19.51	19.58
13/01/2018 18:00	16.73	18.44	18.55	18.83	19.10	19.26	19.53	19.58
13/01/2018 19:00	16.84	18.44	18.58	18.83	19.12	19.26	19.54	19.58
13/01/2018 20:00	16.93	18.44	18.59	18.83	19.14	19.26	19.56	19.58
13/01/2018 21:00	17.00	18.44	18.58	18.83	19.15	19.26	19.58	19.58
13/01/2018 22:00	17.06	18.44	18.57	18.84	19.15	19.26	19.59	19.58
13/01/2018 23:00	17.10	18.44	18.55	18.84	19.16	19.26	19.59	19.58
14/01/2018 00:00	17.13	18.45	18.53	18.84	19.16	19.26	19.60	19.59
14/01/2018 01:00	17.15	18.45	18.51	18.84	19.16	19.26	19.60	19.59
14/01/2018 02:00	17.16	18.45	18.49	18.84	19.16	19.26	19.60	19.59
14/01/2018 03:00	17.16	18.45	18.47	18.84	19.16	19.27	19.60	19.59
14/01/2018 04:00	17.16	18.45	18.45	18.84	19.15	19.27	19.60	19.59
14/01/2018 05:00	17.15	18.45	18.43	18.84	19.15	19.27	19.60	19.59
14/01/2018 06:00	17.15	18.45	18.41	18.84	19.15	19.27	19.60	19.59
14/01/2018 07:00	17.14	18.45	18.39	18.85	19.15	19.27	19.60	19.59
14/01/2018 08:00	17.12	18.45	18.36	18.85	19.15	19.27	19.59	19.59
14/01/2018 09:00	17.11	18.45	18.34	18.85	19.14	19.27	19.59	19.59
14/01/2018 10:00	17.09	18.45	18.33	18.85	19.14	19.27	19.59	19.59
14/01/2018 11:00	17.08	18.45	18.34	18.85	19.14	19.27	19.58	19.59
14/01/2018 12:00	17.06	18.45	18.36	18.85	19.14	19.27	19.58	19.59
14/01/2018 13:00	17.06	18.45	18.41	18.85	19.14	19.27	19.57	19.59
14/01/2018 14:00	17.06	18.45	18.46	18.85	19.14	19.27	19.57	19.58
14/01/2018 15:00	17.08	18.45	18.50	18.85	19.15	19.27	19.57	19.58
14/01/2018 16:00	17.11	18.45	18.53	18.85	19.17	19.27	19.58	19.58
14/01/2018 17:00	17.14	18.45	18.54	18.85	19.18	19.27	19.58	19.58
14/01/2018 18:00	17.18	18.45	18.54	18.86	19.18	19.27	19.59	19.58
14/01/2018 19:00	17.21	18.45	18.54	18.86	19.19	19.27	19.60	19.58
14/01/2018 20:00	17.23	18.46	18.52	18.86	19.19	19.27	19.60	19.58
14/01/2018 21:00	17.24	18.46	18.51	18.86	19.19	19.27	19.60	19.59
14/01/2018 22:00	17.25	18.46	18.49	18.86	19.19	19.27	19.60	19.59
14/01/2018 23:00	17.25	18.46	18.48	18.86	19.19	19.27	19.60	19.59
15/01/2018 00:00	17.25	18.46	18.46	18.86	19.19	19.27	19.60	19.59
15/01/2018 01:00	17.25	18.46	18.45	18.86	19.18	19.27	19.60	19.59
15/01/2018 02:00	17.24	18.46	18.43	18.87	19.18	19.27	19.60	19.59
15/01/2018 03:00	17.23	18.46	18.41	18.87	19.18	19.27	19.59	19.59
15/01/2018 04:00	17.22	18.46	18.40	18.87	19.18	19.27	19.59	19.59
15/01/2018 05:00	17.20	18.47	18.38	18.87	19.17	19.27	19.59	19.59
15/01/2018 06:00	17.19	18.47	18.37	18.87	19.17	19.27	19.59	19.59
15/01/2018 07:00	17.18	18.47	18.36	18.88	19.17	19.27	19.59	19.59
15/01/2018 08:00	17.16	18.47	18.35	18.88	19.17	19.28	19.59	19.59
15/01/2018 09:00	17.15	18.47	18.34	18.88	19.17	19.28	19.59	19.59
15/01/2018 10:00	17.14	18.47	18.33	18.88	19.16	19.28	19.58	19.59
15/01/2018 11:00	17.12	18.47	18.33	18.88	19.16	19.28	19.58	19.59
15/01/2018 12:00	17.11	18.48	18.33	18.88	19.16	19.28	19.58	19.59
15/01/2018 13:00	17.10	18.48	18.35	18.88	19.16	19.28	19.58	19.59
15/01/2018 14:00	17.10	18.48	18.37	18.89	19.16	19.28	19.58	19.59
15/01/2018 15:00	17.10	18.48	18.39	18.89	19.17	19.28	19.58	19.60
15/01/2018 16:00	17.11	18.48	18.41	18.89	19.17	19.28	19.58	19.60
15/01/2018 17:00	17.12	18.49	18.43	18.89	19.18	19.28	19.59	19.60
15/01/2018 18:00	17.13	18.49	18.44	18.90	19.18	19.28	19.59	19.60
15/01/2018 19:00	17.15	18.49	18.45	18.90	19.19	19.28	19.60	19.60
15/01/2018 20:00	17.17	18.50	18.46	18.90	19.19	19.28	19.60	19.60
15/01/2018 21:00	17.18	18.50	18.46	18.91	19.20	19.29	19.60	19.60
15/01/2018 22:00	17.19	18.50	18.47	18.91	19.20	19.29	19.61	19.61
15/01/2018 23:00	17.21	18.50	18.47	18.91	19.20	19.29	19.61	19.61
16/01/2018 00:00	17.22	18.51	18.48	18.91	19.20	19.29	19.62	19.61
16/01/2018 01:00	17.23	18.51	18.48	18.92	19.21	19.29	19.62	19.61
16/01/2018 02:00	17.23	18.51	18.48	18.92	19.21	19.29	19.62	19.61
16/01/2018 03:00	17.24	18.52	18.49	18.92	19.21	19.29	19.63	19.61
16/01/2018 04:00	17.25	18.52	18.49	18.92	19.21	19.30	19.63	19.61
16/01/2018 05:00	17.26	18.52	18.49	18.93	19.21	19.30	19.63	19.62
16/01/2018 06:00	17.26	18.52	18.50	18.93	19.22	19.30	19.63	19.62
16/01/2018 07:00	17.27	18.53	18.50	18.93	19.22	19.30	19.64	19.62
16/01/2018 08:00	17.28	18.53	18.51	18.94	19.22	19.30	19.64	19.62
16/01/2018 09:00	17.28	18.54	18.52	18.94	19.22	19.30	19.64	19.62
16/01/2018 10:00	17.29	18.54	18.52	18.94	19.23	19.31	19.64	19.62
16/01/2018 11:00	17.30	18.54	18.53	18.95	19.23	19.31	19.65	19.62
16/01/2018 12:00	17.31	18.54	18.55	18.95	19.23	19.31	19.65	19.62
16/01/2018 13:00	17.32	18.55	18.56	18.95	19.24	19.31	19.65	19.63
16/01/2018 14:00	17.33	18.55	18.58	18.95	19.24	19.31	19.65	19.63
16/01/2018 15:00	17.35	18.55	18.60	18.96	19.25	19.31	19.65	19.63
16/01/2018 16:00	17.36	18.56	18.62	18.96	19.25	19.31	19.66	19.63
16/01/2018 17:00	17.39	18.56	18.64	18.96	19.26	19.31	19.66	19.63
16/01/2018 18:00	17.41	18.57	18.66	18.97	19.26	19.32	19.67	19.63
16/01/2018 19:00	17.43	18.57	18.67	18.97	19.27	19.32	19.67	19.63
16/01/2018 20:00	17.45	18.57	18.68	18.97	19.28	19.32	19.68	19.63
16/01/2018 21:00	17.48	18.58	18.69	18.98	19.28	19.32	19.68	19.63
16/01/2018 22:00	17.50	18.58	18.70	18.98	19.29	19.33	19.69	19.64
16/01/2018 23:00	17.51	18.59	18.71	18.98	19.29	19.33	19.69	19.64
17/01/2018 00:00	17.53	18.59	18.72	18.99	19.29	19.33	19.70	19.64
17/01/2018 01:00	17.55	18.59	18.72	18.99	19.30	19.33	19.70	19.64
17/01/2018 02:00	17.56	18.60	18.73	18.99	19.30	19.33	19.70	19.64
17/01/2018 03:00	17.58	18.60	18.74	19.00	19.31	19.34	19.71	19.64
17/01/2018 04:00	17.59	18.61	18.74	19.00	19.31	19.34	19.71	19.64
17/01/2018 05:00	17.61	18.61	18.75	19.00	19.31	19.34	19.71	19.64
17/01/2018 06:00	17.62	18.62	18.75	19.01	19.32	19.34	19.71	19.65
17/01/2018 07:00	17.63	18.62	18.76	19.01	19.32	19.35	19.72	19.65
17/01/2018 08:00	17.64	18.62	18.76	19.02	19.32	19.35	19.72	19.65
17/01/2018 09:00	17.66	18.63	18.76	19.02	19.33	19.35	19.72	19.65
17/01/2018 10:00	17.66	18.63	18.76	19.02	19.33	19.35	19.72	19.65
17/01/2018 11:00	17.67	18.64	18.77	19.03	19.33	19.35	19.72	19.65
17/01/2018 12:00	17.68	18.64	18.78	19.03	19.33	19.36	19.72	19.65
17/01/2018 13:00	17.69	18.65	18.79	19.03	19.34	19.36	19.72	19.65
17/01/2018 14:00	17.70	18.65	18.80	19.04	19.34	19.36	19.72	19.65
17/01/2018 15:00	17.72	18.66	18.82	19.04	19.34	19.36	19.73	19.65
17/01/2018 16:00	17.73	18.66	18.83	19.04	19.35	19.36	19.73	19.66
17/01/2018 17:00	17.75	18.67	18.84	19.05	19.35	19.37	19.73	19.66
17/01/2018 18:00	17.77	18.67	18.85	19.05	19.36	19.37	19.73	19.66
17/01/2018 19:00	17.78	18.67	18.85	19.05	19.36	19.37	19.74	19.66
17/01/2018 20:00	17.80	18.68	18.85	19.05	19.36	19.37	19.74	19.66
17/01/2018 21:00	17.81	18.68	18.84	19.05	19.37	19.37	19.74	19.66
17/01/2018 22:00	17.81	18.68	18.83	19.06	19.37	19.37	19.74	19.66
17/01/2018 23:00	17.82	18.69	18.80	19.06	19.36	19.37	19.73	19.65
18/01/2018 00:00	17.82	18.69	18.77	19.06	19.36	19.37	19.73	19.65
18/01/2018 01:00	17.81	18.69	18.73	19.06	19.35	19.37	19.72	19.65
18/01/2018 02:00	17.79	18.69	18.69	19.06	19.35	19.37	19.72	19.65
18/01/2018 03:00	17.77	18.69	18.64	19.06	19.34	19.37	19.71	19.64
18/01/2018 04:00	17.74	18.69	18.60	19.05	19.33	19.37	19.70	19.64
18/01/2018 05:00	17.70	18.70	18.55	19.05	19.31	19.37	19.68	19.64
18/01/2018 06:00	17.66	18.70	18.50	19.05	19.30	19.37	19.67	19.64
18/01/2018 07:00	17.61	18.70	18.46	19.05	19.29	19.37	19.66	19.64
18/01/2018 08:00	17.56	18.70	18.42	19.05	19.27	19.37	19.64	19.64
18/01/2018 09:00	17.51	18.70	18.38	19.05	19.26	19.37	19.63	19.64
18/01/2018 10:00	17.46	18.70	18.36	19.05	19.25	19.37	19.61	19.64
18/01/2018 11:00	17.41	18.70	18.34	19.05	19.24	19.37	19.60	19.64
18/01/2018 12:00	17.37	18.71	18.35	19.05	19.23	19.37	19.59	19.64
18/01/2018 13:00	17.33	18.71	18.38	19.05	19.23	19.37	19.58	19.64
18/01/2018 14:00	17.31	18.71	18.44	19.05	19.23	19.38	19.58	19.64
18/01/2018 15:00	17.30	18.71	18.50	19.06	19.23	19.38	19.58	19.64
18/01/2018 16:00	17.31	18.71	18.55	19.06	19.24	19.38	19.58	19.64
18/01/2018 17:00	17.34	18.71	18.59	19.06	19.26	19.38	19.58	19.64
18/01/2018 18:00	17.37	18.72	18.61	19.06	19.27	19.37	19.58	19.64
18/01/2018 19:00	17.41	18.72	18.61	19.06	19.27	19.37	19.59	19.64
18/01/2018 20:00	17.44	18.72	18.59	19.05	19.27	19.37	19.59	19.63
18/01/2018 21:00	17.46	18.72	18.56	19.05	19.27	19.37	19.59	19.63
18/01/2018 22:00	17.47	18.72	18.52	19.05	19.27	19.37	19.60	19.63
18/01/2018 23:00	17.47	18.72	18.48	19.05	19.26	19.37	19.59	19.63
19/01/2018 00:00	17.45	18.72	18.43	19.05	19.25	19.37	19.59	19.63
19/01/2018 01:00	17.43	18.72	18.38	19.05	19.24	19.37	19.59	19.63
19/01/2018 02:00	17.39	18.72	18.33	19.05	19.23	19.37	19.58	19.63
19/01/2018 03:00	17.35	18.72	18.29	19.05	19.22	19.37	19.57	19.63
19/01/2018 04:00	17.30	18.72	18.24	19.05	19.20	19.37	19.56	19.64
19/01/2018 05:00	17.25	18.72	18.21	19.05	19.19	19.37	19.55	19.64
19/01/2018 06:00	17.20	18.72	18.17	19.05	19.18	19.37	19.54	19.64
19/01/2018 07:00	17.15	18.72	18.15	19.04	19.17	19.37	19.53	19.64
19/01/2018 08:00	17.10	18.72	18.13	19.04	19.16	19.37	19.53	19.64
19/01/2018 09:00	17.05	18.72	18.11	19.04	19.15	19.37	19.52	19.64
19/01/2018 10:00	17.01	18.72	18.10	19.04	19.14	19.37	19.51	19.64
19/01/2018 11:00	16.97	18.72	18.11	19.04	19.13	19.37	19.50	19.64
19/01/2018 12:00	16.93	18.72	18.14	19.04	19.13	19.37	19.50	19.64
19/01/2018 13:00	16.91	18.72	18.19	19.04	19.13	19.37	19.50	19.64
19/01/2018 14:00	16.90	18.72	18.26	19.04	19.13	19.37	19.50	19.64
19/01/2018 15:00	16.91	18.72	18.33	19.04	19.14	19.37	19.50	19.64
19/01/2018 16:00	16.94	18.71	18.39	19.04	19.16	19.37	19.50	19.63
19/01/2018 17:00	16.98	18.71	18.44	19.04	19.17	19.37	19.51	19.63
19/01/2018 18:00	17.03	18.71	18.46	19.03	19.18	19.37	19.52	19.63
19/01/2018 19:00	17.07	18.71	18.47	19.03	19.19	19.37	19.54	19.63
19/01/2018 20:00	17.12	18.71	18.46	19.03	19.20	19.37	19.55	19.64
19/01/2018 21:00	17.15	18.71	18.44	19.03	19.20	19.37	19.56	19.64
19/01/2018 22:00	17.17	18.71	18.42	19.03	19.20	19.37	19.56	19.64
19/01/2018 23:00	17.17	18.71	18.39	19.03	19.20	19.37	19.57	19.64
20/01/2018 00:00	17.17	18.71	18.37	19.03	19.19	19.37	19.57	19.64
20/01/2018 01:00	17.16	18.71	18.35	19.03	19.19	19.37	19.57	19.64
20/01/2018 02:00	17.15	18.71	18.33	19.03	19.18	19.37	19.57	19.65
20/01/2018 03:00	17.13	18.71	18.31	19.03	19.18	19.37	19.57	19.65
20/01/2018 04:00	17.11	18.71	18.29	19.03	19.17	19.37	19.57	19.65
20/01/2018 05:00	17.08	18.71	18.28	19.03	19.17	19.37	19.56	19.65
20/01/2018 06:00	17.06	18.71	18.26	19.03	19.16	19.37	19.56	19.65
20/01/2018 07:00	17.04	18.71	18.25	19.03	19.16	19.37	19.56	19.65
20/01/2018 08:00	17.02	18.71	18.25	19.02	19.16	19.37	19.56	19.65
20/01/2018 09:00	17.00	18.70	18.24	19.02	19.15	19.37	19.56	19.65
20/01/2018 10:00	16.98	18.70	18.24	19.02	19.15	19.37	19.55	19.65
20/01/2018 11:00	16.96	18.70	18.24	19.02	19.15	19.37	19.55	19.65
20/01/2018 12:00	16.95	18.70	18.24	19.02	19.14	19.37	19.55	19.65
20/01/2018 13:00	16.94	18.69	18.25	19.02	19.14	19.36	19.55	19.64
20/01/2018 14:00	16.93	18.69	18.27	19.02	19.14	19.36	19.54	19.64
20/01/2018 15:00	16.93	18.69	18.29	19.01	19.14	19.36	19.54	19.64
20/01/2018 16:00	16.94	18.69	18.31	19.01	19.15	19.36	19.55	19.64
20/01/2018 17:00	16.95	18.69	18.32	19.01	19.15	19.36	19.55	19.64
20/01/2018 18:00	16.96	18.69	18.34	19.01	19.15	19.36	19.56	19.64
20/01/2018 19:00	16.98	18.69	18.35	19.01	19.16	19.36	19.56	19.64
20/01/2018 20:00	16.99	18.69	18.35	19.02	19.16	19.36	19.57	19.65
20/01/2018 21:00	17.01	18.69	18.36	19.02	19.17	19.37	19.57	19.65
20/01/2018 22:00	17.02	18.69	18.36	19.02	19.17	19.37	19.58	19.65
20/01/2018 23:00	17.03	18.69	18.37	19.02	19.17	19.37	19.58	19.65
21/01/2018 00:00	17.04	18.69	18.37	19.02	19.17	19.37	19.58	19.65
21/01/2018 01:00	17.05	18.69	18.37	19.02	19.17	19.37	19.59	19.65
21/01/2018 02:00	17.05	18.69	18.38	19.02	19.17	19.37	19.59	19.65
21/01/2018 03:00	17.06	18.68	18.38	19.02	19.17	19.37	19.59	19.65
21/01/2018 04:00	17.07	18.68	18.38	19.02	19.17	19.37	19.59	19.65
21/01/2018 05:00	17.07	18.68	18.39	19.02	19.18	19.37	19.59	19.65
21/01/2018 06:00	17.08	18.68	18.39	19.02	19.18	19.37	19.60	19.65
21/01/2018 07:00	17.08	18.68	18.39	19.02	19.18	19.37	19.60	19.65
21/01/2018 08:00	17.09	18.68	18.40	19.02	19.18	19.37	19.60	19.65
21/01/2018 09:00	17.09	18.68	18.40	19.02	19.18	19.37	19.60	19.65
21/01/2018 10:00	17.10	18.68	18.40	19.02	19.18	19.37	19.60	19.65
21/01/2018 11:00	17.10	18.68	18.41	19.02	19.18	19.37	19.60	19.65
21/01/2018 12:00	17.11	18.68	18.43	19.02	19.19	19.37	19.61	19.65
21/01/2018 13:00	17.12	18.68	18.47	19.02	19.19	19.37	19.61	19.66
21/01/2018 14:00	17.13	18.69	18.53	19.02	19.20	19.37	19.62	19.66
21/01/2018 15:00	17.16	18.69	18.61	19.03	19.21	19.37	19.62	19.66
21/01/2018 16:00	17.19	18.69	18.69	19.03	19.23	19.37	19.63	19.66
21/01/2018 17:00	17.25	18.69	18.76	19.03	19.24	19.38	19.64	19.66
21/01/2018 18:00	17.31	18.69	18.81	19.03	19.26	19.38	19.65	19.66
21/01/2018 19:00	17.38	18.69	18.82	19.03	19.28	19.37	19.67	19.66
21/01/2018 20:00	17.45	18.69	18.82	19.03	19.29	19.37	19.68	19.66
21/01/2018 21:00	17.51	18.69	18.80	19.03	19.30	19.37	19.69	19.66
21/01/2018 22:00	17.55	18.69	18.76	19.03	19.30	19.37	19.69	19.65
21/01/2018 23:00	17.57	18.69	18.72	19.03	19.29	19.37	19.69	19.65
22/01/2018 00:00	17.58	18.68	18.68	19.03	19.29	19.37	19.69	19.65
22/01/2018 01:00	17.57	18.68	18.63	19.02	19.28	19.37	19.68	19.65
22/01/2018 02:00	17.56	18.68	18.58	19.02	19.27	19.37	19.68	19.64
22/01/2018 03:00	17.53	18.68	18.53	19.02	19.26	19.37	19.67	19.64
22/01/2018 04:00	17.49	18.68	18.48	19.02	19.25	19.37	19.66	19.64
22/01/2018 05:00	17.45	18.68	18.44	19.02	19.24	19.36	19.64	19.64
22/01/2018 06:00	17.41	18.68	18.39	19.02	19.23	19.36	19.63	19.64
22/01/2018 07:00	17.36	18.68	18.35	19.01	19.21	19.36	19.62	19.63
22/01/2018 08:00	17.31	18.67	18.31	19.01	19.20	19.36	19.60	19.63
22/01/2018 09:00	17.27	18.67	18.28	19.01	19.19	19.36	19.59	19.63
22/01/2018 10:00	17.22	18.67	18.26	19.01	19.18	19.36	19.58	19.63
22/01/2018 11:00	17.17	18.67	18.26	19.01	19.17	19.36	19.57	19.63
22/01/2018 12:00	17.13	18.67	18.30	19.01	19.17	19.36	19.56	19.64
22/01/2018 13:00	17.11	18.67	18.35	19.01	19.17	19.36	19.55	19.63
22/01/2018 14:00	17.10	18.67	18.41	19.01	19.18	19.36	19.55	19.63
22/01/2018 15:00	17.11	18.67	18.46	19.01	19.19	19.36	19.55	19.63
22/01/2018 16:00	17.14	18.67	18.50	19.01	19.20	19.36	19.55	19.63
22/01/2018 17:00	17.18	18.67	18.53	19.01	19.21	19.36	19.56	19.63
22/01/2018 18:00	17.22	18.67	18.54	19.01	19.22	19.36	19.57	19.63
22/01/2018 19:00	17.26	18.67	18.55	19.01	19.23	19.36	19.57	19.63
22/01/2018 20:00	17.29	18.68	18.55	19.01	19.23	19.36	19.58	19.63
22/01/2018 21:00	17.31	18.68	18.54	19.01	19.23	19.36	19.59	19.64
22/01/2018 22:00	17.33	18.68	18.54	19.02	19.24	19.36	19.60	19.64
22/01/2018 23:00	17.34	18.68	18.53	19.02	19.24	19.37	19.60	19.64
23/01/2018 00:00	17.35	18.68	18.52	19.02	19.24	19.37	19.61	19.64
23/01/2018 01:00	17.35	18.69	18.51	19.02	19.24	19.37	19.61	19.65
23/01/2018 02:00	17.35	18.69	18.51	19.02	19.24	19.37	19.61	19.65
23/01/2018 03:00	17.35	18.69	18.50	19.03	19.24	19.37	19.62	19.65
23/01/2018 04:00	17.35	18.69	18.50	19.03	19.24	19.37	19.62	19.65
23/01/2018 05:00	17.34	18.69	18.49	19.03	19.24	19.38	19.62	19.66
23/01/2018 06:00	17.33	18.70	18.49	19.03	19.24	19.38	19.62	19.66
23/01/2018 07:00	17.33	18.70	18.48	19.03	19.24	19.38	19.63	19.66
23/01/2018 08:00	17.32	18.70	18.47	19.03	19.24	19.38	19.63	19.66
23/01/2018 09:00	17.31	18.70	18.46	19.03	19.23	19.38	19.62	19.66
23/01/2018 10:00	17.30	18.70	18.45	19.03	19.23	19.38	19.62	19.66
23/01/2018 11:00	17.29	18.70	18.45	19.03	19.23	19.38	19.62	19.66
23/01/2018 12:00	17.28	18.70	18.46	19.03	19.23	19.38	19.62	19.66
23/01/2018 13:00	17.27	18.70	18.48	19.04	19.23	19.38	19.62	19.66
23/01/2018 14:00	17.27	18.70	18.50	19.04	19.23	19.38	19.62	19.66
23/01/2018 15:00	17.27	18.70	18.52	19.04	19.24	19.38	19.62	19.66
23/01/2018 16:00	17.28	18.70	18.54	19.04	19.24	19.38	19.62	19.66
23/01/2018 17:00	17.30	18.70	18.55	19.04	19.25	19.38	19.63	19.66
23/01/2018 18:00	17.31	18.70	18.56	19.04	19.25	19.38	19.63	19.66
23/01/2018 19:00	17.33	18.70	18.57	19.04	19.25	19.38	19.64	19.66
23/01/2018 20:00	17.34	18.70	18.57	19.04	19.26	19.38	19.64	19.66
23/01/2018 21:00	17.35	18.70	18.58	19.04	19.26	19.38	19.64	19.66
23/01/2018 22:00	17.36	18.70	18.58	19.05	19.26	19.39	19.65	19.67
23/01/2018 23:00	17.37	18.70	18.58	19.05	19.26	19.39	19.65	19.67
24/01/2018 00:00	17.38	18.71	18.58	19.05	19.27	19.39	19.65	19.67
24/01/2018 01:00	17.39	18.71	18.59	19.05	19.27	19.39	19.65	19.67
24/01/2018 02:00	17.39	18.71	18.59	19.05	19.27	19.39	19.66	19.67
24/01/2018 03:00	17.40	18.71	18.60	19.06	19.27	19.39	19.66	19.67
24/01/2018 04:00	17.41	18.71	18.60	19.06	19.27	19.39	19.66	19.67
24/01/2018 05:00	17.41	18.71	18.61	19.06	19.27	19.39	19.66	19.67
24/01/2018 06:00	17.42	18.72	18.62	19.06	19.28	19.40	19.67	19.67
24/01/2018 07:00	17.43	18.72	18.64	19.07	19.28	19.40	19.67	19.68
24/01/2018 08:00	17.45	18.72	18.65	19.07	19.29	19.40	19.67	19.68
24/01/2018 09:00	17.46	18.72	18.66	19.07	19.29	19.40	19.68	19.68
24/01/2018 10:00	17.47	18.73	18.66	19.08	19.29	19.40	19.68	19.68
24/01/2018 11:00	17.48	18.73	18.67	19.08	19.30	19.40	19.68	19.68
24/01/2018 12:00	17.50	18.73	18.68	19.08	19.30	19.40	19.69	19.68
24/01/2018 13:00	17.51	18.73	18.71	19.08	19.30	19.41	19.69	19.68
24/01/2018 14:00	17.52	18.74	18.73	19.09	19.31	19.41	19.69	19.68
24/01/2018 15:00	17.54	18.74	18.77	19.09	19.31	19.41	19.70	19.68
24/01/2018 16:00	17.56	18.74	18.81	19.09	19.32	19.41	19.70	19.68
24/01/2018 17:00	17.59	18.74	18.83	19.09	19.33	19.41	19.71	19.68
24/01/2018 18:00	17.62	18.74	18.84	19.09	19.34	19.41	19.71	19.68
24/01/2018 19:00	17.66	18.75	18.83	19.09	19.34	19.41	19.72	19.68
24/01/2018 20:00	17.69	18.75	18.81	19.10	19.35	19.41	19.72	19.68
24/01/2018 21:00	17.70	18.75	18.78	19.10	19.35	19.41	19.72	19.68
24/01/2018 22:00	17.71	18.75	18.75	19.09	19.35	19.41	19.72	19.67
24/01/2018 23:00	17.71	18.75	18.72	19.09	19.34	19.41	19.72	19.67
25/01/2018 00:00	17.70	18.75	18.69	19.10	19.34	19.41	19.71	19.67
25/01/2018 01:00	17.69	18.75	18.66	19.10	19.33	19.41	19.71	19.67
25/01/2018 02:00	17.66	18.75	18.64	19.10	19.33	19.41	19.70	19.67
25/01/2018 03:00	17.64	18.75	18.62	19.10	19.32	19.41	19.69	19.67
25/01/2018 04:00	17.62	18.76	18.61	19.10	19.31	19.41	19.68	19.67
25/01/2018 05:00	17.60	18.76	18.59	19.10	19.31	19.41	19.68	19.67
25/01/2018 06:00	17.58	18.76	18.59	19.10	19.31	19.41	19.67	19.67
25/01/2018 07:00	17.56	18.76	18.58	19.10	19.30	19.41	19.67	19.67
25/01/2018 08:00	17.54	18.76	18.58	19.10	19.30	19.41	19.66	19.67
25/01/2018 09:00	17.53	18.77	18.59	19.10	19.30	19.42	19.66	19.67
25/01/2018 10:00	17.52	18.77	18.60	19.11	19.30	19.42	19.66	19.67
25/01/2018 11:00	17.52	18.77	18.61	19.11	19.30	19.42	19.66	19.68
25/01/2018 12:00	17.52	18.77	18.63	19.11	19.31	19.42	19.66	19.68
25/01/2018 13:00	17.52	18.78	18.66	19.12	19.31	19.42	19.66	19.68
25/01/2018 14:00	17.53	18.78	18.69	19.12	19.32	19.43	19.67	19.68
25/01/2018 15:00	17.55	18.79	18.72	19.12	19.32	19.43	19.67	19.68
25/01/2018 16:00	17.57	18.79	18.76	19.13	19.33	19.43	19.68	19.69
25/01/2018 17:00	17.60	18.80	18.80	19.13	19.34	19.44	19.69	19.69
25/01/2018 18:00	17.64	18.80	18.84	19.14	19.35	19.44	19.70	19.70
25/01/2018 19:00	17.68	18.81	18.89	19.15	19.37	19.44	19.72	19.70
25/01/2018 20:00	17.72	18.82	18.92	19.15	19.38	19.45	19.73	19.71
25/01/2018 21:00	17.76	18.82	18.96	19.16	19.39	19.45	19.74	19.71
25/01/2018 22:00	17.81	18.83	18.98	19.17	19.40	19.46	19.76	19.71
25/01/2018 23:00	17.86	18.83	19.00	19.17	19.41	19.46	19.77	19.72
26/01/2018 00:00	17.90	18.84	19.01	19.18	19.42	19.46	19.78	19.72
26/01/2018 01:00	17.94	18.85	19.01	19.18	19.43	19.47	19.79	19.72
26/01/2018 02:00	17.97	18.85	19.01	19.19	19.44	19.47	19.80	19.72
26/01/2018 03:00	18.01	18.87	19.01	19.20	19.45	19.48	19.82	19.74
26/01/2018 04:00	18.07	18.90	19.02	19.22	19.49	19.52	19.87	19.78
26/01/2018 05:00	18.11	18.94	19.03	19.24	19.52	19.55	19.92	19.83
26/01/2018 06:00	18.13	18.95	19.02	19.25	19.54	19.56	19.94	19.85
26/01/2018 07:00	18.12	18.95	19.00	19.25	19.52	19.55	19.92	19.84
26/01/2018 08:00	18.10	18.94	18.97	19.25	19.50	19.54	19.89	19.81
26/01/2018 09:00	18.08	18.93	18.94	19.25	19.49	19.53	19.86	19.79
26/01/2018 10:00	18.06	18.92	18.91	19.25	19.47	19.52	19.84	19.78
26/01/2018 11:00	18.03	18.92	18.90	19.25	19.46	19.52	19.82	19.77
26/01/2018 12:00	18.00	18.92	18.91	19.25	19.45	19.51	19.81	19.76
26/01/2018 13:00	17.98	18.91	18.93	19.24	19.44	19.50	19.79	19.74
26/01/2018 14:00	17.96	18.90	18.96	19.24	19.44	19.50	19.77	19.73
26/01/2018 15:00	17.95	18.90	18.99	19.24	19.44	19.49	19.76	19.73
26/01/2018 16:00	17.96	18.90	19.02	19.23	19.44	19.49	19.76	19.72
26/01/2018 17:00	17.97	18.90	19.04	19.23	19.45	19.49	19.76	19.72
26/01/2018 18:00	17.99	18.90	19.03	19.23	19.45	19.49	19.75	19.72
26/01/2018 19:00	18.02	18.90	19.02	19.22	19.45	19.49	19.75	19.71
26/01/2018 20:00	18.03	18.90	18.99	19.22	19.45	19.49	19.76	19.71
26/01/2018 21:00	18.05	18.90	18.96	19.22	19.45	19.49	19.75	19.71
26/01/2018 22:00	18.05	18.90	18.92	19.22	19.45	19.49	19.75	19.71
26/01/2018 23:00	18.04	18.90	18.89	19.22	19.44	19.48	19.75	19.71
27/01/2018 00:00	18.03	18.90	18.85	19.22	19.44	19.48	19.74	19.70
27/01/2018 01:00	18.01	18.91	18.82	19.21	19.43	19.48	19.73	19.70
27/01/2018 02:00	17.98	18.91	18.78	19.21	19.42	19.48	19.72	19.70
27/01/2018 03:00	17.95	18.91	18.75	19.21	19.41	19.48	19.71	19.70
27/01/2018 04:00	17.92	18.91	18.72	19.21	19.40	19.48	19.71	19.70
27/01/2018 05:00	17.89	18.91	18.69	19.21	19.40	19.49	19.70	19.70
27/01/2018 06:00	17.85	18.92	18.68	19.22	19.39	19.49	19.69	19.71
27/01/2018 07:00	17.82	18.92	18.66	19.22	19.38	19.49	19.69	19.71
27/01/2018 08:00	17.79	18.92	18.65	19.22	19.38	19.49	19.68	19.71
27/01/2018 09:00	17.76	18.92	18.64	19.22	19.37	19.49	19.67	19.71
27/01/2018 10:00	17.73	18.93	18.64	19.22	19.37	19.49	19.67	19.71
27/01/2018 11:00	17.71	18.93	18.64	19.22	19.36	19.49	19.67	19.71
27/01/2018 12:00	17.69	18.93	18.65	19.22	19.36	19.49	19.66	19.71
27/01/2018 13:00	17.68	18.93	18.68	19.22	19.36	19.50	19.66	19.71
27/01/2018 14:00	17.67	18.93	18.71	19.23	19.37	19.50	19.66	19.72
27/01/2018 15:00	17.67	18.94	18.77	19.23	19.37	19.50	19.67	19.72
27/01/2018 16:00	17.69	18.94	18.84	19.23	19.38	19.50	19.67	19.72
27/01/2018 17:00	17.72	18.94	18.91	19.23	19.39	19.50	19.68	19.72
27/01/2018 18:00	17.76	18.94	18.95	19.23	19.41	19.50	19.69	19.72
27/01/2018 19:00	17.81	18.95	18.98	19.23	19.42	19.50	19.70	19.72
27/01/2018 20:00	17.86	18.95	18.98	19.23	19.43	19.50	19.71	19.72
27/01/2018 21:00	17.90	18.95	18.97	19.24	19.43	19.50	19.72	19.72
27/01/2018 22:00	17.94	18.95	18.95	19.24	19.44	19.50	19.73	19.72
27/01/2018 23:00	17.96	18.95	18.92	19.24	19.44	19.50	19.73	19.73
28/01/2018 00:00	17.97	18.95	18.90	19.24	19.43	19.51	19.73	19.73
28/01/2018 01:00	17.97	18.96	18.87	19.24	19.43	19.51	19.73	19.73
28/01/2018 02:00	17.96	18.96	18.85	19.24	19.43	19.51	19.73	19.73
28/01/2018 03:00	17.95	18.96	18.84	19.24	19.42	19.51	19.73	19.73
28/01/2018 04:00	17.93	18.96	18.82	19.25	19.42	19.51	19.73	19.73
28/01/2018 05:00	17.92	18.96	18.81	19.25	19.42	19.51	19.72	19.74
28/01/2018 06:00	17.90	18.96	18.80	19.25	19.41	19.51	19.72	19.74
28/01/2018 07:00	17.89	18.96	18.80	19.25	19.41	19.51	19.72	19.74
28/01/2018 08:00	17.87	18.96	18.80	19.25	19.41	19.51	19.72	19.74
28/01/2018 09:00	17.86	18.97	18.79	19.26	19.41	19.51	19.71	19.74
28/01/2018 10:00	17.85	18.97	18.79	19.26	19.41	19.51	19.71	19.74
28/01/2018 11:00	17.84	18.97	18.79	19.26	19.41	19.51	19.71	19.74
28/01/2018 12:00	17.84	18.97	18.79	19.26	19.41	19.52	19.71	19.74
28/01/2018 13:00	17.83	18.97	18.80	19.26	19.40	19.52	19.71	19.74
28/01/2018 14:00	17.83	18.97	18.81	19.26	19.40	19.51	19.71	19.74
28/01/2018 15:00	17.83	18.97	18.82	19.26	19.40	19.51	19.71	19.73
28/01/2018 16:00	17.83	18.97	18.83	19.26	19.41	19.51	19.71	19.73
28/01/2018 17:00	17.84	18.97	18.83	19.26	19.41	19.51	19.71	19.73
28/01/2018 18:00	17.85	18.98	18.83	19.26	19.41	19.52	19.71	19.73
28/01/2018 19:00	17.85	18.98	18.83	19.26	19.41	19.52	19.71	19.73
28/01/2018 20:00	17.86	18.98	18.82	19.27	19.41	19.52	19.71	19.73
28/01/2018 21:00	17.86	18.98	18.81	19.27	19.41	19.52	19.71	19.74
28/01/2018 22:00	17.86	18.98	18.80	19.27	19.41	19.52	19.71	19.74
28/01/2018 23:00	17.85	18.98	18.79	19.27	19.40	19.52	19.71	19.74
29/01/2018 00:00	17.85	18.98	18.77	19.27	19.40	19.52	19.71	19.73
29/01/2018 01:00	17.84	18.99	18.76	19.27	19.40	19.52	19.71	19.73
29/01/2018 02:00	17.83	18.99	18.74	19.27	19.39	19.52	19.70	19.73
29/01/2018 03:00	17.81	18.99	18.72	19.27	19.39	19.52	19.70	19.73
29/01/2018 04:00	17.80	18.99	18.70	19.26	19.38	19.52	19.69	19.73
29/01/2018 05:00	17.78	18.99	18.69	19.26	19.38	19.52	19.69	19.73
29/01/2018 06:00	17.76	18.99	18.67	19.26	19.37	19.52	19.68	19.73
29/01/2018 07:00	17.75	18.99	18.65	19.26	19.36	19.51	19.68	19.73
29/01/2018 08:00	17.73	18.99	18.64	19.26	19.36	19.51	19.67	19.73
29/01/2018 09:00	17.71	18.99	18.63	19.26	19.35	19.51	19.67	19.73
29/01/2018 10:00	17.69	18.99	18.62	19.26	19.35	19.51	19.66	19.73
29/01/2018 11:00	17.67	18.99	18.62	19.26	19.34	19.51	19.66	19.73
29/01/2018 12:00	17.66	18.99	18.63	19.26	19.34	19.52	19.66	19.73
29/01/2018 13:00	17.64	18.99	18.67	19.26	19.34	19.52	19.65	19.73
29/01/2018 14:00	17.64	18.99	18.74	19.27	19.35	19.52	19.66	19.73
29/01/2018 15:00	17.65	18.99	18.81	19.27	19.36	19.52	19.66	19.74
29/01/2018 16:00	17.68	19.00	18.90	19.27	19.37	19.52	19.67	19.74
29/01/2018 17:00	17.73	19.00	18.97	19.27	19.39	19.52	19.68	19.74
29/01/2018 18:00	17.79	19.00	19.02	19.27	19.41	19.52	19.69	19.74
29/01/2018 19:00	17.86	19.00	19.03	19.27	19.42	19.52	19.70	19.73
29/01/2018 20:00	17.92	19.00	19.02	19.27	19.43	19.52	19.71	19.73
29/01/2018 21:00	17.98	19.00	18.99	19.27	19.44	19.52	19.72	19.73
29/01/2018 22:00	18.01	19.00	18.94	19.27	19.44	19.52	19.72	19.73
29/01/2018 23:00	18.03	19.00	18.90	19.27	19.43	19.52	19.72	19.73
30/01/2018 00:00	18.02	19.00	18.85	19.26	19.43	19.52	19.72	19.73
30/01/2018 01:00	18.01	19.00	18.80	19.26	19.42	19.52	19.72	19.73
30/01/2018 02:00	17.98	19.00	18.76	19.26	19.41	19.52	19.71	19.73
30/01/2018 03:00	17.94	18.99	18.71	19.26	19.40	19.51	19.70	19.73
30/01/2018 04:00	17.90	18.99	18.67	19.26	19.39	19.51	19.69	19.73
30/01/2018 05:00	17.86	18.99	18.64	19.26	19.38	19.51	19.68	19.73
30/01/2018 06:00	17.82	18.99	18.60	19.25	19.37	19.51	19.67	19.72
30/01/2018 07:00	17.77	18.99	18.57	19.25	19.36	19.51	19.66	19.72
30/01/2018 08:00	17.73	18.99	18.55	19.25	19.35	19.51	19.65	19.72
30/01/2018 09:00	17.68	18.99	18.53	19.25	19.34	19.51	19.64	19.72
30/01/2018 10:00	17.64	18.98	18.51	19.25	19.33	19.51	19.63	19.72
30/01/2018 11:00	17.61	18.98	18.51	19.25	19.32	19.51	19.62	19.72
30/01/2018 12:00	17.58	18.98	18.52	19.25	19.32	19.51	19.62	19.72
30/01/2018 13:00	17.55	18.98	18.54	19.25	19.32	19.51	19.61	19.72
30/01/2018 14:00	17.54	18.98	18.58	19.25	19.32	19.51	19.61	19.72
30/01/2018 15:00	17.53	18.98	18.62	19.24	19.32	19.51	19.61	19.72
30/01/2018 16:00	17.54	18.98	18.66	19.24	19.33	19.51	19.61	19.72
30/01/2018 17:00	17.56	18.98	18.70	19.25	19.34	19.51	19.62	19.72
30/01/2018 18:00	17.59	18.98	18.73	19.25	19.35	19.51	19.63	19.73
30/01/2018 19:00	17.62	18.98	18.74	19.25	19.35	19.51	19.64	19.73
30/01/2018 20:00	17.65	18.98	18.74	19.25	19.36	19.51	19.65	19.73
30/01/2018 21:00	17.68	18.98	18.74	19.25	19.36	19.51	19.66	19.73
30/01/2018 22:00	17.70	18.99	18.73	19.25	19.37	19.51	19.66	19.73
30/01/2018 23:00	17.71	18.99	18.72	19.25	19.36	19.51	19.67	19.73
31/01/2018 00:00	17.71	18.98	18.71	19.25	19.36	19.51	19.67	19.73
31/01/2018 01:00	17.71	18.98	18.70	19.25	19.36	19.51	19.67	19.74
31/01/2018 02:00	17.71	18.98	18.68	19.25	19.36	19.51	19.67	19.74
31/01/2018 03:00	17.70	18.98	18.67	19.25	19.36	19.51	19.67	19.74
31/01/2018 04:00	17.69	18.98	18.65	19.25	19.35	19.51	19.67	19.74
31/01/2018 05:00	17.68	18.98	18.63	19.25	19.35	19.51	19.67	19.74
31/01/2018 06:00	17.66	18.98	18.62	19.25	19.34	19.51	19.67	19.74
31/01/2018 07:00	17.64	18.98	18.60	19.25	19.34	19.51	19.67	19.74
31/01/2018 08:00	17.62	18.98	18.58	19.24	19.33	19.51	19.66	19.74
31/01/2018 09:00	17.60	18.98	18.57	19.24	19.33	19.51	19.66	19.74
31/01/2018 10:00	17.58	18.98	18.57	19.25	19.33	19.51	19.66	19.74
31/01/2018 11:00	17.56	18.98	18.58	19.25	19.32	19.51	19.66	19.74
31/01/2018 12:00	17.55	18.98	18.61	19.25	19.32	19.51	19.65	19.74
31/01/2018 13:00	17.54	18.98	18.65	19.25	19.32	19.51	19.65	19.74
31/01/2018 14:00	17.54	18.98	18.71	19.25	19.33	19.51	19.66	19.74
31/01/2018 15:00	17.56	18.98	18.77	19.25	19.34	19.51	19.66	19.74
31/01/2018 16:00	17.59	18.98	18.83	19.25	19.35	19.51	19.67	19.74
31/01/2018 17:00	17.63	18.98	18.87	19.25	19.36	19.51	19.68	19.74
31/01/2018 18:00	17.67	18.98	18.91	19.25	19.37	19.51	19.69	19.74
31/01/2018 19:00	17.72	18.98	18.92	19.25	19.38	19.51	19.70	19.74
31/01/2018 20:00	17.77	18.98	18.93	19.25	19.39	19.51	19.71	19.74
31/01/2018 21:00	17.81	18.97	18.93	19.25	19.39	19.51	19.72	19.74
31/01/2018 22:00	17.84	18.97	18.92	19.24	19.40	19.51	19.73	19.74
31/01/2018 23:00	17.86	18.97	18.91	19.24	19.40	19.51	19.73	19.74
01/02/2018 00:00	17.87	18.97	18.89	19.24	19.40	19.51	19.73	19.74
01/02/2018 01:00	17.88	18.97	18.86	19.24	19.39	19.51	19.73	19.73
01/02/2018 02:00	17.88	18.97	18.82	19.24	19.39	19.51	19.73	19.73
01/02/2018 03:00	17.87	18.97	18.78	19.24	19.38	19.51	19.72	19.73
01/02/2018 04:00	17.85	18.97	18.73	19.24	19.37	19.51	19.72	19.73
01/02/2018 05:00	17.83	18.97	18.68	19.24	19.36	19.50	19.71	19.73
01/02/2018 06:00	17.79	18.97	18.64	19.23	19.35	19.50	19.70	19.73
01/02/2018 07:00	17.76	18.97	18.60	19.23	19.34	19.50	19.69	19.73
01/02/2018 08:00	17.71	18.96	18.57	19.23	19.33	19.50	19.68	19.72
01/02/2018 09:00	17.67	18.96	18.54	19.23	19.32	19.50	19.66	19.72
01/02/2018 10:00	17.62	18.96	18.51	19.23	19.31	19.50	19.65	19.72
01/02/2018 11:00	17.58	18.96	18.49	19.22	19.30	19.50	19.64	19.72
01/02/2018 12:00	17.54	18.96	18.48	19.22	19.29	19.49	19.63	19.71
01/02/2018 13:00	17.50	18.95	18.48	19.22	19.29	19.49	19.62	19.71
01/02/2018 14:00	17.46	18.95	18.49	19.22	19.28	19.49	19.61	19.71
01/02/2018 15:00	17.44	18.95	18.51	19.21	19.28	19.49	19.61	19.71
01/02/2018 16:00	17.42	18.95	18.53	19.21	19.28	19.49	19.60	19.71
01/02/2018 17:00	17.41	18.95	18.55	19.21	19.28	19.49	19.60	19.71
01/02/2018 18:00	17.42	18.95	18.57	19.21	19.29	19.49	19.61	19.71
01/02/2018 19:00	17.42	18.95	18.59	19.21	19.29	19.49	19.61	19.71
01/02/2018 20:00	17.44	18.95	18.60	19.21	19.30	19.49	19.62	19.72
01/02/2018 21:00	17.45	18.95	18.62	19.21	19.30	19.49	19.63	19.72
01/02/2018 22:00	17.46	18.95	18.63	19.21	19.31	19.49	19.63	19.72
01/02/2018 23:00	17.48	18.95	18.64	19.22	19.31	19.50	19.64	19.72
02/02/2018 00:00	17.49	18.95	18.65	19.22	19.31	19.50	19.65	19.72
02/02/2018 01:00	17.51	18.95	18.66	19.22	19.32	19.50	19.65	19.73
02/02/2018 02:00	17.52	18.96	18.67	19.22	19.32	19.50	19.66	19.73
02/02/2018 03:00	17.54	18.96	18.68	19.22	19.33	19.50	19.67	19.73
02/02/2018 04:00	17.55	18.96	18.68	19.23	19.33	19.50	19.67	19.73
02/02/2018 05:00	17.56	18.96	18.68	19.23	19.33	19.50	19.68	19.73
02/02/2018 06:00	17.57	18.96	18.67	19.23	19.33	19.50	19.68	19.74
02/02/2018 07:00	17.58	18.96	18.67	19.23	19.33	19.50	19.68	19.74
02/02/2018 08:00	17.58	18.96	18.67	19.23	19.33	19.50	19.68	19.74
02/02/2018 09:00	17.58	18.96	18.66	19.23	19.33	19.51	19.68	19.74
02/02/2018 10:00	17.58	18.96	18.66	19.23	19.33	19.51	19.69	19.74
02/02/2018 11:00	17.58	18.96	18.67	19.23	19.33	19.51	19.68	19.74
02/02/2018 12:00	17.58	18.96	18.67	19.23	19.33	19.51	19.68	19.74
02/02/2018 13:00	17.58	18.96	18.69	19.23	19.33	19.51	19.68	19.74
02/02/2018 14:00	17.58	18.96	18.70	19.23	19.33	19.51	19.68	19.74
02/02/2018 15:00	17.59	18.96	18.72	19.23	19.33	19.51	19.68	19.74
02/02/2018 16:00	17.60	18.96	18.75	19.23	19.34	19.51	19.69	19.74
02/02/2018 17:00	17.61	18.96	18.78	19.23	19.34	19.50	19.69	19.74
02/02/2018 18:00	17.62	18.96	18.80	19.23	19.34	19.50	19.69	19.73
02/02/2018 19:00	17.64	18.96	18.80	19.23	19.35	19.50	19.70	19.73
02/02/2018 20:00	17.66	18.95	18.80	19.23	19.35	19.50	19.70	19.73
02/02/2018 21:00	17.68	18.95	18.80	19.22	19.35	19.50	19.70	19.73
02/02/2018 22:00	17.70	18.95	18.79	19.22	19.36	19.50	19.71	19.73
02/02/2018 23:00	17.71	18.95	18.79	19.22	19.36	19.50	19.71	19.73
03/02/2018 00:00	17.71	18.95	18.78	19.22	19.36	19.50	19.71	19.73
03/02/2018 01:00	17.72	18.95	18.77	19.22	19.36	19.50	19.71	19.73
03/02/2018 02:00	17.72	18.95	18.76	19.22	19.35	19.50	19.71	19.73
03/02/2018 03:00	17.72	18.95	18.76	19.22	19.35	19.50	19.70	19.73
03/02/2018 04:00	17.72	18.95	18.75	19.22	19.35	19.50	19.70	19.73
03/02/2018 05:00	17.72	18.95	18.74	19.22	19.35	19.50	19.70	19.73
03/02/2018 06:00	17.71	18.95	18.74	19.22	19.35	19.50	19.70	19.73
03/02/2018 07:00	17.71	18.95	18.73	19.22	19.35	19.50	19.70	19.73
03/02/2018 08:00	17.71	18.95	18.72	19.22	19.35	19.50	19.70	19.73
03/02/2018 09:00	17.70	18.95	18.72	19.22	19.35	19.50	19.69	19.73
03/02/2018 10:00	17.69	18.95	18.71	19.23	19.35	19.50	19.69	19.73
03/02/2018 11:00	17.69	18.95	18.71	19.23	19.35	19.50	19.69	19.73
03/02/2018 12:00	17.68	18.95	18.72	19.23	19.35	19.50	19.69	19.73
03/02/2018 13:00	17.68	18.95	18.74	19.23	19.35	19.50	19.69	19.73
03/02/2018 14:00	17.68	18.95	18.77	19.23	19.35	19.50	19.69	19.73
03/02/2018 15:00	17.69	18.95	18.82	19.23	19.36	19.50	19.69	19.73
03/02/2018 16:00	17.70	18.95	18.88	19.23	19.36	19.50	19.69	19.73
03/02/2018 17:00	17.73	18.95	18.92	19.23	19.37	19.50	19.70	19.73
03/02/2018 18:00	17.76	18.95	18.95	19.23	19.38	19.50	19.70	19.73
03/02/2018 19:00	17.80	18.95	18.97	19.23	19.39	19.50	19.71	19.73
03/02/2018 20:00	17.84	18.95	18.97	19.23	19.40	19.50	19.72	19.73
03/02/2018 21:00	17.88	18.95	18.97	19.23	19.41	19.50	19.73	19.73
03/02/2018 22:00	17.90	18.95	18.97	19.23	19.41	19.50	19.73	19.73
03/02/2018 23:00	17.93	18.95	18.96	19.23	19.41	19.50	19.74	19.73
04/02/2018 00:00	17.94	18.95	18.94	19.23	19.41	19.50	19.74	19.73
04/02/2018 01:00	17.95	18.95	18.92	19.23	19.41	19.50	19.74	19.73
04/02/2018 02:00	17.96	18.95	18.90	19.23	19.41	19.50	19.74	19.73
04/02/2018 03:00	17.96	18.95	18.87	19.23	19.41	19.50	19.73	19.72
04/02/2018 04:00	17.95	18.95	18.84	19.23	19.40	19.50	19.73	19.72
04/02/2018 05:00	17.94	18.95	18.81	19.23	19.40	19.50	19.72	19.72
04/02/2018 06:00	17.92	18.95	18.78	19.23	19.39	19.50	19.72	19.72
04/02/2018 07:00	17.90	18.95	18.74	19.23	19.38	19.50	19.71	19.72
04/02/2018 08:00	17.87	18.95	18.71	19.23	19.37	19.50	19.70	19.72
04/02/2018 09:00	17.84	18.95	18.68	19.23	19.37	19.50	19.69	19.72
04/02/2018 10:00	17.81	18.95	18.66	19.23	19.36	19.50	19.69	19.72
04/02/2018 11:00	17.78	18.96	18.65	19.23	19.35	19.50	19.68	19.72
04/02/2018 12:00	17.75	18.96	18.65	19.23	19.35	19.50	19.67	19.72
04/02/2018 13:00	17.72	18.96	18.66	19.23	19.34	19.50	19.67	19.72
04/02/2018 14:00	17.70	18.96	18.68	19.23	19.34	19.50	19.66	19.72
04/02/2018 15:00	17.69	18.96	18.71	19.23	19.34	19.50	19.66	19.72
04/02/2018 16:00	17.69	18.96	18.74	19.23	19.35	19.50	19.66	19.73
04/02/2018 17:00	17.69	18.96	18.76	19.23	19.35	19.50	19.66	19.73
04/02/2018 18:00	17.70	18.96	18.78	19.23	19.36	19.50	19.67	19.73
04/02/2018 19:00	17.72	18.96	18.79	19.23	19.36	19.50	19.67	19.73
04/02/2018 20:00	17.74	18.96	18.79	19.23	19.37	19.50	19.67	19.73
04/02/2018 21:00	17.75	18.96	18.79	19.23	19.37	19.50	19.68	19.73
04/02/2018 22:00	17.76	18.96	18.79	19.23	19.37	19.50	19.68	19.73
04/02/2018 23:00	17.77	18.96	18.78	19.23	19.37	19.50	19.68	19.73
05/02/2018 00:00	17.78	18.96	18.77	19.23	19.37	19.50	19.69	19.73
05/02/2018 01:00	17.78	18.96	18.76	19.23	19.37	19.50	19.69	19.73
05/02/2018 02:00	17.78	18.96	18.74	19.23	19.37	19.50	19.69	19.73
05/02/2018 03:00	17.77	18.96	18.72	19.23	19.36	19.50	19.69	19.73
05/02/2018 04:00	17.76	18.96	18.71	19.23	19.36	19.50	19.69	19.73
05/02/2018 05:00	17.75	18.96	18.69	19.23	19.36	19.50	19.68	19.73
05/02/2018 06:00	17.74	18.96	18.68	19.23	19.35	19.50	19.68	19.73
05/02/2018 07:00	17.72	18.96	18.67	19.24	19.35	19.50	19.68	19.73
05/02/2018 08:00	17.71	18.96	18.67	19.24	19.35	19.50	19.68	19.73
05/02/2018 09:00	17.69	18.96	18.66	19.24	19.35	19.50	19.67	19.73
05/02/2018 10:00	17.68	18.96	18.66	19.24	19.34	19.50	19.67	19.73
05/02/2018 11:00	17.67	18.96	18.66	19.24	19.34	19.50	19.67	19.73
05/02/2018 12:00	17.66	18.96	18.66	19.24	19.34	19.50	19.67	19.73
05/02/2018 13:00	17.65	18.96	18.67	19.23	19.34	19.50	19.66	19.73
05/02/2018 14:00	17.64	18.96	18.69	19.23	19.34	19.50	19.66	19.73
05/02/2018 15:00	17.64	18.96	18.70	19.23	19.34	19.50	19.66	19.73
05/02/2018 16:00	17.65	18.96	18.72	19.23	19.34	19.50	19.66	19.73
05/02/2018 17:00	17.66	18.96	18.74	19.23	19.35	19.50	19.66	19.73
05/02/2018 18:00	17.67	18.96	18.75	19.23	19.35	19.50	19.67	19.73
05/02/2018 19:00	17.68	18.96	18.76	19.23	19.35	19.50	19.67	19.73
05/02/2018 20:00	17.70	18.96	18.76	19.24	19.36	19.50	19.67	19.73
05/02/2018 21:00	17.71	18.96	18.77	19.24	19.36	19.50	19.68	19.73
05/02/2018 22:00	17.73	18.96	18.77	19.24	19.36	19.50	19.68	19.73
05/02/2018 23:00	17.74	18.96	18.77	19.24	19.36	19.50	19.68	19.73
06/02/2018 00:00	17.75	18.96	18.77	19.24	19.37	19.51	19.69	19.73
06/02/2018 01:00	17.76	18.97	18.78	19.24	19.37	19.51	19.69	19.73
06/02/2018 02:00	17.76	18.97	18.78	19.24	19.37	19.51	19.70	19.74
06/02/2018 03:00	17.77	18.97	18.79	19.25	19.37	19.51	19.70	19.74
06/02/2018 04:00	17.78	18.97	18.80	19.25	19.37	19.51	19.70	19.74
06/02/2018 05:00	17.78	18.97	18.81	19.25	19.38	19.51	19.70	19.74
06/02/2018 06:00	17.79	18.97	18.82	19.25	19.38	19.52	19.71	19.74
06/02/2018 07:00	17.80	18.98	18.83	19.26	19.38	19.52	19.71	19.74
06/02/2018 08:00	17.81	18.98	18.84	19.26	19.39	19.52	19.72	19.74
06/02/2018 09:00	17.83	18.98	18.85	19.26	19.39	19.52	19.72	19.74
06/02/2018 10:00	17.84	18.98	18.85	19.26	19.39	19.52	19.72	19.74
06/02/2018 11:00	17.85	18.98	18.86	19.26	19.40	19.52	19.73	19.75
06/02/2018 12:00	17.86	18.99	18.87	19.27	19.40	19.52	19.73	19.75
06/02/2018 13:00	17.87	18.99	18.89	19.27	19.40	19.52	19.73	19.75
06/02/2018 14:00	17.88	18.99	18.91	19.27	19.41	19.53	19.74	19.75
06/02/2018 15:00	17.90	18.99	18.92	19.27	19.41	19.53	19.74	19.75
06/02/2018 16:00	17.91	18.99	18.94	19.27	19.42	19.53	19.74	19.75
06/02/2018 17:00	17.93	18.99	18.95	19.27	19.42	19.53	19.75	19.75
06/02/2018 18:00	17.95	19.00	18.95	19.27	19.43	19.53	19.75	19.74
06/02/2018 19:00	17.96	19.00	18.94	19.27	19.43	19.53	19.75	19.74
06/02/2018 20:00	17.98	19.00	18.93	19.27	19.43	19.53	19.75	19.74
06/02/2018 21:00	17.98	19.00	18.91	19.27	19.43	19.53	19.75	19.74
06/02/2018 22:00	17.98	18.99	18.88	19.26	19.42	19.52	19.75	19.74
06/02/2018 23:00	17.98	18.99	18.85	19.26	19.42	19.52	19.74	19.73
07/02/2018 00:00	17.96	18.99	18.82	19.26	19.41	19.52	19.74	19.73
07/02/2018 01:00	17.95	18.99	18.79	19.26	19.41	19.52	19.73	19.73
07/02/2018 02:00	17.92	18.99	18.76	19.26	19.40	19.52	19.72	19.73
07/02/2018 03:00	17.90	18.99	18.73	19.25	19.39	19.52	19.71	19.73
07/02/2018 04:00	17.87	18.99	18.71	19.25	19.38	19.52	19.70	19.72
07/02/2018 05:00	17.84	18.99	18.68	19.25	19.37	19.51	19.69	19.72
07/02/2018 06:00	17.81	18.99	18.65	19.25	19.36	19.51	19.68	19.72
07/02/2018 07:00	17.78	18.98	18.63	19.25	19.36	19.51	19.67	19.72
07/02/2018 08:00	17.75	18.98	18.61	19.24	19.35	19.51	19.66	19.71
07/02/2018 09:00	17.72	18.98	18.58	19.24	19.34	19.51	19.65	19.71
07/02/2018 10:00	17.69	18.98	18.56	19.24	19.33	19.51	19.64	19.71
07/02/2018 11:00	17.67	18.98	18.55	19.24	19.32	19.51	19.64	19.71
07/02/2018 12:00	17.64	18.98	18.55	19.24	19.32	19.51	19.63	19.71
07/02/2018 13:00	17.62	18.98	18.57	19.24	19.32	19.51	19.63	19.71
07/02/2018 14:00	17.61	18.98	18.60	19.24	19.31	19.51	19.62	19.72
07/02/2018 15:00	17.60	18.98	18.63	19.24	19.32	19.51	19.62	19.72
07/02/2018 16:00	17.60	18.98	18.66	19.24	19.32	19.51	19.62	19.72
07/02/2018 17:00	17.62	18.98	18.69	19.24	19.33	19.51	19.62	19.72
07/02/2018 18:00	17.64	18.98	18.72	19.24	19.34	19.51	19.63	19.72
07/02/2018 19:00	17.66	18.98	18.73	19.24	19.34	19.51	19.63	19.72
07/02/2018 20:00	17.69	18.98	18.73	19.24	19.35	19.51	19.64	19.72
07/02/2018 21:00	17.71	18.98	18.72	19.24	19.35	19.51	19.64	19.72
07/02/2018 22:00	17.72	18.98	18.70	19.23	19.35	19.51	19.64	19.72
07/02/2018 23:00	17.73	18.98	18.67	19.23	19.35	19.51	19.64	19.72
08/02/2018 00:00	17.72	18.98	18.63	19.23	19.34	19.51	19.64	19.72
08/02/2018 01:00	17.71	18.98	18.59	19.23	19.34	19.51	19.64	19.72
08/02/2018 02:00	17.69	18.98	18.56	19.23	19.33	19.51	19.64	19.72
08/02/2018 03:00	17.66	18.98	18.52	19.23	19.32	19.51	19.63	19.72
08/02/2018 04:00	17.62	18.98	18.49	19.23	19.31	19.51	19.63	19.72
08/02/2018 05:00	17.58	18.98	18.47	19.23	19.30	19.51	19.62	19.72
08/02/2018 06:00	17.54	18.98	18.45	19.22	19.29	19.51	19.61	19.72
08/02/2018 07:00	17.50	18.98	18.43	19.22	19.29	19.51	19.61	19.72
08/02/2018 08:00	17.47	18.97	18.41	19.22	19.28	19.51	19.60	19.72
08/02/2018 09:00	17.43	18.97	18.40	19.22	19.27	19.51	19.60	19.72
08/02/2018 10:00	17.40	18.97	18.40	19.22	19.27	19.51	19.59	19.72
08/02/2018 11:00	17.37	18.97	18.42	19.22	19.27	19.50	19.59	19.72
08/02/2018 12:00	17.35	18.97	18.45	19.22	19.26	19.50	19.59	19.72
08/02/2018 13:00	17.34	18.97	18.48	19.22	19.26	19.50	19.59	19.72
08/02/2018 14:00	17.33	18.96	18.50	19.22	19.26	19.50	19.58	19.72
08/02/2018 15:00	17.33	18.96	18.52	19.21	19.27	19.50	19.59	19.71
08/02/2018 16:00	17.34	18.96	18.53	19.21	19.27	19.50	19.59	19.71
08/02/2018 17:00	17.35	18.96	18.54	19.21	19.27	19.49	19.59	19.71
08/02/2018 18:00	17.36	18.95	18.54	19.21	19.27	19.49	19.60	19.71
08/02/2018 19:00	17.37	18.95	18.54	19.21	19.27	19.49	19.60	19.71
08/02/2018 20:00	17.38	18.95	18.53	19.20	19.27	19.49	19.60	19.71
08/02/2018 21:00	17.38	18.95	18.51	19.20	19.27	19.49	19.61	19.71
08/02/2018 22:00	17.38	18.95	18.50	19.20	19.27	19.49	19.61	19.71
08/02/2018 23:00	17.38	18.95	18.48	19.20	19.27	19.49	19.61	19.71
09/02/2018 00:00	17.36	18.95	18.46	19.20	19.26	19.49	19.61	19.71
09/02/2018 01:00	17.35	18.95	18.44	19.20	19.26	19.49	19.61	19.71
09/02/2018 02:00	17.33	18.94	18.41	19.19	19.25	19.49	19.60	19.71
09/02/2018 03:00	17.31	18.94	18.39	19.19	19.24	19.49	19.60	19.71
09/02/2018 04:00	17.28	18.94	18.37	19.19	19.24	19.49	19.59	19.71
09/02/2018 05:00	17.25	18.93	18.35	19.19	19.23	19.48	19.59	19.70
09/02/2018 06:00	17.23	18.93	18.33	19.18	19.22	19.48	19.58	19.70
09/02/2018 07:00	17.20	18.93	18.31	19.18	19.22	19.48	19.58	19.70
09/02/2018 08:00	17.18	18.93	18.30	19.18	19.21	19.48	19.57	19.70
09/02/2018 09:00	17.15	18.92	18.29	19.18	19.21	19.48	19.57	19.70
09/02/2018 10:00	17.13	18.92	18.29	19.18	19.20	19.48	19.56	19.70
09/02/2018 11:00	17.11	18.92	18.29	19.17	19.20	19.48	19.56	19.70
09/02/2018 12:00	17.09	18.92	18.30	19.17	19.19	19.47	19.55	19.70
09/02/2018 13:00	17.08	18.91	18.32	19.17	19.19	19.47	19.55	19.70
09/02/2018 14:00	17.07	18.91	18.34	19.17	19.19	19.47	19.55	19.70
09/02/2018 15:00	17.08	18.91	18.38	19.17	19.20	19.48	19.56	19.70
09/02/2018 16:00	17.09	18.91	18.41	19.17	19.20	19.48	19.56	19.71
09/02/2018 17:00	17.10	18.91	18.45	19.17	19.21	19.48	19.57	19.71
09/02/2018 18:00	17.13	18.91	18.48	19.17	19.22	19.48	19.58	19.71
09/02/2018 19:00	17.15	18.91	18.51	19.17	19.23	19.48	19.59	19.71
09/02/2018 20:00	17.19	18.91	18.53	19.17	19.23	19.48	19.60	19.71
09/02/2018 21:00	17.22	18.91	18.55	19.17	19.24	19.48	19.60	19.71
09/02/2018 22:00	17.25	18.91	18.56	19.17	19.25	19.48	19.61	19.71
09/02/2018 23:00	17.27	18.90	18.56	19.17	19.25	19.48	19.62	19.71
10/02/2018 00:00	17.30	18.90	18.56	19.17	19.25	19.48	19.63	19.71
10/02/2018 01:00	17.32	18.90	18.56	19.17	19.26	19.48	19.63	19.71
10/02/2018 02:00	17.33	18.90	18.56	19.17	19.26	19.48	19.64	19.71
10/02/2018 03:00	17.34	18.90	18.55	19.17	19.26	19.48	19.64	19.71
10/02/2018 04:00	17.35	18.90	18.54	19.17	19.26	19.48	19.65	19.71
10/02/2018 05:00	17.35	18.90	18.54	19.17	19.26	19.48	19.65	19.72
10/02/2018 06:00	17.34	18.90	18.53	19.17	19.26	19.48	19.65	19.72
10/02/2018 07:00	17.34	18.90	18.53	19.17	19.26	19.48	19.65	19.72
10/02/2018 08:00	17.33	18.90	18.52	19.17	19.26	19.48	19.65	19.71
10/02/2018 09:00	17.33	18.90	18.51	19.17	19.26	19.48	19.65	19.71
10/02/2018 10:00	17.32	18.90	18.51	19.17	19.26	19.48	19.64	19.71
10/02/2018 11:00	17.31	18.89	18.52	19.17	19.26	19.47	19.64	19.71
10/02/2018 12:00	17.30	18.89	18.52	19.17	19.26	19.47	19.64	19.71
10/02/2018 13:00	17.30	18.89	18.53	19.17	19.26	19.47	19.64	19.71
10/02/2018 14:00	17.30	18.89	18.54	19.16	19.26	19.47	19.64	19.71
10/02/2018 15:00	17.30	18.89	18.56	19.16	19.26	19.47	19.64	19.70
10/02/2018 16:00	17.30	18.88	18.57	19.16	19.26	19.47	19.64	19.70
10/02/2018 17:00	17.31	18.88	18.58	19.16	19.26	19.47	19.64	19.70
10/02/2018 18:00	17.32	18.88	18.58	19.16	19.26	19.46	19.64	19.70
10/02/2018 19:00	17.32	18.88	18.57	19.15	19.26	19.46	19.64	19.70
10/02/2018 20:00	17.33	18.87	18.56	19.15	19.26	19.46	19.64	19.69
10/02/2018 21:00	17.34	18.87	18.55	19.15	19.26	19.46	19.64	19.69
10/02/2018 22:00	17.34	18.87	18.53	19.15	19.26	19.46	19.64	19.69
10/02/2018 23:00	17.33	18.87	18.51	19.15	19.26	19.46	19.63	19.69
11/02/2018 00:00	17.33	18.87	18.50	19.14	19.25	19.46	19.63	19.69
11/02/2018 01:00	17.32	18.86	18.48	19.14	19.25	19.46	19.63	19.69
11/02/2018 02:00	17.30	18.86	18.47	19.14	19.24	19.45	19.62	19.69
11/02/2018 03:00	17.29	18.86	18.45	19.14	19.24	19.45	19.62	19.69
11/02/2018 04:00	17.27	18.86	18.44	19.14	19.24	19.45	19.62	19.69
11/02/2018 05:00	17.26	18.86	18.43	19.14	19.23	19.45	19.61	19.69
11/02/2018 06:00	17.25	18.86	18.42	19.14	19.23	19.45	19.61	19.69
11/02/2018 07:00	17.23	18.86	18.41	19.14	19.23	19.45	19.60	19.69
11/02/2018 08:00	17.22	18.85	18.41	19.14	19.22	19.45	19.60	19.69
11/02/2018 09:00	17.21	18.85	18.40	19.14	19.22	19.45	19.60	19.69
11/02/2018 10:00	17.19	18.85	18.41	19.13	19.22	19.45	19.60	19.69
11/02/2018 11:00	17.18	18.85	18.43	19.13	19.22	19.45	19.60	19.69
11/02/2018 12:00	17.18	18.85	18.48	19.13	19.22	19.45	19.60	19.69
11/02/2018 13:00	17.18	18.85	18.54	19.13	19.22	19.45	19.60	19.69
11/02/2018 14:00	17.19	18.85	18.59	19.13	19.23	19.45	19.60	19.69
11/02/2018 15:00	17.22	18.85	18.64	19.14	19.24	19.45	19.61	19.69
11/02/2018 16:00	17.26	18.85	18.68	19.14	19.26	19.45	19.62	19.69
11/02/2018 17:00	17.31	18.85	18.71	19.14	19.27	19.45	19.63	19.69
11/02/2018 18:00	17.35	18.85	18.73	19.14	19.28	19.45	19.64	19.69
11/02/2018 19:00	17.40	18.85	18.74	19.14	19.29	19.45	19.65	19.69
11/02/2018 20:00	17.44	18.85	18.73	19.14	19.29	19.45	19.66	19.69
11/02/2018 21:00	17.47	18.85	18.73	19.14	19.30	19.45	19.66	19.69
11/02/2018 22:00	17.50	18.85	18.71	19.14	19.30	19.45	19.67	19.69
11/02/2018 23:00	17.52	18.85	18.70	19.14	19.30	19.45	19.67	19.69
12/02/2018 00:00	17.53	18.85	18.69	19.14	19.30	19.45	19.67	19.69
12/02/2018 01:00	17.53	18.85	18.68	19.14	19.30	19.45	19.67	19.69
12/02/2018 02:00	17.53	18.85	18.66	19.14	19.30	19.45	19.67	19.69
12/02/2018 03:00	17.53	18.85	18.64	19.14	19.29	19.45	19.67	19.69
12/02/2018 04:00	17.53	18.85	18.63	19.14	19.29	19.45	19.67	19.69
12/02/2018 05:00	17.52	18.85	18.62	19.14	19.29	19.45	19.66	19.69
12/02/2018 06:00	17.51	18.85	18.61	19.14	19.29	19.45	19.66	19.70
12/02/2018 07:00	17.50	18.85	18.60	19.14	19.29	19.45	19.66	19.70
12/02/2018 08:00	17.49	18.85	18.59	19.14	19.28	19.45	19.66	19.70
12/02/2018 09:00	17.48	18.85	18.59	19.14	19.28	19.45	19.65	19.70
12/02/2018 10:00	17.47	18.85	18.59	19.15	19.28	19.45	19.65	19.70
12/02/2018 11:00	17.46	18.85	18.59	19.15	19.28	19.45	19.65	19.70
12/02/2018 12:00	17.46	18.85	18.60	19.15	19.28	19.45	19.64	19.69
12/02/2018 13:00	17.45	18.85	18.61	19.15	19.28	19.45	19.64	19.69
12/02/2018 14:00	17.46	18.85	18.62	19.15	19.28	19.45	19.64	19.69
12/02/2018 15:00	17.46	18.85	18.63	19.15	19.28	19.45	19.64	19.69
12/02/2018 16:00	17.47	18.85	18.64	19.15	19.29	19.45	19.64	19.69
12/02/2018 17:00	17.48	18.85	18.64	19.15	19.29	19.45	19.64	19.69
12/02/2018 18:00	17.49	18.85	18.64	19.15	19.29	19.45	19.64	19.69
12/02/2018 19:00	17.50	18.85	18.63	19.15	19.29	19.45	19.64	19.69
12/02/2018 20:00	17.51	18.85	18.62	19.15	19.29	19.45	19.64	19.69
12/02/2018 21:00	17.51	18.85	18.60	19.14	19.29	19.45	19.64	19.69
12/02/2018 22:00	17.51	18.85	18.57	19.14	19.29	19.45	19.64	19.68
12/02/2018 23:00	17.50	18.85	18.55	19.14	19.28	19.45	19.64	19.68
13/02/2018 00:00	17.48	18.85	18.52	19.14	19.28	19.45	19.63	19.68
13/02/2018 01:00	17.46	18.85	18.49	19.14	19.27	19.45	19.63	19.68
13/02/2018 02:00	17.44	18.85	18.46	19.14	19.26	19.45	19.62	19.68
13/02/2018 03:00	17.41	18.85	18.42	19.14	19.25	19.45	19.61	19.68
13/02/2018 04:00	17.38	18.84	18.38	19.13	19.24	19.44	19.60	19.67
13/02/2018 05:00	17.34	18.84	18.34	19.13	19.23	19.44	19.59	19.67
13/02/2018 06:00	17.30	18.84	18.30	19.13	19.22	19.44	19.58	19.67
13/02/2018 07:00	17.26	18.84	18.26	19.12	19.21	19.44	19.57	19.66
13/02/2018 08:00	17.22	18.83	18.22	19.12	19.20	19.43	19.56	19.66
13/02/2018 09:00	17.17	18.83	18.19	19.12	19.18	19.43	19.55	19.66
13/02/2018 10:00	17.12	18.83	18.18	19.12	19.17	19.43	19.54	19.66
13/02/2018 11:00	17.08	18.83	18.20	19.11	19.16	19.43	19.53	19.66
13/02/2018 12:00	17.04	18.83	18.27	19.11	19.16	19.43	19.52	19.67
13/02/2018 13:00	17.02	18.83	18.38	19.11	19.17	19.44	19.52	19.67
13/02/2018 14:00	17.03	18.83	18.53	19.12	19.19	19.44	19.52	19.67
13/02/2018 15:00	17.07	18.83	18.68	19.12	19.21	19.44	19.53	19.67
13/02/2018 16:00	17.15	18.83	18.82	19.12	19.24	19.44	19.55	19.68
13/02/2018 17:00	17.26	18.83	18.92	19.11	19.28	19.44	19.57	19.68
13/02/2018 18:00	17.37	18.83	18.99	19.11	19.30	19.43	19.59	19.67
13/02/2018 19:00	17.49	18.82	19.01	19.11	19.33	19.43	19.61	19.67
13/02/2018 20:00	17.60	18.82	18.99	19.11	19.34	19.43	19.63	19.67
13/02/2018 21:00	17.69	18.82	18.95	19.11	19.35	19.43	19.64	19.67
13/02/2018 22:00	17.75	18.82	18.89	19.10	19.35	19.43	19.65	19.66
13/02/2018 23:00	17.79	18.82	18.82	19.10	19.35	19.43	19.66	19.66
14/02/2018 00:00	17.80	18.82	18.75	19.10	19.34	19.43	19.65	19.66
14/02/2018 01:00	17.78	18.81	18.68	19.10	19.33	19.42	19.65	19.66
14/02/2018 02:00	17.75	18.81	18.61	19.10	19.32	19.42	19.64	19.66
14/02/2018 03:00	17.71	18.81	18.54	19.09	19.30	19.42	19.63	19.66
14/02/2018 04:00	17.66	18.81	18.48	19.09	19.29	19.42	19.62	19.66
14/02/2018 05:00	17.60	18.81	18.42	19.09	19.27	19.42	19.61	19.66
14/02/2018 06:00	17.53	18.80	18.36	19.09	19.26	19.42	19.59	19.66
14/02/2018 07:00	17.47	18.80	18.31	19.09	19.25	19.42	19.58	19.66
14/02/2018 08:00	17.40	18.80	18.26	19.09	19.23	19.42	19.57	19.67
14/02/2018 09:00	17.33	18.80	18.23	19.09	19.22	19.42	19.56	19.67
14/02/2018 10:00	17.27	18.80	18.21	19.08	19.21	19.42	19.54	19.67
14/02/2018 11:00	17.21	18.80	18.20	19.08	19.20	19.42	19.53	19.67
14/02/2018 12:00	17.15	18.79	18.23	19.08	19.19	19.42	19.52	19.67
14/02/2018 13:00	17.11	18.79	18.30	19.09	19.19	19.42	19.52	19.67
14/02/2018 14:00	17.09	18.79	18.42	19.09	19.20	19.42	19.52	19.67
14/02/2018 15:00	17.09	18.79	18.58	19.09	19.21	19.42	19.52	19.67
14/02/2018 16:00	17.14	18.79	18.72	19.09	19.24	19.42	19.53	19.67
14/02/2018 17:00	17.22	18.79	18.83	19.09	19.28	19.42	19.55	19.67
14/02/2018 18:00	17.33	18.79	18.88	19.09	19.31	19.42	19.57	19.67
14/02/2018 19:00	17.44	18.79	18.89	19.09	19.34	19.42	19.60	19.67
14/02/2018 20:00	17.54	18.79	18.87	19.09	19.35	19.42	19.62	19.67
14/02/2018 21:00	17.62	18.79	18.83	19.09	19.36	19.42	19.64	19.67
14/02/2018 22:00	17.68	18.79	18.78	19.09	19.37	19.42	19.65	19.67
14/02/2018 23:00	17.71	18.79	18.73	19.09	19.36	19.42	19.66	19.67
15/02/2018 00:00	17.72	18.79	18.67	19.08	19.36	19.42	19.66	19.67
15/02/2018 01:00	17.71	18.79	18.61	19.08	19.35	19.42	19.65	19.67
15/02/2018 02:00	17.68	18.78	18.56	19.08	19.34	19.42	19.64	19.67
15/02/2018 03:00	17.64	18.78	18.49	19.08	19.32	19.41	19.64	19.67
15/02/2018 04:00	17.60	18.78	18.43	19.08	19.31	19.41	19.62	19.67
15/02/2018 05:00	17.55	18.78	18.37	19.08	19.29	19.41	19.61	19.67
15/02/2018 06:00	17.49	18.77	18.32	19.07	19.28	19.41	19.60	19.66
15/02/2018 07:00	17.43	18.77	18.27	19.07	19.26	19.41	19.59	19.66
15/02/2018 08:00	17.36	18.77	18.22	19.07	19.24	19.41	19.57	19.66
15/02/2018 09:00	17.30	18.77	18.18	19.07	19.23	19.41	19.56	19.66
15/02/2018 10:00	17.23	18.76	18.16	19.07	19.21	19.40	19.54	19.66
15/02/2018 11:00	17.17	18.76	18.18	19.07	19.20	19.40	19.53	19.66
15/02/2018 12:00	17.12	18.76	18.25	19.06	19.19	19.40	19.52	19.66
15/02/2018 13:00	17.10	18.76	18.38	19.06	19.20	19.40	19.51	19.66
15/02/2018 14:00	17.10	18.76	18.54	19.06	19.21	19.40	19.51	19.66
15/02/2018 15:00	17.14	18.76	18.73	19.06	19.24	19.40	19.51	19.66
15/02/2018 16:00	17.23	18.76	18.92	19.07	19.28	19.40	19.53	19.66
15/02/2018 17:00	17.35	18.76	19.08	19.07	19.32	19.40	19.55	19.66
15/02/2018 18:00	17.50	18.75	19.20	19.07	19.37	19.40	19.58	19.66
15/02/2018 19:00	17.66	18.75	19.27	19.07	19.41	19.40	19.62	19.66
15/02/2018 20:00	17.81	18.75	19.29	19.06	19.43	19.40	19.65	19.66
15/02/2018 21:00	17.94	18.75	19.27	19.06	19.45	19.40	19.67	19.65
15/02/2018 22:00	18.04	18.75	19.23	19.06	19.45	19.40	19.69	19.65
15/02/2018 23:00	18.11	18.75	19.18	19.06	19.45	19.40	19.70	19.65
16/02/2018 00:00	18.14	18.75	19.11	19.06	19.44	19.40	19.70	19.65
16/02/2018 01:00	18.15	18.75	19.03	19.06	19.43	19.40	19.70	19.65
16/02/2018 02:00	18.14	18.75	18.95	19.06	19.41	19.40	19.69	19.65
16/02/2018 03:00	18.11	18.75	18.86	19.05	19.40	19.40	19.68	19.65
16/02/2018 04:00	18.06	18.75	18.77	19.05	19.38	19.39	19.67	19.65
16/02/2018 05:00	18.00	18.75	18.69	19.05	19.36	19.39	19.66	19.65
16/02/2018 06:00	17.93	18.74	18.60	19.05	19.33	19.39	19.64	19.65
16/02/2018 07:00	17.85	18.74	18.52	19.05	19.31	19.39	19.62	19.65
16/02/2018 08:00	17.77	18.74	18.45	19.05	19.29	19.39	19.60	19.65
16/02/2018 09:00	17.69	18.74	18.39	19.05	19.27	19.39	19.59	19.65
16/02/2018 10:00	17.61	18.74	18.36	19.04	19.26	19.39	19.57	19.65
16/02/2018 11:00	17.53	18.74	18.36	19.04	19.24	19.39	19.56	19.65
16/02/2018 12:00	17.47	18.73	18.41	19.04	19.24	19.39	19.55	19.65
16/02/2018 13:00	17.42	18.73	18.51	19.04	19.24	19.39	19.54	19.65
16/02/2018 14:00	17.41	18.73	18.63	19.05	19.25	19.39	19.54	19.65
16/02/2018 15:00	17.43	18.73	18.77	19.05	19.27	19.39	19.54	19.65
16/02/2018 16:00	17.48	18.73	18.91	19.05	19.30	19.39	19.55	19.65
16/02/2018 17:00	17.57	18.73	19.02	19.05	19.33	19.39	19.57	19.65
16/02/2018 18:00	17.67	18.74	19.10	19.05	19.37	19.39	19.60	19.65
16/02/2018 19:00	17.78	18.74	19.15	19.06	19.39	19.40	19.62	19.66
16/02/2018 20:00	17.89	18.74	19.17	19.06	19.42	19.40	19.65	19.66
16/02/2018 21:00	17.98	18.75	19.17	19.06	19.43	19.40	19.67	19.67
16/02/2018 22:00	18.06	18.75	19.16	19.07	19.44	19.41	19.69	19.67
16/02/2018 23:00	18.11	18.75	19.13	19.07	19.44	19.41	19.71	19.67
17/02/2018 00:00	18.15	18.75	19.10	19.07	19.44	19.41	19.72	19.67
17/02/2018 01:00	18.17	18.76	19.05	19.07	19.44	19.41	19.72	19.67
17/02/2018 02:00	18.17	18.76	19.00	19.07	19.43	19.41	19.72	19.67
17/02/2018 03:00	18.16	18.76	18.94	19.07	19.43	19.41	19.72	19.67
17/02/2018 04:00	18.14	18.76	18.88	19.07	19.41	19.41	19.71	19.67
17/02/2018 05:00	18.10	18.76	18.81	19.07	19.40	19.41	19.70	19.67
17/02/2018 06:00	18.06	18.76	18.75	19.07	19.39	19.41	19.69	19.67
17/02/2018 07:00	18.01	18.76	18.68	19.07	19.37	19.41	19.68	19.67
17/02/2018 08:00	17.95	18.76	18.61	19.07	19.35	19.41	19.67	19.67
17/02/2018 09:00	17.89	18.76	18.56	19.07	19.34	19.41	19.65	19.67
17/02/2018 10:00	17.82	18.76	18.52	19.07	19.32	19.41	19.64	19.67
17/02/2018 11:00	17.75	18.76	18.53	19.07	19.31	19.41	19.63	19.67
17/02/2018 12:00	17.70	18.75	18.57	19.07	19.30	19.41	19.61	19.66
17/02/2018 13:00	17.65	18.75	18.64	19.07	19.30	19.40	19.60	19.66
17/02/2018 14:00	17.64	18.75	18.73	19.07	19.30	19.40	19.59	19.66
17/02/2018 15:00	17.64	18.75	18.81	19.07	19.31	19.40	19.59	19.66
17/02/2018 16:00	17.67	18.75	18.87	19.07	19.33	19.40	19.60	19.65
17/02/2018 17:00	17.72	18.75	18.91	19.07	19.35	19.40	19.61	19.65
17/02/2018 18:00	17.78	18.75	18.92	19.07	19.36	19.40	19.62	19.65
17/02/2018 19:00	17.83	18.75	18.91	19.07	19.37	19.40	19.63	19.65
17/02/2018 20:00	17.88	18.75	18.89	19.07	19.38	19.40	19.64	19.65
17/02/2018 21:00	17.91	18.75	18.86	19.07	19.38	19.40	19.65	19.65
17/02/2018 22:00	17.93	18.75	18.83	19.07	19.38	19.40	19.66	19.66
17/02/2018 23:00	17.93	18.75	18.79	19.07	19.38	19.40	19.66	19.66
18/02/2018 00:00	17.93	18.76	18.76	19.07	19.38	19.41	19.67	19.66
18/02/2018 01:00	17.91	18.76	18.74	19.08	19.37	19.41	19.67	19.67
18/02/2018 02:00	17.89	18.76	18.71	19.08	19.37	19.41	19.67	19.67
18/02/2018 03:00	17.86	18.76	18.69	19.08	19.37	19.41	19.67	19.67
18/02/2018 04:00	17.83	18.77	18.66	19.08	19.36	19.42	19.67	19.67
18/02/2018 05:00	17.80	18.77	18.64	19.09	19.36	19.42	19.66	19.68
18/02/2018 06:00	17.77	18.77	18.63	19.09	19.36	19.42	19.66	19.68
18/02/2018 07:00	17.74	18.77	18.61	19.09	19.35	19.42	19.66	19.68
18/02/2018 08:00	17.71	18.78	18.59	19.10	19.35	19.43	19.66	19.69
18/02/2018 09:00	17.68	18.78	18.58	19.10	19.34	19.42	19.66	19.68
18/02/2018 10:00	17.64	18.78	18.57	19.10	19.34	19.42	19.65	19.68
18/02/2018 11:00	17.62	18.78	18.56	19.10	19.33	19.42	19.64	19.68
18/02/2018 12:00	17.59	18.78	18.57	19.10	19.33	19.42	19.64	19.68
18/02/2018 13:00	17.57	18.78	18.58	19.10	19.32	19.42	19.64	19.68
18/02/2018 14:00	17.55	18.78	18.59	19.10	19.32	19.42	19.64	19.68
18/02/2018 15:00	17.55	18.78	18.62	19.10	19.33	19.43	19.64	19.68
18/02/2018 16:00	17.55	18.78	18.64	19.10	19.33	19.43	19.64	19.68
18/02/2018 17:00	17.55	18.78	18.66	19.10	19.33	19.43	19.64	19.68
18/02/2018 18:00	17.56	18.78	18.67	19.11	19.34	19.43	19.64	19.68
18/02/2018 19:00	17.58	18.78	18.67	19.11	19.34	19.43	19.65	19.68
18/02/2018 20:00	17.59	18.79	18.67	19.11	19.34	19.43	19.65	19.68
18/02/2018 21:00	17.60	18.79	18.66	19.11	19.34	19.43	19.65	19.68
18/02/2018 22:00	17.61	18.79	18.65	19.11	19.34	19.43	19.65	19.68
18/02/2018 23:00	17.61	18.79	18.64	19.11	19.34	19.43	19.65	19.68
19/02/2018 00:00	17.60	18.79	18.62	19.11	19.34	19.43	19.65	19.68
19/02/2018 01:00	17.60	18.79	18.61	19.11	19.33	19.43	19.65	19.68
19/02/2018 02:00	17.59	18.79	18.60	19.11	19.33	19.43	19.65	19.68
19/02/2018 03:00	17.57	18.79	18.59	19.11	19.33	19.43	19.65	19.68
19/02/2018 04:00	17.56	18.79	18.58	19.11	19.32	19.43	19.65	19.68
19/02/2018 05:00	17.54	18.80	18.57	19.11	19.32	19.43	19.65	19.68
19/02/2018 06:00	17.53	18.80	18.57	19.11	19.32	19.43	19.65	19.68
19/02/2018 07:00	17.51	18.80	18.57	19.12	19.32	19.44	19.65	19.68
19/02/2018 08:00	17.50	18.80	18.57	19.12	19.32	19.44	19.65	19.68
19/02/2018 09:00	17.49	18.80	18.57	19.12	19.31	19.44	19.65	19.68
19/02/2018 10:00	17.48	18.80	18.57	19.12	19.31	19.44	19.65	19.68
19/02/2018 11:00	17.47	18.80	18.59	19.12	19.31	19.44	19.65	19.68
19/02/2018 12:00	17.46	18.80	18.61	19.12	19.31	19.44	19.65	19.68
19/02/2018 13:00	17.46	18.80	18.64	19.12	19.31	19.44	19.65	19.68
19/02/2018 14:00	17.47	18.80	18.67	19.12	19.32	19.44	19.65	19.68
19/02/2018 15:00	17.49	18.80	18.71	19.12	19.32	19.44	19.65	19.68
19/02/2018 16:00	17.51	18.80	18.74	19.12	19.33	19.44	19.65	19.68
19/02/2018 17:00	17.53	18.80	18.76	19.12	19.34	19.44	19.66	19.68
19/02/2018 18:00	17.56	18.80	18.76	19.12	19.34	19.44	19.67	19.68
19/02/2018 19:00	17.59	18.81	18.76	19.12	19.35	19.44	19.67	19.68
19/02/2018 20:00	17.61	18.81	18.76	19.12	19.35	19.44	19.67	19.68
19/02/2018 21:00	17.63	18.80	18.74	19.12	19.35	19.44	19.68	19.68
19/02/2018 22:00	17.64	18.80	18.72	19.12	19.35	19.44	19.68	19.68
19/02/2018 23:00	17.64	18.80	18.70	19.12	19.34	19.43	19.68	19.68
20/02/2018 00:00	17.64	18.80	18.67	19.12	19.34	19.43	19.67	19.67
20/02/2018 01:00	17.63	18.80	18.63	19.12	19.33	19.43	19.67	19.67
20/02/2018 02:00	17.61	18.80	18.60	19.12	19.32	19.43	19.66	19.67
20/02/2018 03:00	17.59	18.80	18.57	19.12	19.31	19.43	19.65	19.67
20/02/2018 04:00	17.56	18.80	18.54	19.11	19.30	19.43	19.65	19.67
20/02/2018 05:00	17.53	18.80	18.52	19.11	19.30	19.43	19.64	19.67
20/02/2018 06:00	17.50	18.80	18.49	19.11	19.29	19.43	19.63	19.67
20/02/2018 07:00	17.47	18.80	18.47	19.11	19.28	19.43	19.62	19.67
20/02/2018 08:00	17.44	18.80	18.45	19.11	19.27	19.43	19.62	19.67
20/02/2018 09:00	17.42	18.80	18.44	19.11	19.27	19.43	19.61	19.67
20/02/2018 10:00	17.39	18.81	18.44	19.11	19.26	19.43	19.61	19.67
20/02/2018 11:00	17.37	18.81	18.47	19.12	19.26	19.43	19.60	19.67
20/02/2018 12:00	17.36	18.81	18.51	19.12	19.26	19.43	19.60	19.68
20/02/2018 13:00	17.35	18.81	18.58	19.12	19.27	19.44	19.60	19.68
20/02/2018 14:00	17.37	18.81	18.67	19.12	19.28	19.44	19.60	19.68
20/02/2018 15:00	17.40	18.81	18.76	19.12	19.29	19.44	19.61	19.68
20/02/2018 16:00	17.45	18.81	18.86	19.12	19.32	19.44	19.62	19.68
20/02/2018 17:00	17.52	18.81	18.94	19.12	19.34	19.44	19.63	19.68
20/02/2018 18:00	17.60	18.81	19.00	19.12	19.36	19.44	19.64	19.68
20/02/2018 19:00	17.69	18.81	19.02	19.12	19.38	19.44	19.66	19.68
20/02/2018 20:00	17.77	18.81	19.02	19.12	19.39	19.44	19.67	19.67
20/02/2018 21:00	17.83	18.81	19.00	19.12	19.40	19.44	19.68	19.67
20/02/2018 22:00	17.88	18.81	18.97	19.12	19.40	19.43	19.68	19.67
20/02/2018 23:00	17.90	18.81	18.92	19.12	19.39	19.43	19.68	19.67
21/02/2018 00:00	17.91	18.81	18.86	19.12	19.38	19.43	19.68	19.67
21/02/2018 01:00	17.90	18.81	18.79	19.11	19.37	19.43	19.68	19.67
21/02/2018 02:00	17.87	18.81	18.72	19.11	19.35	19.43	19.67	19.66
21/02/2018 03:00	17.83	18.81	18.65	19.11	19.33	19.43	19.65	19.66
21/02/2018 04:00	17.78	18.80	18.57	19.11	19.31	19.42	19.64	19.66
21/02/2018 05:00	17.72	18.80	18.50	19.10	19.29	19.42	19.62	19.65
21/02/2018 06:00	17.65	18.80	18.42	19.10	19.27	19.42	19.60	19.65
21/02/2018 07:00	17.58	18.79	18.35	19.10	19.25	19.42	19.58	19.65
21/02/2018 08:00	17.51	18.79	18.28	19.09	19.23	19.41	19.56	19.65
21/02/2018 09:00	17.43	18.79	18.22	19.09	19.21	19.41	19.55	19.65
21/02/2018 10:00	17.35	18.79	18.19	19.09	19.19	19.41	19.53	19.65
21/02/2018 11:00	17.28	18.79	18.21	19.09	19.18	19.41	19.52	19.65
21/02/2018 12:00	17.22	18.79	18.26	19.09	19.17	19.41	19.50	19.65
21/02/2018 13:00	17.18	18.79	18.34	19.09	19.18	19.41	19.50	19.65
21/02/2018 14:00	17.17	18.79	18.43	19.09	19.19	19.41	19.49	19.65
21/02/2018 15:00	17.18	18.78	18.51	19.09	19.21	19.41	19.50	19.65
21/02/2018 16:00	17.23	18.78	18.58	19.09	19.23	19.41	19.50	19.65
21/02/2018 17:00	17.28	18.78	18.63	19.08	19.25	19.41	19.51	19.65
21/02/2018 18:00	17.34	18.79	18.65	19.08	19.26	19.41	19.53	19.65
21/02/2018 19:00	17.40	18.79	18.67	19.08	19.27	19.41	19.54	19.65
21/02/2018 20:00	17.45	18.79	18.66	19.08	19.28	19.41	19.55	19.66
21/02/2018 21:00	17.49	18.79	18.65	19.08	19.28	19.41	19.56	19.66
21/02/2018 22:00	17.51	18.79	18.62	19.08	19.28	19.41	19.57	19.66
21/02/2018 23:00	17.52	18.78	18.59	19.08	19.28	19.41	19.58	19.66
22/02/2018 00:00	17.53	18.78	18.55	19.08	19.27	19.41	19.58	19.66
22/02/2018 01:00	17.52	18.78	18.51	19.08	19.27	19.41	19.58	19.66
22/02/2018 02:00	17.50	18.78	18.47	19.08	19.26	19.41	19.58	19.66
22/02/2018 03:00	17.47	18.79	18.43	19.08	19.25	19.41	19.58	19.66
22/02/2018 04:00	17.43	18.79	18.40	19.08	19.24	19.41	19.57	19.67
22/02/2018 05:00	17.40	18.79	18.38	19.08	19.23	19.42	19.57	19.67
22/02/2018 06:00	17.36	18.79	18.35	19.08	19.23	19.42	19.57	19.67
22/02/2018 07:00	17.33	18.79	18.33	19.08	19.22	19.42	19.56	19.67
22/02/2018 08:00	17.29	18.78	18.31	19.08	19.21	19.42	19.56	19.67
22/02/2018 09:00	17.26	18.78	18.29	19.08	19.21	19.41	19.55	19.67
22/02/2018 10:00	17.23	18.78	18.28	19.08	19.20	19.41	19.55	19.67
22/02/2018 11:00	17.20	18.78	18.28	19.08	19.19	19.41	19.54	19.67
22/02/2018 12:00	17.17	18.78	18.32	19.08	19.19	19.41	19.54	19.67
22/02/2018 13:00	17.16	18.78	18.42	19.08	19.19	19.41	19.54	19.67
22/02/2018 14:00	17.16	18.78	18.55	19.08	19.21	19.41	19.54	19.67
22/02/2018 15:00	17.19	18.78	18.71	19.08	19.23	19.41	19.55	19.67
22/02/2018 16:00	17.26	18.78	18.86	19.08	19.26	19.41	19.57	19.68
22/02/2018 17:00	17.36	18.78	19.00	19.08	19.30	19.41	19.59	19.68
22/02/2018 18:00	17.48	18.78	19.09	19.08	19.33	19.41	19.61	19.68
22/02/2018 19:00	17.61	18.78	19.14	19.08	19.37	19.41	19.64	19.67
22/02/2018 20:00	17.73	18.78	19.15	19.08	19.39	19.41	19.67	19.67
22/02/2018 21:00	17.84	18.77	19.13	19.08	19.40	19.41	19.69	19.67
22/02/2018 22:00	17.92	18.77	19.10	19.08	19.41	19.41	19.71	19.67
22/02/2018 23:00	17.97	18.77	19.05	19.08	19.41	19.41	19.72	19.67
23/02/2018 00:00	18.01	18.77	18.99	19.08	19.41	19.41	19.72	19.67
23/02/2018 01:00	18.01	18.77	18.93	19.08	19.40	19.41	19.72	19.67
23/02/2018 02:00	18.00	18.77	18.86	19.07	19.39	19.41	19.71	19.67
23/02/2018 03:00	17.98	18.77	18.79	19.07	19.37	19.41	19.70	19.67
23/02/2018 04:00	17.94	18.76	18.73	19.07	19.36	19.41	19.69	19.67
23/02/2018 05:00	17.89	18.76	18.68	19.07	19.34	19.40	19.68	19.67
23/02/2018 06:00	17.84	18.76	18.63	19.07	19.33	19.40	19.67	19.67
23/02/2018 07:00	17.79	18.76	18.58	19.07	19.32	19.40	19.65	19.67
23/02/2018 08:00	17.74	18.76	18.54	19.07	19.31	19.40	19.64	19.67
23/02/2018 09:00	17.69	18.76	18.51	19.07	19.30	19.40	19.63	19.67
23/02/2018 10:00	17.64	18.76	18.49	19.07	19.29	19.40	19.62	19.67
23/02/2018 11:00	17.59	18.76	18.48	19.07	19.28	19.40	19.61	19.66
23/02/2018 12:00	17.55	18.75	18.47	19.07	19.28	19.40	19.60	19.66
23/02/2018 13:00	17.51	18.75	18.47	19.07	19.27	19.40	19.59	19.65
23/02/2018 14:00	17.48	18.75	18.47	19.06	19.26	19.39	19.58	19.65
23/02/2018 15:00	17.46	18.75	18.48	19.06	19.26	19.39	19.58	19.65
23/02/2018 16:00	17.44	18.75	18.50	19.06	19.26	19.39	19.58	19.65
23/02/2018 17:00	17.43	18.75	18.52	19.06	19.26	19.39	19.58	19.65
23/02/2018 18:00	17.42	18.75	18.54	19.06	19.26	19.39	19.58	19.65
23/02/2018 19:00	17.42	18.75	18.55	19.06	19.27	19.39	19.59	19.65
23/02/2018 20:00	17.43	18.75	18.55	19.06	19.27	19.39	19.59	19.65
23/02/2018 21:00	17.43	18.75	18.54	19.06	19.27	19.39	19.60	19.65
23/02/2018 22:00	17.44	18.75	18.53	19.06	19.27	19.40	19.60	19.66
23/02/2018 23:00	17.43	18.75	18.52	19.06	19.28	19.40	19.61	19.66
24/02/2018 00:00	17.43	18.75	18.50	19.06	19.27	19.40	19.61	19.66
24/02/2018 01:00	17.42	18.75	18.49	19.07	19.27	19.40	19.62	19.67
24/02/2018 02:00	17.41	18.75	18.48	19.07	19.27	19.40	19.62	19.67
24/02/2018 03:00	17.40	18.75	18.47	19.07	19.27	19.40	19.62	19.67
24/02/2018 04:00	17.38	18.75	18.46	19.07	19.27	19.40	19.62	19.67
24/02/2018 05:00	17.37	18.75	18.45	19.07	19.26	19.40	19.62	19.67
24/02/2018 06:00	17.35	18.75	18.44	19.07	19.26	19.40	19.61	19.67
24/02/2018 07:00	17.34	18.75	18.43	19.07	19.26	19.40	19.61	19.67
24/02/2018 08:00	17.32	18.75	18.41	19.07	19.25	19.40	19.61	19.67
24/02/2018 09:00	17.30	18.75	18.41	19.07	19.25	19.40	19.61	19.67
24/02/2018 10:00	17.28	18.75	18.41	19.07	19.25	19.40	19.60	19.67
24/02/2018 11:00	17.27	18.75	18.43	19.08	19.24	19.40	19.60	19.67
24/02/2018 12:00	17.26	18.75	18.46	19.08	19.25	19.41	19.60	19.67
24/02/2018 13:00	17.26	18.75	18.50	19.08	19.25	19.41	19.60	19.67
24/02/2018 14:00	17.27	18.75	18.55	19.08	19.26	19.41	19.60	19.67
24/02/2018 15:00	17.29	18.75	18.59	19.08	19.26	19.40	19.60	19.67
24/02/2018 16:00	17.31	18.75	18.62	19.08	19.27	19.40	19.60	19.67
24/02/2018 17:00	17.35	18.75	18.65	19.08	19.28	19.40	19.61	19.66
24/02/2018 18:00	17.38	18.75	18.67	19.07	19.29	19.40	19.61	19.66
24/02/2018 19:00	17.42	18.75	18.67	19.07	19.29	19.40	19.62	19.66
24/02/2018 20:00	17.45	18.75	18.66	19.07	19.29	19.40	19.62	19.66
24/02/2018 21:00	17.47	18.75	18.65	19.07	19.29	19.40	19.62	19.66
24/02/2018 22:00	17.48	18.75	18.62	19.07	19.29	19.40	19.62	19.66
24/02/2018 23:00	17.48	18.74	18.60	19.07	19.28	19.40	19.62	19.66
25/02/2018 00:00	17.47	18.74	18.57	19.07	19.28	19.40	19.62	19.65
25/02/2018 01:00	17.46	18.74	18.54	19.07	19.27	19.40	19.62	19.65
25/02/2018 02:00	17.45	18.74	18.52	19.07	19.26	19.39	19.61	19.65
25/02/2018 03:00	17.43	18.74	18.49	19.06	19.25	19.39	19.60	19.65
25/02/2018 04:00	17.40	18.74	18.46	19.06	19.24	19.39	19.60	19.65
25/02/2018 05:00	17.38	18.74	18.44	19.06	19.24	19.39	19.59	19.65
25/02/2018 06:00	17.35	18.74	18.41	19.06	19.23	19.39	19.59	19.65
25/02/2018 07:00	17.33	18.74	18.39	19.06	19.22	19.39	19.58	19.65
25/02/2018 08:00	17.30	18.74	18.37	19.06	19.22	19.39	19.57	19.65
25/02/2018 09:00	17.28	18.74	18.35	19.06	19.21	19.39	19.57	19.65
25/02/2018 10:00	17.26	18.74	18.34	19.06	19.20	19.39	19.56	19.65
25/02/2018 11:00	17.23	18.73	18.34	19.06	19.20	19.39	19.56	19.65
25/02/2018 12:00	17.21	18.73	18.35	19.05	19.20	19.39	19.55	19.64
25/02/2018 13:00	17.20	18.73	18.37	19.05	19.19	19.39	19.55	19.64
25/02/2018 14:00	17.19	18.73	18.40	19.05	19.20	19.39	19.55	19.64
25/02/2018 15:00	17.20	18.73	18.44	19.05	19.20	19.39	19.55	19.64
25/02/2018 16:00	17.21	18.73	18.47	19.05	19.21	19.39	19.55	19.65
25/02/2018 17:00	17.23	18.73	18.49	19.05	19.22	19.39	19.56	19.65
25/02/2018 18:00	17.26	18.73	18.51	19.05	19.22	19.39	19.56	19.65
25/02/2018 19:00	17.28	18.73	18.51	19.05	19.23	19.39	19.57	19.65
25/02/2018 20:00	17.30	18.73	18.51	19.05	19.23	19.39	19.57	19.65
25/02/2018 21:00	17.31	18.73	18.50	19.05	19.23	19.39	19.58	19.65
25/02/2018 22:00	17.32	18.73	18.49	19.05	19.23	19.39	19.58	19.65
25/02/2018 23:00	17.33	18.73	18.47	19.05	19.23	19.39	19.58	19.65
26/02/2018 00:00	17.32	18.73	18.46	19.05	19.22	19.39	19.58	19.65
26/02/2018 01:00	17.31	18.73	18.44	19.05	19.22	19.39	19.58	19.65
26/02/2018 02:00	17.30	18.73	18.42	19.05	19.22	19.39	19.58	19.65
26/02/2018 03:00	17.29	18.73	18.40	19.05	19.21	19.39	19.58	19.65
26/02/2018 04:00	17.27	18.73	18.38	19.05	19.20	19.39	19.57	19.65
26/02/2018 05:00	17.26	18.73	18.36	19.05	19.20	19.39	19.57	19.65
26/02/2018 06:00	17.24	18.73	18.34	19.05	19.19	19.39	19.57	19.65
26/02/2018 07:00	17.21	18.73	18.32	19.05	19.19	19.39	19.56	19.65
26/02/2018 08:00	17.19	18.73	18.31	19.04	19.18	19.39	19.56	19.65
26/02/2018 09:00	17.17	18.73	18.29	19.04	19.18	19.39	19.55	19.65
26/02/2018 10:00	17.15	18.72	18.29	19.04	19.17	19.39	19.55	19.65
26/02/2018 11:00	17.13	18.72	18.29	19.04	19.17	19.39	19.55	19.65
26/02/2018 12:00	17.11	18.72	18.30	19.04	19.17	19.38	19.54	19.65
26/02/2018 13:00	17.10	18.72	18.32	19.04	19.17	19.38	19.54	19.65
26/02/2018 14:00	17.10	18.72	18.34	19.04	19.17	19.38	19.54	19.65
26/02/2018 15:00	17.10	18.72	18.37	19.04	19.17	19.38	19.54	19.65
26/02/2018 16:00	17.11	18.72	18.40	19.04	19.18	19.38	19.54	19.65
26/02/2018 17:00	17.12	18.71	18.42	19.03	19.18	19.38	19.55	19.64
26/02/2018 18:00	17.14	18.71	18.43	19.03	19.19	19.38	19.55	19.64
26/02/2018 19:00	17.16	18.71	18.43	19.03	19.19	19.38	19.55	19.64
26/02/2018 20:00	17.17	18.71	18.43	19.03	19.19	19.38	19.56	19.64
26/02/2018 21:00	17.18	18.71	18.42	19.03	19.19	19.38	19.56	19.64
26/02/2018 22:00	17.18	18.71	18.41	19.03	19.19	19.38	19.56	19.64
26/02/2018 23:00	17.19	18.71	18.40	19.03	19.19	19.38	19.56	19.64
27/02/2018 00:00	17.18	18.70	18.39	19.02	19.18	19.37	19.56	19.64
27/02/2018 01:00	17.18	18.70	18.37	19.02	19.18	19.37	19.56	19.64
27/02/2018 02:00	17.17	18.70	18.36	19.02	19.18	19.37	19.56	19.64
27/02/2018 03:00	17.16	18.70	18.35	19.02	19.17	19.37	19.56	19.64
27/02/2018 04:00	17.15	18.70	18.33	19.02	19.17	19.37	19.56	19.64
27/02/2018 05:00	17.13	18.70	18.32	19.02	19.17	19.37	19.56	19.64
27/02/2018 06:00	17.12	18.70	18.31	19.02	19.16	19.37	19.56	19.64
27/02/2018 07:00	17.11	18.69	18.30	19.02	19.16	19.37	19.55	19.64
27/02/2018 08:00	17.09	18.69	18.29	19.02	19.16	19.37	19.55	19.64
27/02/2018 09:00	17.08	18.69	18.28	19.02	19.15	19.37	19.55	19.64
27/02/2018 10:00	17.07	18.69	18.27	19.02	19.15	19.37	19.55	19.64
27/02/2018 11:00	17.05	18.69	18.27	19.01	19.15	19.37	19.54	19.64
27/02/2018 12:00	17.04	18.69	18.28	19.01	19.15	19.37	19.54	19.64
27/02/2018 13:00	17.04	18.69	18.29	19.01	19.14	19.37	19.54	19.64
27/02/2018 14:00	17.03	18.69	18.30	19.01	19.15	19.37	19.54	19.64
27/02/2018 15:00	17.03	18.68	18.32	19.01	19.15	19.37	19.54	19.64
27/02/2018 16:00	17.04	18.68	18.34	19.01	19.15	19.37	19.54	19.64
27/02/2018 17:00	17.05	18.68	18.35	19.01	19.16	19.37	19.54	19.64
27/02/2018 18:00	17.06	18.68	18.36	19.01	19.16	19.36	19.55	19.64
27/02/2018 19:00	17.07	18.68	18.36	19.01	19.16	19.36	19.55	19.64
27/02/2018 20:00	17.08	18.68	18.36	19.00	19.16	19.36	19.55	19.64
27/02/2018 21:00	17.09	18.68	18.36	19.00	19.16	19.36	19.55	19.64
27/02/2018 22:00	17.09	18.67	18.35	19.00	19.16	19.36	19.55	19.64
27/02/2018 23:00	17.09	18.67	18.34	19.00	19.16	19.36	19.56	19.63
28/02/2018 00:00	17.09	18.67	18.33	19.00	19.16	19.36	19.56	19.63
28/02/2018 01:00	17.08	18.67	18.32	19.00	19.15	19.36	19.55	19.63
28/02/2018 02:00	17.08	18.67	18.31	19.00	19.15	19.36	19.55	19.63
28/02/2018 03:00	17.07	18.67	18.30	19.00	19.15	19.36	19.55	19.63
28/02/2018 04:00	17.06	18.67	18.29	18.99	19.14	19.36	19.55	19.63
28/02/2018 05:00	17.05	18.66	18.28	18.99	19.14	19.36	19.55	19.63
28/02/2018 06:00	17.04	18.66	18.27	18.99	19.14	19.36	19.55	19.63
28/02/2018 07:00	17.03	18.66	18.25	18.99	19.14	19.36	19.55	19.63
28/02/2018 08:00	17.02	18.66	18.24	18.99	19.13	19.36	19.54	19.63
28/02/2018 09:00	17.00	18.66	18.23	18.99	19.13	19.35	19.54	19.63
28/02/2018 10:00	16.99	18.66	18.22	18.99	19.13	19.35	19.54	19.63
28/02/2018 11:00	16.98	18.66	18.22	18.99	19.12	19.35	19.54	19.63
28/02/2018 12:00	16.96	18.65	18.22	18.99	19.12	19.35	19.53	19.63
28/02/2018 13:00	16.95	18.65	18.22	18.98	19.12	19.35	19.53	19.63
28/02/2018 14:00	16.94	18.65	18.24	18.98	19.12	19.35	19.53	19.63
28/02/2018 15:00	16.93	18.65	18.26	18.98	19.12	19.35	19.53	19.63
28/02/2018 16:00	16.93	18.65	18.27	18.98	19.12	19.35	19.53	19.63
28/02/2018 17:00	16.94	18.65	18.28	18.98	19.13	19.35	19.54	19.63
28/02/2018 18:00	16.94	18.65	18.29	18.98	19.13	19.35	19.54	19.63
28/02/2018 19:00	16.95	18.65	18.30	18.98	19.13	19.35	19.54	19.63
28/02/2018 20:00	16.96	18.65	18.30	18.98	19.14	19.35	19.55	19.63
28/02/2018 21:00	16.96	18.64	18.30	18.98	19.14	19.35	19.55	19.63
28/02/2018 22:00	16.96	18.64	18.30	18.98	19.14	19.35	19.55	19.63
28/02/2018 23:00	16.97	18.64	18.30	18.98	19.14	19.35	19.56	19.63
01/03/2018 00:00	16.97	18.64	18.31	18.98	19.14	19.35	19.56	19.64
01/03/2018 01:00	16.97	18.64	18.31	18.98	19.15	19.35	19.57	19.64
01/03/2018 02:00	16.97	18.64	18.32	18.98	19.15	19.35	19.57	19.64
01/03/2018 03:00	16.98	18.64	18.33	18.98	19.15	19.35	19.57	19.64
01/03/2018 04:00	16.98	18.64	18.34	18.98	19.15	19.35	19.58	19.64
01/03/2018 05:00	16.99	18.64	18.35	18.98	19.16	19.35	19.58	19.64
01/03/2018 06:00	17.00	18.64	18.37	18.99	19.16	19.36	19.59	19.65
01/03/2018 07:00	17.01	18.64	18.39	18.99	19.17	19.36	19.59	19.65
01/03/2018 08:00	17.03	18.64	18.41	18.99	19.17	19.36	19.60	19.65
01/03/2018 09:00	17.05	18.65	18.43	18.99	19.18	19.36	19.60	19.65
01/03/2018 10:00	17.07	18.65	18.47	19.00	19.19	19.36	19.61	19.66
01/03/2018 11:00	17.09	18.65	18.50	19.00	19.20	19.37	19.62	19.66
01/03/2018 12:00	17.12	18.65	18.54	19.01	19.21	19.37	19.63	19.66
01/03/2018 13:00	17.16	18.66	18.59	19.01	19.22	19.37	19.64	19.66
01/03/2018 14:00	17.20	18.66	18.64	19.01	19.23	19.37	19.65	19.67
01/03/2018 15:00	17.24	18.66	18.69	19.02	19.24	19.38	19.66	19.67
01/03/2018 16:00	17.29	18.67	18.74	19.02	19.26	19.38	19.67	19.67
01/03/2018 17:00	17.34	18.67	18.78	19.03	19.27	19.38	19.69	19.67
01/03/2018 18:00	17.40	18.67	18.82	19.03	19.29	19.38	19.70	19.67
01/03/2018 19:00	17.46	18.68	18.85	19.04	19.30	19.39	19.71	19.67
01/03/2018 20:00	17.52	18.68	18.88	19.04	19.31	19.39	19.73	19.68
01/03/2018 21:00	17.57	18.68	18.90	19.04	19.32	19.39	19.74	19.68
01/03/2018 22:00	17.62	18.69	18.91	19.05	19.33	19.39	19.75	19.68
01/03/2018 23:00	17.66	18.69	18.91	19.05	19.34	19.39	19.76	19.68
02/03/2018 00:00	17.70	18.69	18.92	19.05	19.35	19.39	19.76	19.68
02/03/2018 01:00	17.74	18.70	18.91	19.06	19.35	19.40	19.77	19.68
02/03/2018 02:00	17.76	18.70	18.91	19.06	19.36	19.40	19.77	19.68
02/03/2018 03:00	17.78	18.70	18.90	19.06	19.36	19.40	19.77	19.68
02/03/2018 04:00	17.80	18.70	18.90	19.07	19.36	19.40	19.77	19.68
02/03/2018 05:00	17.81	18.71	18.88	19.07	19.36	19.40	19.77	19.67
02/03/2018 06:00	17.82	18.71	18.87	19.07	19.36	19.40	19.77	19.67
02/03/2018 07:00	17.82	18.71	18.85	19.07	19.36	19.40	19.76	19.67
02/03/2018 08:00	17.82	18.71	18.82	19.07	19.36	19.40	19.76	19.67
02/03/2018 09:00	17.82	18.72	18.80	19.07	19.36	19.40	19.75	19.67
02/03/2018 10:00	17.81	18.72	18.78	19.07	19.35	19.40	19.74	19.66
02/03/2018 11:00	17.80	18.72	18.78	19.08	19.35	19.40	19.74	19.67
02/03/2018 12:00	17.78	18.73	18.79	19.08	19.35	19.41	19.73	19.67
02/03/2018 13:00	17.77	18.73	18.83	19.08	19.35	19.41	19.73	19.67
02/03/2018 14:00	17.77	18.73	18.86	19.08	19.35	19.41	19.72	19.67
02/03/2018 15:00	17.78	18.73	18.89	19.08	19.36	19.41	19.72	19.67
02/03/2018 16:00	17.79	18.74	18.92	19.09	19.37	19.41	19.72	19.66
02/03/2018 17:00	17.82	18.74	18.93	19.09	19.38	19.41	19.72	19.66
02/03/2018 18:00	17.85	18.74	18.94	19.09	19.38	19.41	19.72	19.66
02/03/2018 19:00	17.87	18.75	18.93	19.09	19.39	19.41	19.73	19.66
02/03/2018 20:00	17.89	18.75	18.92	19.09	19.39	19.41	19.73	19.66
02/03/2018 21:00	17.91	18.75	18.89	19.09	19.39	19.41	19.73	19.66
02/03/2018 22:00	17.92	18.76	18.86	19.09	19.39	19.42	19.73	19.66
02/03/2018 23:00	17.92	18.76	18.82	19.09	19.38	19.42	19.72	19.66
03/03/2018 00:00	17.91	18.76	18.77	19.09	19.38	19.42	19.72	19.66
03/03/2018 01:00	17.89	18.76	18.73	19.09	19.37	19.42	19.71	19.65
03/03/2018 02:00	17.86	18.77	18.69	19.09	19.36	19.42	19.70	19.65
03/03/2018 03:00	17.83	18.77	18.65	19.10	19.35	19.42	19.69	19.66
03/03/2018 04:00	17.79	18.77	18.62	19.10	19.34	19.42	19.68	19.66
03/03/2018 05:00	17.75	18.78	18.60	19.10	19.33	19.42	19.67	19.66
03/03/2018 06:00	17.72	18.78	18.58	19.10	19.33	19.43	19.67	19.66
03/03/2018 07:00	17.68	18.79	18.57	19.11	19.32	19.43	19.66	19.66
03/03/2018 08:00	17.65	18.79	18.56	19.11	19.32	19.43	19.65	19.67
03/03/2018 09:00	17.62	18.80	18.56	19.11	19.32	19.43	19.65	19.67
03/03/2018 10:00	17.60	18.80	18.56	19.12	19.31	19.43	19.65	19.67
03/03/2018 11:00	17.57	18.80	18.57	19.12	19.31	19.44	19.64	19.67
03/03/2018 12:00	17.56	18.81	18.59	19.12	19.31	19.44	19.64	19.67
03/03/2018 13:00	17.54	18.81	18.62	19.12	19.31	19.44	19.64	19.68
03/03/2018 14:00	17.54	18.81	18.65	19.13	19.32	19.44	19.64	19.68
03/03/2018 15:00	17.55	18.82	18.68	19.13	19.32	19.44	19.65	19.68
03/03/2018 16:00	17.56	18.82	18.71	19.13	19.33	19.45	19.65	19.68
03/03/2018 17:00	17.58	18.83	18.75	19.14	19.33	19.45	19.66	19.68
03/03/2018 18:00	17.61	18.83	18.78	19.14	19.34	19.45	19.67	19.69
03/03/2018 19:00	17.64	18.84	18.81	19.15	19.35	19.45	19.68	19.69
03/03/2018 20:00	17.67	18.84	18.83	19.15	19.36	19.46	19.69	19.69
03/03/2018 21:00	17.70	18.85	18.85	19.16	19.37	19.46	19.70	19.70
03/03/2018 22:00	17.73	18.85	18.87	19.16	19.38	19.46	19.71	19.70
03/03/2018 23:00	17.77	18.86	18.89	19.17	19.39	19.47	19.72	19.71
04/03/2018 00:00	17.79	18.87	18.91	19.17	19.39	19.47	19.73	19.71
04/03/2018 01:00	17.82	18.87	18.92	19.18	19.40	19.48	19.74	19.71
04/03/2018 02:00	17.85	18.87	18.93	19.18	19.40	19.48	19.75	19.71
04/03/2018 03:00	17.87	18.88	18.93	19.19	19.41	19.48	19.75	19.71
04/03/2018 04:00	17.89	18.88	18.92	19.19	19.41	19.48	19.75	19.71
04/03/2018 05:00	17.91	18.89	18.90	19.19	19.41	19.48	19.76	19.71
04/03/2018 06:00	17.91	18.89	18.88	19.19	19.41	19.48	19.76	19.71
04/03/2018 07:00	17.92	18.89	18.86	19.19	19.41	19.48	19.76	19.71
04/03/2018 08:00	17.91	18.90	18.84	19.20	19.41	19.48	19.75	19.71
04/03/2018 09:00	17.90	18.90	18.82	19.20	19.40	19.48	19.75	19.71
04/03/2018 10:00	17.89	18.90	18.81	19.20	19.40	19.48	19.74	19.71
04/03/2018 11:00	17.87	18.91	18.80	19.20	19.40	19.49	19.74	19.71
04/03/2018 12:00	17.86	18.91	18.80	19.20	19.39	19.49	19.73	19.71
04/03/2018 13:00	17.84	18.91	18.82	19.20	19.39	19.49	19.73	19.71
04/03/2018 14:00	17.84	18.91	18.85	19.20	19.39	19.49	19.73	19.71
04/03/2018 15:00	17.84	18.92	18.88	19.20	19.40	19.49	19.72	19.71
04/03/2018 16:00	17.85	18.92	18.92	19.21	19.40	19.49	19.72	19.71
04/03/2018 17:00	17.86	18.92	18.94	19.21	19.41	19.49	19.73	19.71
04/03/2018 18:00	17.88	18.92	18.96	19.21	19.41	19.49	19.73	19.71
04/03/2018 19:00	17.91	18.92	18.96	19.21	19.42	19.49	19.73	19.70
04/03/2018 20:00	17.93	18.92	18.94	19.20	19.42	19.49	19.73	19.70
04/03/2018 21:00	17.95	18.92	18.92	19.20	19.42	19.49	19.73	19.70
04/03/2018 22:00	17.96	18.92	18.89	19.20	19.42	19.48	19.73	19.70
04/03/2018 23:00	17.96	18.92	18.85	19.20	19.41	19.48	19.72	19.69
05/03/2018 00:00	17.95	18.92	18.81	19.20	19.41	19.48	19.72	19.69
05/03/2018 01:00	17.93	18.92	18.77	19.20	19.40	19.48	19.71	19.69
05/03/2018 02:00	17.91	18.92	18.74	19.20	19.39	19.48	19.71	19.69
05/03/2018 03:00	17.88	18.93	18.71	19.20	19.38	19.48	19.70	19.69
05/03/2018 04:00	17.85	18.93	18.68	19.20	19.38	19.48	19.69	19.69
05/03/2018 05:00	17.82	18.93	18.65	19.20	19.37	19.48	19.68	19.69
05/03/2018 06:00	17.79	18.93	18.62	19.20	19.36	19.48	19.67	19.69
05/03/2018 07:00	17.75	18.93	18.58	19.20	19.35	19.48	19.66	19.69
05/03/2018 08:00	17.72	18.93	18.55	19.20	19.34	19.48	19.65	19.69
05/03/2018 09:00	17.68	18.93	18.52	19.20	19.33	19.48	19.64	19.69
05/03/2018 10:00	17.65	18.93	18.52	19.20	19.32	19.49	19.64	19.69
05/03/2018 11:00	17.61	18.93	18.56	19.20	19.31	19.49	19.63	19.70
05/03/2018 12:00	17.59	18.94	18.64	19.20	19.31	19.49	19.62	19.70
05/03/2018 13:00	17.58	18.94	18.76	19.21	19.32	19.49	19.62	19.70
05/03/2018 14:00	17.61	18.94	18.88	19.21	19.34	19.49	19.62	19.70
05/03/2018 15:00	17.66	18.94	19.00	19.21	19.37	19.49	19.63	19.70
05/03/2018 16:00	17.75	18.94	19.11	19.21	19.40	19.49	19.64	19.70
05/03/2018 17:00	17.84	18.94	19.19	19.21	19.42	19.49	19.66	19.70
05/03/2018 18:00	17.95	18.94	19.25	19.21	19.45	19.49	19.68	19.70
05/03/2018 19:00	18.05	18.94	19.27	19.21	19.47	19.49	19.70	19.70
05/03/2018 20:00	18.14	18.94	19.27	19.21	19.48	19.49	19.71	19.70
05/03/2018 21:00	18.21	18.94	19.25	19.21	19.49	19.49	19.72	19.70
05/03/2018 22:00	18.27	18.94	19.21	19.21	19.49	19.49	19.73	19.70
05/03/2018 23:00	18.30	18.94	19.16	19.21	19.49	19.49	19.74	19.70
06/03/2018 00:00	18.31	18.94	19.11	19.21	19.48	19.49	19.74	19.70
06/03/2018 01:00	18.30	18.94	19.05	19.21	19.47	19.49	19.73	19.69
06/03/2018 02:00	18.28	18.94	18.98	19.20	19.46	19.49	19.72	19.69
06/03/2018 03:00	18.25	18.94	18.91	19.20	19.44	19.48	19.71	19.69
06/03/2018 04:00	18.21	18.94	18.84	19.20	19.43	19.48	19.70	19.69
06/03/2018 05:00	18.15	18.94	18.76	19.20	19.41	19.48	19.68	19.69
06/03/2018 06:00	18.09	18.94	18.69	19.20	19.39	19.48	19.67	19.69
06/03/2018 07:00	18.03	18.94	18.62	19.19	19.37	19.48	19.65	19.69
06/03/2018 08:00	17.95	18.93	18.55	19.19	19.35	19.48	19.64	19.69
06/03/2018 09:00	17.88	18.93	18.49	19.19	19.33	19.48	19.62	19.69
06/03/2018 10:00	17.80	18.93	18.47	19.19	19.31	19.48	19.61	19.69
06/03/2018 11:00	17.73	18.93	18.50	19.19	19.30	19.48	19.59	19.69
06/03/2018 12:00	17.67	18.93	18.57	19.19	19.30	19.48	19.58	19.69
06/03/2018 13:00	17.64	18.93	18.69	19.19	19.30	19.48	19.57	19.69
06/03/2018 14:00	17.64	18.93	18.85	19.19	19.32	19.48	19.57	19.69
06/03/2018 15:00	17.69	18.93	19.01	19.19	19.35	19.47	19.58	19.69
06/03/2018 16:00	17.77	18.93	19.14	19.19	19.39	19.47	19.59	19.69
06/03/2018 17:00	17.88	18.92	19.23	19.19	19.42	19.47	19.61	19.69
06/03/2018 18:00	18.00	18.92	19.27	19.19	19.46	19.47	19.64	19.69
06/03/2018 19:00	18.12	18.92	19.27	19.19	19.48	19.47	19.66	19.69
06/03/2018 20:00	18.23	18.92	19.23	19.18	19.49	19.47	19.68	19.69
06/03/2018 21:00	18.30	18.92	19.18	19.18	19.50	19.47	19.70	19.69
06/03/2018 22:00	18.35	18.92	19.11	19.18	19.50	19.47	19.71	19.69
06/03/2018 23:00	18.37	18.92	19.04	19.18	19.49	19.47	19.71	19.69
07/03/2018 00:00	18.37	18.92	18.96	19.18	19.48	19.47	19.71	19.69
07/03/2018 01:00	18.34	18.92	18.88	19.18	19.47	19.47	19.70	19.69
07/03/2018 02:00	18.30	18.92	18.81	19.18	19.45	19.47	19.69	19.69
07/03/2018 03:00	18.24	18.92	18.73	19.18	19.44	19.47	19.68	19.69
07/03/2018 04:00	18.18	18.92	18.66	19.18	19.42	19.47	19.67	19.69
07/03/2018 05:00	18.10	18.92	18.59	19.18	19.40	19.47	19.65	19.70
07/03/2018 06:00	18.03	18.92	18.53	19.18	19.39	19.47	19.64	19.70
07/03/2018 07:00	17.94	18.92	18.46	19.18	19.37	19.47	19.63	19.70
07/03/2018 08:00	17.86	18.91	18.41	19.17	19.35	19.47	19.61	19.70
07/03/2018 09:00	17.78	18.91	18.37	19.17	19.33	19.47	19.59	19.69
07/03/2018 10:00	17.70	18.91	18.35	19.17	19.32	19.47	19.58	19.69
07/03/2018 11:00	17.62	18.90	18.36	19.17	19.30	19.46	19.57	19.69
07/03/2018 12:00	17.56	18.90	18.39	19.17	19.30	19.46	19.56	19.69
07/03/2018 13:00	17.51	18.90	18.45	19.16	19.29	19.46	19.55	19.69
07/03/2018 14:00	17.48	18.90	18.54	19.16	19.30	19.46	19.55	19.69
07/03/2018 15:00	17.48	18.90	18.66	19.16	19.31	19.46	19.55	19.69
07/03/2018 16:00	17.50	18.90	18.78	19.16	19.32	19.46	19.55	19.69
07/03/2018 17:00	17.55	18.90	18.89	19.16	19.35	19.46	19.57	19.69
07/03/2018 18:00	17.63	18.90	18.96	19.16	19.37	19.46	19.59	19.69
07/03/2018 19:00	17.71	18.90	19.00	19.16	19.39	19.46	19.61	19.69
07/03/2018 20:00	17.80	18.89	19.01	19.16	19.41	19.46	19.63	19.69
07/03/2018 21:00	17.87	18.89	19.00	19.16	19.42	19.46	19.65	19.69
07/03/2018 22:00	17.93	18.89	18.98	19.16	19.42	19.46	19.66	19.69
07/03/2018 23:00	17.96	18.89	18.94	19.16	19.42	19.46	19.67	19.69
08/03/2018 00:00	17.98	18.89	18.89	19.15	19.41	19.46	19.67	19.69
08/03/2018 01:00	17.98	18.88	18.84	19.15	19.40	19.46	19.67	19.69
08/03/2018 02:00	17.97	18.88	18.78	19.15	19.39	19.45	19.67	19.69
08/03/2018 03:00	17.94	18.88	18.71	19.15	19.37	19.45	19.66	19.69
08/03/2018 04:00	17.90	18.88	18.64	19.15	19.36	19.45	19.65	19.68
08/03/2018 05:00	17.85	18.87	18.58	19.14	19.34	19.45	19.64	19.68
08/03/2018 06:00	17.79	18.87	18.51	19.14	19.32	19.45	19.63	19.68
08/03/2018 07:00	17.73	18.87	18.45	19.14	19.31	19.45	19.61	19.68
08/03/2018 08:00	17.66	18.87	18.39	19.14	19.29	19.45	19.60	19.68
08/03/2018 09:00	17.59	18.87	18.34	19.14	19.27	19.45	19.58	19.68
08/03/2018 10:00	17.52	18.86	18.33	19.13	19.25	19.45	19.57	19.68
08/03/2018 11:00	17.46	18.86	18.36	19.13	19.24	19.45	19.56	19.69
08/03/2018 12:00	17.41	18.86	18.45	19.14	19.24	19.45	19.55	19.69
08/03/2018 13:00	17.39	18.86	18.60	19.13	19.25	19.45	19.55	19.69
08/03/2018 14:00	17.40	18.86	18.77	19.13	19.28	19.45	19.55	19.69
08/03/2018 15:00	17.46	18.86	18.96	19.13	19.31	19.45	19.56	19.69
08/03/2018 16:00	17.56	18.86	19.14	19.14	19.35	19.45	19.58	19.69
08/03/2018 17:00	17.69	18.86	19.30	19.14	19.40	19.45	19.61	19.69
08/03/2018 18:00	17.84	18.86	19.42	19.13	19.44	19.45	19.64	19.69
08/03/2018 19:00	18.00	18.86	19.49	19.13	19.48	19.45	19.67	19.69
08/03/2018 20:00	18.16	18.85	19.51	19.13	19.51	19.45	19.70	19.69
08/03/2018 21:00	18.29	18.85	19.48	19.13	19.52	19.44	19.73	19.69
08/03/2018 22:00	18.39	18.85	19.43	19.13	19.53	19.44	19.75	19.69
08/03/2018 23:00	18.46	18.85	19.37	19.13	19.53	19.44	19.76	19.69
09/03/2018 00:00	18.50	18.85	19.29	19.13	19.52	19.44	19.77	19.69
09/03/2018 01:00	18.50	18.85	19.20	19.13	19.51	19.44	19.76	19.69
09/03/2018 02:00	18.48	18.85	19.12	19.13	19.50	19.44	19.76	19.69
09/03/2018 03:00	18.45	18.84	19.03	19.13	19.48	19.44	19.75	19.69
09/03/2018 04:00	18.39	18.84	18.95	19.13	19.46	19.44	19.74	19.69
09/03/2018 05:00	18.33	18.84	18.88	19.13	19.44	19.44	19.72	19.69
09/03/2018 06:00	18.27	18.84	18.82	19.13	19.43	19.44	19.71	19.69
09/03/2018 07:00	18.20	18.84	18.76	19.13	19.41	19.44	19.69	19.69
09/03/2018 08:00	18.13	18.84	18.70	19.13	19.40	19.44	19.68	19.69
09/03/2018 09:00	18.06	18.84	18.66	19.12	19.38	19.44	19.66	19.69
09/03/2018 10:00	17.99	18.84	18.62	19.12	19.37	19.44	19.65	19.69
09/03/2018 11:00	17.93	18.84	18.62	19.12	19.36	19.44	19.63	19.69
09/03/2018 12:00	17.87	18.83	18.67	19.12	19.35	19.43	19.62	19.68
09/03/2018 13:00	17.83	18.83	18.74	19.12	19.35	19.43	19.62	19.68
09/03/2018 14:00	17.82	18.83	18.83	19.12	19.36	19.43	19.61	19.68
09/03/2018 15:00	17.83	18.83	18.93	19.12	19.38	19.43	19.62	19.68
09/03/2018 16:00	17.87	18.83	19.02	19.12	19.40	19.43	19.62	19.68
09/03/2018 17:00	17.93	18.83	19.10	19.12	19.42	19.43	19.64	19.68
09/03/2018 18:00	18.00	18.83	19.16	19.12	19.44	19.43	19.65	19.68
09/03/2018 19:00	18.08	18.83	19.18	19.12	19.46	19.43	19.67	19.68
09/03/2018 20:00	18.16	18.83	19.18	19.12	19.47	19.43	19.69	19.68
09/03/2018 21:00	18.22	18.83	19.17	19.12	19.48	19.43	19.71	19.68
09/03/2018 22:00	18.27	18.83	19.14	19.12	19.48	19.44	19.72	19.69
09/03/2018 23:00	18.30	18.84	19.11	19.13	19.48	19.44	19.73	19.69
10/03/2018 00:00	18.31	18.84	19.07	19.13	19.48	19.44	19.74	19.69
10/03/2018 01:00	18.31	18.84	19.03	19.13	19.48	19.44	19.74	19.70
10/03/2018 02:00	18.30	18.84	18.99	19.13	19.47	19.44	19.74	19.70
10/03/2018 03:00	18.28	18.84	18.96	19.13	19.47	19.44	19.74	19.70
10/03/2018 04:00	18.26	18.84	18.92	19.14	19.46	19.44	19.73	19.70
10/03/2018 05:00	18.23	18.84	18.88	19.14	19.45	19.44	19.73	19.70
10/03/2018 06:00	18.19	18.84	18.85	19.14	19.45	19.44	19.72	19.70
10/03/2018 07:00	18.16	18.84	18.82	19.14	19.44	19.45	19.72	19.70
10/03/2018 08:00	18.13	18.85	18.79	19.15	19.43	19.45	19.71	19.70
10/03/2018 09:00	18.09	18.85	18.77	19.15	19.42	19.45	19.70	19.71
10/03/2018 10:00	18.06	18.85	18.76	19.15	19.42	19.45	19.70	19.71
10/03/2018 11:00	18.02	18.85	18.77	19.15	19.42	19.45	19.69	19.71
10/03/2018 12:00	18.00	18.85	18.79	19.15	19.41	19.45	19.69	19.71
10/03/2018 13:00	17.98	18.85	18.82	19.16	19.41	19.45	19.68	19.71
10/03/2018 14:00	17.98	18.85	18.84	19.16	19.42	19.45	19.68	19.70
10/03/2018 15:00	17.98	18.85	18.86	19.16	19.42	19.45	19.68	19.70
10/03/2018 16:00	17.98	18.85	18.88	19.16	19.42	19.45	19.68	19.70
10/03/2018 17:00	17.99	18.86	18.89	19.16	19.43	19.45	19.69	19.70
10/03/2018 18:00	18.00	18.86	18.90	19.16	19.43	19.45	19.69	19.70
10/03/2018 19:00	18.01	18.86	18.90	19.16	19.43	19.45	19.70	19.71
10/03/2018 20:00	18.02	18.86	18.90	19.16	19.44	19.46	19.71	19.71
10/03/2018 21:00	18.03	18.86	18.90	19.16	19.44	19.46	19.71	19.71
10/03/2018 22:00	18.03	18.86	18.90	19.16	19.44	19.46	19.72	19.71
10/03/2018 23:00	18.03	18.86	18.89	19.17	19.44	19.46	19.72	19.71
11/03/2018 00:00	18.03	18.86	18.89	19.17	19.44	19.46	19.73	19.71
11/03/2018 01:00	18.03	18.87	18.89	19.17	19.44	19.46	19.73	19.71
11/03/2018 02:00	18.02	18.87	18.88	19.17	19.44	19.46	19.73	19.71
11/03/2018 03:00	18.02	18.87	18.88	19.18	19.44	19.46	19.73	19.72
11/03/2018 04:00	18.02	18.87	18.88	19.18	19.44	19.46	19.73	19.72
11/03/2018 05:00	18.01	18.87	18.87	19.18	19.44	19.47	19.74	19.72
11/03/2018 06:00	18.01	18.87	18.85	19.18	19.44	19.47	19.73	19.72
11/03/2018 07:00	18.00	18.87	18.84	19.18	19.44	19.47	19.73	19.72
11/03/2018 08:00	17.99	18.88	18.82	19.18	19.44	19.47	19.73	19.71
11/03/2018 09:00	17.97	18.88	18.79	19.19	19.43	19.47	19.73	19.71
11/03/2018 10:00	17.96	18.88	18.77	19.18	19.42	19.47	19.72	19.71
11/03/2018 11:00	17.93	18.88	18.76	19.18	19.42	19.47	19.72	19.71
11/03/2018 12:00	17.91	18.88	18.76	19.18	19.41	19.46	19.71	19.71
11/03/2018 13:00	17.89	18.88	18.77	19.18	19.41	19.47	19.70	19.71
11/03/2018 14:00	17.87	18.88	18.79	19.19	19.41	19.47	19.70	19.71
11/03/2018 15:00	17.86	18.88	18.83	19.19	19.41	19.47	19.70	19.71
11/03/2018 16:00	17.86	18.88	18.86	19.19	19.41	19.47	19.70	19.71
11/03/2018 17:00	17.86	18.88	18.89	19.19	19.42	19.47	19.70	19.71
11/03/2018 18:00	17.88	18.89	18.91	19.19	19.42	19.47	19.70	19.71
11/03/2018 19:00	17.90	18.89	18.91	19.19	19.43	19.47	19.70	19.71
11/03/2018 20:00	17.91	18.88	18.90	19.19	19.43	19.47	19.71	19.70
11/03/2018 21:00	17.93	18.88	18.88	19.18	19.43	19.46	19.71	19.70
11/03/2018 22:00	17.93	18.88	18.84	19.18	19.42	19.46	19.70	19.70
11/03/2018 23:00	17.93	18.88	18.81	19.18	19.42	19.46	19.70	19.70
12/03/2018 00:00	17.92	18.88	18.77	19.18	19.41	19.46	19.69	19.69
12/03/2018 01:00	17.90	18.88	18.72	19.18	19.40	19.46	19.69	19.69
12/03/2018 02:00	17.87	18.88	18.68	19.18	19.39	19.46	19.68	19.69
12/03/2018 03:00	17.84	18.88	18.64	19.17	19.38	19.46	19.67	19.69
12/03/2018 04:00	17.80	18.88	18.60	19.17	19.36	19.45	19.66	19.68
12/03/2018 05:00	17.76	18.88	18.56	19.17	19.35	19.45	19.64	19.68
12/03/2018 06:00	17.72	18.88	18.52	19.17	19.34	19.45	19.63	19.68
12/03/2018 07:00	17.68	18.88	18.48	19.17	19.33	19.45	19.62	19.68
12/03/2018 08:00	17.63	18.88	18.44	19.17	19.32	19.45	19.61	19.68
12/03/2018 09:00	17.59	18.88	18.41	19.17	19.31	19.46	19.61	19.68
12/03/2018 10:00	17.54	18.88	18.40	19.17	19.30	19.46	19.60	19.69
12/03/2018 11:00	17.50	18.88	18.40	19.17	19.29	19.46	19.59	19.69
12/03/2018 12:00	17.46	18.89	18.41	19.17	19.28	19.46	19.58	19.69
12/03/2018 13:00	17.44	18.89	18.43	19.18	19.28	19.46	19.58	19.69
12/03/2018 14:00	17.42	18.89	18.45	19.18	19.28	19.46	19.57	19.69
12/03/2018 15:00	17.41	18.89	18.49	19.18	19.28	19.46	19.57	19.69
12/03/2018 16:00	17.41	18.89	18.52	19.18	19.29	19.46	19.57	19.69
12/03/2018 17:00	17.43	18.89	18.55	19.18	19.29	19.46	19.58	19.70
12/03/2018 18:00	17.44	18.89	18.58	19.18	19.30	19.46	19.59	19.70
12/03/2018 19:00	17.46	18.89	18.60	19.18	19.31	19.46	19.59	19.70
12/03/2018 20:00	17.48	18.89	18.61	19.18	19.31	19.46	19.60	19.70
12/03/2018 21:00	17.50	18.89	18.62	19.18	19.31	19.46	19.61	19.70
12/03/2018 22:00	17.52	18.89	18.63	19.18	19.32	19.46	19.62	19.70
12/03/2018 23:00	17.53	18.89	18.63	19.18	19.32	19.46	19.63	19.71
13/03/2018 00:00	17.54	18.89	18.63	19.18	19.32	19.46	19.63	19.71
13/03/2018 01:00	17.55	18.89	18.61	19.18	19.32	19.46	19.63	19.71
13/03/2018 02:00	17.55	18.89	18.60	19.18	19.32	19.46	19.64	19.71
13/03/2018 03:00	17.55	18.89	18.57	19.18	19.32	19.46	19.64	19.71
13/03/2018 04:00	17.54	18.89	18.55	19.18	19.31	19.46	19.64	19.71
13/03/2018 05:00	17.53	18.89	18.52	19.18	19.30	19.46	19.64	19.71
13/03/2018 06:00	17.51	18.89	18.49	19.18	19.30	19.46	19.63	19.71
13/03/2018 07:00	17.49	18.89	18.46	19.18	19.29	19.46	19.63	19.71
13/03/2018 08:00	17.46	18.89	18.44	19.18	19.28	19.46	19.62	19.71
13/03/2018 09:00	17.43	18.89	18.43	19.18	19.28	19.46	19.62	19.71
13/03/2018 10:00	17.40	18.89	18.42	19.18	19.27	19.46	19.61	19.71
13/03/2018 11:00	17.37	18.88	18.43	19.17	19.26	19.46	19.60	19.70
13/03/2018 12:00	17.35	18.88	18.45	19.17	19.26	19.46	19.60	19.70
13/03/2018 13:00	17.34	18.88	18.48	19.17	19.26	19.46	19.59	19.70
13/03/2018 14:00	17.34	18.88	18.51	19.17	19.26	19.46	19.59	19.70
13/03/2018 15:00	17.34	18.88	18.55	19.17	19.27	19.46	19.59	19.70
13/03/2018 16:00	17.35	18.88	18.58	19.17	19.27	19.46	19.60	19.70
13/03/2018 17:00	17.37	18.88	18.62	19.16	19.28	19.46	19.60	19.70
13/03/2018 18:00	17.40	18.87	18.64	19.16	19.28	19.45	19.61	19.70
13/03/2018 19:00	17.42	18.87	18.64	19.16	19.29	19.45	19.61	19.69
13/03/2018 20:00	17.45	18.87	18.64	19.16	19.29	19.45	19.62	19.69
13/03/2018 21:00	17.47	18.87	18.64	19.15	19.29	19.45	19.62	19.69
13/03/2018 22:00	17.48	18.87	18.63	19.15	19.29	19.45	19.63	19.69
13/03/2018 23:00	17.49	18.86	18.61	19.15	19.29	19.45	19.63	19.69
14/03/2018 00:00	17.49	18.86	18.59	19.15	19.29	19.45	19.63	19.69
14/03/2018 01:00	17.49	18.86	18.56	19.15	19.28	19.44	19.63	19.69
14/03/2018 02:00	17.48	18.86	18.53	19.15	19.28	19.44	19.63	19.69
14/03/2018 03:00	17.46	18.86	18.49	19.14	19.27	19.44	19.62	19.68
14/03/2018 04:00	17.44	18.85	18.45	19.14	19.26	19.44	19.62	19.68
14/03/2018 05:00	17.41	18.85	18.42	19.14	19.25	19.44	19.61	19.68
14/03/2018 06:00	17.38	18.85	18.38	19.14	19.25	19.44	19.60	19.68
14/03/2018 07:00	17.35	18.85	18.34	19.14	19.23	19.44	19.59	19.68
14/03/2018 08:00	17.31	18.85	18.31	19.14	19.22	19.44	19.58	19.68
14/03/2018 09:00	17.27	18.85	18.29	19.13	19.21	19.44	19.57	19.68
14/03/2018 10:00	17.23	18.85	18.28	19.13	19.21	19.44	19.57	19.68
14/03/2018 11:00	17.20	18.85	18.32	19.13	19.20	19.44	19.56	19.68
14/03/2018 12:00	17.17	18.85	18.40	19.13	19.20	19.44	19.56	19.69
14/03/2018 13:00	17.17	18.85	18.51	19.14	19.21	19.44	19.56	19.69
14/03/2018 14:00	17.19	18.85	18.63	19.14	19.23	19.44	19.56	19.69
14/03/2018 15:00	17.24	18.85	18.75	19.14	19.26	19.44	19.57	19.69
14/03/2018 16:00	17.32	18.85	18.85	19.13	19.28	19.44	19.59	19.69
14/03/2018 17:00	17.41	18.84	18.92	19.13	19.31	19.44	19.60	19.69
14/03/2018 18:00	17.51	18.84	18.97	19.13	19.33	19.44	19.62	19.69
14/03/2018 19:00	17.61	18.84	18.99	19.13	19.35	19.44	19.65	19.69
14/03/2018 20:00	17.70	18.84	19.00	19.13	19.36	19.44	19.66	19.69
14/03/2018 21:00	17.77	18.84	18.99	19.13	19.37	19.44	19.68	19.69
14/03/2018 22:00	17.83	18.84	18.97	19.13	19.38	19.44	19.69	19.69
14/03/2018 23:00	17.87	18.84	18.95	19.13	19.38	19.44	19.70	19.69
15/03/2018 00:00	17.89	18.84	18.92	19.13	19.38	19.44	19.70	19.69
15/03/2018 01:00	17.91	18.84	18.89	19.13	19.38	19.44	19.71	19.69
15/03/2018 02:00	17.91	18.84	18.86	19.13	19.38	19.44	19.71	19.69
15/03/2018 03:00	17.91	18.84	18.83	19.13	19.37	19.44	19.71	19.69
15/03/2018 04:00	17.90	18.84	18.79	19.13	19.37	19.44	19.70	19.69
15/03/2018 05:00	17.88	18.83	18.74	19.13	19.36	19.44	19.70	19.69
15/03/2018 06:00	17.85	18.83	18.70	19.13	19.35	19.44	19.69	19.69
15/03/2018 07:00	17.82	18.83	18.65	19.13	19.34	19.44	19.68	19.69
15/03/2018 08:00	17.79	18.83	18.60	19.13	19.33	19.44	19.68	19.69
15/03/2018 09:00	17.75	18.84	18.57	19.14	19.32	19.44	19.67	19.70
15/03/2018 10:00	17.70	18.84	18.58	19.14	19.31	19.44	19.66	19.70
15/03/2018 11:00	17.67	18.84	18.63	19.14	19.31	19.44	19.65	19.70
15/03/2018 12:00	17.64	18.84	18.72	19.14	19.31	19.44	19.64	19.70
15/03/2018 13:00	17.64	18.84	18.87	19.14	19.33	19.44	19.64	19.70
15/03/2018 14:00	17.68	18.84	19.04	19.14	19.35	19.45	19.64	19.70
15/03/2018 15:00	17.75	18.84	19.23	19.15	19.39	19.45	19.66	19.70
15/03/2018 16:00	17.86	18.84	19.41	19.15	19.43	19.45	19.68	19.71
15/03/2018 17:00	18.00	18.85	19.56	19.15	19.48	19.45	19.71	19.71
15/03/2018 18:00	18.16	18.85	19.66	19.15	19.52	19.45	19.75	19.71
15/03/2018 19:00	18.33	18.85	19.72	19.15	19.56	19.45	19.78	19.71
15/03/2018 20:00	18.48	18.85	19.74	19.15	19.58	19.45	19.81	19.71
15/03/2018 21:00	18.62	18.85	19.72	19.15	19.60	19.45	19.84	19.71
15/03/2018 22:00	18.72	18.85	19.68	19.16	19.61	19.45	19.86	19.71
15/03/2018 23:00	18.79	18.85	19.62	19.16	19.61	19.45	19.87	19.71
16/03/2018 00:00	18.84	18.85	19.56	19.16	19.61	19.45	19.87	19.71
16/03/2018 01:00	18.85	18.85	19.49	19.16	19.60	19.45	19.87	19.71
16/03/2018 02:00	18.85	18.85	19.42	19.16	19.60	19.45	19.87	19.71
16/03/2018 03:00	18.83	18.85	19.35	19.16	19.59	19.45	19.86	19.71
16/03/2018 04:00	18.80	18.86	19.29	19.17	19.58	19.46	19.85	19.71
16/03/2018 05:00	18.76	18.86	19.23	19.17	19.57	19.46	19.84	19.72
16/03/2018 06:00	18.71	18.86	19.17	19.18	19.56	19.46	19.83	19.72
16/03/2018 07:00	18.66	18.86	19.12	19.18	19.55	19.46	19.82	19.72
16/03/2018 08:00	18.61	18.87	19.08	19.18	19.54	19.47	19.80	19.72
16/03/2018 09:00	18.56	18.87	19.04	19.19	19.53	19.47	19.79	19.72
16/03/2018 10:00	18.50	18.87	19.01	19.19	19.52	19.47	19.78	19.72
16/03/2018 11:00	18.46	18.87	18.99	19.19	19.51	19.47	19.76	19.72
16/03/2018 12:00	18.41	18.87	18.98	19.19	19.51	19.47	19.75	19.71
16/03/2018 13:00	18.37	18.87	18.97	19.19	19.50	19.47	19.74	19.71
16/03/2018 14:00	18.34	18.87	18.97	19.19	19.49	19.46	19.73	19.71
16/03/2018 15:00	18.31	18.88	18.97	19.19	19.49	19.46	19.72	19.70
16/03/2018 16:00	18.29	18.88	18.97	19.19	19.49	19.47	19.72	19.70
16/03/2018 17:00	18.27	18.88	18.98	19.19	19.49	19.47	19.72	19.70
16/03/2018 18:00	18.26	18.88	18.99	19.19	19.49	19.47	19.72	19.70
16/03/2018 19:00	18.25	18.89	18.99	19.20	19.49	19.47	19.72	19.70
16/03/2018 20:00	18.24	18.89	18.98	19.20	19.49	19.47	19.72	19.71
16/03/2018 21:00	18.24	18.89	18.96	19.20	19.49	19.47	19.72	19.71
16/03/2018 22:00	18.23	18.89	18.93	19.20	19.48	19.47	19.72	19.71
16/03/2018 23:00	18.21	18.89	18.90	19.20	19.48	19.47	19.72	19.71
17/03/2018 00:00	18.19	18.89	18.87	19.20	19.47	19.47	19.72	19.71
17/03/2018 01:00	18.16	18.90	18.84	19.20	19.46	19.47	19.71	19.71
17/03/2018 02:00	18.13	18.90	18.82	19.20	19.45	19.47	19.71	19.71
17/03/2018 03:00	18.10	18.90	18.79	19.20	19.44	19.47	19.70	19.71
17/03/2018 04:00	18.06	18.90	18.77	19.20	19.44	19.47	19.69	19.71
17/03/2018 05:00	18.03	18.90	18.75	19.21	19.43	19.47	19.69	19.71
17/03/2018 06:00	18.00	18.90	18.73	19.21	19.42	19.47	19.68	19.71
17/03/2018 07:00	17.97	18.91	18.71	19.21	19.41	19.48	19.68	19.71
17/03/2018 08:00	17.94	18.91	18.70	19.21	19.41	19.48	19.67	19.71
17/03/2018 09:00	17.91	18.91	18.69	19.21	19.40	19.48	19.66	19.71
17/03/2018 10:00	17.88	18.91	18.69	19.21	19.40	19.48	19.66	19.71
17/03/2018 11:00	17.86	18.91	18.69	19.21	19.39	19.48	19.66	19.71
17/03/2018 12:00	17.85	18.91	18.70	19.21	19.39	19.48	19.65	19.71
17/03/2018 13:00	17.84	18.92	18.72	19.21	19.39	19.48	19.65	19.71
17/03/2018 14:00	17.83	18.92	18.73	19.22	19.39	19.48	19.65	19.71
17/03/2018 15:00	17.83	18.92	18.75	19.22	19.39	19.48	19.65	19.71
17/03/2018 16:00	17.84	18.92	18.76	19.22	19.40	19.48	19.65	19.71
17/03/2018 17:00	17.85	18.93	18.78	19.22	19.40	19.48	19.66	19.71
17/03/2018 18:00	17.86	18.93	18.80	19.22	19.40	19.48	19.66	19.71
17/03/2018 19:00	17.87	18.93	18.81	19.22	19.41	19.49	19.66	19.71
17/03/2018 20:00	17.88	18.93	18.80	19.22	19.41	19.49	19.67	19.71
17/03/2018 21:00	17.89	18.93	18.79	19.22	19.41	19.49	19.67	19.71
17/03/2018 22:00	17.90	18.94	18.77	19.22	19.41	19.49	19.67	19.71
17/03/2018 23:00	17.90	18.94	18.75	19.22	19.40	19.49	19.67	19.71
18/03/2018 00:00	17.89	18.94	18.71	19.22	19.40	19.49	19.67	19.71
18/03/2018 01:00	17.87	18.94	18.68	19.22	19.39	19.49	19.67	19.71
18/03/2018 02:00	17.85	18.94	18.64	19.22	19.38	19.49	19.66	19.71
18/03/2018 03:00	17.82	18.94	18.60	19.22	19.37	19.49	19.65	19.71
18/03/2018 04:00	17.78	18.94	18.56	19.22	19.36	19.49	19.65	19.71
18/03/2018 05:00	17.75	18.94	18.53	19.22	19.35	19.49	19.64	19.71
18/03/2018 06:00	17.71	18.94	18.51	19.21	19.34	19.49	19.63	19.71
18/03/2018 07:00	17.67	18.94	18.49	19.21	19.33	19.49	19.62	19.71
18/03/2018 08:00	17.63	18.94	18.47	19.21	19.32	19.49	19.61	19.71
18/03/2018 09:00	17.59	18.94	18.46	19.21	19.31	19.49	19.61	19.71
18/03/2018 10:00	17.56	18.94	18.47	19.21	19.31	19.49	19.60	19.71
18/03/2018 11:00	17.54	18.94	18.50	19.21	19.30	19.49	19.60	19.71
18/03/2018 12:00	17.52	18.94	18.54	19.21	19.31	19.49	19.60	19.71
18/03/2018 13:00	17.52	18.94	18.59	19.22	19.31	19.49	19.60	19.72
18/03/2018 14:00	17.53	18.95	18.67	19.22	19.32	19.49	19.60	19.72
18/03/2018 15:00	17.56	18.95	18.78	19.22	19.34	19.49	19.61	19.72
18/03/2018 16:00	17.60	18.95	18.88	19.22	19.35	19.49	19.62	19.72
18/03/2018 17:00	17.66	18.95	18.98	19.22	19.38	19.50	19.63	19.72
18/03/2018 18:00	17.74	18.95	19.04	19.22	19.40	19.50	19.65	19.72
18/03/2018 19:00	17.83	18.95	19.08	19.22	19.42	19.49	19.67	19.72
18/03/2018 20:00	17.91	18.95	19.09	19.22	19.43	19.49	19.68	19.72
18/03/2018 21:00	17.98	18.95	19.08	19.22	19.44	19.49	19.70	19.72
18/03/2018 22:00	18.03	18.95	19.05	19.22	19.45	19.49	19.71	19.71
18/03/2018 23:00	18.07	18.95	19.01	19.21	19.44	19.49	19.72	19.71
19/03/2018 00:00	18.08	18.95	18.96	19.21	19.44	19.49	19.72	19.71
19/03/2018 01:00	18.08	18.95	18.91	19.21	19.43	19.49	19.72	19.71
19/03/2018 02:00	18.07	18.94	18.86	19.21	19.42	19.49	19.71	19.71
19/03/2018 03:00	18.04	18.94	18.80	19.21	19.41	19.49	19.70	19.71
19/03/2018 04:00	18.00	18.94	18.74	19.21	19.39	19.49	19.69	19.71
19/03/2018 05:00	17.96	18.94	18.69	19.20	19.38	19.49	19.68	19.71
19/03/2018 06:00	17.91	18.94	18.63	19.20	19.36	19.49	19.67	19.71
19/03/2018 07:00	17.86	18.94	18.58	19.20	19.35	19.48	19.65	19.71
19/03/2018 08:00	17.80	18.94	18.54	19.20	19.34	19.48	19.64	19.70
19/03/2018 09:00	17.74	18.93	18.51	19.20	19.32	19.48	19.63	19.70
19/03/2018 10:00	17.69	18.93	18.49	19.20	19.31	19.48	19.62	19.70
19/03/2018 11:00	17.64	18.93	18.48	19.19	19.30	19.48	19.60	19.70
19/03/2018 12:00	17.60	18.93	18.49	19.19	19.30	19.48	19.59	19.70
19/03/2018 13:00	17.56	18.93	18.51	19.19	19.29	19.48	19.59	19.70
19/03/2018 14:00	17.54	18.92	18.55	19.19	19.29	19.48	19.58	19.70
19/03/2018 15:00	17.53	18.92	18.59	19.19	19.30	19.47	19.58	19.69
19/03/2018 16:00	17.54	18.92	18.64	19.19	19.30	19.47	19.58	19.70
19/03/2018 17:00	17.56	18.92	18.68	19.19	19.31	19.47	19.59	19.70
19/03/2018 18:00	17.58	18.92	18.72	19.19	19.32	19.47	19.59	19.70
19/03/2018 19:00	17.61	18.92	18.74	19.18	19.33	19.47	19.60	19.70
19/03/2018 20:00	17.64	18.92	18.74	19.18	19.34	19.47	19.61	19.70
19/03/2018 21:00	17.67	18.92	18.72	19.18	19.34	19.47	19.62	19.70
19/03/2018 22:00	17.69	18.92	18.69	19.18	19.34	19.47	19.62	19.70
19/03/2018 23:00	17.70	18.92	18.66	19.18	19.34	19.47	19.63	19.70
20/03/2018 00:00	17.69	18.92	18.63	19.18	19.33	19.47	19.63	19.70
20/03/2018 01:00	17.68	18.92	18.61	19.18	19.33	19.47	19.63	19.70
20/03/2018 02:00	17.66	18.92	18.58	19.18	19.32	19.47	19.63	19.70
20/03/2018 03:00	17.64	18.92	18.56	19.18	19.32	19.47	19.63	19.70
20/03/2018 04:00	17.61	18.92	18.54	19.18	19.31	19.48	19.62	19.71
20/03/2018 05:00	17.59	18.92	18.53	19.18	19.31	19.48	19.62	19.71
20/03/2018 06:00	17.56	18.92	18.52	19.18	19.30	19.48	19.62	19.71
20/03/2018 07:00	17.54	18.92	18.51	19.18	19.30	19.48	19.62	19.71
20/03/2018 08:00	17.52	18.91	18.50	19.18	19.29	19.48	19.61	19.71
20/03/2018 09:00	17.50	18.91	18.49	19.18	19.29	19.47	19.61	19.71
20/03/2018 10:00	17.48	18.91	18.49	19.18	19.29	19.47	19.61	19.71
20/03/2018 11:00	17.46	18.91	18.50	19.18	19.29	19.47	19.61	19.71
20/03/2018 12:00	17.45	18.91	18.52	19.18	19.29	19.47	19.61	19.71
20/03/2018 13:00	17.44	18.91	18.55	19.18	19.29	19.47	19.61	19.71
20/03/2018 14:00	17.44	18.91	18.59	19.18	19.29	19.47	19.61	19.71
20/03/2018 15:00	17.45	18.91	18.63	19.18	19.30	19.47	19.61	19.71
20/03/2018 16:00	17.47	18.91	18.67	19.18	19.30	19.47	19.61	19.70
20/03/2018 17:00	17.50	18.90	18.70	19.18	19.31	19.47	19.62	19.70
20/03/2018 18:00	17.53	18.90	18.72	19.18	19.32	19.47	19.63	19.70
20/03/2018 19:00	17.56	18.90	18.74	19.18	19.33	19.47	19.64	19.70
20/03/2018 20:00	17.59	18.91	18.75	19.18	19.34	19.47	19.65	19.70
20/03/2018 21:00	17.62	18.91	18.75	19.18	19.34	19.47	19.65	19.71
20/03/2018 22:00	17.64	18.91	18.75	19.18	19.34	19.47	19.66	19.71
20/03/2018 23:00	17.65	18.91	18.74	19.18	19.34	19.47	19.67	19.71
21/03/2018 00:00	17.66	18.91	18.74	19.18	19.34	19.47	19.67	19.71
21/03/2018 01:00	17.67	18.90	18.73	19.18	19.34	19.47	19.67	19.71
21/03/2018 02:00	17.67	18.90	18.72	19.18	19.34	19.47	19.67	19.71
21/03/2018 03:00	17.67	18.90	18.71	19.18	19.34	19.47	19.67	19.71
21/03/2018 04:00	17.67	18.90	18.70	19.18	19.33	19.47	19.67	19.70
21/03/2018 05:00	17.66	18.90	18.68	19.18	19.33	19.47	19.67	19.70
21/03/2018 06:00	17.66	18.90	18.67	19.18	19.33	19.47	19.66	19.70
21/03/2018 07:00	17.65	18.90	18.65	19.18	19.33	19.47	19.66	19.70
21/03/2018 08:00	17.64	18.90	18.64	19.18	19.32	19.47	19.66	19.70
21/03/2018 09:00	17.64	18.90	18.63	19.18	19.32	19.47	19.66	19.70
21/03/2018 10:00	17.63	18.90	18.63	19.18	19.32	19.47	19.65	19.70
21/03/2018 11:00	17.62	18.90	18.66	19.18	19.32	19.47	19.65	19.71
21/03/2018 12:00	17.62	18.90	18.70	19.18	19.32	19.47	19.65	19.71
21/03/2018 13:00	17.62	18.90	18.77	19.18	19.33	19.47	19.65	19.71
21/03/2018 14:00	17.64	18.90	18.84	19.18	19.34	19.47	19.65	19.71
21/03/2018 15:00	17.68	18.90	18.91	19.18	19.36	19.47	19.66	19.71
21/03/2018 16:00	17.73	18.91	18.97	19.18	19.37	19.47	19.67	19.71
21/03/2018 17:00	17.79	18.91	19.01	19.18	19.39	19.48	19.68	19.71
21/03/2018 18:00	17.86	18.91	19.04	19.19	19.41	19.48	19.69	19.71
21/03/2018 19:00	17.91	18.91	19.05	19.19	19.42	19.48	19.70	19.71
21/03/2018 20:00	17.97	18.91	19.05	19.19	19.43	19.48	19.71	19.71
21/03/2018 21:00	18.01	18.91	19.04	19.19	19.43	19.48	19.72	19.71
21/03/2018 22:00	18.04	18.91	19.02	19.19	19.43	19.48	19.73	19.71
21/03/2018 23:00	18.06	18.91	19.00	19.19	19.43	19.48	19.73	19.70
22/03/2018 00:00	18.07	18.91	18.97	19.19	19.43	19.48	19.73	19.70
22/03/2018 01:00	18.08	18.91	18.94	19.19	19.42	19.48	19.72	19.70
22/03/2018 02:00	18.07	18.91	18.90	19.19	19.42	19.48	19.72	19.70
22/03/2018 03:00	18.06	18.91	18.87	19.19	19.41	19.48	19.71	19.70
22/03/2018 04:00	18.04	18.91	18.83	19.19	19.40	19.48	19.71	19.70
22/03/2018 05:00	18.01	18.91	18.79	19.19	19.40	19.48	19.70	19.70
22/03/2018 06:00	17.99	18.91	18.75	19.18	19.39	19.48	19.69	19.70
22/03/2018 07:00	17.95	18.91	18.71	19.18	19.38	19.48	19.68	19.70
22/03/2018 08:00	17.92	18.91	18.68	19.18	19.37	19.48	19.67	19.70
22/03/2018 09:00	17.88	18.91	18.65	19.18	19.36	19.48	19.67	19.70
22/03/2018 10:00	17.85	18.91	18.64	19.18	19.35	19.48	19.66	19.70
22/03/2018 11:00	17.81	18.91	18.66	19.18	19.35	19.48	19.65	19.70
22/03/2018 12:00	17.79	18.91	18.71	19.18	19.34	19.48	19.64	19.70
22/03/2018 13:00	17.78	18.91	18.80	19.19	19.35	19.48	19.64	19.70
22/03/2018 14:00	17.79	18.92	18.93	19.19	19.37	19.48	19.64	19.70
22/03/2018 15:00	17.83	18.92	19.07	19.19	19.39	19.48	19.65	19.71
22/03/2018 16:00	17.90	18.92	19.20	19.19	19.43	19.48	19.66	19.71
22/03/2018 17:00	18.00	18.92	19.32	19.20	19.46	19.48	19.68	19.71
22/03/2018 18:00	18.11	18.92	19.40	19.20	19.49	19.48	19.71	19.71
22/03/2018 19:00	18.23	18.93	19.44	19.20	19.52	19.49	19.73	19.71
22/03/2018 20:00	18.34	18.93	19.45	19.20	19.54	19.49	19.75	19.71
22/03/2018 21:00	18.44	18.93	19.45	19.20	19.56	19.49	19.77	19.71
22/03/2018 22:00	18.51	18.93	19.42	19.20	19.56	19.49	19.79	19.71
22/03/2018 23:00	18.56	18.93	19.38	19.20	19.56	19.49	19.79	19.71
23/03/2018 00:00	18.59	18.94	19.34	19.20	19.56	19.49	19.80	19.71
23/03/2018 01:00	18.61	18.94	19.29	19.21	19.56	19.49	19.80	19.71
23/03/2018 02:00	18.60	18.94	19.24	19.21	19.55	19.49	19.80	19.71
23/03/2018 03:00	18.59	18.94	19.19	19.21	19.54	19.49	19.79	19.71
23/03/2018 04:00	18.56	18.94	19.14	19.21	19.53	19.49	19.78	19.71
23/03/2018 05:00	18.53	18.94	19.09	19.21	19.52	19.50	19.78	19.71
23/03/2018 06:00	18.50	18.94	19.05	19.21	19.51	19.50	19.77	19.72
23/03/2018 07:00	18.46	18.95	19.00	19.21	19.51	19.50	19.76	19.72
23/03/2018 08:00	18.42	18.95	18.96	19.22	19.50	19.50	19.75	19.72
23/03/2018 09:00	18.37	18.95	18.93	19.22	19.49	19.50	19.74	19.72
23/03/2018 10:00	18.33	18.95	18.90	19.22	19.48	19.50	19.73	19.72
23/03/2018 11:00	18.29	18.95	18.89	19.22	19.47	19.50	19.72	19.71
23/03/2018 12:00	18.25	18.95	18.89	19.22	19.46	19.50	19.71	19.71
23/03/2018 13:00	18.21	18.95	18.92	19.22	19.46	19.50	19.70	19.71
23/03/2018 14:00	18.20	18.95	18.96	19.22	19.46	19.50	19.70	19.71
23/03/2018 15:00	18.19	18.95	19.01	19.22	19.47	19.50	19.69	19.71
23/03/2018 16:00	18.20	18.95	19.06	19.22	19.48	19.50	19.70	19.71
23/03/2018 17:00	18.22	18.95	19.10	19.22	19.49	19.50	19.70	19.71
23/03/2018 18:00	18.25	18.95	19.13	19.22	19.50	19.50	19.71	19.71
23/03/2018 19:00	18.28	18.96	19.14	19.22	19.51	19.50	19.71	19.71
23/03/2018 20:00	18.31	18.96	19.14	19.22	19.51	19.50	19.72	19.71
23/03/2018 21:00	18.34	18.96	19.12	19.22	19.52	19.50	19.73	19.71
23/03/2018 22:00	18.36	18.96	19.09	19.22	19.51	19.50	19.73	19.71
23/03/2018 23:00	18.36	18.96	19.06	19.22	19.51	19.50	19.73	19.71
24/03/2018 00:00	18.35	18.96	19.02	19.22	19.50	19.50	19.73	19.71
24/03/2018 01:00	18.34	18.96	18.97	19.22	19.49	19.50	19.73	19.71
24/03/2018 02:00	18.31	18.96	18.92	19.22	19.48	19.50	19.72	19.71
24/03/2018 03:00	18.27	18.96	18.87	19.22	19.47	19.50	19.71	19.71
24/03/2018 04:00	18.23	18.96	18.81	19.22	19.45	19.50	19.70	19.71
24/03/2018 05:00	18.18	18.96	18.76	19.22	19.44	19.50	19.69	19.71
24/03/2018 06:00	18.13	18.96	18.70	19.22	19.42	19.50	19.68	19.70
24/03/2018 07:00	18.07	18.96	18.65	19.22	19.41	19.50	19.67	19.70
24/03/2018 08:00	18.01	18.96	18.60	19.22	19.39	19.50	19.65	19.71
24/03/2018 09:00	17.95	18.96	18.58	19.22	19.38	19.50	19.64	19.71
24/03/2018 10:00	17.89	18.96	18.59	19.22	19.37	19.50	19.63	19.71
24/03/2018 11:00	17.84	18.96	18.65	19.22	19.36	19.50	19.63	19.71
24/03/2018 12:00	17.81	18.96	18.74	19.22	19.37	19.50	19.62	19.71
24/03/2018 13:00	17.81	18.96	18.88	19.22	19.38	19.50	19.62	19.72
24/03/2018 14:00	17.83	18.96	19.04	19.22	19.40	19.50	19.63	19.72
24/03/2018 15:00	17.90	18.96	19.22	19.22	19.43	19.50	19.64	19.72
24/03/2018 16:00	18.00	18.96	19.39	19.22	19.47	19.50	19.66	19.72
24/03/2018 17:00	18.13	18.97	19.52	19.22	19.51	19.50	19.69	19.72
24/03/2018 18:00	18.27	18.97	19.60	19.22	19.55	19.50	19.72	19.72
24/03/2018 19:00	18.42	18.97	19.63	19.22	19.58	19.50	19.75	19.72
24/03/2018 20:00	18.55	18.97	19.62	19.22	19.60	19.50	19.78	19.72
24/03/2018 21:00	18.67	18.97	19.58	19.22	19.62	19.50	19.80	19.72
24/03/2018 22:00	18.75	18.96	19.52	19.22	19.62	19.50	19.82	19.72
24/03/2018 23:00	18.80	18.96	19.45	19.22	19.62	19.50	19.83	19.72
25/03/2018 00:00	18.82	18.96	19.38	19.22	19.61	19.50	19.83	19.72
25/03/2018 01:00	18.82	18.96	19.30	19.22	19.60	19.50	19.83	19.72
25/03/2018 02:00	18.80	18.96	19.22	19.22	19.59	19.50	19.82	19.72
25/03/2018 03:00	18.76	18.96	19.15	19.23	19.57	19.50	19.81	19.72
25/03/2018 04:00	18.71	18.96	19.08	19.23	19.56	19.50	19.79	19.72
25/03/2018 05:00	18.65	18.96	19.01	19.23	19.54	19.50	19.78	19.72
[truncated: 6,762 more rows]
