# Supplementary material for: Hygrothermal simulation data of a living wall system for decentralized greywater treatment
Source: Data Brief. 2021 Dec 27;40:107741. doi: 10.1016/j.dib.2021.107741 (PMC8741426; doi:10.1016/j.dib.2021.107741)
Supplement: Supplementary file 1 [file mmc1.zip › DataInBrief_Submission/Output_Delphin_RH in air gap.csv]

The simulated relative humidity adjacent to the wall (in the air gap in the greening case and directly in front of the wall in the no greening case) [%]
Date/Time	Brick wall_No greening	Brick wall_With greening	Precast concrete_No greening	Precast concrete_With greening	Limestone wall_No greening	Limestone wall_With greening	Double-shell wall_No greening	Double-shell wall_With greening
01/01/2018 00:00	83	64.9	83	70.4	83	79.3	83	84.4
01/01/2018 00:00	83	63.9	83	68.5	83	77.9	83	80.6
01/01/2018 00:00	82	63.2	82	66.8	82	76.7	82	78.3
01/01/2018 00:00	85	62.7	85	65.3	85	75.9	85	76.2
01/01/2018 00:00	82	62.3	82	64	82	75.2	82	75.1
01/01/2018 00:00	86	62	86	63	86	74.8	86	74.2
01/01/2018 00:00	84	61.8	84	62.2	84	74.5	84	73.7
01/01/2018 00:00	82	61.8	82	61.7	82	74.5	82	72.8
01/01/2018 00:00	81	61.9	81	61.4	81	74.5	81	73.2
01/01/2018 00:00	77	61.9	77	61.2	77	74.6	77	73.1
01/01/2018 00:00	77	61.9	77	60.9	77	74.5	77	73
01/01/2018 00:00	76	61.9	76	60.7	76	74.5	76	72.8
01/01/2018 00:00	77	62.2	77	60.8	77	74.9	77	73.2
01/01/2018 00:00	76	62.4	76	61	76	75.1	76	73.5
01/01/2018 00:00	86	62.4	86	60.9	86	75	86	73.3
01/01/2018 00:00	77	62.2	77	60.5	77	74.7	77	72.9
01/01/2018 00:00	70	62	70	60	70	74.4	70	72.5
01/01/2018 00:00	67	62	67	59.7	67	74.2	67	72.2
01/01/2018 00:00	70	61.7	70	59.5	70	74.1	70	71.9
01/01/2018 00:00	68	61.9	68	59.2	68	74	68	71.7
01/01/2018 00:00	65	62	65	59.2	65	74.1	65	71.7
01/01/2018 00:00	65	62.1	65	59.2	65	74.2	65	71.7
01/01/2018 00:00	65	62.1	65	59	65	74	65	71.5
01/01/2018 00:00	70	62.1	70	58.8	70	73.9	70	71.3
02/01/2018 00:00	71	62.1	71	58.6	71	73.8	71	71.1
02/01/2018 00:00	67	62	67	58.3	67	73.7	67	70.9
02/01/2018 00:00	71	62	71	58.1	71	73.5	71	70.7
02/01/2018 00:00	72	62	72	57.8	72	73.4	72	70.5
02/01/2018 00:00	74	62.1	74	57.8	74	73.5	74	70.5
02/01/2018 00:00	75	62.2	75	57.9	75	73.6	75	70.6
02/01/2018 00:00	77	62.4	77	58.1	77	73.7	77	70.9
02/01/2018 00:00	72	62.5	72	58.2	72	73.8	72	71
02/01/2018 00:00	76	62.7	76	58.5	76	74	76	71.3
02/01/2018 00:00	67	62.9	67	58.9	67	74.3	67	71.7
02/01/2018 00:00	68	63.3	68	59.5	68	74.8	68	72.3
02/01/2018 00:00	68	63.7	68	60.2	68	75.3	68	73.1
02/01/2018 00:00	70	64.2	70	61.1	70	75.9	70	73.9
02/01/2018 00:00	73	64.4	73	61.7	73	76.2	73	74.5
02/01/2018 00:00	77	64.5	77	62.1	77	76.2	77	74.8
02/01/2018 00:00	82	64.3	82	62	82	76	82	74.7
02/01/2018 00:00	85	64.5	85	62.3	85	76.2	85	75
02/01/2018 00:00	82	64.8	82	62.8	82	76.5	82	75.6
02/01/2018 00:00	80	65	80	63.2	80	76.7	80	76
02/01/2018 00:00	77	65.2	77	63.5	77	76.9	77	76.4
02/01/2018 00:00	82	65.3	82	63.8	82	77	82	76.6
02/01/2018 00:00	77	65.6	77	64.4	77	77.4	77	77.3
02/01/2018 00:00	79	65.4	79	64.3	79	77.1	79	77.1
02/01/2018 00:00	78	65.4	78	64.3	78	77.1	78	77.1
03/01/2018 00:00	78	65.4	78	64.3	78	77	78	77.1
03/01/2018 00:00	74	65.6	74	64.6	74	77.3	74	77.5
03/01/2018 00:00	76	65.9	76	65	76	77.5	76	78
03/01/2018 00:00	75	65.9	75	65.1	75	77.5	75	78.1
03/01/2018 00:00	76	65.9	76	65.2	76	77.5	76	78.2
03/01/2018 00:00	76	66	76	65.4	76	77.6	76	78.4
03/01/2018 00:00	78	66.1	78	65.6	78	77.8	78	78.8
03/01/2018 00:00	80	66.2	80	65.8	80	77.8	80	78.9
03/01/2018 00:00	78	66.2	78	65.9	78	77.8	78	79.1
03/01/2018 00:00	79	66.3	79	66.1	79	77.9	79	79.3
03/01/2018 00:00	76	65.7	76	65.5	76	77.1	76	78.5
03/01/2018 00:00	72	64.7	72	64.2	72	75.9	72	76.9
03/01/2018 00:00	69	64.5	69	63.6	69	75.5	69	76.3
03/01/2018 00:00	69	64.7	69	63.6	69	75.8	69	76.6
03/01/2018 00:00	73	65.3	73	64.1	73	76.5	73	77.3
03/01/2018 00:00	83	65.9	83	65.1	83	77.4	83	78.6
03/01/2018 00:00	83	65.9	83	65.3	83	77.3	83	78.7
03/01/2018 00:00	86	66	86	65.5	86	77.5	86	79
03/01/2018 00:00	87	66.1	87	65.8	87	77.6	87	79.3
03/01/2018 00:00	87	66.1	87	65.9	87	77.6	87	79.4
03/01/2018 00:00	85	66.1	85	66	85	77.6	85	79.4
03/01/2018 00:00	86	66.2	86	66.1	86	77.7	86	79.7
03/01/2018 00:00	87	66.5	87	66.6	87	78.1	87	80.3
03/01/2018 00:00	89	66.7	89	67.1	89	78.4	89	80.9
04/01/2018 00:00	89	66.8	89	67.4	89	78.5	89	81.3
04/01/2018 00:00	84	66.7	84	67.1	84	78.4	84	81.2
04/01/2018 00:00	81	66.5	81	67.2	81	78.2	81	81.1
04/01/2018 00:00	83	66.7	83	67.4	83	78.4	83	81.4
04/01/2018 00:00	85	66.3	85	67.1	85	77.8	85	80.9
04/01/2018 00:00	84	65.8	84	66.5	84	77.3	84	80.1
04/01/2018 00:00	84	65.9	84	66.5	84	77.4	84	80.2
04/01/2018 00:00	88	66	88	66.5	88	77.4	88	80.3
04/01/2018 00:00	87	66.5	87	67.2	87	78.1	87	81.3
04/01/2018 00:00	83	66.7	83	67.6	83	78.4	83	81.9
04/01/2018 00:00	76	66.4	76	67.5	76	78.1	76	81.8
04/01/2018 00:00	69	65.7	69	66.7	69	77.2	69	80.6
04/01/2018 00:00	68	65.3	68	66.1	68	76.7	68	79.7
04/01/2018 00:00	63	65	63	65.6	63	76.3	63	79.3
04/01/2018 00:00	64	64.3	64	64.6	64	75.4	64	78
04/01/2018 00:00	64	64	64	64	64	75	64	77.3
04/01/2018 00:00	66	63.8	66	63.5	66	74.8	66	76.9
04/01/2018 00:00	76	64.5	76	64.1	76	75.7	76	77.9
04/01/2018 00:00	73	65.5	73	65.3	73	76.9	73	79.6
04/01/2018 00:00	75	65.6	75	65.7	75	77.2	75	80.2
04/01/2018 00:00	76	65.5	76	65.8	76	77.1	76	80.2
04/01/2018 00:00	79	65.5	79	66	79	77.1	79	80.3
04/01/2018 00:00	81	65.4	81	65.9	81	77	81	80.2
04/01/2018 00:00	80	65.4	80	65.9	80	76.9	80	80.1
05/01/2018 00:00	81	65.4	81	66	81	77	81	80.3
05/01/2018 00:00	80	65.5	80	66.1	80	77	80	80.5
05/01/2018 00:00	80	65.5	80	66.2	80	77	80	80.6
05/01/2018 00:00	77	65.5	77	66.3	77	77	77	80.7
05/01/2018 00:00	79	65.5	79	66.3	79	77	79	80.8
05/01/2018 00:00	76	65.5	76	66.5	76	77.2	76	81
05/01/2018 00:00	79	65.7	79	66.5	79	77.4	79	81.5
05/01/2018 00:00	77	65.8	77	67	77	77.6	77	81.9
05/01/2018 00:00	76	65.5	76	66.8	76	77.1	76	81.6
05/01/2018 00:00	75	65.5	75	66.9	75	77.2	75	81.6
05/01/2018 00:00	71	66.3	71	68	71	78.2	71	83.3
05/01/2018 00:00	66	66.9	66	69	66	79.1	66	85.1
05/01/2018 00:00	58	66.5	58	68.9	58	78.6	58	85
05/01/2018 00:00	59	65.4	59	67.8	59	77.2	59	82.7
05/01/2018 00:00	58	64.7	58	66.9	58	76.3	58	81.3
05/01/2018 00:00	59	64.2	59	66	59	75.6	59	79.8
05/01/2018 00:00	67	64.7	67	66.4	67	76.3	67	80.8
05/01/2018 00:00	71	65.4	71	67.2	71	77.3	71	82.4
05/01/2018 00:00	77	66.3	77	68.4	77	78.4	77	84.4
05/01/2018 00:00	77	67.3	77	69.9	77	79.7	77	87.4
05/01/2018 00:00	79	67.6	79	70.8	79	80.2	79	89.7
05/01/2018 00:00	77	67.7	77	71.3	77	80.4	77	91
05/01/2018 00:00	78	68	78	72	78	80.7	78	93.9
05/01/2018 00:00	79	68.4	79	72.8	79	81.2	79	96.3
06/01/2018 00:00	79	68.4	79	73.1	79	81.3	79	96.4
06/01/2018 00:00	80	68.2	80	73.1	80	81	80	95.2
06/01/2018 00:00	79	68.2	79	73.1	79	80.9	79	94.3
06/01/2018 00:00	80	68.4	80	73.5	80	81.2	80	95.2
06/01/2018 00:00	80	68.3	80	73.4	80	81	80	94.3
06/01/2018 00:00	79	68.1	79	73.2	79	80.7	79	93
06/01/2018 00:00	81	68.1	81	73.1	81	80.7	81	92.8
06/01/2018 00:00	84	67.9	84	72.9	84	80.4	84	91.7
06/01/2018 00:00	85	67.9	85	72.8	85	80.4	85	91.5
06/01/2018 00:00	83	68.1	83	73	83	80.6	83	92.7
06/01/2018 00:00	72	67	72	71.7	72	79.2	72	88.5
06/01/2018 00:00	67	65.7	67	69.8	67	77.5	67	83.2
06/01/2018 00:00	64	66	64	69.7	64	77.9	64	83.7
06/01/2018 00:00	65	67.9	65	71.7	65	80.4	65	90.3
06/01/2018 00:00	66	69.6	66	74.2	66	82.7	66	98.6
06/01/2018 00:00	66	68.5	66	73.6	66	81.5	66	97.5
06/01/2018 00:00	70	67.2	70	72.2	70	79.7	70	90.2
06/01/2018 00:00	74	66.6	74	71.2	74	78.9	74	85.8
06/01/2018 00:00	79	66.8	79	71	79	79.1	79	86.2
06/01/2018 00:00	84	66.9	84	71	84	79.3	84	86.9
06/01/2018 00:00	83	66.8	83	70.8	83	79.3	83	87.3
06/01/2018 00:00	87	66.7	87	70.6	87	79.2	87	87
06/01/2018 00:00	84	66.7	84	70.6	84	79.4	84	87.4
06/01/2018 00:00	79	66.7	79	70.6	79	79.5	79	88
07/01/2018 00:00	79	66.6	79	70.5	79	79.5	79	87.9
07/01/2018 00:00	79	66.6	79	70.4	79	79.5	79	87.9
07/01/2018 00:00	78	66.2	78	70	78	79.1	78	86.8
07/01/2018 00:00	79	66.2	79	69.5	79	79.1	79	86.2
07/01/2018 00:00	80	66.6	80	69.9	80	79.6	80	88
07/01/2018 00:00	80	66.8	80	70.6	80	80	80	89.5
07/01/2018 00:00	80	67	80	70.9	80	80.2	80	90.8
07/01/2018 00:00	80	66.7	80	70.7	80	79.8	80	88.9
07/01/2018 00:00	80	66.7	80	70.8	80	79.8	80	88.6
07/01/2018 00:00	81	66.8	81	71	81	80	81	89.5
07/01/2018 00:00	81	66.9	81	71.2	81	80.2	81	90.2
07/01/2018 00:00	79	67.1	79	71.5	79	80.4	79	90.8
07/01/2018 00:00	80	67.1	80	71.7	80	80.5	80	91.3
07/01/2018 00:00	79	67	79	71.7	79	80.3	79	90.6
07/01/2018 00:00	78	66.8	78	71.5	78	80.1	78	89.5
07/01/2018 00:00	81	66.6	81	71.3	81	79.9	81	88.5
07/01/2018 00:00	81	66.3	81	70.7	81	79.4	81	87
07/01/2018 00:00	79	66	79	69.8	79	79.1	79	85.9
07/01/2018 00:00	72	65.7	72	69.6	72	78.7	72	84.9
07/01/2018 00:00	76	65.2	76	69	76	78.1	76	83.6
07/01/2018 00:00	76	65	76	68.4	76	77.8	76	82.8
07/01/2018 00:00	74	65.2	74	68.3	74	78	74	83
07/01/2018 00:00	74	65	74	68.1	74	77.9	74	83
07/01/2018 00:00	74	64.3	74	67.2	74	77	74	81.3
08/01/2018 00:00	75	63.9	75	66.5	75	76.6	75	80.4
08/01/2018 00:00	76	63.8	76	66.1	76	76.3	76	79.8
08/01/2018 00:00	77	63.5	77	65.6	77	76	77	79.3
08/01/2018 00:00	80	63.2	80	65.1	80	75.7	80	78.8
08/01/2018 00:00	80	63.1	80	64.6	80	75.4	80	78.4
08/01/2018 00:00	80	62.8	80	64.1	80	75.1	80	77.9
08/01/2018 00:00	80	62.7	80	63.8	80	74.9	80	77.6
08/01/2018 00:00	79	62.8	79	63.9	79	75.2	79	77.9
08/01/2018 00:00	81	62.6	81	63.6	81	75	81	77.7
08/01/2018 00:00	78	62.2	78	63.1	78	74.4	78	77
08/01/2018 00:00	77	62.1	77	62.9	77	74.4	77	76.9
08/01/2018 00:00	74	63.1	74	64.1	74	75.7	74	78.7
08/01/2018 00:00	72	64.1	72	65.6	72	77.1	72	80.9
08/01/2018 00:00	70	64.5	70	66.6	70	77.7	70	82.3
08/01/2018 00:00	70	64.4	70	67	70	77.6	70	82.6
08/01/2018 00:00	73	64.3	73	67.1	73	77.4	73	82.5
08/01/2018 00:00	75	64.5	75	67.6	75	77.7	75	83.2
08/01/2018 00:00	77	64.6	77	67.9	77	77.8	77	83.8
08/01/2018 00:00	77	64.4	77	67.8	77	77.5	77	83.5
08/01/2018 00:00	76	64.3	76	67.8	76	77.4	76	83.5
08/01/2018 00:00	78	64.3	78	67.8	78	77.4	78	83.6
08/01/2018 00:00	80	64.7	80	68.3	80	77.8	80	84.3
08/01/2018 00:00	78	64.9	78	68.7	78	78.1	78	85.3
08/01/2018 00:00	77	64.7	77	68.7	77	77.9	77	85.2
09/01/2018 00:00	84	64.9	84	69	84	78.1	84	85.8
09/01/2018 00:00	89	65	89	69.2	89	78.3	89	86.4
09/01/2018 00:00	91	65.1	91	69.4	91	78.3	91	86.8
09/01/2018 00:00	92	65.1	92	69.4	92	78.3	92	87.2
09/01/2018 00:00	89	65	89	69.4	89	78.2	89	87.2
09/01/2018 00:00	90	64.9	90	69.3	90	78	90	87
09/01/2018 00:00	92	64.9	92	69.2	92	78	92	87
09/01/2018 00:00	94	65.2	94	69.7	94	78.4	94	88
09/01/2018 00:00	94	65.9	94	70.7	94	79.4	94	92
09/01/2018 00:00	94	66.6	94	71.8	94	80.2	94	96
09/01/2018 00:00	93	67.2	93	73	93	81.1	93	98.2
09/01/2018 00:00	92	67.9	92	74.3	92	82	92	98.7
09/01/2018 00:00	91	68.5	91	75.6	91	82.9	91	98.8
09/01/2018 00:00	91	69	91	76.7	91	83.5	91	98.9
09/01/2018 00:00	90	69.1	90	77.2	90	83.6	90	98.9
09/01/2018 00:00	90	69.1	90	77.5	90	83.6	90	98.8
09/01/2018 00:00	90	69	90	77.5	90	83.5	90	98.8
09/01/2018 00:00	91	69.1	91	77.7	91	83.5	91	98.8
09/01/2018 00:00	91	69.1	91	77.8	91	83.5	91	98.8
09/01/2018 00:00	92	69	92	77.7	92	83.2	92	98.8
09/01/2018 00:00	93	68.7	93	77.2	93	82.9	93	98.7
09/01/2018 00:00	91	68.6	91	76.9	91	82.7	91	98.7
09/01/2018 00:00	92	68.5	92	76.6	92	82.5	92	98.7
09/01/2018 00:00	92	68.4	92	76.3	92	82.3	92	98.7
10/01/2018 00:00	93	68.3	93	76.1	93	82.1	93	98.7
10/01/2018 00:00	93	68.2	93	75.8	93	82	93	98.7
10/01/2018 00:00	91	68.1	91	75.5	91	81.9	91	98.7
10/01/2018 00:00	89	68	89	75.3	89	81.8	89	98.7
10/01/2018 00:00	89	68	89	74.8	89	81.9	89	98.7
10/01/2018 00:00	91	68	91	75	91	81.9	91	98.7
10/01/2018 00:00	92	68	92	75	92	82	92	98.7
10/01/2018 00:00	88	67.9	88	74.9	88	81.8	88	98.7
10/01/2018 00:00	72	67.3	72	74.2	72	81.1	72	98.2
10/01/2018 00:00	68	66.5	68	73.1	68	80.1	68	94
10/01/2018 00:00	65	66.4	65	72.7	65	80.1	65	92.3
10/01/2018 00:00	61	66.4	61	72.5	61	80.1	61	91.8
10/01/2018 00:00	60	66.5	60	72.5	60	80.3	60	91.8
10/01/2018 00:00	61	66.9	61	73	61	81	61	93.8
10/01/2018 00:00	61	67	61	73.2	61	81.2	61	93.8
10/01/2018 00:00	66	67.2	66	73.5	66	81.5	66	94.6
10/01/2018 00:00	72	67	72	73.4	72	81.4	72	93.8
10/01/2018 00:00	75	67.1	75	73.6	75	81.6	75	94
10/01/2018 00:00	74	67.2	74	73.8	74	81.8	74	94.3
10/01/2018 00:00	73	67	73	73.7	73	81.7	73	93.8
10/01/2018 00:00	77	66.7	77	73.3	77	81.3	77	92.6
10/01/2018 00:00	86	66.5	86	73.1	86	81.2	86	91.9
10/01/2018 00:00	89	66.4	89	72.9	89	81.1	89	91.4
10/01/2018 00:00	90	66.4	90	72.8	90	81.2	90	91.5
11/01/2018 00:00	92	66.3	92	72.7	92	81.2	92	91.4
11/01/2018 00:00	93	66.1	93	72.5	93	81	93	90.7
11/01/2018 00:00	93	65.9	93	72.2	93	80.8	93	89.7
11/01/2018 00:00	93	65.7	93	71.9	93	80.6	93	89
11/01/2018 00:00	95	65.6	95	71.7	95	80.5	95	88.6
11/01/2018 00:00	90	65.4	90	71.3	90	80.2	90	87.7
11/01/2018 00:00	85	65.1	85	70.8	85	79.9	85	86.5
11/01/2018 00:00	81	64.9	81	70	81	79.6	81	85.7
11/01/2018 00:00	81	64.8	81	69.9	81	79.5	81	85.4
11/01/2018 00:00	79	65	79	70.1	79	79.8	79	86.2
11/01/2018 00:00	70	65.5	70	70.7	70	80.4	70	89
11/01/2018 00:00	78	66	78	71.4	78	81.2	78	92.2
11/01/2018 00:00	73	66.1	73	71.8	73	81.3	73	92.6
11/01/2018 00:00	74	65.4	74	71.1	74	80.4	74	89
11/01/2018 00:00	70	64.2	70	69.7	70	78.8	70	84.2
11/01/2018 00:00	65	63.7	65	68.8	65	78.1	65	82.1
11/01/2018 00:00	67	64.1	67	68.9	67	78.6	67	82.8
11/01/2018 00:00	70	64.2	70	68.8	70	78.7	70	83.2
11/01/2018 00:00	69	63.9	69	68.4	69	78.4	69	82.8
11/01/2018 00:00	69	63.8	69	68.1	69	78.3	69	82.6
11/01/2018 00:00	71	63.8	71	68	71	78.3	71	82.6
11/01/2018 00:00	73	63.8	73	67.8	73	78.3	73	82.6
11/01/2018 00:00	74	63.6	74	67.6	74	78.2	74	82.4
11/01/2018 00:00	72	63.6	72	67.5	72	78.2	72	82.4
12/01/2018 00:00	72	63.8	72	67.7	72	78.4	72	82.9
12/01/2018 00:00	77	63.9	77	67.8	77	78.5	77	83.3
12/01/2018 00:00	73	63.7	73	67.6	73	78.3	73	83.1
12/01/2018 00:00	72	63.5	72	67.4	72	78	72	82.6
12/01/2018 00:00	73	63.3	73	66.9	73	77.7	73	81.5
12/01/2018 00:00	74	63.1	74	66.6	74	77.4	74	81.3
12/01/2018 00:00	75	63.1	75	66.5	75	77.4	75	81.2
12/01/2018 00:00	75	63	75	66.3	75	77.2	75	81.1
12/01/2018 00:00	77	62.9	77	66.1	77	77	77	80.8
12/01/2018 00:00	79	62.8	79	65.9	79	77	79	80.8
12/01/2018 00:00	96	62.8	96	65.9	96	77	96	80.8
12/01/2018 00:00	91	63	91	66.1	91	77.3	91	81.2
12/01/2018 00:00	91	63.2	91	66.4	91	77.5	91	81.9
12/01/2018 00:00	88	63.2	88	66.4	88	77.4	88	81.8
12/01/2018 00:00	74	63	74	66.3	74	77.3	74	81.7
12/01/2018 00:00	65	62.7	65	65.9	65	76.8	65	81
12/01/2018 00:00	64	62.4	64	65.4	64	76.3	64	80.2
12/01/2018 00:00	68	62.2	68	65	68	76	68	79.7
12/01/2018 00:00	63	62.1	63	64.8	63	75.9	63	79.6
12/01/2018 00:00	62	61.8	62	64.3	62	75.5	62	78.9
12/01/2018 00:00	68	61.4	68	63.7	68	75	68	78.2
12/01/2018 00:00	76	61.4	76	63.5	76	75	76	78.1
12/01/2018 00:00	66	61.6	66	63.6	66	75.2	66	78.4
12/01/2018 00:00	67	61.6	67	63.5	67	75.2	67	78.4
13/01/2018 00:00	66	61.4	66	63.3	66	75	66	78.1
13/01/2018 00:00	66	61.2	66	63	66	74.7	66	77.7
13/01/2018 00:00	66	61.1	66	62.8	66	74.5	66	77.6
13/01/2018 00:00	68	61	68	62.7	68	74.5	68	77.5
13/01/2018 00:00	76	61	76	62.6	76	74.4	76	77.5
13/01/2018 00:00	82	60.6	82	62.7	82	74.5	82	77.7
13/01/2018 00:00	85	60.8	85	62.7	85	74.5	85	77.8
13/01/2018 00:00	85	60.9	85	62.7	85	74.5	85	77.8
13/01/2018 00:00	84	61.1	84	63.1	84	74.7	84	78.2
13/01/2018 00:00	80	62.2	80	64.6	80	76.2	80	80.3
13/01/2018 00:00	78	64.5	78	67.9	78	79.3	78	85.3
13/01/2018 00:00	69	66.7	69	71.6	69	82.3	69	92.5
13/01/2018 00:00	67	67.1	67	73.5	67	82.9	67	97.7
13/01/2018 00:00	65	65.6	65	72.7	65	81	65	94
13/01/2018 00:00	71	64.4	71	71.7	71	79.5	71	90
13/01/2018 00:00	72	63.5	72	70.6	72	78.2	72	87.3
13/01/2018 00:00	74	63.4	74	70	74	77.9	74	86
13/01/2018 00:00	80	64.4	80	70.8	80	79.1	80	89
13/01/2018 00:00	83	65	83	71.4	83	79.8	83	93.1
13/01/2018 00:00	83	64.8	83	71.2	83	79.6	83	92.8
13/01/2018 00:00	83	64.6	83	70.8	83	79.2	83	91.3
13/01/2018 00:00	84	65.2	84	71.4	84	80.2	84	94.2
13/01/2018 00:00	82	65.5	82	71.9	82	80.7	82	95.6
13/01/2018 00:00	84	65.6	84	72.1	84	80.9	84	95.7
14/01/2018 00:00	84	65.6	84	72.2	84	81	84	95.4
14/01/2018 00:00	85	65.5	85	72.2	85	80.9	85	94.7
14/01/2018 00:00	84	65.4	84	72.1	84	80.8	84	94
14/01/2018 00:00	82	64.8	82	71.4	82	80	82	91.4
14/01/2018 00:00	83	64.2	83	70.4	83	79.2	83	87.6
14/01/2018 00:00	81	64	81	69.8	81	78.8	81	86.4
14/01/2018 00:00	80	63.8	80	69.4	80	78.6	80	85.7
14/01/2018 00:00	80	63.5	80	68.9	80	78.2	80	84.8
14/01/2018 00:00	81	64.1	81	69.3	81	79	81	86.3
14/01/2018 00:00	81	65.6	81	71.2	81	81	81	94.7
14/01/2018 00:00	79	66.8	79	73.1	79	82.6	79	97.9
14/01/2018 00:00	81	67.8	81	75	81	84.1	81	98.8
14/01/2018 00:00	78	67.2	78	75.4	78	83.9	78	98.8
14/01/2018 00:00	75	66.4	75	74.5	75	82.4	75	98.6
14/01/2018 00:00	76	66.2	76	74.3	76	82.1	76	98.2
14/01/2018 00:00	77	66.5	77	74.6	77	82.5	77	97.7
14/01/2018 00:00	80	66.2	80	74.3	80	82.2	80	96.9
14/01/2018 00:00	81	66.1	81	74.1	81	82.1	81	96.3
14/01/2018 00:00	79	66	79	73.9	79	82	79	95.9
14/01/2018 00:00	81	65.7	81	73.6	81	81.8	81	95.1
14/01/2018 00:00	82	65.7	82	73.5	82	81.9	82	94.8
14/01/2018 00:00	87	65.7	87	73.6	87	82.2	87	95.1
14/01/2018 00:00	88	65.5	88	73.4	88	82	88	94.5
14/01/2018 00:00	89	65.2	89	73	89	81.7	89	93.6
15/01/2018 00:00	92	65.1	92	72.8	92	81.7	92	93.1
15/01/2018 00:00	91	65	91	72.6	91	81.5	91	92.4
15/01/2018 00:00	92	64.9	92	72.5	92	81.6	92	92.3
15/01/2018 00:00	91	65	91	72.5	91	81.7	91	92.4
15/01/2018 00:00	92	65	92	72.5	92	81.7	92	92.4
15/01/2018 00:00	91	65.2	91	72.8	91	82.1	91	93.2
15/01/2018 00:00	92	65.6	92	73.3	92	82.6	92	94.5
15/01/2018 00:00	90	65.1	90	72.9	90	82	90	93.2
15/01/2018 00:00	90	64.7	90	72.4	90	81.5	90	91
15/01/2018 00:00	88	65.8	88	73.6	88	82.9	88	94.7
15/01/2018 00:00	87	67.5	87	75.8	87	85.3	87	98.4
15/01/2018 00:00	85	68.5	85	77.6	85	86.8	85	99
15/01/2018 00:00	84	68	84	77.6	84	86.2	84	98.9
15/01/2018 00:00	85	67.9	85	77.9	85	86.1	85	98.8
15/01/2018 00:00	83	69	83	79.4	83	87.6	83	99.1
15/01/2018 00:00	82	69.2	82	80.3	82	88.2	82	99.1
15/01/2018 00:00	82	69	82	80.4	82	87.9	82	99.1
15/01/2018 00:00	83	69.1	83	80.5	83	87.8	83	99.1
15/01/2018 00:00	84	69	84	80.5	84	87.6	84	99.1
15/01/2018 00:00	85	68.8	85	80.4	85	87.4	85	99.1
15/01/2018 00:00	85	68.8	85	80.5	85	87.4	85	99.1
15/01/2018 00:00	87	68.9	87	80.6	87	87.5	87	99.1
15/01/2018 00:00	88	68.7	88	80.6	88	87.4	88	99.1
15/01/2018 00:00	88	68.9	88	80.8	88	87.6	88	99.1
16/01/2018 00:00	90	68.5	90	81	90	87.7	90	99.1
16/01/2018 00:00	89	68.9	89	81.1	89	87.8	89	99.1
16/01/2018 00:00	90	69.1	90	81.3	90	87.9	90	99.1
16/01/2018 00:00	92	69	92	81.5	92	88	92	99.1
16/01/2018 00:00	92	69.3	92	81.8	92	88.3	92	99.1
16/01/2018 00:00	92	69.5	92	82.1	92	88.7	92	99.2
16/01/2018 00:00	92	69.7	92	82.6	92	89.1	92	99.2
16/01/2018 00:00	90	69.3	90	83	90	89.3	90	99.2
16/01/2018 00:00	88	69.9	88	83.6	88	89.9	88	99.3
16/01/2018 00:00	88	70.6	88	84.4	88	90.5	88	99.3
16/01/2018 00:00	77	70.9	77	84.9	77	90.8	77	99.3
16/01/2018 00:00	74	71.2	74	85.4	74	91.2	74	99.3
16/01/2018 00:00	69	71.3	69	85.8	69	91.4	69	99.3
16/01/2018 00:00	68	70.9	68	85.6	68	91	68	99.2
16/01/2018 00:00	73	71.3	73	86.1	73	91.4	73	99.3
16/01/2018 00:00	73	71.6	73	86.5	73	91.7	73	99.3
16/01/2018 00:00	83	71.5	83	86.6	83	91.6	83	99.3
16/01/2018 00:00	91	71.8	91	87	91	92	91	99.4
16/01/2018 00:00	92	71.8	92	87.1	92	92	92	99.4
16/01/2018 00:00	93	71.9	93	87.3	93	92.1	93	99.4
16/01/2018 00:00	94	72.1	94	87.6	94	92.4	94	99.4
16/01/2018 00:00	94	72.2	94	87.9	94	92.6	94	99.4
16/01/2018 00:00	94	72.4	94	88.2	94	92.9	94	99.4
16/01/2018 00:00	94	72.7	94	88.7	94	93.3	94	99.4
17/01/2018 00:00	94	72.8	94	89.1	94	93.6	94	99.4
17/01/2018 00:00	94	72.5	94	88.9	94	93.2	94	99.4
17/01/2018 00:00	93	72.3	93	88.7	93	92.9	93	99.3
17/01/2018 00:00	93	72.3	93	88.7	93	92.9	93	99.3
17/01/2018 00:00	92	72.3	92	88.7	92	92.8	92	99.3
17/01/2018 00:00	92	72.1	92	88.5	92	92.6	92	99.3
17/01/2018 00:00	91	72.2	91	88.5	91	92.6	91	99.3
17/01/2018 00:00	91	72.1	91	88.4	91	92.5	91	99.3
17/01/2018 00:00	91	72.2	91	88.5	91	92.6	91	99.3
17/01/2018 00:00	88	72.5	88	88.9	88	93	88	99.3
17/01/2018 00:00	82	72.7	82	89.1	82	93.3	82	99.4
17/01/2018 00:00	76	72.7	76	89.3	76	93.4	76	99.3
17/01/2018 00:00	70	71.9	70	88.5	70	92.4	70	99.1
17/01/2018 00:00	61	70.3	61	86.5	61	90.3	61	98.8
17/01/2018 00:00	62	68.9	62	84.5	62	88.3	62	98.6
17/01/2018 00:00	63	68	63	82.9	63	86.9	63	98.5
17/01/2018 00:00	70	67.3	70	81.5	70	85.8	70	98.4
17/01/2018 00:00	80	67.7	80	80.4	80	86.3	80	98.7
17/01/2018 00:00	84	69	84	82	84	88	84	99
17/01/2018 00:00	88	69.2	88	82.2	88	88.4	88	99.1
17/01/2018 00:00	86	68.4	86	81.6	86	87.5	86	99
17/01/2018 00:00	88	67.1	88	79.9	88	85.6	88	98.9
17/01/2018 00:00	92	65.9	92	78.1	92	83.9	92	98.8
17/01/2018 00:00	91	65.1	91	76.6	91	82.7	91	98.8
18/01/2018 00:00	88	64.2	88	74.8	88	81.3	88	98.8
18/01/2018 00:00	92	63.2	92	73	92	80	92	98.7
18/01/2018 00:00	90	62.7	90	71.6	90	79.2	90	98.7
18/01/2018 00:00	90	62.2	90	70.3	90	78.5	90	98.7
18/01/2018 00:00	88	61.8	88	69.1	88	77.9	88	98.7
18/01/2018 00:00	87	62.2	87	69	87	78.2	87	98.8
18/01/2018 00:00	87	62.8	87	69.4	87	79.2	87	98.8
18/01/2018 00:00	88	62.4	88	68.9	88	78.8	88	98.8
18/01/2018 00:00	89	62.5	89	68.8	89	78.9	89	98.8
18/01/2018 00:00	86	63.3	86	69.6	86	80	86	98.9
18/01/2018 00:00	85	64.9	85	71.5	85	82.1	85	99
18/01/2018 00:00	84	67.8	84	75.5	84	86.1	84	99.3
18/01/2018 00:00	85	69.6	85	78.9	85	88.9	85	99.4
18/01/2018 00:00	86	69	86	79.4	86	88.4	86	99.2
18/01/2018 00:00	88	67.5	88	78.1	88	86.3	88	99
18/01/2018 00:00	91	67.3	91	77.8	91	85.8	91	99.1
18/01/2018 00:00	91	66.5	91	76.7	91	84.6	91	99.1
18/01/2018 00:00	92	65.4	92	74.9	92	82.8	92	99
18/01/2018 00:00	90	64.2	90	72.9	90	80.9	90	98.9
18/01/2018 00:00	91	62.8	91	70.4	91	78.9	91	95.9
18/01/2018 00:00	91	62.1	91	68.5	91	77.7	91	92.6
18/01/2018 00:00	93	61.5	93	67	93	76.8	93	90.4
18/01/2018 00:00	92	61.1	92	65.6	92	76.1	92	88.2
18/01/2018 00:00	93	60.6	93	64.4	93	75.5	93	85.8
19/01/2018 00:00	93	60.3	93	63.5	93	75.1	93	84.3
19/01/2018 00:00	93	60.2	93	62.8	93	74.9	93	82.9
19/01/2018 00:00	94	60.1	94	62.3	94	74.8	94	81.8
19/01/2018 00:00	95	60.4	95	62.4	95	75.3	95	82.6
19/01/2018 00:00	94	60.7	94	62.6	94	75.7	94	82.9
19/01/2018 00:00	94	60.9	94	62.8	94	76	94	82.5
19/01/2018 00:00	95	61	95	63	95	76.2	95	82.5
19/01/2018 00:00	94	61.2	94	63.2	94	76.4	94	82.5
19/01/2018 00:00	94	61.6	94	63.6	94	76.8	94	83.2
19/01/2018 00:00	94	62.7	94	65.1	94	78.3	94	87
19/01/2018 00:00	94	64.1	94	67.1	94	80.1	94	91.3
19/01/2018 00:00	89	65.7	89	69.6	89	82.3	89	95.4
19/01/2018 00:00	82	68.1	82	73.4	82	85.5	82	98.9
19/01/2018 00:00	81	68.6	81	75.4	81	86.4	81	99
19/01/2018 00:00	77	67.6	77	75	77	85.1	77	98.8
19/01/2018 00:00	71	66.2	71	73.7	71	83.2	71	98.6
19/01/2018 00:00	76	65	76	71.9	76	81.3	76	92.9
19/01/2018 00:00	79	64.2	79	70.4	79	80.1	79	87
19/01/2018 00:00	79	63.1	79	68.3	79	78.3	79	82.1
19/01/2018 00:00	78	62.7	78	66.9	78	77.6	78	80.1
19/01/2018 00:00	73	63.2	73	67	73	78.2	73	81.4
19/01/2018 00:00	77	63.2	77	66.6	77	78.1	77	82.2
19/01/2018 00:00	78	62.9	78	66.1	78	77.8	78	81.4
19/01/2018 00:00	75	62.2	75	65.2	75	77	75	79.9
20/01/2018 00:00	72	61.5	72	64	72	76	72	77.9
20/01/2018 00:00	72	61.4	72	63.5	72	75.9	72	77.4
20/01/2018 00:00	70	60.9	70	62.8	70	75.4	70	76.6
20/01/2018 00:00	69	60.4	69	61.8	69	74.7	69	75.3
20/01/2018 00:00	70	60.4	70	61.5	70	74.8	70	75.1
20/01/2018 00:00	71	61.3	71	62.3	71	75.9	71	76.4
20/01/2018 00:00	73	62.2	73	63.6	73	77.2	73	78.3
20/01/2018 00:00	82	63.3	82	65.2	82	78.7	82	80.7
20/01/2018 00:00	74	64.3	74	66.8	74	80	74	83.6
20/01/2018 00:00	69	64.4	69	67.5	69	80.2	69	85.3
20/01/2018 00:00	69	64.7	69	68.3	69	80.6	69	88.1
20/01/2018 00:00	70	65.6	70	69.7	70	81.7	70	92.4
20/01/2018 00:00	73	66.2	73	71	73	82.6	73	94.5
20/01/2018 00:00	76	66.7	76	72.1	76	83.2	76	95.8
20/01/2018 00:00	78	66.9	78	72.7	78	83.5	78	95.9
20/01/2018 00:00	79	66.8	79	73	79	83.4	79	95.2
20/01/2018 00:00	86	66.7	86	73.1	86	83.1	86	94.2
20/01/2018 00:00	89	66.7	89	73.1	89	83	89	93.5
20/01/2018 00:00	88	66.9	88	73.4	88	83.2	88	93.9
20/01/2018 00:00	89	67	89	73.7	89	83.3	89	94.4
20/01/2018 00:00	86	67	86	73.7	86	83.2	86	94
20/01/2018 00:00	90	67	90	73.9	90	83.3	90	94.1
20/01/2018 00:00	90	67.1	90	74.1	90	83.4	90	94.3
20/01/2018 00:00	89	67.4	89	74.5	89	83.8	89	95.5
21/01/2018 00:00	88	67.6	88	74.9	88	84	88	95.9
21/01/2018 00:00	88	67.6	88	74.7	88	84.1	88	95.9
21/01/2018 00:00	87	67.7	87	74.3	87	84.3	87	96.3
21/01/2018 00:00	89	67.8	89	75.2	89	84.3	89	96.3
21/01/2018 00:00	89	67.8	89	75.4	89	84.3	89	96.1
21/01/2018 00:00	88	67.8	88	75.6	88	84.4	88	96.2
21/01/2018 00:00	89	68	89	76	89	84.6	89	96.7
21/01/2018 00:00	89	68.1	89	76.2	89	84.7	89	96.8
21/01/2018 00:00	89	68.3	89	76.6	89	85	89	97.3
21/01/2018 00:00	87	69.2	87	77.8	87	86.2	87	98.6
21/01/2018 00:00	82	70.3	82	79.4	82	87.7	82	99
21/01/2018 00:00	79	71.5	79	81.4	79	89.4	79	99.2
21/01/2018 00:00	75	72.2	75	83	75	90.6	75	99.1
21/01/2018 00:00	76	71.8	76	83.2	76	90.2	76	98.9
21/01/2018 00:00	74	71.2	74	82.9	74	89.4	74	98.8
21/01/2018 00:00	73	69.7	73	81.3	73	87.5	73	98.6
21/01/2018 00:00	78	68.4	78	79.5	78	85.6	78	98.5
21/01/2018 00:00	80	67.6	80	78.1	80	84.3	80	98.6
21/01/2018 00:00	76	66.4	76	76.1	76	82.6	76	98.5
21/01/2018 00:00	75	65.5	75	74.4	75	81.3	75	98.4
21/01/2018 00:00	70	64.7	70	72.7	70	80.1	70	93.8
21/01/2018 00:00	69	63.6	69	70.6	69	78.5	69	86.3
21/01/2018 00:00	67	62.8	67	68.9	67	77.4	67	81.2
21/01/2018 00:00	68	62.6	68	68	68	77.1	68	79.6
22/01/2018 00:00	71	62.6	71	67.5	71	77.3	71	79.2
22/01/2018 00:00	82	62.7	82	67.4	82	77.5	82	79.7
22/01/2018 00:00	86	62.4	86	66.9	86	77.2	86	79.1
22/01/2018 00:00	86	62	86	66.1	86	76.7	86	77.9
22/01/2018 00:00	88	61.4	88	65.1	88	75.9	88	76.5
22/01/2018 00:00	89	60.9	89	64.2	89	75.3	89	75.3
22/01/2018 00:00	89	61.1	89	64	89	75.5	89	75.3
22/01/2018 00:00	85	61.4	85	64.1	85	75.9	85	75.8
22/01/2018 00:00	89	62.4	89	65.2	89	77.2	89	77.5
22/01/2018 00:00	90	64.5	90	68	90	80.1	90	82.6
22/01/2018 00:00	93	66.8	93	71.6	93	83.3	93	93.1
22/01/2018 00:00	90	68.4	90	74.7	90	85.7	90	98.8
22/01/2018 00:00	90	68.7	90	76.5	90	86.6	90	99
22/01/2018 00:00	91	68.6	91	77.2	91	86.3	91	99
22/01/2018 00:00	91	68.1	91	77.1	91	85.6	91	98.9
22/01/2018 00:00	90	67.5	90	76.4	90	84.5	90	98.8
22/01/2018 00:00	88	66.9	88	75.6	88	83.6	88	97.7
22/01/2018 00:00	86	66.8	86	75.3	86	83.3	86	96
22/01/2018 00:00	80	66.8	80	75.1	80	83.2	80	95.3
22/01/2018 00:00	83	66.9	83	75	83	83.1	83	94.8
22/01/2018 00:00	83	66.8	83	74.8	83	83	83	94.3
22/01/2018 00:00	82	66.5	82	74.5	82	82.7	82	93.5
22/01/2018 00:00	72	65.7	72	73.4	72	81.6	72	90.4
22/01/2018 00:00	71	64.7	71	72	71	80.3	71	85.9
23/01/2018 00:00	69	64.4	69	71.3	69	79.9	69	84.8
23/01/2018 00:00	70	64	70	70.4	70	79.3	70	83.1
23/01/2018 00:00	77	64	77	70.1	77	79.3	77	83.1
23/01/2018 00:00	77	64.5	77	70.5	77	79.9	77	85.2
23/01/2018 00:00	83	65.1	83	71.3	83	80.8	83	88.8
23/01/2018 00:00	87	65.5	87	71.9	87	81.4	87	90.5
23/01/2018 00:00	78	64.8	78	71.2	78	80.5	78	87.2
23/01/2018 00:00	85	63.7	85	69.8	85	79	85	82.3
23/01/2018 00:00	71	63.2	71	68.8	71	78.2	71	80.6
23/01/2018 00:00	70	63.7	70	69	70	78.8	70	81.4
23/01/2018 00:00	70	64.6	70	70.2	70	80.1	70	86.1
23/01/2018 00:00	63	63.7	63	69.2	63	79.1	63	84.1
23/01/2018 00:00	65	63.8	65	69.3	65	79.2	65	83.9
23/01/2018 00:00	61	63.6	61	69.2	61	78.7	61	84.6
23/01/2018 00:00	60	62.8	60	68.1	60	77.7	60	80.9
23/01/2018 00:00	58	63.3	58	68.5	58	78.5	58	82
23/01/2018 00:00	58	62.8	58	67.9	58	77.9	58	81.4
23/01/2018 00:00	67	62.4	67	67.2	67	77.4	67	79.8
23/01/2018 00:00	68	63.1	68	67.9	68	78.3	68	81.6
23/01/2018 00:00	72	64.1	72	69	72	79.7	72	85.9
23/01/2018 00:00	73	65.6	73	71.3	73	81.7	73	93.7
23/01/2018 00:00	75	66.2	75	72.8	75	82.7	75	95.6
23/01/2018 00:00	69	65.9	69	73.1	69	82.4	69	95
23/01/2018 00:00	68	65.7	68	73.3	68	82.2	68	94.4
24/01/2018 00:00	69	66.1	69	74	69	82.7	69	94.8
24/01/2018 00:00	74	67.5	74	75.9	74	84.5	74	97.1
24/01/2018 00:00	75	68.9	75	78.2	75	86.6	75	98.9
24/01/2018 00:00	78	69.5	78	78.9	78	87.4	78	99
24/01/2018 00:00	83	69.2	83	79.5	83	87	83	98.9
24/01/2018 00:00	80	68.5	80	79.2	80	86.2	80	98.7
24/01/2018 00:00	77	67.7	77	78.5	77	85.1	77	98.6
24/01/2018 00:00	75	66.5	75	77	75	83.4	75	96.4
24/01/2018 00:00	74	65.8	74	75.7	74	82.2	74	94.9
24/01/2018 00:00	74	65.8	74	75.3	74	82.1	74	94.6
24/01/2018 00:00	75	66.8	75	76.3	75	83.4	75	95.9
24/01/2018 00:00	71	67.2	71	76.9	71	84	71	96.5
24/01/2018 00:00	76	67.1	76	77	76	84	76	96.3
24/01/2018 00:00	82	68	82	78.2	82	85.1	82	97.4
24/01/2018 00:00	73	67.7	73	78	73	84.9	73	97
24/01/2018 00:00	70	66	70	76.3	70	82.7	70	94.7
24/01/2018 00:00	67	63.5	67	73.1	67	79.4	67	90.5
24/01/2018 00:00	67	62	67	70.4	67	77.1	67	84.7
24/01/2018 00:00	70	61.9	70	69.3	70	76.7	70	82.1
24/01/2018 00:00	75	61.7	75	68.3	75	76.3	75	80.1
24/01/2018 00:00	80	61.8	80	67.8	80	76.4	80	79.4
24/01/2018 00:00	75	61.6	75	67.3	75	76.2	75	79
24/01/2018 00:00	78	61.4	78	66.7	78	75.9	78	77.8
24/01/2018 00:00	74	62.7	74	68.1	74	77.6	74	82
25/01/2018 00:00	77	64	77	69.9	77	79.5	77	89.6
25/01/2018 00:00	76	64.1	76	70.6	76	79.8	76	90
25/01/2018 00:00	78	63.7	78	70.4	78	79.4	78	87.9
25/01/2018 00:00	78	63.1	78	69.9	78	78.7	78	85.1
25/01/2018 00:00	77	63.3	77	70.1	77	78.9	77	85.5
25/01/2018 00:00	87	65.1	87	72	87	81.3	87	92.2
25/01/2018 00:00	92	66.8	92	74.7	92	83.5	92	95.8
25/01/2018 00:00	92	67.5	92	76.4	92	84.6	92	97
25/01/2018 00:00	93	68.2	93	77.9	93	85.6	93	97.9
25/01/2018 00:00	94	69.3	94	79.8	94	87.1	94	98.9
25/01/2018 00:00	95	70.6	95	81.9	95	88.7	95	99.2
25/01/2018 00:00	96	71.4	96	83.6	96	89.9	96	99.3
25/01/2018 00:00	97	72.4	97	85.5	97	91.2	97	99.4
25/01/2018 00:00	97	73.8	97	87.8	97	93.1	97	99.5
25/01/2018 00:00	96	75.4	96	90.3	96	95.2	96	99.6
25/01/2018 00:00	96	76.4	96	92.4	96	96.7	96	99.7
25/01/2018 00:00	86	77.4	86	94.2	86	97.3	86	99.7
25/01/2018 00:00	85	77.8	85	95.4	85	97.3	85	99.6
25/01/2018 00:00	94	77.1	94	95.4	94	97.3	94	99.5
25/01/2018 00:00	92	76.4	92	94.9	92	97.3	92	99.4
25/01/2018 00:00	93	76	93	94.5	93	97.2	93	99.4
25/01/2018 00:00	94	75.7	94	94.2	94	96.3	94	99.4
25/01/2018 00:00	86	74.6	86	92.8	86	94.3	86	99.2
25/01/2018 00:00	92	73.7	92	91.5	92	92.8	92	99.1
26/01/2018 00:00	90	73.4	90	90.8	90	92.3	90	99.1
26/01/2018 00:00	86	72.1	86	89	86	90.4	86	98.9
26/01/2018 00:00	84	70.7	84	87	84	88.5	84	98.8
26/01/2018 00:00	79	69.4	79	84.9	79	86.7	79	98.6
26/01/2018 00:00	77	67.9	77	82.5	77	84.5	77	98.4
26/01/2018 00:00	77	66	77	79.5	77	82	77	98.3
26/01/2018 00:00	72	64.4	72	76.6	72	79.6	72	98.3
26/01/2018 00:00	79	65	79	75.4	79	80.1	79	98.5
26/01/2018 00:00	74	65.1	74	74.5	74	80.4	74	98.5
26/01/2018 00:00	69	63.9	69	73.1	69	78.9	69	98.2
26/01/2018 00:00	65	63.3	65	72.2	65	78.2	65	98.1
26/01/2018 00:00	63	62.7	63	71.1	63	77.5	63	95.3
26/01/2018 00:00	61	62	61	69.8	61	76.6	61	90.8
26/01/2018 00:00	62	61.6	62	68.8	62	76.1	62	90.1
26/01/2018 00:00	60	61.5	60	68.2	60	76	60	89.5
26/01/2018 00:00	70	61.4	70	67.7	70	75.9	70	88.9
26/01/2018 00:00	73	61.7	73	67.8	73	76.3	73	88.7
26/01/2018 00:00	67	61.1	67	66.9	67	75.6	67	87
26/01/2018 00:00	87	61.6	87	67.2	87	76.2	87	87.2
26/01/2018 00:00	77	62.3	77	68.1	77	77.3	77	88.4
26/01/2018 00:00	79	61.7	79	67.4	79	76.5	79	86.6
26/01/2018 00:00	82	61.8	82	67.5	82	76.6	82	86.2
26/01/2018 00:00	82	62.2	82	67.8	82	77.1	82	86.7
26/01/2018 00:00	72	62.5	72	68.3	72	77.5	72	87.1
27/01/2018 00:00	73	62.1	73	67.9	73	77.1	73	85.8
27/01/2018 00:00	76	61.7	76	67.3	76	76.5	76	84.1
27/01/2018 00:00	75	61.2	75	66.6	75	75.8	75	82.3
27/01/2018 00:00	71	60.3	71	65.3	71	74.6	71	79.1
27/01/2018 00:00	75	60.5	75	65	75	74.7	75	79.1
27/01/2018 00:00	86	61.7	86	66.3	86	76.3	86	83.6
27/01/2018 00:00	88	62.7	88	67.6	88	77.6	88	86.4
27/01/2018 00:00	86	62.8	86	68.1	86	77.8	86	85.8
27/01/2018 00:00	81	62.7	81	68.2	81	77.6	81	84.8
27/01/2018 00:00	75	63.1	75	68.7	75	78.1	75	85.9
27/01/2018 00:00	72	63.8	72	69.7	72	78.9	72	88.1
27/01/2018 00:00	65	63.9	65	70.1	65	79	65	87.9
27/01/2018 00:00	58	63.4	58	69.7	58	78.5	58	86.1
27/01/2018 00:00	56	63.5	56	69.8	56	78.5	56	86.2
27/01/2018 00:00	54	64.2	54	70.8	54	79.4	54	89
27/01/2018 00:00	51	62.3	51	68.2	51	77	51	81.6
27/01/2018 00:00	57	60.5	57	65.4	57	74.4	57	74.6
27/01/2018 00:00	68	61	68	65.5	68	74.8	68	75.1
27/01/2018 00:00	71	61.5	71	65.8	71	75.4	71	76.5
27/01/2018 00:00	73	61.3	73	65.4	73	75.1	73	76.5
27/01/2018 00:00	71	61.2	71	65.1	71	74.8	71	76.3
27/01/2018 00:00	72	61	72	64.8	72	74.6	72	76.1
27/01/2018 00:00	69	60.8	69	64.4	69	74.3	69	75.7
27/01/2018 00:00	69	60.7	69	64.2	69	74.2	69	75.6
28/01/2018 00:00	68	60.7	68	64.1	68	74.2	68	75.6
28/01/2018 00:00	73	61.1	73	64.6	73	74.8	73	76.7
28/01/2018 00:00	72	61.6	72	65.4	72	75.6	72	78.3
28/01/2018 00:00	78	62.2	78	66.4	78	76.4	78	80.6
28/01/2018 00:00	84	63.5	84	68.3	84	78.1	84	87.3
28/01/2018 00:00	85	64.8	85	70.5	85	79.9	85	91.9
28/01/2018 00:00	88	64.9	88	72.2	88	80.2	88	92.2
28/01/2018 00:00	87	64.7	87	69.5	87	79.9	87	91
28/01/2018 00:00	89	65	89	71.6	89	80.2	89	91.1
28/01/2018 00:00	88	65.5	88	72.6	88	80.7	88	92
28/01/2018 00:00	78	65.1	78	72.5	78	80.2	78	90.9
28/01/2018 00:00	77	64.6	77	71.8	77	79.4	77	88.3
28/01/2018 00:00	73	65.2	73	72.4	73	80	73	89.6
28/01/2018 00:00	73	65.3	73	72.8	73	80.2	73	90.6
28/01/2018 00:00	71	63.8	71	71.2	71	78.2	71	84
28/01/2018 00:00	87	63.7	87	70.6	87	77.9	87	81.8
28/01/2018 00:00	80	64.1	80	70.8	80	78.2	80	83.4
28/01/2018 00:00	88	64	88	70.6	88	78.1	88	83.2
28/01/2018 00:00	89	64.9	89	71.4	89	79.1	89	87.4
28/01/2018 00:00	90	65.2	90	72	90	79.5	90	88.7
28/01/2018 00:00	86	65.3	86	72.1	86	79.6	86	88.7
28/01/2018 00:00	90	65.1	90	71.6	90	79.4	90	87.6
28/01/2018 00:00	89	65	89	71.8	89	79.2	89	86.7
28/01/2018 00:00	89	64.7	89	71.5	89	78.7	89	85
29/01/2018 00:00	88	64.5	88	71.1	88	78.3	88	83.7
29/01/2018 00:00	84	64.6	84	71	84	78.4	84	84.3
29/01/2018 00:00	79	63.8	79	70.1	79	77.3	79	81.6
29/01/2018 00:00	82	63.4	82	69.1	82	76.6	82	79.4
29/01/2018 00:00	87	64	87	69.6	87	77.3	87	80.9
29/01/2018 00:00	89	64.4	89	70.1	89	77.8	89	82.7
29/01/2018 00:00	90	64.5	90	70.1	90	78	90	83.5
29/01/2018 00:00	88	64.8	88	69.4	88	78.3	88	84.8
29/01/2018 00:00	82	65.1	82	69.7	82	78.7	82	86
29/01/2018 00:00	80	65.8	80	70.5	80	79.6	80	89
29/01/2018 00:00	76	67.2	76	72.6	76	81.3	76	93.7
29/01/2018 00:00	79	68.8	79	75	79	83.6	79	96.9
29/01/2018 00:00	85	69.8	85	77.6	85	85.1	85	98.5
29/01/2018 00:00	88	69.6	88	78.3	88	84.9	88	98.1
29/01/2018 00:00	91	70.7	91	80.1	91	86.4	91	98.8
29/01/2018 00:00	91	69.9	91	79.9	91	85.5	91	98.7
29/01/2018 00:00	86	67.3	86	77	86	82	86	95.1
29/01/2018 00:00	85	66	85	74.8	85	79.9	85	91.7
29/01/2018 00:00	84	64.4	84	72.1	84	77.5	84	83.9
29/01/2018 00:00	74	63.5	74	69.9	74	75.9	74	78.3
29/01/2018 00:00	69	62.4	69	67.7	69	74.3	69	75.4
29/01/2018 00:00	74	61.2	74	65.4	74	72.7	74	72.7
29/01/2018 00:00	75	61.1	75	64.3	75	72.5	75	72.1
29/01/2018 00:00	72	60.8	72	63.4	72	72.1	72	71.6
30/01/2018 00:00	84	60.8	84	62.9	84	72.2	84	71.1
30/01/2018 00:00	82	61.2	82	63.2	82	72.8	82	71.6
30/01/2018 00:00	82	61.3	82	63.1	82	72.9	82	71.9
30/01/2018 00:00	83	61.7	83	63.6	83	73.5	83	72.9
30/01/2018 00:00	84	62.1	84	64.1	84	74	84	73.7
30/01/2018 00:00	87	62.4	87	64.6	87	74.6	87	74.6
30/01/2018 00:00	91	62.6	91	65	91	74.8	91	75.1
30/01/2018 00:00	90	62.8	90	65.4	90	75.1	90	75.5
30/01/2018 00:00	90	63.6	90	66.5	90	76.2	90	77.2
30/01/2018 00:00	88	64.5	88	67.9	88	77.4	88	79.3
30/01/2018 00:00	90	66.4	90	70.5	90	79.8	90	83.9
30/01/2018 00:00	91	68.4	91	73.8	91	82.6	91	93
30/01/2018 00:00	84	69.6	84	76.3	84	84.4	84	98.1
30/01/2018 00:00	73	69.5	73	77.3	73	84.5	73	98.6
30/01/2018 00:00	72	68.2	72	76.4	72	82.8	72	96.5
30/01/2018 00:00	70	67.5	70	75.5	70	81.6	70	94.4
30/01/2018 00:00	67	66.6	67	74.3	67	80.4	67	90.4
30/01/2018 00:00	68	65.7	68	72.8	68	78.9	68	84.4
30/01/2018 00:00	67	64.7	67	71.1	67	77.4	67	80.8
30/01/2018 00:00	74	64	74	69.6	74	76.3	74	78.7
30/01/2018 00:00	73	64.2	73	69.1	73	76.3	73	76.9
30/01/2018 00:00	78	64.6	78	69.3	78	76.9	78	79
30/01/2018 00:00	82	65.1	82	69.8	82	77.6	82	80.7
30/01/2018 00:00	87	65.5	87	70.4	87	78.1	87	82.1
31/01/2018 00:00	79	65.7	79	70.8	79	78.4	79	83.5
31/01/2018 00:00	75	65.1	75	70.2	75	77.8	75	82.4
31/01/2018 00:00	76	65.1	76	70.2	76	77.8	76	82.3
31/01/2018 00:00	76	65.6	76	70.7	76	78.3	76	83.8
31/01/2018 00:00	78	65.2	78	70.4	78	78	78	83.6
31/01/2018 00:00	77	64.4	77	69.4	77	76.9	77	80.8
31/01/2018 00:00	69	64.2	69	68.9	69	76.6	69	79.8
31/01/2018 00:00	69	63.9	69	68.3	69	76.1	69	79
31/01/2018 00:00	73	64.4	73	68.6	73	76.7	73	79.7
31/01/2018 00:00	74	66.6	74	71.2	74	79.6	74	87
31/01/2018 00:00	76	67.7	76	73.4	76	81.4	76	94.9
31/01/2018 00:00	68	67.6	68	74.1	68	81.4	68	94.6
31/01/2018 00:00	55	66.8	55	73.7	55	80.6	55	92.7
31/01/2018 00:00	53	65.8	53	72.7	53	79.3	53	88.3
31/01/2018 00:00	49	65.2	49	71.8	49	78.4	49	84.8
31/01/2018 00:00	46	64.2	46	70.4	46	77.1	46	80.5
31/01/2018 00:00	52	63.7	52	69.3	52	76.2	52	78.7
31/01/2018 00:00	75	64	75	69.2	75	76.4	75	78.7
31/01/2018 00:00	77	65.7	77	70.9	77	78.5	77	82.8
31/01/2018 00:00	79	66.6	79	72.2	79	79.8	79	88.5
31/01/2018 00:00	87	66.7	87	72.7	87	80	87	90.6
31/01/2018 00:00	87	66.5	87	72.8	87	79.8	87	89.6
31/01/2018 00:00	91	65.8	91	72.2	91	78.9	91	86.3
31/01/2018 00:00	89	64.5	89	70.6	89	77.3	89	81.6
01/02/2018 00:00	89	63.4	89	68.9	89	75.7	89	78
01/02/2018 00:00	86	62.6	86	67.4	86	74.5	86	76
01/02/2018 00:00	86	61.9	86	65.9	86	73.4	86	74.2
01/02/2018 00:00	86	61.6	86	64.9	86	73	86	73.5
01/02/2018 00:00	88	61.2	88	63.9	88	72.4	88	72.6
01/02/2018 00:00	86	61	86	63.3	86	72.2	86	72.2
01/02/2018 00:00	89	61.2	89	63.2	89	72.5	89	72.4
01/02/2018 00:00	85	61.2	85	63.1	85	72.5	85	72.5
01/02/2018 00:00	81	60.7	81	62.3	81	71.8	81	71.6
01/02/2018 00:00	78	60.3	78	61.6	78	71.4	78	70.9
01/02/2018 00:00	77	60.7	77	61.7	77	71.7	77	71.2
01/02/2018 00:00	79	62.2	79	63.4	79	73.7	79	73.6
01/02/2018 00:00	76	63.7	76	65.8	76	75.8	76	76.7
01/02/2018 00:00	75	64.5	75	67.4	75	76.9	75	78.9
01/02/2018 00:00	72	64.6	72	68.3	72	77.2	72	79.9
01/02/2018 00:00	72	64.1	72	68.1	72	76.5	72	79.1
01/02/2018 00:00	74	64.1	74	68.2	74	76.5	74	79.1
01/02/2018 00:00	75	64.9	75	69.1	75	77.4	75	80.7
01/02/2018 00:00	78	66	78	70.7	78	78.7	78	83.6
01/02/2018 00:00	77	66.7	77	72	77	79.8	77	86.9
01/02/2018 00:00	77	67.2	77	73.1	77	80.4	77	90
01/02/2018 00:00	79	68.4	79	74.9	79	82	79	95.5
01/02/2018 00:00	80	68.8	80	76.1	80	82.6	80	97.1
01/02/2018 00:00	83	68.1	83	75.7	83	81.8	83	95.7
02/02/2018 00:00	81	67.5	81	75.2	81	81	81	93.8
02/02/2018 00:00	79	67	79	74.5	79	80.1	79	90.9
02/02/2018 00:00	82	67.2	82	74.5	82	80.2	82	90.5
02/02/2018 00:00	82	67.5	82	74.7	82	80.6	82	91.6
02/02/2018 00:00	79	67.2	79	74.5	79	80.2	79	90.4
02/02/2018 00:00	81	67.2	81	73.9	81	80.1	81	89.4
02/02/2018 00:00	78	67.9	78	74.9	78	81	78	92.6
02/02/2018 00:00	79	67.7	79	75	79	80.8	79	92.2
02/02/2018 00:00	76	66.4	76	73.7	76	79.2	76	87.1
02/02/2018 00:00	67	64.7	67	71.4	67	76.9	67	80.6
02/02/2018 00:00	60	63.6	60	69.4	60	75.3	60	77.7
02/02/2018 00:00	55	62.6	55	67.5	55	73.9	55	75.3
02/02/2018 00:00	50	61.3	50	65.3	50	72.2	50	72.9
02/02/2018 00:00	46	60.1	46	63	46	70.6	46	70.5
02/02/2018 00:00	46	59.6	46	61.4	46	69.9	46	69.2
02/02/2018 00:00	47	59.6	47	60.8	47	70	47	69.1
02/02/2018 00:00	52	59.7	52	60.6	52	70.2	52	69.3
02/02/2018 00:00	66	60.4	66	61.2	66	71.2	66	70.3
02/02/2018 00:00	69	61.6	69	62.6	69	72.7	69	72.2
02/02/2018 00:00	77	63	77	64.7	77	74.6	77	74.9
02/02/2018 00:00	77	63.9	77	66.4	77	75.9	77	77.2
02/02/2018 00:00	81	64.1	81	67.5	81	76.4	81	78.5
02/02/2018 00:00	85	64.1	85	67.9	85	76.4	85	79
02/02/2018 00:00	87	64.5	87	68.8	87	76.9	87	80.3
03/02/2018 00:00	88	64.8	88	69.5	88	77.4	88	81.6
03/02/2018 00:00	86	64.8	86	69.9	86	77.4	86	82.2
03/02/2018 00:00	85	65.5	85	70.9	85	78.3	85	84.6
03/02/2018 00:00	85	65.7	85	71.6	85	78.6	85	86.6
03/02/2018 00:00	88	65	88	71	88	77.8	88	84.9
03/02/2018 00:00	89	64.7	89	70.7	89	77.3	89	84.1
03/02/2018 00:00	90	65.1	90	71.1	90	77.7	90	85.7
03/02/2018 00:00	88	65.6	88	71.8	88	78.4	88	88.7
03/02/2018 00:00	87	65.2	87	71.3	87	77.9	87	86.7
03/02/2018 00:00	74	64.1	74	69.4	74	76.4	74	81.6
03/02/2018 00:00	63	63	63	68.2	63	74.9	63	78.5
03/02/2018 00:00	54	61.6	54	66.2	54	73	54	75.3
03/02/2018 00:00	51	60.9	51	64.7	51	72	51	73.5
03/02/2018 00:00	47	60.4	47	63.6	47	71.4	47	72.6
03/02/2018 00:00	48	60	48	62.5	48	70.8	48	71.5
03/02/2018 00:00	44	59.3	44	61.2	44	69.9	44	70.3
03/02/2018 00:00	52	59.3	52	60.6	52	69.8	52	69.8
03/02/2018 00:00	65	61.1	65	62.5	65	72.1	65	72.6
03/02/2018 00:00	75	62.6	75	64.7	75	74.1	75	75.6
03/02/2018 00:00	77	64	77	67.1	77	76.2	77	79.1
03/02/2018 00:00	82	65.1	82	69.2	82	77.6	82	82.6
03/02/2018 00:00	80	64.5	80	69.5	80	77.1	80	82.7
03/02/2018 00:00	87	64.4	87	69.6	87	76.9	87	82.4
03/02/2018 00:00	85	64.9	85	70.5	85	77.5	85	85
04/02/2018 00:00	85	64.3	85	70.1	85	76.9	85	83.7
04/02/2018 00:00	82	64	82	69.8	82	76.4	82	82.8
04/02/2018 00:00	63	63.3	63	68.9	63	75.4	63	80.7
04/02/2018 00:00	58	62.6	58	67.7	58	74.4	58	78.5
04/02/2018 00:00	48	61.2	48	65.7	48	72.5	48	75.4
04/02/2018 00:00	50	59.4	50	62.8	50	70.1	50	71.6
04/02/2018 00:00	53	58.6	53	60.9	53	68.8	53	69.6
04/02/2018 00:00	57	57.9	57	59.2	57	67.9	57	68.1
04/02/2018 00:00	61	58.2	61	58.7	61	68.1	61	68.1
04/02/2018 00:00	59	58.8	59	59.1	59	68.9	59	69
04/02/2018 00:00	53	59	53	59.3	53	69.2	53	69.3
04/02/2018 00:00	50	59	50	59.3	50	69.3	50	69.4
04/02/2018 00:00	51	60	51	60.6	51	70.7	51	71.1
04/02/2018 00:00	49	59.8	49	60.8	49	70.6	49	71.3
04/02/2018 00:00	47	59.3	47	60.3	47	70	47	70.4
04/02/2018 00:00	46	59.3	46	60.3	46	69.9	46	70.5
04/02/2018 00:00	54	59.3	54	60.2	54	69.9	54	70
04/02/2018 00:00	67	61.7	67	63	67	72.9	67	73.9
04/02/2018 00:00	72	63.4	72	65.8	72	75.2	72	77.5
04/02/2018 00:00	65	63.5	65	66.9	65	75.5	65	78.8
04/02/2018 00:00	61	62	61	65.8	61	73.6	61	76.6
04/02/2018 00:00	56	60.3	56	63.6	56	71.3	56	73.4
04/02/2018 00:00	59	59.4	59	62	59	70	59	71.4
04/02/2018 00:00	61	58.9	61	60.8	61	69.3	61	70.4
05/02/2018 00:00	62	58.9	62	60.1	62	69.1	62	69.9
05/02/2018 00:00	63	59.6	63	60.7	63	70	63	70.9
05/02/2018 00:00	65	60.4	65	61.7	65	71	65	72.3
05/02/2018 00:00	67	61.2	67	62.9	67	72.1	67	73.8
05/02/2018 00:00	64	61	64	63.1	64	71.9	64	74
05/02/2018 00:00	60	60	60	62.1	60	70.6	60	72.4
05/02/2018 00:00	62	60.4	62	62.3	62	71.1	62	72.8
05/02/2018 00:00	63	61.9	63	64.2	63	73	63	75.3
05/02/2018 00:00	66	62.8	66	65.8	66	74.2	66	77.3
05/02/2018 00:00	62	61.9	62	65.3	62	73.2	62	76.4
05/02/2018 00:00	65	61	65	64.3	65	71.9	65	74.7
05/02/2018 00:00	69	61.8	69	65	69	72.8	69	75.7
05/02/2018 00:00	61	63.4	61	67	61	74.8	61	78.8
05/02/2018 00:00	60	63.2	60	67.4	60	74.7	60	79.3
05/02/2018 00:00	59	62.7	59	67.1	59	74.1	59	78.4
05/02/2018 00:00	74	64.2	74	68.8	74	75.8	74	81.1
05/02/2018 00:00	69	65.5	69	70.8	69	77.5	69	85.3
05/02/2018 00:00	69	65.1	69	70.7	69	77.1	69	85
05/02/2018 00:00	75	65.3	75	71.2	75	77.3	75	85.8
05/02/2018 00:00	82	66.4	82	73	82	78.7	82	90.9
05/02/2018 00:00	87	67.2	87	74.5	87	79.7	87	94.8
05/02/2018 00:00	90	67.5	90	75.2	90	80.1	90	95.9
05/02/2018 00:00	89	67.5	89	75.7	89	80.1	89	95.9
05/02/2018 00:00	87	67.4	87	75.9	87	80.1	87	95.7
06/02/2018 00:00	85	67	85	75.6	85	79.5	85	94.8
06/02/2018 00:00	90	67.4	90	76.1	90	79.9	90	95
06/02/2018 00:00	91	69	91	78.1	91	82	91	97.7
06/02/2018 00:00	92	70.2	92	80	92	83.6	92	99
06/02/2018 00:00	90	70.8	90	81.4	90	84.6	90	99.1
06/02/2018 00:00	90	71.2	90	82.4	90	85.1	90	99.1
06/02/2018 00:00	90	70.5	90	82.1	90	84.3	90	99
06/02/2018 00:00	91	69.7	91	81.3	91	83.2	91	98.9
06/02/2018 00:00	91	69.6	91	81	91	82.9	91	98.9
06/02/2018 00:00	88	69.2	88	80.4	88	82.3	88	98.4
06/02/2018 00:00	83	68.2	83	79.2	83	81	83	96.5
06/02/2018 00:00	74	67.4	74	77.9	74	79.8	74	95.2
06/02/2018 00:00	67	66.2	67	76.1	67	78.2	67	93.3
06/02/2018 00:00	65	65	65	74	65	76.5	65	90.2
06/02/2018 00:00	61	64.2	61	72.4	61	75.3	61	86.7
06/02/2018 00:00	57	63.1	57	70.5	57	73.9	57	81.7
06/02/2018 00:00	61	62.3	61	68.7	61	72.7	61	77.6
06/02/2018 00:00	63	61.9	63	67.5	63	72	63	76
06/02/2018 00:00	65	61.6	65	66.5	65	71.5	65	74.9
06/02/2018 00:00	70	61.8	70	66.3	70	72	70	74.9
06/02/2018 00:00	72	62	72	66.2	72	72.3	72	75.3
06/02/2018 00:00	69	62.1	69	66.2	69	72.5	69	75.4
06/02/2018 00:00	75	62.2	75	66.2	75	72.7	75	75.8
06/02/2018 00:00	75	62.2	75	66.2	75	72.7	75	75.8
07/02/2018 00:00	79	62.4	79	66.4	79	73	79	76.3
07/02/2018 00:00	79	62.2	79	66.2	79	72.8	79	76.1
07/02/2018 00:00	81	62.2	81	66.1	81	72.8	81	76.1
07/02/2018 00:00	80	62.3	80	66.1	80	72.9	80	76.2
07/02/2018 00:00	85	62.2	85	66.1	85	72.9	85	76.1
07/02/2018 00:00	86	61.9	86	65.7	86	72.5	86	75.6
07/02/2018 00:00	84	61.8	84	65.3	84	72.2	84	75
07/02/2018 00:00	85	61.7	85	65	85	72.1	85	74.9
07/02/2018 00:00	85	62	85	65.2	85	72.4	85	75.1
07/02/2018 00:00	84	63	84	66.3	84	73.6	84	76.8
07/02/2018 00:00	84	64.6	84	68.5	84	75.7	84	80.4
07/02/2018 00:00	85	66.3	85	71.2	85	78	85	86
07/02/2018 00:00	76	67.2	76	73.2	76	79.4	76	91.9
07/02/2018 00:00	67	66.9	67	73.7	67	79.1	67	92.7
07/02/2018 00:00	66	66.4	66	73.4	66	78.4	66	90.2
07/02/2018 00:00	71	66.9	71	74.1	71	79	71	91.7
07/02/2018 00:00	75	65.6	75	72.8	75	76.9	75	86.4
07/02/2018 00:00	76	63.9	76	70.4	76	74.2	76	79.3
07/02/2018 00:00	77	63.9	77	69.6	77	74.2	77	78.8
07/02/2018 00:00	76	63.1	76	68.2	76	73.4	76	77.2
07/02/2018 00:00	79	62.2	79	66.5	79	72.2	79	75.2
07/02/2018 00:00	78	61.5	78	65	78	71.2	78	73.7
07/02/2018 00:00	82	61.4	82	64.2	82	70.9	82	73
07/02/2018 00:00	81	61.7	81	64	81	71.2	81	73.3
08/02/2018 00:00	76	61.4	76	63.4	76	70.9	76	72.9
08/02/2018 00:00	80	61.7	80	63.5	80	71.3	80	73.3
08/02/2018 00:00	89	63	89	65	89	72.9	89	75.4
08/02/2018 00:00	89	63.7	89	66.2	89	74	89	77.1
08/02/2018 00:00	85	63.6	85	66.6	85	74	85	77.3
08/02/2018 00:00	84	63.5	84	66.6	84	73.9	84	77.2
08/02/2018 00:00	86	63.3	86	66.4	86	73.6	86	76.9
08/02/2018 00:00	86	62.5	86	65.4	86	72.6	86	75.5
08/02/2018 00:00	88	62.7	88	65.3	88	72.7	88	75.4
08/02/2018 00:00	86	64.2	86	67	86	74.6	86	78
08/02/2018 00:00	83	64.7	83	68.1	83	75.4	83	79.6
08/02/2018 00:00	85	64.7	85	68.5	85	75.5	85	80
08/02/2018 00:00	84	64.8	84	68.8	84	75.6	84	80.3
08/02/2018 00:00	85	64.9	85	69	85	75.6	85	80.3
08/02/2018 00:00	85	65.1	85	69.4	85	75.9	85	80.9
08/02/2018 00:00	84	64.8	84	69	84	75.4	84	80.1
08/02/2018 00:00	85	65	85	69.2	85	74.4	85	80.4
08/02/2018 00:00	85	64.6	85	68.8	85	74.9	85	79.9
08/02/2018 00:00	88	64	88	67.8	88	74.1	88	78.5
08/02/2018 00:00	88	63.8	88	67.3	88	73.8	88	78
08/02/2018 00:00	88	63.5	88	66.7	88	73.4	88	77.2
08/02/2018 00:00	89	63.2	89	66.2	89	73	89	76.7
08/02/2018 00:00	89	62.9	89	65.6	89	72.5	89	76
08/02/2018 00:00	89	62.7	89	65.1	89	72.3	89	75.5
09/02/2018 00:00	90	62.5	90	64.5	90	72	90	75
09/02/2018 00:00	89	62.5	89	64.3	89	72	89	74.8
09/02/2018 00:00	89	62.8	89	64.5	89	72.4	89	75.2
09/02/2018 00:00	89	62.7	89	64.3	89	72.3	89	75
09/02/2018 00:00	89	62.9	89	64.4	89	72.5	89	75.2
09/02/2018 00:00	89	63.1	89	64.8	89	72.8	89	75.7
09/02/2018 00:00	90	63.5	90	65.2	90	73.3	90	76.3
09/02/2018 00:00	89	64	89	66	89	73.9	89	77.2
09/02/2018 00:00	87	64.7	87	67.1	87	74.9	87	78.6
09/02/2018 00:00	85	64.8	85	67.7	85	75.2	85	79.3
09/02/2018 00:00	82	65.1	82	68.2	82	75.5	82	79.7
09/02/2018 00:00	81	66.4	81	70.1	81	77.2	81	82.6
09/02/2018 00:00	78	67.2	78	71.5	78	78.3	78	85.1
09/02/2018 00:00	77	67.4	77	71.9	77	78.7	77	86.3
09/02/2018 00:00	76	68.2	76	73.7	76	79.8	76	89.3
09/02/2018 00:00	76	68.5	76	74.7	76	80.3	76	91.6
09/02/2018 00:00	76	68.1	76	74.7	76	79.7	76	90.7
09/02/2018 00:00	76	67.8	76	74.5	76	79.3	76	89.5
09/02/2018 00:00	85	68.7	85	75.5	85	80.4	85	93.7
09/02/2018 00:00	87	69.6	87	76.8	87	81.5	87	97.5
09/02/2018 00:00	88	69.5	88	77.1	88	81.4	88	97.2
09/02/2018 00:00	86	69.3	86	77.1	86	81.1	86	96.6
09/02/2018 00:00	87	68.4	87	76.2	87	79.8	87	93.8
09/02/2018 00:00	85	67.4	85	74.8	85	78.6	85	88.3
10/02/2018 00:00	94	67	94	74.1	94	78.1	94	86.5
10/02/2018 00:00	95	67.1	95	73.8	95	78.1	95	86.4
10/02/2018 00:00	96	67.5	96	74.2	96	78.7	96	89.1
10/02/2018 00:00	94	67.7	94	74.5	94	79.1	94	91.1
10/02/2018 00:00	94	67.6	94	74.4	94	78.9	94	90.1
10/02/2018 00:00	90	67	90	73.8	90	78.3	90	87.8
10/02/2018 00:00	88	66.2	88	72.6	88	77.2	88	84.2
10/02/2018 00:00	88	66	88	71.2	88	76.9	88	83.4
10/02/2018 00:00	86	65.9	86	71.4	86	76.9	86	83.4
10/02/2018 00:00	82	65.5	82	70.7	82	76.3	82	82.4
10/02/2018 00:00	75	64.9	75	70	75	75.6	75	80.9
10/02/2018 00:00	73	64.3	73	69	73	74.8	73	79.3
10/02/2018 00:00	72	63.8	72	68.2	72	74.2	72	78.2
10/02/2018 00:00	67	63.3	67	67.2	67	73.5	67	77
10/02/2018 00:00	66	62.5	66	65.9	66	72.5	66	75.4
10/02/2018 00:00	67	62.2	67	65.1	67	72.1	67	74.5
10/02/2018 00:00	68	62	68	64.4	68	71.9	68	74
10/02/2018 00:00	71	61.6	71	63.7	71	71.4	71	73.3
10/02/2018 00:00	75	61.7	75	63.4	75	71.5	75	73.2
10/02/2018 00:00	73	61.8	73	63.4	73	71.7	73	73.5
10/02/2018 00:00	81	62	81	63.5	81	71.9	81	73.7
10/02/2018 00:00	78	62.5	78	64.2	78	72.7	78	74.7
10/02/2018 00:00	77	63	77	64.9	77	73.4	77	75.7
10/02/2018 00:00	77	63.5	77	65.8	77	74.1	77	76.9
11/02/2018 00:00	79	62.7	79	65.2	79	73.2	79	75.9
11/02/2018 00:00	76	61.9	76	64.1	76	72.1	76	74.3
11/02/2018 00:00	76	61.8	76	63.8	76	72	76	74
11/02/2018 00:00	76	61.4	76	63.2	76	71.5	76	73.4
11/02/2018 00:00	77	61.5	77	62.5	77	71.1	77	72.7
11/02/2018 00:00	78	60.8	78	62.9	78	71.7	78	73.4
11/02/2018 00:00	80	62	80	64.6	80	73.5	80	75.7
11/02/2018 00:00	83	63.1	83	65.5	83	74.1	83	76.8
11/02/2018 00:00	74	62.4	74	65	74	73.2	74	75.9
11/02/2018 00:00	78	62.5	78	65	78	73.2	78	75.8
11/02/2018 00:00	75	63.2	75	65.9	75	74.1	75	77
11/02/2018 00:00	74	63.4	74	66.4	74	74.4	74	77.8
11/02/2018 00:00	75	63.5	75	66.7	75	74.5	75	78
11/02/2018 00:00	71	63.6	71	67	71	74.7	71	78.4
11/02/2018 00:00	74	64.2	74	67.8	74	75.4	74	79.6
11/02/2018 00:00	75	65	75	69.2	75	76.5	75	81.8
11/02/2018 00:00	72	64	72	68.5	72	75.4	72	80.3
11/02/2018 00:00	71	63.2	71	67.3	71	74.1	71	78.2
11/02/2018 00:00	81	63.4	81	67.3	81	74.3	81	78.3
11/02/2018 00:00	80	64.2	80	68.2	80	75.3	80	80
11/02/2018 00:00	84	64.6	84	68.9	84	75.9	84	81.3
11/02/2018 00:00	87	65	87	69.6	87	76.5	87	82.6
11/02/2018 00:00	89	65.2	89	70.2	89	76.8	89	83.7
11/02/2018 00:00	90	65.3	90	70.6	90	77	90	84.5
12/02/2018 00:00	89	64.7	89	70.2	89	76.2	89	83.2
12/02/2018 00:00	92	64.5	92	70	92	76	92	82.6
12/02/2018 00:00	92	65	92	70.5	92	76.6	92	84.1
12/02/2018 00:00	92	65.3	92	71	92	77	92	85.6
12/02/2018 00:00	93	65.8	93	71.8	93	77.6	93	88.2
12/02/2018 00:00	95	66	95	72.3	95	77.9	95	90.2
12/02/2018 00:00	98	66.3	98	72.9	98	78.4	98	91.6
12/02/2018 00:00	98	66.6	98	73.6	98	78.9	98	92.9
12/02/2018 00:00	95	66.8	95	74	95	79	95	92.6
12/02/2018 00:00	95	67.6	95	75.2	95	80.1	95	94.9
12/02/2018 00:00	95	68.2	95	76.2	95	80.9	95	96.4
12/02/2018 00:00	93	67.9	93	76.2	93	80.5	93	95.9
12/02/2018 00:00	92	67.4	92	75.8	92	79.8	92	94.3
12/02/2018 00:00	87	67	87	75.2	87	79.2	87	92.5
12/02/2018 00:00	85	66.7	85	74.7	85	78.7	85	90.3
12/02/2018 00:00	85	66.4	85	74.1	85	78.1	85	87.8
12/02/2018 00:00	83	66.1	83	73.6	83	77.8	83	86.5
12/02/2018 00:00	85	66	85	73.2	85	77.5	85	85.9
12/02/2018 00:00	88	65.3	88	72.2	88	76.7	88	84
12/02/2018 00:00	88	64.6	88	70.9	88	75.6	88	81
12/02/2018 00:00	88	64.6	88	70.5	88	75.6	88	80.8
12/02/2018 00:00	90	64.3	90	69.9	90	75.2	90	79.5
12/02/2018 00:00	90	63.9	90	69.1	90	74.6	90	78.6
12/02/2018 00:00	90	63.7	90	68.5	90	74.3	90	78.3
13/02/2018 00:00	88	63	88	67.3	88	73.4	88	76.9
13/02/2018 00:00	85	62	85	65.6	85	72	85	74.8
13/02/2018 00:00	88	61.3	88	64.1	88	71	88	73.1
13/02/2018 00:00	93	61	93	63.1	93	70.6	93	72.4
13/02/2018 00:00	93	60.8	93	62.2	93	70.2	93	71.7
13/02/2018 00:00	91	60.5	91	61.3	91	69.7	91	71
13/02/2018 00:00	93	60.1	93	60.4	93	69.3	93	70.3
13/02/2018 00:00	96	60.3	96	60.2	96	69.5	96	70.3
13/02/2018 00:00	96	61.7	96	61.7	96	71.3	96	72.3
13/02/2018 00:00	96	64.3	96	65.1	96	74.7	96	76.6
13/02/2018 00:00	96	66.5	96	68.9	96	77.9	96	81.6
13/02/2018 00:00	93	68	93	72	93	80.1	93	86.1
13/02/2018 00:00	90	70	90	75.7	90	82.8	90	94
13/02/2018 00:00	88	68.8	88	75.7	88	81.6	88	92.8
13/02/2018 00:00	86	66.8	86	73.7	86	78.8	86	85.5
13/02/2018 00:00	84	67.7	84	74.5	84	79.8	84	88.2
13/02/2018 00:00	82	66.5	82	73.2	82	78.2	82	86.1
13/02/2018 00:00	83	63.9	83	69.6	83	74.6	83	78.6
13/02/2018 00:00	86	63	86	67.6	86	73.2	86	76.4
13/02/2018 00:00	86	62.3	86	65.8	86	72.2	86	74.9
13/02/2018 00:00	84	61.6	84	64.1	84	71.2	84	73.5
13/02/2018 00:00	86	61.2	86	62.9	86	70.6	86	72.5
13/02/2018 00:00	84	60.8	84	61.9	84	70.2	84	71.9
13/02/2018 00:00	84	59.7	84	60.2	84	68.9	84	70.1
14/02/2018 00:00	86	59.3	86	59.2	86	68.5	86	69.3
14/02/2018 00:00	85	59.5	85	59	85	68.8	85	69.4
14/02/2018 00:00	84	59.4	84	58.6	84	68.7	84	69.2
14/02/2018 00:00	87	59.4	87	58.5	87	68.9	87	69.2
14/02/2018 00:00	87	59.5	87	58.4	87	69	87	69.2
14/02/2018 00:00	87	59.5	87	58.4	87	69	87	69.2
14/02/2018 00:00	87	59.5	87	58.3	87	69	87	69.1
14/02/2018 00:00	87	59.8	87	58.7	87	69.3	87	69.6
14/02/2018 00:00	85	60.5	85	59.5	85	70.4	85	70.8
14/02/2018 00:00	93	62.7	93	62.2	93	73.2	93	74.1
14/02/2018 00:00	88	65.8	88	67	88	77.3	88	79.7
14/02/2018 00:00	87	68.6	87	72	87	81.2	87	86.6
14/02/2018 00:00	88	70.3	88	75.8	88	83.6	88	93.7
14/02/2018 00:00	80	66.8	80	74.3	80	80.4	80	88.7
14/02/2018 00:00	74	64.1	74	71.1	74	76.5	74	81
14/02/2018 00:00	72	63.6	72	69.5	72	75.2	72	78.9
14/02/2018 00:00	72	63.3	72	68.3	72	74.4	72	77.9
14/02/2018 00:00	76	62.5	76	66.6	76	73	76	76.1
14/02/2018 00:00	80	61.9	80	65.1	80	72.1	80	74.9
14/02/2018 00:00	82	61.7	82	64.1	82	71.6	82	74.2
14/02/2018 00:00	81	61.1	81	63	81	70.9	81	73.3
14/02/2018 00:00	81	60.7	81	62.1	81	70.4	81	72.5
14/02/2018 00:00	80	60.8	80	61.9	80	70.7	80	72.6
14/02/2018 00:00	79	60.6	79	61.4	79	70.4	79	72.3
15/02/2018 00:00	82	59.5	82	60	82	69.2	82	70.7
15/02/2018 00:00	82	58.7	82	58.6	82	68.1	82	69.2
15/02/2018 00:00	81	58.2	81	57.5	81	67.5	81	68.2
15/02/2018 00:00	82	58.2	82	57.1	82	67.5	82	68
15/02/2018 00:00	84	58.2	84	56.8	84	67.5	84	67.8
15/02/2018 00:00	81	58.1	81	56.4	81	67.4	81	67.5
15/02/2018 00:00	81	57.7	81	55.8	81	67.1	81	66.9
15/02/2018 00:00	81	58.1	81	55.9	81	67.6	81	67.3
15/02/2018 00:00	80	60.4	80	58.8	80	70.3	80	70.6
15/02/2018 00:00	80	62.9	80	62.7	80	73.8	80	75
15/02/2018 00:00	82	65.8	82	67.4	82	77.7	82	80.5
15/02/2018 00:00	82	68.1	82	72	82	81	82	86.7
15/02/2018 00:00	80	67.1	80	73.2	80	80.5	80	87.7
15/02/2018 00:00	80	67.9	80	75.2	80	81.6	80	90.9
15/02/2018 00:00	77	68.6	77	76.7	77	82.3	77	94
15/02/2018 00:00	78	66.9	78	74.9	78	79.8	78	88.2
15/02/2018 00:00	75	65.4	75	73.2	75	77.7	75	84.4
15/02/2018 00:00	74	64.2	74	71.2	74	75.9	74	80.6
15/02/2018 00:00	78	63.9	78	69.9	78	74.6	78	79.7
15/02/2018 00:00	77	62.6	77	67.7	77	73.1	77	77.3
15/02/2018 00:00	76	61.2	76	65.2	76	71.2	76	74.7
15/02/2018 00:00	75	60	75	62.9	75	69.6	75	72.4
15/02/2018 00:00	73	59	73	60.8	73	68.3	73	70.5
15/02/2018 00:00	74	58.3	74	59.2	74	67.5	74	69.2
16/02/2018 00:00	77	57.5	77	57.6	77	66.6	77	67.9
16/02/2018 00:00	74	56.9	74	56.2	74	66	74	66.7
16/02/2018 00:00	74	56.6	74	55.3	74	65.8	74	66.1
16/02/2018 00:00	76	56.3	76	54.5	76	65.6	76	65.5
16/02/2018 00:00	73	56.2	73	54	73	65.6	73	65.2
16/02/2018 00:00	77	55.9	77	53.4	77	65.3	77	64.7
16/02/2018 00:00	78	55.5	78	52.9	78	65.3	78	64.3
16/02/2018 00:00	83	55.8	83	53.3	83	66	83	64.9
16/02/2018 00:00	84	58.1	84	56.2	84	68.7	84	68.2
16/02/2018 00:00	88	60.9	88	60.5	88	71.4	88	72.9
16/02/2018 00:00	83	63.2	83	64.7	83	74.7	83	77.5
16/02/2018 00:00	84	66.3	84	69.8	84	78.9	84	83.8
16/02/2018 00:00	87	68.2	87	74.1	87	81.7	87	90.1
16/02/2018 00:00	82	68.3	82	75.8	82	81.9	82	92.5
16/02/2018 00:00	84	68.5	84	77.2	84	82.2	84	94.8
16/02/2018 00:00	82	68.1	82	77.4	82	81.7	82	94.4
16/02/2018 00:00	77	67.3	77	76.8	77	80.4	77	91.6
16/02/2018 00:00	77	66.7	77	75.7	77	79.4	77	88.7
16/02/2018 00:00	80	67.4	80	76.1	80	80.1	80	92.5
16/02/2018 00:00	80	67.6	80	76.6	80	80.3	80	94.6
16/02/2018 00:00	82	67.1	82	76.1	82	79.6	82	93.3
16/02/2018 00:00	87	66.4	87	75.3	87	78.7	87	91.4
16/02/2018 00:00	85	65.1	85	73.5	85	77	85	86.6
16/02/2018 00:00	84	63.3	84	70.9	84	74.5	84	80.8
17/02/2018 00:00	86	61.7	86	68.1	86	72.3	86	77
17/02/2018 00:00	85	60.9	85	66.1	85	71.1	85	74.9
17/02/2018 00:00	85	60.4	85	64.8	85	70.5	85	74.1
17/02/2018 00:00	86	59.7	86	63.2	86	69.5	86	72.7
17/02/2018 00:00	89	59	89	61.6	89	68.6	89	71.4
17/02/2018 00:00	89	58.3	89	60.1	89	67.8	89	70
17/02/2018 00:00	89	57.8	89	58.9	89	67.2	89	69.1
17/02/2018 00:00	94	58.2	94	58.8	94	67.7	94	69.5
17/02/2018 00:00	96	60.7	96	61.6	96	71	96	73.3
17/02/2018 00:00	96	63.7	96	66	96	75.2	96	79.1
17/02/2018 00:00	95	65	95	68.8	95	77	95	83.1
17/02/2018 00:00	96	65.3	96	70.4	96	77.7	96	85.4
17/02/2018 00:00	96	66.5	96	72.6	96	79.2	96	90
17/02/2018 00:00	96	66.7	96	73.9	96	79.7	96	93
17/02/2018 00:00	96	66.1	96	73.7	96	78.9	96	90.8
17/02/2018 00:00	96	66.7	96	74.6	96	79.5	96	94.1
17/02/2018 00:00	96	66.3	96	74.4	96	78.9	96	92.9
17/02/2018 00:00	95	65.9	95	74	95	78.3	95	91.4
17/02/2018 00:00	97	65.9	97	73.8	97	78.2	97	91.6
17/02/2018 00:00	96	65.8	96	73.7	96	78	96	91.7
17/02/2018 00:00	95	65.6	95	73.4	95	77.7	95	90.9
17/02/2018 00:00	95	65.4	95	73.2	95	77.5	95	90.4
17/02/2018 00:00	95	65.4	95	73.1	95	77.5	95	90.6
17/02/2018 00:00	95	65.3	95	73	95	77.5	95	90.6
18/02/2018 00:00	95	65.3	95	73	95	77.5	95	90.5
18/02/2018 00:00	95	65.2	95	73	95	77.4	95	90.4
18/02/2018 00:00	95	65	95	72.8	95	77.2	95	89.4
18/02/2018 00:00	95	65.2	95	73	95	77.5	95	90.3
18/02/2018 00:00	95	65.2	95	73	95	77.5	95	90.4
18/02/2018 00:00	95	65	95	72.7	95	77.2	95	88.9
18/02/2018 00:00	95	65	95	72.8	95	77.3	95	88.8
18/02/2018 00:00	95	65.3	95	73	95	77.5	95	90
18/02/2018 00:00	94	65.4	94	73.2	94	77.7	94	90.3
18/02/2018 00:00	95	65.7	95	73.6	95	78.1	95	91.5
18/02/2018 00:00	95	66.5	95	74.6	95	79.1	95	94
18/02/2018 00:00	93	67.7	93	76.3	93	80.7	93	96.9
18/02/2018 00:00	91	68.7	91	78.1	91	82.1	91	98.7
18/02/2018 00:00	81	69.1	81	79.2	81	82.8	81	98.9
18/02/2018 00:00	76	67.5	76	77.8	76	80.9	76	97.6
18/02/2018 00:00	82	65.8	82	75.7	82	78.5	82	94.3
18/02/2018 00:00	76	65.6	76	75	76	78.1	76	92.9
18/02/2018 00:00	77	64.9	77	73.7	77	77	77	89.2
18/02/2018 00:00	82	64.9	82	73.2	82	76.9	82	87.7
18/02/2018 00:00	81	65	81	73	81	77	81	87.6
18/02/2018 00:00	84	64.8	84	72.6	84	76.8	84	86.7
18/02/2018 00:00	86	64.8	86	72.4	86	76.8	86	86.7
18/02/2018 00:00	79	64.2	79	71.7	79	76.1	79	84.5
18/02/2018 00:00	77	63.5	77	70.5	77	75.2	77	81.7
19/02/2018 00:00	79	63.2	79	69.9	79	74.8	79	80.5
19/02/2018 00:00	80	63.3	80	69.7	80	75	80	81.1
19/02/2018 00:00	81	63.4	81	69.6	81	75.1	81	81.4
19/02/2018 00:00	77	63.3	77	69.5	77	75.1	77	81.8
19/02/2018 00:00	80	63.3	80	69.4	80	75.2	80	81.8
19/02/2018 00:00	82	63.7	82	69.9	82	75.7	82	83.2
19/02/2018 00:00	91	64.7	91	71.1	91	77	91	87.8
19/02/2018 00:00	84	65.1	84	72	84	77.7	84	90.9
19/02/2018 00:00	80	65.1	80	72.2	80	77.6	80	89.7
19/02/2018 00:00	77	65.3	77	72.7	77	77.9	77	90.7
19/02/2018 00:00	84	65.2	84	72.8	84	77.9	84	90.4
19/02/2018 00:00	64	63.7	64	71.1	64	75.9	64	84.1
19/02/2018 00:00	65	61.9	65	68.5	65	73.5	65	77.7
19/02/2018 00:00	55	61.3	55	67.1	55	72.6	55	76.2
19/02/2018 00:00	56	60.4	56	65.3	56	71.4	56	74.2
19/02/2018 00:00	63	60.4	63	64.7	63	71.4	63	74
19/02/2018 00:00	57	61	57	65	57	72.2	57	75
19/02/2018 00:00	57	61	57	64.9	57	72.2	57	75.2
19/02/2018 00:00	75	61.8	75	65.8	75	73.3	75	76.8
19/02/2018 00:00	68	62.7	68	67.1	68	74.6	68	79.1
19/02/2018 00:00	65	62.4	65	67.1	65	74.3	65	79
19/02/2018 00:00	70	62	70	66.8	70	73.8	70	78.4
19/02/2018 00:00	63	61	63	65.5	63	72.5	63	76.4
19/02/2018 00:00	66	59.8	66	63.8	66	70.9	66	73.9
20/02/2018 00:00	62	60	62	63.4	62	71.4	62	73.7
20/02/2018 00:00	62	60.4	62	63.7	62	70.7	62	74.5
20/02/2018 00:00	64	60.8	64	64.1	64	72.1	64	75.2
20/02/2018 00:00	72	61.8	72	65.4	72	73.4	72	77.3
20/02/2018 00:00	70	61.2	70	65	70	72.7	70	76.6
20/02/2018 00:00	66	60.2	66	63.8	66	71.4	66	74.7
20/02/2018 00:00	68	60.1	68	63.3	68	71.2	68	74.2
20/02/2018 00:00	66	61	66	64.2	66	72.4	66	75.6
20/02/2018 00:00	68	64	68	67.9	68	76.2	68	81.4
20/02/2018 00:00	73	66.6	73	72.1	73	79.8	73	91.3
20/02/2018 00:00	72	66.4	72	73.3	72	79.9	72	93.9
20/02/2018 00:00	66	65.3	66	72.8	66	78.5	66	91.1
20/02/2018 00:00	65	63.9	65	71.2	65	76.7	65	84.8
20/02/2018 00:00	62	63.5	62	70.6	62	76	62	83.8
20/02/2018 00:00	56	62.4	56	69.1	56	74.5	56	80.7
20/02/2018 00:00	55	61.5	55	67.4	55	73.2	55	77.9
20/02/2018 00:00	54	61.3	54	66.6	54	72.8	54	77.1
20/02/2018 00:00	59	61.2	59	65.9	59	72.5	59	76.5
20/02/2018 00:00	62	61.3	62	65.6	62	72.5	62	76.6
20/02/2018 00:00	62	60.9	62	64.8	62	71.9	62	75.8
20/02/2018 00:00	62	59.9	62	63.3	62	70.6	62	74
20/02/2018 00:00	58	58.8	58	61.5	58	69.2	58	72
20/02/2018 00:00	58	58	58	59.9	58	68.1	58	70.3
20/02/2018 00:00	60	57.4	60	58.6	60	67.4	60	69.1
21/02/2018 00:00	63	56.8	63	57.3	63	66.6	63	67.9
21/02/2018 00:00	73	56	73	55.8	73	65.7	73	66.5
21/02/2018 00:00	72	55.6	72	54.7	72	65.2	72	65.6
21/02/2018 00:00	74	55.3	74	53.8	74	65	74	64.9
21/02/2018 00:00	81	54.8	81	52.7	81	64.5	81	63.9
21/02/2018 00:00	75	54.5	75	51.8	75	64.2	75	63.2
21/02/2018 00:00	69	54.2	69	51	69	63.9	69	62.5
21/02/2018 00:00	65	54.8	65	51.5	65	64.8	65	63.2
21/02/2018 00:00	77	57.7	77	55.1	77	68.2	77	67.5
21/02/2018 00:00	68	60.7	68	60.2	68	71.9	68	72.8
21/02/2018 00:00	66	63.1	66	64.5	66	74.9	66	77.3
21/02/2018 00:00	65	63.4	65	66.6	65	75.6	65	79.2
21/02/2018 00:00	60	61.9	60	65.9	60	73.8	60	77.4
21/02/2018 00:00	53	59.9	53	64.4	53	71.9	53	75.2
21/02/2018 00:00	52	59.6	52	63.4	52	71.1	52	73.9
21/02/2018 00:00	46	59.3	46	62.5	46	70.3	46	73.1
21/02/2018 00:00	50	57.6	50	60	50	68.2	50	70.3
21/02/2018 00:00	56	57.9	56	59.5	56	68.4	56	70.4
21/02/2018 00:00	68	58.2	68	59.6	68	68.9	68	70.9
21/02/2018 00:00	83	59.1	83	60.2	83	69.7	83	71.8
21/02/2018 00:00	87	59.2	87	60.3	87	69.7	87	71.9
21/02/2018 00:00	83	58.3	83	59.1	83	68.7	83	70.5
21/02/2018 00:00	81	57.7	81	58.4	81	68	81	69.6
21/02/2018 00:00	76	57.6	76	57.2	76	68	76	69.4
22/02/2018 00:00	80	58.4	80	57.6	80	68.5	80	69.9
22/02/2018 00:00	80	57.7	80	58.4	80	69	80	70.5
22/02/2018 00:00	80	58.3	80	59	80	69.4	80	71
22/02/2018 00:00	78	59.1	78	59.6	78	69.7	78	71.5
22/02/2018 00:00	82	57.8	82	59.8	82	69.8	82	71.7
22/02/2018 00:00	82	58.5	82	60	82	69.9	82	71.9
22/02/2018 00:00	80	59.1	80	60.4	80	70.2	80	72.2
22/02/2018 00:00	87	59.4	87	60.8	87	70.4	87	72.6
22/02/2018 00:00	77	59.9	77	61.8	77	71.2	77	73.7
22/02/2018 00:00	52	59.7	52	61.6	52	70.6	52	73.4
22/02/2018 00:00	54	61.4	54	63.3	54	72.6	54	75.3
22/02/2018 00:00	48	63.4	48	67.6	48	76.4	48	81
22/02/2018 00:00	45	63.2	45	67.7	45	75.5	45	80.3
22/02/2018 00:00	41	62.1	41	67.1	41	74.2	41	79.2
22/02/2018 00:00	40	61.5	40	66.3	40	73.3	40	77.4
22/02/2018 00:00	37	62.7	37	67.7	37	74.8	37	79.9
22/02/2018 00:00	38	59.1	38	63.6	38	70.1	38	73.9
22/02/2018 00:00	42	57	42	60.1	42	67.3	42	69.7
22/02/2018 00:00	45	57.4	45	59.3	45	67.7	45	69.7
22/02/2018 00:00	55	58	55	59.4	55	68.4	55	70.4
22/02/2018 00:00	59	58.8	59	60.2	59	69.4	59	71.7
22/02/2018 00:00	65	58.8	65	60.3	65	69.4	65	71.9
22/02/2018 00:00	73	58.2	73	59.6	73	68.7	73	71.1
22/02/2018 00:00	77	57.7	77	58.9	77	68.2	77	70.4
23/02/2018 00:00	76	57	76	58	76	67.5	76	69.3
23/02/2018 00:00	76	56.6	76	57.3	76	67.2	76	68.6
23/02/2018 00:00	75	56.9	75	57.4	75	67.5	75	68.9
23/02/2018 00:00	73	57.3	73	57.9	73	68.2	73	69.7
23/02/2018 00:00	72	57.6	72	58.5	72	68.6	72	70.3
23/02/2018 00:00	81	58	81	59.1	81	69.1	81	71
23/02/2018 00:00	83	58.4	83	59.9	83	69.6	83	71.8
23/02/2018 00:00	70	59.1	70	61.1	70	70.5	70	73.1
23/02/2018 00:00	70	59.4	70	61.8	70	70.7	70	73.8
23/02/2018 00:00	57	57.9	57	60.4	57	69	57	71.8
23/02/2018 00:00	49	55.8	49	57.6	49	66.5	49	68.4
23/02/2018 00:00	46	54.4	46	55.3	46	64.9	46	65.9
23/02/2018 00:00	46	53.9	46	53.7	46	64.4	46	64.8
23/02/2018 00:00	45	53.9	45	52.9	45	64.5	45	64.2
23/02/2018 00:00	24	53.5	24	52	24	64	24	63.5
23/02/2018 00:00	51	53.8	51	51.9	51	64.5	51	63.7
23/02/2018 00:00	49	54.8	49	53.1	49	65.7	49	65.1
23/02/2018 00:00	51	54.2	51	52.5	51	65	51	64.4
23/02/2018 00:00	76	55.2	76	53.7	76	66.4	76	65.8
23/02/2018 00:00	76	57.2	76	56.5	76	68.5	76	68.8
23/02/2018 00:00	70	57.2	70	57.3	70	68.6	70	69.4
23/02/2018 00:00	71	57.3	71	57.9	71	68.6	71	69.7
23/02/2018 00:00	71	58.1	71	59.2	71	69.5	71	71
23/02/2018 00:00	75	58.3	75	59.8	75	69.7	75	71.6
24/02/2018 00:00	77	58	77	59.8	77	69.3	77	71.4
24/02/2018 00:00	81	58.6	81	60.7	81	70	81	72.4
24/02/2018 00:00	79	59	79	61.6	79	70.5	79	73.3
24/02/2018 00:00	82	58.7	82	61.4	82	70	82	72.9
24/02/2018 00:00	82	58.5	82	61.4	82	69.8	82	72.7
24/02/2018 00:00	84	59.5	84	62.5	84	70.9	84	74.2
24/02/2018 00:00	89	60.4	89	63.8	89	71.8	89	75.8
24/02/2018 00:00	90	60.9	90	64.9	90	72.4	90	76.9
24/02/2018 00:00	85	62.1	85	66.8	85	73.7	85	79.2
24/02/2018 00:00	79	63.4	79	68.9	79	75.2	79	82
24/02/2018 00:00	67	63	67	69.3	67	74.7	67	82.1
24/02/2018 00:00	54	61.2	54	67.5	54	72.4	54	78.1
24/02/2018 00:00	46	59.6	46	65.4	46	70.5	46	74.7
24/02/2018 00:00	43	58.2	43	63.2	43	69	43	72.6
24/02/2018 00:00	38	57.3	38	61.4	38	67.9	38	71.2
24/02/2018 00:00	43	58.7	43	62.2	43	69.6	43	72.9
24/02/2018 00:00	42	60.4	42	64.2	42	71	42	75.9
24/02/2018 00:00	45	59.8	45	63.8	45	70.6	45	75.4
24/02/2018 00:00	48	59.6	48	63.5	48	70.4	48	75
24/02/2018 00:00	60	59.5	60	63.4	60	70.3	60	74.9
24/02/2018 00:00	61	59.1	61	62.9	61	69.9	61	74.4
24/02/2018 00:00	64	58.8	64	62.4	64	69.5	64	73.8
24/02/2018 00:00	66	58.7	66	62.1	66	69.5	66	73.7
24/02/2018 00:00	71	58.7	71	62	71	69.5	71	73.7
25/02/2018 00:00	73	58.6	73	61.9	73	69.4	73	73.6
25/02/2018 00:00	73	58.5	73	61.7	73	69.3	73	73.4
25/02/2018 00:00	75	58.5	75	61.6	75	69.3	75	73.3
25/02/2018 00:00	81	58.6	81	61.6	81	69.4	81	73.5
25/02/2018 00:00	84	58.6	84	61.6	84	69.5	84	73.5
25/02/2018 00:00	85	58.6	85	61.7	85	69.6	85	73.6
25/02/2018 00:00	88	58.7	88	61.8	88	69.6	88	73.7
25/02/2018 00:00	88	58.9	88	61.9	88	69.8	88	74
25/02/2018 00:00	89	59.5	89	62.7	89	70.5	89	74.9
25/02/2018 00:00	90	60.5	90	64.2	90	71.7	90	76.8
25/02/2018 00:00	79	61.6	79	65.8	79	72.9	79	78.8
25/02/2018 00:00	71	62.3	71	67.2	71	73.7	71	80.5
25/02/2018 00:00	63	61.9	63	67.3	63	73.1	63	80.2
25/02/2018 00:00	56	60.7	56	66.1	56	71.8	56	78.2
25/02/2018 00:00	47	59.2	47	64.1	47	69.9	47	75.5
25/02/2018 00:00	43	58	43	62.1	43	68.5	43	73
25/02/2018 00:00	47	58.1	47	61.5	47	68.7	47	72.8
25/02/2018 00:00	51	58.4	51	61.4	51	69.1	51	73.2
25/02/2018 00:00	56	58.9	56	61.7	56	69.6	56	73.8
25/02/2018 00:00	62	59.7	62	62.7	62	70.6	62	75.2
25/02/2018 00:00	65	60.1	65	63.4	65	71	65	76.1
25/02/2018 00:00	74	60.2	74	63.8	74	71.1	74	76.4
25/02/2018 00:00	73	60.3	73	64.1	73	71.2	73	76.6
25/02/2018 00:00	76	60.1	76	64	76	71	76	76.5
26/02/2018 00:00	82	59.8	82	63.7	82	70.7	82	76
26/02/2018 00:00	79	59.6	79	63.4	79	70.4	79	75.6
26/02/2018 00:00	84	59.5	84	63.2	84	70.3	84	75.4
26/02/2018 00:00	84	59.6	84	63.2	84	70.4	84	75.5
26/02/2018 00:00	85	59.6	85	63.2	85	70.5	85	75.6
26/02/2018 00:00	85	59.6	85	63.1	85	70.4	85	75.5
26/02/2018 00:00	83	59.6	83	63.2	83	70.5	83	75.6
26/02/2018 00:00	81	59.8	81	63.3	81	70.7	81	75.8
26/02/2018 00:00	76	60.1	76	64.6	76	71.1	76	76.3
26/02/2018 00:00	67	60.7	67	63.5	67	71.7	67	77.3
26/02/2018 00:00	60	61	60	64.9	60	72	60	78
26/02/2018 00:00	54	60.5	54	64.7	54	71.5	54	77.5
26/02/2018 00:00	45	59.5	45	63.5	45	70.3	45	75.8
26/02/2018 00:00	37	58.4	37	62	37	69.1	37	74
26/02/2018 00:00	31	57.2	31	60.1	31	67.7	31	71.8
26/02/2018 00:00	31	56.9	31	59.1	31	67.4	31	70.9
26/02/2018 00:00	32	57.2	32	59.6	32	67.8	32	71.2
26/02/2018 00:00	37	57.1	37	57.7	37	67.8	37	70.9
26/02/2018 00:00	44	57.7	44	58.7	44	68.5	44	71.6
26/02/2018 00:00	53	58.7	53	60	53	69.6	53	73.1
26/02/2018 00:00	61	59.5	61	61.4	61	70.6	61	74.7
26/02/2018 00:00	61	59.7	61	62.1	61	70.8	61	75.2
26/02/2018 00:00	57	59.8	57	62.6	57	71	57	75.5
26/02/2018 00:00	64	59.8	64	62.9	64	71	64	75.8
27/02/2018 00:00	66	59.9	66	63.1	66	71.1	66	76
27/02/2018 00:00	68	59.9	68	63.4	68	71.1	68	76.1
27/02/2018 00:00	72	60	72	63.5	72	71.2	72	76.3
27/02/2018 00:00	78	60	78	63.7	78	71.3	78	76.5
27/02/2018 00:00	80	60.1	80	63.9	80	71.4	80	76.7
27/02/2018 00:00	82	60.2	82	64.1	82	71.5	82	76.9
27/02/2018 00:00	85	60.3	85	64.3	85	71.6	85	77.1
27/02/2018 00:00	87	60.5	87	64.6	87	71.8	87	77.5
27/02/2018 00:00	85	60.9	85	65.1	85	72.2	85	78.1
27/02/2018 00:00	69	61.3	69	65.7	69	72.6	69	78.9
27/02/2018 00:00	57	60.9	57	65.5	57	72.2	57	78.5
27/02/2018 00:00	53	60	53	64.5	53	71.1	53	77
27/02/2018 00:00	50	59.3	50	63.4	50	70.3	50	75.7
27/02/2018 00:00	46	58.8	46	62.6	46	69.8	46	74.8
27/02/2018 00:00	42	58.8	42	62.2	42	69.8	42	74.6
27/02/2018 00:00	34	58.1	34	61.1	34	69	34	73.5
27/02/2018 00:00	31	56.7	31	59.1	31	67.4	31	71.1
27/02/2018 00:00	42	56.9	42	58.6	42	67.7	42	70.9
27/02/2018 00:00	51	58.4	51	60.1	51	69.5	51	73
27/02/2018 00:00	60	59.5	60	61.6	60	70.9	60	75
27/02/2018 00:00	63	60	63	62.5	63	71.5	63	76.1
27/02/2018 00:00	65	60.2	65	63.2	65	71.6	65	76.7
27/02/2018 00:00	68	60.3	68	63.6	68	71.7	68	77
27/02/2018 00:00	72	60.3	72	63.9	72	71.7	72	77.1
28/02/2018 00:00	75	60.4	75	64.2	75	71.8	75	77.4
28/02/2018 00:00	75	60.4	75	64.4	75	71.9	75	77.6
28/02/2018 00:00	75	60.4	75	64.6	75	71.9	75	77.7
28/02/2018 00:00	76	60.5	76	64.7	76	71.9	76	77.8
28/02/2018 00:00	73	60.3	73	64.6	73	71.7	73	77.6
28/02/2018 00:00	76	60.3	76	64.5	76	71.7	76	77.5
28/02/2018 00:00	75	60.5	75	64.8	75	71.9	75	77.8
28/02/2018 00:00	75	60.2	75	64.4	75	71.5	75	77.4
28/02/2018 00:00	71	59.3	71	63.3	71	70.5	71	76
28/02/2018 00:00	60	57.7	60	61.1	60	68.6	60	73.3
28/02/2018 00:00	57	57.6	57	60.4	57	68.6	57	72.7
28/02/2018 00:00	49	59.5	49	62.3	49	71	49	75.5
28/02/2018 00:00	46	59.4	46	62.5	46	70.7	46	75.7
28/02/2018 00:00	46	57.2	46	59.9	46	68.2	46	72.4
28/02/2018 00:00	49	55.7	49	57.7	49	66.6	49	69.8
28/02/2018 00:00	48	55	48	56	48	65.8	48	68.3
28/02/2018 00:00	49	54.6	49	54.9	49	65.4	49	67.5
28/02/2018 00:00	56	54.8	56	54.5	56	65.6	56	67.5
28/02/2018 00:00	64	55.3	64	55.4	64	67	64	68.7
28/02/2018 00:00	67	56.2	67	56.7	67	68.1	67	70.1
28/02/2018 00:00	68	56.9	68	57.7	68	68.8	68	71.1
28/02/2018 00:00	72	58.1	72	59.5	72	70.2	72	72.9
28/02/2018 00:00	76	60.1	76	62.5	76	72.4	76	76.3
28/02/2018 00:00	78	61.7	78	65.4	78	74.4	78	79.6
01/03/2018 00:00	74	62.9	74	67.8	74	75.7	74	82.4
01/03/2018 00:00	76	63.7	76	69.8	76	76.5	76	84.7
01/03/2018 00:00	73	63.6	73	70.6	73	76.3	73	85.4
01/03/2018 00:00	76	63.8	76	71.4	76	76.5	76	86.2
01/03/2018 00:00	86	65.7	86	74.1	86	78.9	86	91.7
01/03/2018 00:00	86	67.4	86	76.9	86	81	86	97.9
01/03/2018 00:00	87	67.7	87	78.4	87	81.6	87	98.6
01/03/2018 00:00	87	68.8	87	80.3	87	82.8	87	98.8
01/03/2018 00:00	88	69.9	88	82.4	88	84.3	88	99
01/03/2018 00:00	85	69.6	85	82.9	85	84.1	85	98.9
01/03/2018 00:00	84	69.4	84	83.2	84	83.9	84	98.9
01/03/2018 00:00	84	69.9	84	84.5	84	85	84	99.1
01/03/2018 00:00	80	69.5	80	85.7	80	85.8	80	99.1
01/03/2018 00:00	76	69.6	76	85	76	84.6	76	98.9
01/03/2018 00:00	73	69.1	73	84.5	73	83.8	73	98.8
01/03/2018 00:00	72	69.8	72	85.2	72	84.5	72	98.9
01/03/2018 00:00	73	70.2	73	85.8	73	85.1	73	98.9
01/03/2018 00:00	77	69.4	77	85.2	77	84.2	77	98.8
01/03/2018 00:00	77	69.4	77	85.2	77	84.2	77	98.9
01/03/2018 00:00	78	69.1	78	84.8	78	83.8	78	98.8
01/03/2018 00:00	78	68.9	78	84.5	78	83.5	78	98.8
01/03/2018 00:00	80	67.9	80	83.3	80	82.2	80	98.8
01/03/2018 00:00	83	67.3	83	82.4	83	81.4	83	98.8
01/03/2018 00:00	87	68.4	87	83.4	87	82.8	87	99
02/03/2018 00:00	90	68.8	90	83.9	90	83.4	90	99
02/03/2018 00:00	90	68.4	90	83.6	90	83	90	99
02/03/2018 00:00	93	67.9	93	83.1	93	82.3	93	98.9
02/03/2018 00:00	91	67.6	91	82.7	91	82	91	99
02/03/2018 00:00	91	66.5	91	81.2	91	80.6	91	98.9
02/03/2018 00:00	90	64.9	90	78.9	90	78.4	90	98.8
02/03/2018 00:00	92	64.6	92	78	92	77.8	92	98.8
02/03/2018 00:00	93	64.6	93	77.5	93	77.7	93	98.8
02/03/2018 00:00	93	64.8	93	77.4	93	78.1	93	98.9
02/03/2018 00:00	90	64.9	90	77.3	90	78.2	90	98.8
02/03/2018 00:00	81	64.9	81	77.3	81	78.4	81	98.7
02/03/2018 00:00	77	64.4	77	76.8	77	77.9	77	98.5
02/03/2018 00:00	79	63.1	79	76	79	76.7	79	98.5
02/03/2018 00:00	82	64.4	82	77.2	82	77.5	82	98.7
02/03/2018 00:00	87	66.5	87	77.8	87	78.9	87	98.7
02/03/2018 00:00	90	63.5	90	78.1	90	79.4	90	98.8
02/03/2018 00:00	85	65.2	85	78.6	85	79.9	85	98.8
02/03/2018 00:00	82	63.2	82	76.9	82	78	82	96.2
02/03/2018 00:00	82	62.4	82	75.4	82	76.5	82	94.4
02/03/2018 00:00	85	61.5	85	74	85	75.5	85	93.5
02/03/2018 00:00	85	61.5	85	72.9	85	74.8	85	93
02/03/2018 00:00	87	61.5	87	72.2	87	74.6	87	92.7
02/03/2018 00:00	87	61	87	71.1	87	73.8	87	91.8
02/03/2018 00:00	87	60.5	87	70	87	73	87	90.6
03/03/2018 00:00	87	60.2	87	69.6	87	73.1	87	90.2
03/03/2018 00:00	87	61.3	87	70.2	87	74	87	91.1
03/03/2018 00:00	89	61	89	70.5	89	74.5	89	91.4
03/03/2018 00:00	91	61.1	91	70.5	91	74.5	91	91
03/03/2018 00:00	93	61.7	93	71.4	93	75.5	93	92.2
03/03/2018 00:00	92	62.4	92	72	92	76	92	92.7
03/03/2018 00:00	91	62.6	91	72.4	91	76.3	91	92.8
03/03/2018 00:00	91	63.7	91	73.7	91	77.5	91	94.2
03/03/2018 00:00	90	65.5	90	75.1	90	78.7	90	95.5
03/03/2018 00:00	90	64.1	90	75.6	90	78.9	90	95.7
03/03/2018 00:00	91	63.8	91	76.9	91	80	91	96.8
03/03/2018 00:00	89	66.2	89	78.5	89	81.3	89	98
03/03/2018 00:00	81	66.2	81	78.7	81	81.2	81	97.7
03/03/2018 00:00	79	65.8	79	78.4	79	80.5	79	97
03/03/2018 00:00	76	65.9	76	78.1	76	80.6	76	97
03/03/2018 00:00	77	66.1	77	79	77	81.2	77	97.7
03/03/2018 00:00	79	66.9	79	80.3	79	82.4	79	98.7
03/03/2018 00:00	81	67	81	81.1	81	83	81	98.8
03/03/2018 00:00	81	67.8	81	82.1	81	83.8	81	98.9
03/03/2018 00:00	81	66.8	81	82.7	81	84.3	81	98.9
03/03/2018 00:00	81	67.3	81	82.8	81	84.1	81	98.9
03/03/2018 00:00	83	67.9	83	83.4	83	84.6	83	98.9
03/03/2018 00:00	85	69.8	85	85.4	85	86.5	85	99.1
03/03/2018 00:00	87	69.2	87	85.6	87	86.5	87	99
04/03/2018 00:00	88	67.1	88	83.7	88	84	88	98.9
04/03/2018 00:00	87	66.4	87	82	87	82.1	87	98.9
04/03/2018 00:00	88	65.5	88	80.2	88	80.4	88	97.9
04/03/2018 00:00	93	64.9	93	79	93	79.6	93	95.5
04/03/2018 00:00	94	64.5	94	77.8	94	78.8	94	94.9
04/03/2018 00:00	94	64.4	94	77.1	94	78.5	94	94.7
04/03/2018 00:00	91	64.3	91	76.5	91	78.3	91	94.4
04/03/2018 00:00	89	64	89	75.8	89	77.8	89	94
04/03/2018 00:00	82	64.1	82	75.6	82	78	82	94
04/03/2018 00:00	74	63.4	74	74.6	74	77.2	74	93
04/03/2018 00:00	68	62.5	68	73.2	68	76	68	91.6
04/03/2018 00:00	65	61.7	65	71.8	65	75	65	90.2
04/03/2018 00:00	65	61.6	65	70.8	65	74.8	65	89.5
04/03/2018 00:00	56	61.1	56	69.4	56	74.2	56	88.2
04/03/2018 00:00	59	60.3	59	68	59	73.2	59	85.8
04/03/2018 00:00	57	60.2	57	67.8	57	73	57	84.8
04/03/2018 00:00	62	60.1	62	68.6	62	72.8	62	84
04/03/2018 00:00	70	59.8	70	65.5	70	72.5	70	82.6
04/03/2018 00:00	75	60.1	75	66.4	75	72.6	75	82.7
04/03/2018 00:00	78	60.6	78	67.2	78	73	78	84.3
04/03/2018 00:00	80	60.2	80	66.6	80	72.9	80	82
04/03/2018 00:00	80	60.3	80	66.6	80	73	80	82.1
04/03/2018 00:00	81	60.2	81	66.4	81	72.9	81	81.1
04/03/2018 00:00	81	60.2	81	66.2	81	72.8	81	80.6
05/03/2018 00:00	81	60.6	81	66.9	81	73.4	81	82.6
05/03/2018 00:00	81	60.6	81	66.2	81	73.4	81	82.3
05/03/2018 00:00	80	60.3	80	66.2	80	73.1	80	80.9
05/03/2018 00:00	81	59.9	81	65.6	81	72.5	81	78.6
05/03/2018 00:00	77	59.4	77	64.9	77	71.8	77	76.9
05/03/2018 00:00	77	58.9	77	63.9	77	71	77	75.2
05/03/2018 00:00	76	58.5	76	63	76	70.4	76	73.9
05/03/2018 00:00	81	59	81	63.1	81	71	81	74.4
05/03/2018 00:00	81	61.2	81	65.7	81	73.8	81	78.9
05/03/2018 00:00	85	63.6	85	69.3	85	77.1	85	90.2
05/03/2018 00:00	77	64.1	77	71	77	77.9	77	94.1
05/03/2018 00:00	84	64.5	84	72.2	84	78.5	84	94.3
05/03/2018 00:00	79	64.5	79	72.9	79	78.6	79	94.3
05/03/2018 00:00	76	63.9	76	72.5	76	77.8	76	92.3
05/03/2018 00:00	74	63.6	74	72.2	74	77.4	74	90.7
05/03/2018 00:00	68	62.4	68	70.7	68	75.7	68	84.7
05/03/2018 00:00	67	61.3	67	68.9	67	74.1	67	79.5
05/03/2018 00:00	69	60.8	69	67.7	69	73.3	69	77.6
05/03/2018 00:00	75	60.9	75	67.1	75	73.2	75	77.1
05/03/2018 00:00	76	60.8	76	66.7	76	73	76	77.2
05/03/2018 00:00	71	60.3	71	65.7	71	72.3	71	76.2
05/03/2018 00:00	66	59.8	66	64.8	66	71.7	66	75.3
05/03/2018 00:00	67	59.1	67	63.6	67	70.8	67	73.9
05/03/2018 00:00	69	58.3	69	62.2	69	69.8	69	72.3
06/03/2018 00:00	73	57.5	73	60.8	73	68.7	73	70.6
06/03/2018 00:00	72	56.7	72	59.2	72	67.7	72	69.1
06/03/2018 00:00	72	56	72	57.8	72	66.8	72	67.7
06/03/2018 00:00	71	55.5	71	56.6	71	66.1	71	66.7
06/03/2018 00:00	71	55.1	71	55.6	71	65.6	71	65.7
06/03/2018 00:00	70	54.8	70	54.6	70	65.2	70	65
06/03/2018 00:00	73	54.6	73	54	73	65	73	64.5
06/03/2018 00:00	80	55.7	80	54.8	80	66.3	80	65.8
06/03/2018 00:00	79	58.5	79	58.4	79	69.8	79	69.9
06/03/2018 00:00	73	59.9	73	61.2	73	71.9	73	73
06/03/2018 00:00	70	60.4	70	62.7	70	72.6	70	74.3
06/03/2018 00:00	75	62.4	75	65.8	75	75.2	75	78.2
06/03/2018 00:00	72	62.2	72	66.8	72	75.2	72	79
06/03/2018 00:00	81	60.1	81	64.8	81	72.5	81	75.5
06/03/2018 00:00	92	60.7	92	65.2	92	73	92	75.9
06/03/2018 00:00	92	62.3	92	67	92	74.9	92	78.9
06/03/2018 00:00	88	61.4	88	66.3	88	73.7	88	77.7
06/03/2018 00:00	87	60.2	87	64.7	87	72	87	75.4
06/03/2018 00:00	89	59.3	89	63.1	89	70.7	89	73.6
06/03/2018 00:00	85	58.9	85	62.1	85	70.1	85	72.7
06/03/2018 00:00	88	58.7	88	61.4	88	69.7	88	72.2
06/03/2018 00:00	88	57.9	88	60.3	88	68.8	88	71
06/03/2018 00:00	85	57.1	85	59	85	67.8	85	69.6
06/03/2018 00:00	86	56.7	86	58	86	67.3	86	68.8
07/03/2018 00:00	86	56.5	86	57.5	86	67.1	86	68.3
07/03/2018 00:00	85	56	85	56.6	85	66.5	85	67.5
07/03/2018 00:00	83	55.8	83	56	83	66.2	83	66.9
07/03/2018 00:00	86	55.9	86	55.9	86	66.4	86	67
07/03/2018 00:00	91	55.8	91	55.6	91	66.4	91	66.7
07/03/2018 00:00	91	55.8	91	55.4	91	66.4	91	66.6
07/03/2018 00:00	92	55.9	92	55.3	92	66.5	92	66.6
07/03/2018 00:00	94	57.2	94	56.2	94	67.5	94	67.6
07/03/2018 00:00	94	58.5	94	58.3	94	69.2	94	69.9
07/03/2018 00:00	82	58.1	82	60	82	70.4	82	71.7
07/03/2018 00:00	70	57.8	70	60	70	69.9	70	71.4
07/03/2018 00:00	68	57.5	68	59.5	68	69.1	68	70.5
07/03/2018 00:00	65	58.7	65	60.7	65	70.3	65	72
07/03/2018 00:00	58	60.3	58	62.7	58	72.2	58	74.3
07/03/2018 00:00	49	58.6	49	61.4	49	70.1	49	72.4
07/03/2018 00:00	52	56.1	52	58.1	52	66.8	52	68.2
07/03/2018 00:00	58	57.5	58	58.9	58	68.4	58	69.7
07/03/2018 00:00	67	59.3	67	60.8	67	70.4	67	72.2
07/03/2018 00:00	71	60.2	71	62.3	71	71.6	71	73.9
07/03/2018 00:00	74	59.9	74	62.3	74	71.1	74	73.7
07/03/2018 00:00	73	59.4	73	62	73	70.6	73	73.1
07/03/2018 00:00	71	59	71	61.4	71	69.9	71	72.4
07/03/2018 00:00	66	58	66	60.2	66	68.7	66	71
07/03/2018 00:00	70	57.2	70	58.8	70	67.7	70	69.5
08/03/2018 00:00	81	56.5	81	57.6	81	66.9	81	68.2
08/03/2018 00:00	83	55.8	83	56.2	83	66.1	83	67
08/03/2018 00:00	79	55.3	79	55.1	79	65.5	79	66
08/03/2018 00:00	78	55	78	54.3	78	65.3	78	65.3
08/03/2018 00:00	79	54.7	79	53.5	79	65	79	64.7
08/03/2018 00:00	77	54.5	77	52.9	77	64.8	77	64.2
08/03/2018 00:00	82	54.7	82	52.8	82	65.1	82	64.2
08/03/2018 00:00	81	56.1	81	54.1	81	66.4	81	65.7
08/03/2018 00:00	66	58.8	66	57.6	66	69.3	66	69.6
08/03/2018 00:00	54	58.7	54	61.1	54	71.6	54	73.1
08/03/2018 00:00	51	59.9	51	62.7	51	71.9	51	74.4
08/03/2018 00:00	47	60.4	47	63.8	47	72.1	47	75.3
08/03/2018 00:00	38	58.1	38	61.7	38	69.3	38	72.2
08/03/2018 00:00	39	57.6	39	60.5	39	68.7	39	70.7
08/03/2018 00:00	40	60.2	40	63.6	40	71.7	40	74.8
08/03/2018 00:00	38	58.6	38	62.1	38	69.7	38	72.8
08/03/2018 00:00	42	58.4	42	61.7	42	69.6	42	72.2
08/03/2018 00:00	41	57.4	41	60.5	41	68.5	41	70.9
08/03/2018 00:00	46	55.2	46	57.2	46	65.9	46	67.2
08/03/2018 00:00	47	55.4	47	55.7	47	65.3	47	65.9
08/03/2018 00:00	48	53	48	54.3	48	64.8	48	64.8
08/03/2018 00:00	50	53.8	50	53.5	50	64.7	50	64.4
08/03/2018 00:00	52	54.3	52	53.6	52	65.2	52	64.8
08/03/2018 00:00	52	54.6	52	53.9	52	65.6	52	65.2
09/03/2018 00:00	57	54.2	57	53.7	57	65.3	57	64.8
09/03/2018 00:00	56	54	56	53.4	56	65.1	56	64.5
09/03/2018 00:00	58	54	58	53.6	58	65.4	58	64.7
09/03/2018 00:00	59	54.4	59	54.5	59	66.1	59	65.6
09/03/2018 00:00	61	55	61	54.9	61	66.3	61	66
09/03/2018 00:00	60	53.8	60	55.4	60	66.5	60	66.3
09/03/2018 00:00	62	54.8	62	55.8	62	66.8	62	66.7
09/03/2018 00:00	67	55.6	67	56.9	67	67.7	67	67.9
09/03/2018 00:00	60	56	60	57.6	60	67.9	60	68.5
09/03/2018 00:00	57	56.8	57	58.6	57	68.7	57	69.6
09/03/2018 00:00	51	59	51	61.7	51	71.2	51	73.1
09/03/2018 00:00	44	57	44	60.4	44	68.7	44	71
09/03/2018 00:00	40	53.6	40	56.1	40	64.9	40	65.7
09/03/2018 00:00	37	53.1	37	54.5	37	64.3	37	64.4
09/03/2018 00:00	38	52.8	38	53.3	38	64	38	63.5
09/03/2018 00:00	38	53	38	52.9	38	64.2	38	63.6
09/03/2018 00:00	39	52.5	39	52	39	63.7	39	62.7
09/03/2018 00:00	43	52.7	43	51.9	43	64	43	62.8
09/03/2018 00:00	53	53.8	53	53.2	53	65.4	53	64.4
09/03/2018 00:00	58	54.5	58	54.2	58	66.1	58	65.4
09/03/2018 00:00	62	55.3	62	55.6	62	67	62	66.9
09/03/2018 00:00	78	57	78	58.2	78	69	78	69.6
09/03/2018 00:00	79	58.2	79	60.7	79	70.4	79	72
09/03/2018 00:00	79	58.3	79	61.6	79	70.5	79	72.7
10/03/2018 00:00	84	59	84	63.1	84	71.3	84	74.1
10/03/2018 00:00	86	59.4	86	64.2	86	71.6	86	75.1
10/03/2018 00:00	88	59.4	88	64.7	88	71.6	88	75.5
10/03/2018 00:00	89	59.6	89	65.3	89	71.7	89	76
10/03/2018 00:00	91	59.8	91	65.7	91	71.9	91	76.5
10/03/2018 00:00	91	60.1	91	66.4	91	72.2	91	77.2
10/03/2018 00:00	89	60.5	89	67.2	89	72.6	89	78.2
10/03/2018 00:00	87	61.4	87	68.5	87	73.6	87	79.9
10/03/2018 00:00	84	62.4	84	70.2	84	74.9	84	82.5
10/03/2018 00:00	67	61.9	67	70	67	74.2	67	82
10/03/2018 00:00	55	59.9	55	67.9	55	71.6	55	78.2
10/03/2018 00:00	48	57.9	48	65.2	48	69.1	48	74.3
10/03/2018 00:00	43	56.2	43	62.4	43	67.2	43	71.1
10/03/2018 00:00	38	54.4	38	59.3	38	65.2	38	68
10/03/2018 00:00	32	52.8	32	56.2	32	63.4	32	65.1
10/03/2018 00:00	31	51.4	31	53.3	31	61.9	31	62.6
10/03/2018 00:00	38	51.2	38	51.8	38	61.8	38	61.8
10/03/2018 00:00	52	52.6	52	52.6	52	63.5	52	63.4
10/03/2018 00:00	63	54.7	63	55.3	63	66.1	63	66.6
10/03/2018 00:00	60	55.7	60	57.2	60	67.2	60	68.5
10/03/2018 00:00	70	56.5	70	58.7	70	68.2	70	70.1
10/03/2018 00:00	73	57.9	73	61.2	73	69.9	73	72.8
10/03/2018 00:00	72	58.5	72	62.7	72	70.5	72	74.2
10/03/2018 00:00	75	58.9	75	64	75	71	75	75.4
11/03/2018 00:00	78	59.7	78	65.5	78	71.9	78	77.2
11/03/2018 00:00	78	59.8	78	66.2	78	71.9	78	77.8
11/03/2018 00:00	79	59.7	79	66.5	79	71.8	79	77.8
11/03/2018 00:00	80	59.8	80	66.9	80	71.8	80	78.2
11/03/2018 00:00	76	58.9	76	66	76	70.7	76	76.8
11/03/2018 00:00	76	58	76	64.8	76	69.6	76	74.9
11/03/2018 00:00	77	57.6	77	64	77	69.1	77	74.1
11/03/2018 00:00	75	57.3	75	63.3	75	68.7	75	73.4
11/03/2018 00:00	64	56.6	64	62.2	64	67.9	64	72.4
11/03/2018 00:00	57	54.9	57	59.6	57	65.9	57	69.4
11/03/2018 00:00	55	54.2	55	58.1	55	65.2	55	68
11/03/2018 00:00	54	54	54	57.3	54	65	54	67.2
11/03/2018 00:00	49	53.1	49	55.8	49	64	49	65.7
11/03/2018 00:00	47	52.9	47	55	47	63.9	47	65.1
11/03/2018 00:00	46	52.9	46	54.7	46	63.9	46	65.2
11/03/2018 00:00	45	51.9	45	53.2	45	62.9	45	63.7
11/03/2018 00:00	48	51.9	48	52.7	48	63	48	63.4
11/03/2018 00:00	51	53	51	53.8	51	64.3	51	64.8
11/03/2018 00:00	59	53.3	59	54.3	59	64.6	59	65.4
11/03/2018 00:00	58	52.3	58	53.3	58	63.5	58	64.1
11/03/2018 00:00	65	52.7	65	53.4	65	64	65	64.4
11/03/2018 00:00	78	54.2	78	55.3	78	65.7	78	66.6
11/03/2018 00:00	77	54.8	77	56.5	77	66.3	77	67.6
11/03/2018 00:00	79	54.8	79	57.6	79	66.4	79	67.9
12/03/2018 00:00	80	54.9	80	56.1	80	66.4	80	68.1
12/03/2018 00:00	83	54.5	83	56.8	83	66	83	67.8
12/03/2018 00:00	89	54.3	89	56.5	89	65.6	89	67.3
12/03/2018 00:00	90	54.1	90	56.2	90	65.4	90	67.1
12/03/2018 00:00	89	54	89	56	89	65.2	89	66.8
12/03/2018 00:00	89	54.1	89	55.9	89	65.3	89	66.8
12/03/2018 00:00	95	54.6	95	56.4	95	65.8	95	67.5
12/03/2018 00:00	93	55.6	93	57.8	93	67	93	69
12/03/2018 00:00	93	57.2	93	60	93	68.7	93	71.5
12/03/2018 00:00	59	57.8	59	61.4	59	69.3	59	72.9
12/03/2018 00:00	49	56.8	49	60.8	49	68.2	49	71.8
12/03/2018 00:00	43	55.5	43	59.3	43	66.6	43	69.8
12/03/2018 00:00	39	53.9	39	57.1	39	64.8	39	67.3
12/03/2018 00:00	36	52.5	36	54.7	36	63.2	36	64.8
12/03/2018 00:00	34	52.1	34	53.3	34	62.8	34	63.8
12/03/2018 00:00	31	52.2	31	52.7	31	62.9	31	63.6
12/03/2018 00:00	30	51	30	50.9	30	61.6	30	61.8
12/03/2018 00:00	34	50.3	34	49.2	34	60.9	34	60
12/03/2018 00:00	40	51.1	40	49.7	40	61.8	40	60.9
12/03/2018 00:00	46	51.3	46	49.9	46	62.2	46	61.3
12/03/2018 00:00	58	52.9	58	51.9	58	64.1	58	63.6
12/03/2018 00:00	68	54.7	68	54.8	68	66.2	68	66.6
12/03/2018 00:00	69	55.8	69	57	69	67.5	69	68.6
12/03/2018 00:00	72	56.6	72	58.8	72	68.3	72	70.2
13/03/2018 00:00	85	56.4	85	59.1	85	68	85	70.2
13/03/2018 00:00	85	56.5	85	59.5	85	68	85	70.5
13/03/2018 00:00	85	56.2	85	59.4	85	67.6	85	70.2
13/03/2018 00:00	88	56.3	88	59.6	88	67.6	88	70.3
13/03/2018 00:00	88	56.2	88	59.5	88	67.4	88	70.2
13/03/2018 00:00	92	55.8	92	59	92	67	92	69.6
13/03/2018 00:00	90	56.6	90	59.8	90	67.9	90	70.7
13/03/2018 00:00	91	57.9	91	61.5	91	69.3	91	72.7
13/03/2018 00:00	80	58.3	80	62.5	80	69.7	80	73.7
13/03/2018 00:00	60	57.3	60	61.8	60	68.5	60	72.6
13/03/2018 00:00	50	54.8	50	58.8	50	65.7	50	68.8
13/03/2018 00:00	42	53	42	55.9	42	63.6	42	65.8
13/03/2018 00:00	37	51.5	37	53	37	61.9	37	63
13/03/2018 00:00	35	50.5	35	50.6	35	60.8	35	61
13/03/2018 00:00	30	49.6	30	48.6	30	59.8	30	59.3
13/03/2018 00:00	30	48.7	30	46.6	30	59	30	57.4
13/03/2018 00:00	33	48.9	33	46.2	33	59.5	33	57.3
13/03/2018 00:00	37	51.6	37	49	37	62.6	37	60.9
13/03/2018 00:00	38	52.5	38	51	38	63.7	38	62.9
13/03/2018 00:00	45	51.8	45	50.6	45	63	45	62.1
13/03/2018 00:00	56	53.6	56	53.1	56	65	56	64.7
13/03/2018 00:00	72	54.4	72	54.7	72	65.9	72	66.2
13/03/2018 00:00	73	54.2	73	55.2	73	65.7	73	66.3
13/03/2018 00:00	77	53.7	77	54.8	77	65.1	77	65.7
14/03/2018 00:00	80	53.7	80	54.9	80	65.1	80	65.7
14/03/2018 00:00	85	53.7	85	54.9	85	65	85	65.7
14/03/2018 00:00	82	53.4	82	54.5	82	64.6	82	65.2
14/03/2018 00:00	89	53.2	89	54.1	89	64.4	89	64.8
14/03/2018 00:00	90	53.4	90	54.2	90	64.6	90	65
14/03/2018 00:00	88	53.5	88	54.3	88	64.7	88	65.2
14/03/2018 00:00	89	53.7	89	54.6	89	64.9	89	65.5
14/03/2018 00:00	91	54.5	91	55.6	91	65.8	91	66.7
14/03/2018 00:00	70	56.2	70	58	70	67.8	70	69.3
14/03/2018 00:00	57	58.2	57	61.2	57	70	57	72.6
14/03/2018 00:00	51	57.1	51	61	51	68.7	51	71.8
14/03/2018 00:00	43	55	43	58.7	43	66.3	43	68.8
14/03/2018 00:00	35	53.5	35	56.8	35	64.6	35	66.6
14/03/2018 00:00	35	51.7	35	53.7	35	62.6	35	63.5
14/03/2018 00:00	31	51.1	31	52	31	61.9	31	62.1
14/03/2018 00:00	32	50.3	32	50.3	32	61.1	32	60.7
14/03/2018 00:00	33	49.6	33	48.8	33	60.4	33	59.3
14/03/2018 00:00	38	50.4	38	49	38	61.4	38	59.8
14/03/2018 00:00	40	51.1	40	50	40	62.3	40	61.1
14/03/2018 00:00	50	50.8	50	49.7	50	62	50	60.7
14/03/2018 00:00	54	52.4	54	51.8	54	64	54	63.2
14/03/2018 00:00	71	54	71	54.4	71	65.8	71	65.8
14/03/2018 00:00	71	54.8	71	56.4	71	66.8	71	67.6
14/03/2018 00:00	73	55.7	73	58.3	73	67.8	73	69.2
15/03/2018 00:00	81	56.5	81	60	81	68.7	81	70.8
15/03/2018 00:00	81	56.1	81	60.3	81	68.2	81	70.8
15/03/2018 00:00	80	55.1	80	59.3	80	67	80	69.4
15/03/2018 00:00	88	54.6	88	58.6	88	66.3	88	68.5
15/03/2018 00:00	87	54.3	87	58.1	87	66	87	68
15/03/2018 00:00	86	54	86	57.5	86	65.6	86	67.5
15/03/2018 00:00	89	54.1	89	57.3	89	65.7	89	67.5
15/03/2018 00:00	94	56	94	59.5	94	67.8	94	70.1
15/03/2018 00:00	79	58.5	79	63.1	79	70.6	79	74.3
15/03/2018 00:00	57	58.3	57	63.9	57	70.3	57	74.9
15/03/2018 00:00	54	57.5	54	63.6	54	69.4	54	73.9
15/03/2018 00:00	43	56.3	43	62.5	43	68	43	72.4
15/03/2018 00:00	35	54.5	35	60.2	35	66.1	35	69.5
15/03/2018 00:00	31	54.7	31	59.9	31	66.3	31	69.5
15/03/2018 00:00	26	52.1	26	56.7	26	63.3	26	65.9
15/03/2018 00:00	23	49.8	23	53	23	60.9	23	62
15/03/2018 00:00	25	51	25	53.1	25	62.3	25	63.1
15/03/2018 00:00	28	51.3	28	53.2	28	62.8	28	63.5
15/03/2018 00:00	31	49.9	31	51.3	31	61.2	31	61.5
15/03/2018 00:00	40	49.4	40	50	40	60.7	40	60.3
15/03/2018 00:00	47	50.5	47	51.1	47	61.9	47	61.8
15/03/2018 00:00	55	50.9	55	51.9	55	62.6	55	62.7
15/03/2018 00:00	58	51.2	58	52.5	58	63	58	63.3
15/03/2018 00:00	63	52	63	53.9	63	64	63	64.6
16/03/2018 00:00	66	52.8	66	55.5	66	65	66	66.1
16/03/2018 00:00	71	52.9	71	56.2	71	65.1	71	66.6
16/03/2018 00:00	73	53.2	73	57	73	65.5	73	67.3
16/03/2018 00:00	79	53.6	79	57.9	79	66	79	68.2
16/03/2018 00:00	79	53.8	79	58.5	79	66.2	79	68.8
16/03/2018 00:00	79	54.6	79	59.7	79	67	79	70
16/03/2018 00:00	81	55.2	81	61	81	67.7	81	71.3
16/03/2018 00:00	73	55.7	73	62	73	68.2	73	72.3
16/03/2018 00:00	74	55.9	74	62.7	74	68.4	74	72.9
16/03/2018 00:00	62	55	62	62	62	67.3	62	71.8
16/03/2018 00:00	52	53.3	52	59.9	52	65.3	52	69.1
16/03/2018 00:00	47	51.8	47	57.5	47	63.5	47	66.4
16/03/2018 00:00	40	50.3	40	54.9	40	61.8	40	64
16/03/2018 00:00	54	50	54	53.5	54	61.4	54	63
16/03/2018 00:00	33	49.6	33	52.5	33	60.9	33	62.3
16/03/2018 00:00	36	47.9	36	49.7	36	59.1	36	59.6
16/03/2018 00:00	41	47.8	41	48.7	41	59	41	58.9
16/03/2018 00:00	41	48.8	41	49.3	41	60.2	41	60
16/03/2018 00:00	42	50	42	50.8	42	61.6	42	62
16/03/2018 00:00	46	50.3	46	51.5	46	61.9	46	61.8
16/03/2018 00:00	45	50.3	45	51.8	45	62	45	63.7
16/03/2018 00:00	50	50.8	50	52.6	50	62.5	50	61.7
16/03/2018 00:00	47	51.9	47	54.2	47	63.7	47	64.5
16/03/2018 00:00	47	52.1	47	54.9	47	63.9	47	65.3
17/03/2018 00:00	52	52	52	55.1	52	63.8	52	65.4
17/03/2018 00:00	53	51.4	53	54.6	53	63	53	64.7
17/03/2018 00:00	55	51.8	55	54.9	55	63.5	55	65.2
17/03/2018 00:00	57	53.4	57	57	57	65.2	57	67.5
17/03/2018 00:00	57	53.6	57	57.7	57	65.4	57	68.2
17/03/2018 00:00	68	54.5	68	59.1	68	66.4	68	69.6
17/03/2018 00:00	87	56.1	87	61.5	87	68.1	87	72.3
17/03/2018 00:00	94	57	94	63.2	94	69	94	74
17/03/2018 00:00	91	57.6	91	64.6	91	69.6	91	75.3
17/03/2018 00:00	90	58.3	90	66	90	70.3	90	76.8
17/03/2018 00:00	90	59	90	67.3	90	71	90	78.2
17/03/2018 00:00	92	59.1	92	67.9	92	70.9	92	78.6
17/03/2018 00:00	94	58.8	94	67.8	94	70.5	94	78.2
17/03/2018 00:00	88	58.7	88	67.6	88	70.2	88	77.9
17/03/2018 00:00	80	59	80	67.9	80	70.4	80	78.3
17/03/2018 00:00	78	59.6	78	68.7	78	71	78	79.5
17/03/2018 00:00	71	59.4	71	68.6	71	70.7	71	79.4
17/03/2018 00:00	67	58.6	67	67.8	67	69.8	67	77.9
17/03/2018 00:00	69	57.7	69	66.5	69	68.7	69	76.3
17/03/2018 00:00	72	56.8	72	65	72	67.6	72	74.4
17/03/2018 00:00	71	57.4	71	65	71	68.2	71	75
17/03/2018 00:00	77	57.2	77	64.7	77	67.9	77	74.8
17/03/2018 00:00	79	56.5	79	63.5	79	67.1	79	73.4
17/03/2018 00:00	82	56.3	82	62.9	82	66.8	82	73
18/03/2018 00:00	88	56	88	62.2	88	66.5	88	72.4
18/03/2018 00:00	92	55.9	92	61.7	92	66.4	92	72.1
18/03/2018 00:00	91	56	91	61.6	91	66.5	91	72.1
18/03/2018 00:00	91	56.3	91	61.8	91	66.8	91	72.5
18/03/2018 00:00	91	56.6	91	62.2	91	67.2	91	73
18/03/2018 00:00	90	57	90	62.7	90	67.6	90	73.6
18/03/2018 00:00	90	57.4	90	63.2	90	68	90	74.2
18/03/2018 00:00	87	58.1	87	64.2	87	68.8	87	75.4
18/03/2018 00:00	81	59.9	81	66.6	81	70.8	81	78.4
18/03/2018 00:00	76	61.7	76	69.4	76	72.8	76	82.3
18/03/2018 00:00	67	62.5	67	71.4	67	73.8	67	84.8
18/03/2018 00:00	61	61.8	61	71.3	61	72.8	61	84
18/03/2018 00:00	62	61.8	62	71.5	62	72.8	62	83.5
18/03/2018 00:00	54	63.2	54	73.5	54	74.3	54	87.8
18/03/2018 00:00	49	60.1	49	70.4	49	70.8	49	81
18/03/2018 00:00	48	57.9	48	67.2	48	68.2	48	75.7
18/03/2018 00:00	47	58.9	47	67.4	47	69.3	47	76.8
18/03/2018 00:00	47	58.2	47	66.3	47	68.5	47	76.2
18/03/2018 00:00	51	56.4	51	63.5	51	66.5	51	72.7
18/03/2018 00:00	55	56.8	55	63.2	55	66.9	55	73
18/03/2018 00:00	53	57	53	63	53	67.2	53	73.3
18/03/2018 00:00	54	55.6	54	61.2	54	65.6	54	71.2
18/03/2018 00:00	53	54.7	53	59.5	53	64.7	53	69.5
18/03/2018 00:00	56	55.8	56	60.3	56	66	56	70.9
19/03/2018 00:00	56	55.5	56	59.9	56	65.7	56	70.6
19/03/2018 00:00	62	54.6	62	58.8	62	64.7	62	69.3
19/03/2018 00:00	67	54.1	67	57.8	67	64.2	67	68.3
19/03/2018 00:00	63	54.3	63	57.8	63	64.6	63	68.5
19/03/2018 00:00	62	54.2	62	57.5	62	64.5	62	68.3
19/03/2018 00:00	63	54.1	63	57.3	63	64.4	63	68.1
19/03/2018 00:00	67	54.4	67	57.5	67	64.8	67	68.4
19/03/2018 00:00	69	55.4	69	58.7	69	66	69	69.9
19/03/2018 00:00	63	56.4	63	60.2	63	67.1	63	71.6
19/03/2018 00:00	50	55.7	50	59.9	50	66.3	50	70.9
19/03/2018 00:00	48	55.3	48	59.3	48	65.8	48	70.1
19/03/2018 00:00	45	57.4	45	61.9	45	68.3	45	73.2
19/03/2018 00:00	44	57.4	44	62.5	44	68.2	44	73.8
19/03/2018 00:00	41	55.6	41	60.6	41	66.1	41	71
19/03/2018 00:00	40	57.1	40	62.1	40	68	40	73
19/03/2018 00:00	36	56.6	36	61.9	36	67.2	36	72.9
19/03/2018 00:00	33	53.6	33	57	33	62.8	33	66.8
19/03/2018 00:00	34	50.8	34	55	34	62	34	65
19/03/2018 00:00	34	50.7	34	52.9	34	61	34	63.2
19/03/2018 00:00	41	50.2	41	51	41	60.2	41	61.8
19/03/2018 00:00	58	50.8	58	50.8	58	60.8	58	62
19/03/2018 00:00	63	51.9	63	51.9	63	62.2	63	63.4
19/03/2018 00:00	62	53.6	62	54.1	62	64.3	62	65.9
19/03/2018 00:00	59	55.5	59	57.3	59	66.4	59	69.1
20/03/2018 00:00	60	54.8	60	57.4	60	65.6	60	68.7
20/03/2018 00:00	59	53.6	59	56.3	59	64.3	59	67.1
20/03/2018 00:00	58	54	58	56.6	58	64.7	58	67.5
20/03/2018 00:00	67	54.5	67	57.4	67	65.3	67	68.3
20/03/2018 00:00	78	54.7	78	57.8	78	65.6	78	68.7
20/03/2018 00:00	78	54.9	78	58.2	78	65.8	78	69.1
20/03/2018 00:00	86	55.3	86	58.8	86	66.3	86	69.7
20/03/2018 00:00	78	55.6	78	59.4	78	66.5	78	70.3
20/03/2018 00:00	68	55.7	68	59.6	68	66.6	68	70.4
20/03/2018 00:00	64	56.7	64	60.9	64	67.7	64	71.9
20/03/2018 00:00	52	57.8	52	62.6	52	68.8	52	73.7
20/03/2018 00:00	43	58.1	43	64	43	69.6	43	75.2
20/03/2018 00:00	42	59.8	42	66.5	42	71.4	42	78
20/03/2018 00:00	40	61.1	40	68.8	40	72.8	40	80.7
20/03/2018 00:00	29	57	29	64.7	29	67.8	29	74.7
20/03/2018 00:00	34	55.8	34	62.3	34	66.5	34	71.4
20/03/2018 00:00	29	57.2	29	63.5	29	67.9	29	73.7
20/03/2018 00:00	30	53.3	30	58.6	30	63.5	30	67.9
20/03/2018 00:00	33	52.7	33	56.6	33	62.8	33	66.2
20/03/2018 00:00	47	55.2	47	58.6	47	65.8	47	69.3
20/03/2018 00:00	54	58	54	62.3	54	69	54	73.8
20/03/2018 00:00	64	58.6	64	63.8	64	69.6	64	75.4
20/03/2018 00:00	68	59.3	68	65.4	68	70.4	68	77
20/03/2018 00:00	71	59.4	71	66.2	71	70.6	71	77.6
21/03/2018 00:00	75	59.4	75	66.6	75	70.5	75	77.8
21/03/2018 00:00	77	59.2	77	66.7	77	70.3	77	77.6
21/03/2018 00:00	81	59	81	66.6	81	70	81	77.4
21/03/2018 00:00	82	58.9	82	66.4	82	69.8	82	77.2
21/03/2018 00:00	84	58.8	84	66.3	84	69.7	84	77
21/03/2018 00:00	84	58.7	84	66.1	84	69.5	84	76.8
21/03/2018 00:00	86	58.8	86	66.1	86	69.6	86	76.9
21/03/2018 00:00	86	59.6	86	67	86	70.5	86	78.2
21/03/2018 00:00	79	60.9	79	68.9	79	72	79	81
21/03/2018 00:00	63	63.3	63	72.1	63	74.6	63	86.4
21/03/2018 00:00	53	62.6	53	72.5	53	73.8	53	86.8
21/03/2018 00:00	56	61.5	56	71.4	56	72.6	56	83.1
21/03/2018 00:00	57	63.2	57	73.6	57	74.4	57	88.2
21/03/2018 00:00	62	62.2	62	72.9	62	73.3	62	85.4
21/03/2018 00:00	74	63	74	73.7	74	74.1	74	87.2
21/03/2018 00:00	75	63.7	75	74.6	75	74.8	75	89.6
21/03/2018 00:00	76	63.8	76	75.1	76	74.9	76	90
21/03/2018 00:00	79	63.7	79	75.2	79	74.8	79	89.7
21/03/2018 00:00	83	62.9	83	74.3	83	73.7	83	86.9
21/03/2018 00:00	89	62	89	73.1	89	72.7	89	84.2
21/03/2018 00:00	92	61.5	92	72.2	92	72.1	92	82.9
21/03/2018 00:00	87	60.9	87	71.2	87	71.4	87	81.6
21/03/2018 00:00	90	60.3	90	70.1	90	70.7	90	80.1
21/03/2018 00:00	88	59.5	88	68.8	88	69.8	88	78.4
22/03/2018 00:00	90	58.9	90	67.6	90	69.1	90	77
22/03/2018 00:00	89	58.6	89	66.7	89	68.8	89	76.2
22/03/2018 00:00	88	58.3	88	66	88	68.5	88	75.7
22/03/2018 00:00	91	58	91	65.4	91	68.3	91	75.2
22/03/2018 00:00	88	57.7	88	64.6	88	67.9	88	74.5
22/03/2018 00:00	88	57.2	88	63.7	88	67.4	88	73.6
22/03/2018 00:00	89	57.2	89	63.3	89	67.4	89	73.4
22/03/2018 00:00	91	57.8	91	63.7	91	68.1	91	74.2
22/03/2018 00:00	92	59.6	92	65.9	92	70.2	92	77.3
22/03/2018 00:00	93	62.1	93	69.5	93	73.1	93	83.2
22/03/2018 00:00	85	64.8	85	73.7	85	76.3	85	92.7
22/03/2018 00:00	82	67.5	82	78.4	82	79.9	82	98.9
22/03/2018 00:00	86	68.6	86	81.3	86	81.5	86	99
22/03/2018 00:00	64	66.7	64	80.2	64	79.2	64	98.5
22/03/2018 00:00	86	65.5	86	79	86	77.3	86	98.4
22/03/2018 00:00	90	66.2	90	79.9	90	78.1	90	98.6
22/03/2018 00:00	82	64.9	82	78.4	82	76.4	82	98.5
22/03/2018 00:00	85	63.6	85	76.6	85	74.5	85	97
22/03/2018 00:00	75	62.8	75	75	75	73.3	75	92.6
22/03/2018 00:00	77	62.3	77	73.8	77	72.4	77	86
22/03/2018 00:00	79	61.9	79	72.9	79	71.9	79	83.6
22/03/2018 00:00	84	61.1	84	71.5	84	71	84	81
22/03/2018 00:00	85	60.7	85	70.6	85	70.6	85	80.2
22/03/2018 00:00	84	60.4	84	69.8	84	70.3	84	79.7
23/03/2018 00:00	86	60.2	86	69.3	86	70.2	86	79.6
23/03/2018 00:00	86	60.1	86	69	86	70.2	86	79.6
23/03/2018 00:00	86	59.9	86	68.6	86	70	86	79.4
23/03/2018 00:00	87	59.6	87	67.7	87	69.7	87	78.7
23/03/2018 00:00	86	59.3	86	67.3	86	69.4	86	77.9
23/03/2018 00:00	80	59.3	80	67.2	80	69.5	80	77.9
23/03/2018 00:00	76	59.3	76	67.3	76	69.7	76	78.1
23/03/2018 00:00	67	59.8	67	67.2	67	69.7	67	78.2
23/03/2018 00:00	62	60.4	62	67.8	62	70.3	62	79.3
23/03/2018 00:00	63	60.8	63	69.8	63	72.2	63	84
23/03/2018 00:00	52	62.1	52	71.1	52	73.2	52	88.3
23/03/2018 00:00	44	60.9	44	70.1	44	71.7	44	84.1
23/03/2018 00:00	47	59.9	47	68.8	47	70.3	47	79.6
23/03/2018 00:00	42	59.5	42	68.2	42	69.8	42	78.3
23/03/2018 00:00	41	59.8	41	68.3	41	70.3	41	79.3
23/03/2018 00:00	39	60.1	39	68.6	39	70.7	39	80.3
23/03/2018 00:00	36	58.5	36	66.7	36	68.8	36	76.7
23/03/2018 00:00	38	57.7	38	65.3	38	67.9	38	74.6
23/03/2018 00:00	37	57.8	37	64.7	37	67.9	37	74.4
23/03/2018 00:00	39	57.5	39	63.9	39	67.6	39	73.7
23/03/2018 00:00	41	57.5	41	63.6	41	67.6	41	73.6
23/03/2018 00:00	43	57.7	43	63.6	43	67.9	43	74
23/03/2018 00:00	40	57	40	62.7	40	67.1	40	73
23/03/2018 00:00	43	55.4	43	60.4	43	65.2	43	70.1
24/03/2018 00:00	47	55.4	47	59.8	47	65.3	47	69.7
24/03/2018 00:00	55	56.1	55	60.2	55	66.1	55	70.6
24/03/2018 00:00	58	55.6	58	59.5	58	65.6	58	69.9
24/03/2018 00:00	62	55.3	62	58.9	62	65.3	62	69.3
24/03/2018 00:00	64	55.2	64	58.6	64	65.2	64	69
24/03/2018 00:00	65	55.3	65	58.5	65	65.4	65	69.1
24/03/2018 00:00	72	56.1	72	59.2	72	66.2	72	70.1
24/03/2018 00:00	74	58	74	61.7	74	68.5	74	73.2
24/03/2018 00:00	65	59.5	65	64.4	65	70.3	65	76.4
24/03/2018 00:00	59	57.6	59	63.1	59	68.1	59	74.2
24/03/2018 00:00	55	56.5	55	61.6	55	66.8	55	71.9
24/03/2018 00:00	49	57.2	49	62.2	49	67.6	49	72.9
24/03/2018 00:00	44	57	44	62.7	44	68.1	44	73.6
24/03/2018 00:00	33	55.5	33	60.9	33	66.1	33	71.4
24/03/2018 00:00	35	52.2	35	56.3	35	62.4	35	65.7
24/03/2018 00:00	38	52.3	38	55.1	38	62.4	38	64.9
24/03/2018 00:00	38	52.2	38	54.2	38	62.3	38	64.4
24/03/2018 00:00	39	51.9	39	53.2	39	62	39	63.7
24/03/2018 00:00	40	51.1	40	51.7	40	61.1	40	62.3
24/03/2018 00:00	45	50.4	45	50.2	45	60.4	45	60.9
24/03/2018 00:00	47	51.8	47	51.4	47	62	47	62.5
24/03/2018 00:00	49	53.6	49	53.8	49	64.1	49	65.2
24/03/2018 00:00	52	54.1	52	55.3	52	64.8	52	66.5
24/03/2018 00:00	56	53.4	56	55	56	64	56	65.8
25/03/2018 00:00	88	53.7	88	55.5	88	64.5	88	66.3
25/03/2018 00:00	90	54.8	90	57.2	90	65.8	90	68.1
25/03/2018 00:00	91	54.3	91	57.1	91	65.2	91	67.7
25/03/2018 00:00	79	53.8	79	56.6	79	64.6	79	67
25/03/2018 00:00	79	53.5	79	56.2	79	64.2	79	66.4
25/03/2018 00:00	77	53	77	55.4	77	63.6	77	65.6
[truncated: 6,762 more rows]
