# Supplementary material for: Hygrothermal simulation data of a living wall system for decentralized greywater treatment
Source: Data Brief. 2021 Dec 27;40:107741. doi: 10.1016/j.dib.2021.107741 (PMC8741426; doi:10.1016/j.dib.2021.107741)
Supplement: Supplementary file 1 [file mmc1.zip › DataInBrief_Submission/Output_Delphin_Temp in air gap.csv]

The simulated air temperature adjacent to the wall (in the air gap in the greening case and directly in front of the wall in the no greening case) [�C]
Date/Time	Brick wall_No greening	Brick wall_With greening	Precast concrete_No greening	Precast concrete_With greening	Limestone wall_No greening	Limestone wall_With greening	Double-shell wall_No greening	Double-shell wall_With greening
01/01/2018 00:00	0.37	10.26	0.37	8.93	0.37	7.52	0.37	6.21
01/01/2018 01:00	-0.87	10.20	-0.87	8.87	-0.87	7.44	-0.87	6.16
01/01/2018 02:00	-1.72	10.15	-1.72	8.82	-1.72	7.36	-1.72	6.11
01/01/2018 03:00	-2.13	10.10	-2.13	8.78	-2.13	7.30	-2.13	6.07
01/01/2018 04:00	-2.41	10.05	-2.41	8.73	-2.41	7.23	-2.41	6.02
01/01/2018 05:00	-2.64	10.01	-2.64	8.68	-2.64	7.16	-2.64	5.98
01/01/2018 06:00	-2.54	9.96	-2.54	8.64	-2.54	7.10	-2.54	5.96
01/01/2018 07:00	-2.44	9.92	-2.44	8.59	-2.44	7.04	-2.44	5.95
01/01/2018 08:00	-2.81	9.87	-2.81	8.54	-2.81	6.98	-2.81	5.87
01/01/2018 09:00	-2.49	9.81	-2.49	8.48	-2.49	6.91	-2.49	5.81
01/01/2018 10:00	-2.67	9.75	-2.67	8.41	-2.67	6.84	-2.67	5.75
01/01/2018 11:00	-2.63	9.68	-2.63	8.35	-2.63	6.76	-2.63	5.68
01/01/2018 12:00	-2.48	9.62	-2.48	8.29	-2.48	6.69	-2.48	5.62
01/01/2018 13:00	-2.43	9.55	-2.43	8.22	-2.43	6.61	-2.43	5.55
01/01/2018 14:00	-2.39	9.47	-2.39	8.13	-2.39	6.51	-2.39	5.47
01/01/2018 15:00	-2.46	9.38	-2.46	8.04	-2.46	6.41	-2.46	5.38
01/01/2018 16:00	-2.71	9.29	-2.71	7.96	-2.71	6.30	-2.71	5.29
01/01/2018 17:00	-2.82	9.21	-2.82	7.87	-2.82	6.20	-2.82	5.21
01/01/2018 18:00	-2.80	9.19	-2.80	7.79	-2.80	6.10	-2.80	5.13
01/01/2018 19:00	-2.80	9.08	-2.80	7.71	-2.80	6.01	-2.80	5.05
01/01/2018 20:00	-2.48	9.02	-2.48	7.63	-2.48	5.92	-2.48	4.98
01/01/2018 21:00	-2.48	8.95	-2.48	7.56	-2.48	5.83	-2.48	4.91
01/01/2018 22:00	-2.68	8.87	-2.68	7.48	-2.68	5.74	-2.68	4.82
01/01/2018 23:00	-2.99	8.78	-2.99	7.40	-2.99	5.64	-2.99	4.74
02/01/2018 00:00	-3.00	8.70	-3.00	7.32	-3.00	5.55	-3.00	4.66
02/01/2018 01:00	-3.30	8.62	-3.30	7.23	-3.30	5.46	-3.30	4.58
02/01/2018 02:00	-3.29	8.55	-3.29	7.16	-3.29	5.37	-3.29	4.50
02/01/2018 03:00	-3.18	8.47	-3.18	7.08	-3.18	5.28	-3.18	4.42
02/01/2018 04:00	-3.39	8.40	-3.39	6.99	-3.39	5.19	-3.39	4.34
02/01/2018 05:00	-3.50	8.33	-3.50	6.92	-3.50	5.11	-3.50	4.26
02/01/2018 06:00	-3.10	8.27	-3.10	6.84	-3.10	5.04	-3.10	4.19
02/01/2018 07:00	-3.06	8.21	-3.06	6.77	-3.06	4.97	-3.06	4.11
02/01/2018 08:00	-3.06	8.15	-3.06	6.70	-3.06	4.90	-3.06	4.04
02/01/2018 09:00	-2.77	8.10	-2.77	6.63	-2.77	4.84	-2.77	3.97
02/01/2018 10:00	-2.85	8.06	-2.85	6.57	-2.85	4.79	-2.85	3.91
02/01/2018 11:00	-2.54	8.02	-2.54	6.51	-2.54	4.75	-2.54	3.85
02/01/2018 12:00	-2.10	7.98	-2.10	6.46	-2.10	4.71	-2.10	3.79
02/01/2018 13:00	-1.93	7.94	-1.93	6.40	-1.93	4.67	-1.93	3.73
02/01/2018 14:00	-1.66	7.89	-1.66	6.33	-1.66	4.61	-1.66	3.66
02/01/2018 15:00	-1.83	7.83	-1.83	6.25	-1.83	4.55	-1.83	3.58
02/01/2018 16:00	-2.13	7.79	-2.13	6.19	-2.13	4.50	-2.13	3.52
02/01/2018 17:00	-0.66	7.76	-0.66	6.14	-0.66	4.46	-0.66	3.47
02/01/2018 18:00	-1.45	7.72	-1.45	6.10	-1.45	4.41	-1.45	3.42
02/01/2018 19:00	-0.20	7.68	-0.20	6.05	-0.20	4.37	-0.20	3.38
02/01/2018 20:00	-1.47	7.64	-1.47	6.01	-1.47	4.33	-1.47	3.33
02/01/2018 21:00	0.09	7.61	0.09	5.97	0.09	4.30	0.09	3.29
02/01/2018 22:00	-0.99	7.56	-0.99	5.92	-0.99	4.25	-0.99	3.24
02/01/2018 23:00	-0.95	7.52	-0.95	5.88	-0.95	4.20	-0.95	3.19
03/01/2018 00:00	-1.20	7.48	-1.20	5.83	-1.20	4.15	-1.20	3.14
03/01/2018 01:00	-1.16	7.45	-1.16	5.80	-1.16	4.12	-1.16	3.11
03/01/2018 02:00	-0.53	7.43	-0.53	5.77	-0.53	4.09	-0.53	3.08
03/01/2018 03:00	-0.65	7.39	-0.65	5.73	-0.65	4.05	-0.65	3.03
03/01/2018 04:00	-0.96	7.36	-0.96	5.69	-0.96	4.01	-0.96	2.99
03/01/2018 05:00	-0.94	7.33	-0.94	5.66	-0.94	3.98	-0.94	2.95
03/01/2018 06:00	-0.77	7.30	-0.77	5.63	-0.77	3.95	-0.77	2.92
03/01/2018 07:00	-0.71	7.28	-0.71	5.60	-0.71	3.92	-0.71	2.88
03/01/2018 08:00	-0.96	7.25	-0.96	5.56	-0.96	3.89	-0.96	2.85
03/01/2018 09:00	-0.86	7.22	-0.86	5.53	-0.86	3.85	-0.86	2.81
03/01/2018 10:00	-1.17	7.19	-1.17	5.50	-1.17	3.82	-1.17	2.78
03/01/2018 11:00	-0.97	7.17	-0.97	5.47	-0.97	3.79	-0.97	2.74
03/01/2018 12:00	-0.95	7.15	-0.95	5.45	-0.95	3.76	-0.95	2.72
03/01/2018 13:00	-0.74	7.13	-0.74	5.42	-0.74	3.73	-0.74	2.69
03/01/2018 14:00	-0.75	7.10	-0.75	5.40	-0.75	3.70	-0.75	2.65
03/01/2018 15:00	-0.79	7.08	-0.79	5.37	-0.79	3.67	-0.79	2.62
03/01/2018 16:00	-1.03	7.04	-1.03	5.33	-1.03	3.64	-1.03	2.58
03/01/2018 17:00	-1.18	7.02	-1.18	5.31	-1.18	3.62	-1.18	2.55
03/01/2018 18:00	-0.89	7.00	-0.89	5.29	-0.89	3.60	-0.89	2.53
03/01/2018 19:00	-0.86	6.98	-0.86	5.27	-0.86	3.57	-0.86	2.51
03/01/2018 20:00	-1.07	6.96	-1.07	5.26	-1.07	3.55	-1.07	2.49
03/01/2018 21:00	-0.49	6.95	-0.49	5.24	-0.49	3.54	-0.49	2.47
03/01/2018 22:00	-0.56	6.94	-0.56	5.23	-0.56	3.52	-0.56	2.45
03/01/2018 23:00	-0.38	6.93	-0.38	5.22	-0.38	3.51	-0.38	2.44
04/01/2018 00:00	-0.37	6.91	-0.37	5.20	-0.37	3.50	-0.37	2.42
04/01/2018 01:00	-0.48	6.89	-0.48	5.25	-0.48	3.48	-0.48	2.39
04/01/2018 02:00	-0.58	6.87	-0.58	5.19	-0.58	3.46	-0.58	2.36
04/01/2018 03:00	-0.52	6.85	-0.52	5.16	-0.52	3.44	-0.52	2.34
04/01/2018 04:00	-0.58	6.84	-0.58	5.15	-0.58	3.43	-0.58	2.32
04/01/2018 05:00	-0.58	6.83	-0.58	5.13	-0.58	3.41	-0.58	2.29
04/01/2018 06:00	-0.58	6.81	-0.58	5.10	-0.58	3.39	-0.58	2.27
04/01/2018 07:00	-0.64	6.79	-0.64	5.07	-0.64	3.36	-0.64	2.24
04/01/2018 08:00	-0.94	6.78	-0.94	5.05	-0.94	3.35	-0.94	2.21
04/01/2018 09:00	-0.63	6.77	-0.63	5.04	-0.63	3.34	-0.63	2.20
04/01/2018 10:00	-0.54	6.77	-0.54	5.03	-0.54	3.34	-0.54	2.18
04/01/2018 11:00	-0.14	6.77	-0.14	5.02	-0.14	3.34	-0.14	2.19
04/01/2018 12:00	0.15	6.77	0.15	5.02	0.15	3.34	0.15	2.20
04/01/2018 13:00	0.02	6.76	0.02	5.00	0.02	3.32	0.02	2.16
04/01/2018 14:00	0.02	6.74	0.02	4.98	0.02	3.30	0.02	2.13
04/01/2018 15:00	0.01	6.71	0.01	4.95	0.01	3.27	0.01	2.09
04/01/2018 16:00	-0.77	6.69	-0.77	4.92	-0.77	3.24	-0.77	2.06
04/01/2018 17:00	-0.85	6.67	-0.85	4.90	-0.85	3.21	-0.85	2.03
04/01/2018 18:00	-0.85	6.65	-0.85	4.89	-0.85	3.20	-0.85	2.02
04/01/2018 19:00	-0.86	6.64	-0.86	4.88	-0.86	3.18	-0.86	2.00
04/01/2018 20:00	-1.25	6.62	-1.25	4.86	-1.25	3.16	-1.25	1.98
04/01/2018 21:00	-1.25	6.60	-1.25	4.85	-1.25	3.15	-1.25	1.97
04/01/2018 22:00	-1.44	6.59	-1.44	4.84	-1.44	3.13	-1.44	1.95
04/01/2018 23:00	-1.55	6.57	-1.55	4.82	-1.55	3.12	-1.55	1.93
05/01/2018 00:00	-1.45	6.56	-1.45	4.81	-1.45	3.10	-1.45	1.92
05/01/2018 01:00	-1.44	6.55	-1.44	4.80	-1.44	3.09	-1.44	1.90
05/01/2018 02:00	-1.44	6.54	-1.44	4.79	-1.44	3.08	-1.44	1.88
05/01/2018 03:00	-1.43	6.53	-1.43	4.78	-1.43	3.07	-1.43	1.86
05/01/2018 04:00	-1.35	6.52	-1.35	4.76	-1.35	3.06	-1.35	1.84
05/01/2018 05:00	-1.43	6.51	-1.43	4.75	-1.43	3.05	-1.43	1.83
05/01/2018 06:00	-1.13	6.51	-1.13	4.80	-1.13	3.05	-1.13	1.81
05/01/2018 07:00	-1.04	6.51	-1.04	4.75	-1.04	3.05	-1.04	1.80
05/01/2018 08:00	-1.04	6.50	-1.04	4.73	-1.04	3.05	-1.04	1.78
05/01/2018 09:00	-0.85	6.50	-0.85	4.72	-0.85	3.04	-0.85	1.76
05/01/2018 10:00	-0.92	6.51	-0.92	4.71	-0.92	3.05	-0.92	1.75
05/01/2018 11:00	-0.62	6.53	-0.62	4.71	-0.62	3.07	-0.62	1.76
05/01/2018 12:00	-0.11	6.54	-0.11	4.71	-0.11	3.09	-0.11	1.75
05/01/2018 13:00	-0.02	6.54	-0.02	4.71	-0.02	3.09	-0.02	1.74
05/01/2018 14:00	0.19	6.53	0.19	4.69	0.19	3.09	0.19	1.72
05/01/2018 15:00	0.17	6.52	0.17	4.68	0.17	3.07	0.17	1.75
05/01/2018 16:00	0.16	6.51	0.16	4.67	0.16	3.07	0.16	1.71
05/01/2018 17:00	0.34	6.52	0.34	4.67	0.34	3.07	0.34	1.70
05/01/2018 18:00	0.74	6.52	0.74	4.67	0.74	3.08	0.74	1.70
05/01/2018 19:00	0.79	6.53	0.79	4.69	0.79	3.10	0.79	1.71
05/01/2018 20:00	1.56	6.54	1.56	4.71	1.56	3.11	1.56	1.71
05/01/2018 21:00	1.06	6.54	1.06	4.71	1.06	3.12	1.06	1.71
05/01/2018 22:00	1.07	6.54	1.07	4.72	1.07	3.13	1.07	1.72
05/01/2018 23:00	1.78	6.55	1.78	4.74	1.78	3.15	1.78	1.73
06/01/2018 00:00	1.62	6.55	1.62	4.75	1.62	3.16	1.62	1.74
06/01/2018 01:00	1.41	6.54	1.41	4.75	1.41	3.15	1.41	1.72
06/01/2018 02:00	0.60	6.53	0.60	4.76	0.60	3.14	0.60	1.72
06/01/2018 03:00	1.39	6.54	1.39	4.77	1.39	3.15	1.39	1.73
06/01/2018 04:00	1.25	6.53	1.25	4.76	1.25	3.15	1.25	1.73
06/01/2018 05:00	0.50	6.52	0.50	4.76	0.50	3.13	0.50	1.72
06/01/2018 06:00	0.68	6.51	0.68	4.77	0.68	3.13	0.68	1.72
06/01/2018 07:00	0.48	6.50	0.48	4.77	0.48	3.12	0.48	1.72
06/01/2018 08:00	-0.01	6.50	-0.01	4.77	-0.01	3.11	-0.01	1.72
06/01/2018 09:00	0.35	6.50	0.35	4.79	0.35	3.12	0.35	1.73
06/01/2018 10:00	0.46	6.50	0.46	4.80	0.46	3.12	0.46	1.73
06/01/2018 11:00	0.55	6.51	0.55	4.82	0.55	3.13	0.55	1.75
06/01/2018 12:00	1.25	6.54	1.25	4.85	1.25	3.15	1.25	1.78
06/01/2018 13:00	1.60	6.57	1.60	4.90	1.60	3.18	1.60	1.82
06/01/2018 14:00	2.43	6.61	2.43	4.93	2.43	3.23	2.43	1.86
06/01/2018 15:00	2.18	6.58	2.18	4.92	2.18	3.22	2.18	1.83
06/01/2018 16:00	0.75	6.51	0.75	4.85	0.75	3.14	0.75	1.76
06/01/2018 17:00	-1.49	6.46	-1.49	4.82	-1.49	3.09	-1.49	1.73
06/01/2018 18:00	-0.87	6.47	-0.87	4.84	-0.87	3.07	-0.87	1.74
06/01/2018 19:00	-0.53	6.48	-0.53	4.86	-0.53	3.07	-0.53	1.76
06/01/2018 20:00	-0.31	6.50	-0.31	4.88	-0.31	3.06	-0.31	1.77
06/01/2018 21:00	-0.47	6.51	-0.47	4.89	-0.47	3.05	-0.47	1.79
06/01/2018 22:00	-0.34	6.53	-0.34	4.92	-0.34	3.05	-0.34	1.81
06/01/2018 23:00	-0.05	6.55	-0.05	4.95	-0.05	3.05	-0.05	1.82
07/01/2018 00:00	-0.36	6.56	-0.36	4.96	-0.36	3.04	-0.36	1.83
07/01/2018 01:00	-0.03	6.57	-0.03	4.98	-0.03	3.04	-0.03	1.84
07/01/2018 02:00	-0.35	6.57	-0.35	4.99	-0.35	3.03	-0.35	1.84
07/01/2018 03:00	-0.33	6.58	-0.33	5.09	-0.33	3.03	-0.33	1.85
07/01/2018 04:00	0.13	6.59	0.13	5.09	0.13	3.03	0.13	1.85
07/01/2018 05:00	-0.15	6.60	-0.15	5.05	-0.15	3.04	-0.15	1.86
07/01/2018 06:00	1.07	6.61	1.07	5.06	1.07	3.05	1.07	1.86
07/01/2018 07:00	-0.01	6.60	-0.01	5.04	-0.01	3.04	-0.01	1.84
07/01/2018 08:00	-0.30	6.59	-0.30	5.02	-0.30	3.03	-0.30	1.84
07/01/2018 09:00	-0.20	6.59	-0.20	5.03	-0.20	3.04	-0.20	1.84
07/01/2018 10:00	-0.27	6.60	-0.27	5.02	-0.27	3.04	-0.27	1.83
07/01/2018 11:00	-0.17	6.60	-0.17	5.02	-0.17	3.05	-0.17	1.83
07/01/2018 12:00	0.23	6.61	0.23	5.02	0.23	3.06	0.23	1.84
07/01/2018 13:00	0.23	6.61	0.23	5.02	0.23	3.06	0.23	1.83
07/01/2018 14:00	0.32	6.61	0.32	5.01	0.32	3.06	0.32	1.83
07/01/2018 15:00	-0.09	6.59	-0.09	4.99	-0.09	3.04	-0.09	1.80
07/01/2018 16:00	-0.65	6.57	-0.65	4.99	-0.65	3.02	-0.65	1.78
07/01/2018 17:00	-0.86	6.56	-0.86	5.06	-0.86	3.00	-0.86	1.77
07/01/2018 18:00	-1.05	6.55	-1.05	5.00	-1.05	2.98	-1.05	1.75
07/01/2018 19:00	-1.44	6.53	-1.44	4.96	-1.44	2.95	-1.44	1.74
07/01/2018 20:00	-1.84	6.53	-1.84	4.95	-1.84	2.93	-1.84	1.72
07/01/2018 21:00	-1.73	6.53	-1.73	4.97	-1.73	2.93	-1.73	1.73
07/01/2018 22:00	-0.68	6.53	-0.68	4.95	-0.68	2.91	-0.68	1.73
07/01/2018 23:00	-2.14	6.50	-2.14	4.91	-2.14	2.88	-2.14	1.70
08/01/2018 00:00	-2.60	6.49	-2.60	4.89	-2.60	2.85	-2.60	1.68
08/01/2018 01:00	-2.58	6.47	-2.58	4.87	-2.58	2.83	-2.58	1.67
08/01/2018 02:00	-2.67	6.46	-2.67	4.84	-2.67	2.81	-2.67	1.64
08/01/2018 03:00	-2.99	6.44	-2.99	4.82	-2.99	2.78	-2.99	1.61
08/01/2018 04:00	-3.18	6.42	-3.18	4.79	-3.18	2.76	-3.18	1.59
08/01/2018 05:00	-3.19	6.41	-3.19	4.77	-3.19	2.75	-3.19	1.56
08/01/2018 06:00	-3.09	6.40	-3.09	4.74	-3.09	2.74	-3.09	1.54
08/01/2018 07:00	-2.99	6.39	-2.99	4.72	-2.99	2.73	-2.99	1.52
08/01/2018 08:00	-2.89	6.38	-2.89	4.70	-2.89	2.72	-2.89	1.49
08/01/2018 09:00	-2.76	6.38	-2.76	4.68	-2.76	2.72	-2.76	1.47
08/01/2018 10:00	-2.65	6.38	-2.65	4.66	-2.65	2.72	-2.65	1.45
08/01/2018 11:00	-2.25	6.39	-2.25	4.65	-2.25	2.74	-2.25	1.44
08/01/2018 12:00	-1.67	6.41	-1.67	4.64	-1.67	2.77	-1.67	1.44
08/01/2018 13:00	-1.18	6.42	-1.18	4.63	-1.18	2.79	-1.18	1.43
08/01/2018 14:00	-1.08	6.41	-1.08	4.60	-1.08	2.80	-1.08	1.40
08/01/2018 15:00	-1.49	6.40	-1.49	4.57	-1.49	2.79	-1.49	1.36
08/01/2018 16:00	-1.32	6.40	-1.32	4.56	-1.32	2.80	-1.32	1.35
08/01/2018 17:00	-0.52	6.40	-0.52	4.54	-0.52	2.81	-0.52	1.33
08/01/2018 18:00	-1.16	6.38	-1.16	4.52	-1.16	2.80	-1.16	1.31
08/01/2018 19:00	-1.26	6.37	-1.26	4.50	-1.26	2.79	-1.26	1.29
08/01/2018 20:00	-1.27	6.37	-1.27	4.49	-1.27	2.79	-1.27	1.27
08/01/2018 21:00	-1.26	6.37	-1.26	4.49	-1.26	2.80	-1.26	1.27
08/01/2018 22:00	-0.13	6.38	-0.13	4.49	-0.13	2.81	-0.13	1.27
08/01/2018 23:00	-0.98	6.37	-0.98	4.47	-0.98	2.81	-0.98	1.26
09/01/2018 00:00	-0.72	6.37	-0.72	4.47	-0.72	2.82	-0.72	1.25
09/01/2018 01:00	-0.64	6.37	-0.64	4.47	-0.64	2.82	-0.64	1.25
09/01/2018 02:00	-0.64	6.37	-0.64	4.46	-0.64	2.83	-0.64	1.24
09/01/2018 03:00	-0.67	6.36	-0.67	4.47	-0.67	2.83	-0.67	1.23
09/01/2018 04:00	-0.67	6.36	-0.67	4.46	-0.67	2.83	-0.67	1.22
09/01/2018 05:00	-0.83	6.35	-0.83	4.45	-0.83	2.82	-0.83	1.21
09/01/2018 06:00	-0.93	6.34	-0.93	4.46	-0.93	2.82	-0.93	1.19
09/01/2018 07:00	-1.14	6.35	-1.14	4.44	-1.14	2.83	-1.14	1.20
09/01/2018 08:00	-0.05	6.37	-0.05	4.46	-0.05	2.86	-0.05	1.22
09/01/2018 09:00	0.52	6.40	0.52	4.48	0.52	2.90	0.52	1.24
09/01/2018 10:00	1.02	6.43	1.02	4.50	1.02	2.94	1.02	1.26
09/01/2018 11:00	1.33	6.45	1.33	4.53	1.33	2.98	1.33	1.28
09/01/2018 12:00	1.92	6.48	1.92	4.55	1.92	3.02	1.92	1.31
09/01/2018 13:00	2.39	6.50	2.39	4.57	2.39	3.06	2.39	1.34
09/01/2018 14:00	2.39	6.51	2.39	4.58	2.39	3.08	2.39	1.35
09/01/2018 15:00	2.19	6.51	2.19	4.59	2.19	3.09	2.19	1.35
09/01/2018 16:00	2.19	6.51	2.19	4.63	2.19	3.10	2.19	1.36
09/01/2018 17:00	2.17	6.51	2.17	4.64	2.17	3.11	2.17	1.37
09/01/2018 18:00	2.07	6.51	2.07	4.65	2.07	3.12	2.07	1.39
09/01/2018 19:00	2.07	6.51	2.07	4.66	2.07	3.12	2.07	1.40
09/01/2018 20:00	1.48	6.50	1.48	4.70	1.48	3.11	1.48	1.41
09/01/2018 21:00	1.48	6.49	1.48	4.72	1.48	3.11	1.48	1.43
09/01/2018 22:00	1.19	6.49	1.19	4.74	1.19	3.10	1.19	1.44
09/01/2018 23:00	1.18	6.48	1.18	4.76	1.18	3.10	1.18	1.46
10/01/2018 00:00	0.99	6.48	0.99	4.77	0.99	3.09	0.99	1.48
10/01/2018 01:00	0.90	6.48	0.90	4.80	0.90	3.09	0.90	1.49
10/01/2018 02:00	0.77	6.49	0.77	4.82	0.77	3.09	0.77	1.51
10/01/2018 03:00	0.77	6.49	0.77	4.85	0.77	3.08	0.77	1.53
10/01/2018 04:00	0.78	6.50	0.78	4.93	0.78	3.08	0.78	1.55
10/01/2018 05:00	0.86	6.51	0.86	4.91	0.86	3.09	0.86	1.57
10/01/2018 06:00	0.87	6.52	0.87	4.92	0.87	3.09	0.87	1.58
10/01/2018 07:00	0.86	6.53	0.86	4.92	0.86	3.09	0.86	1.59
10/01/2018 08:00	0.57	6.54	0.57	4.94	0.57	3.09	0.57	1.60
10/01/2018 09:00	0.67	6.55	0.67	4.95	0.67	3.09	0.67	1.62
10/01/2018 10:00	0.67	6.57	0.67	4.97	0.67	3.09	0.67	1.65
10/01/2018 11:00	0.78	6.59	0.78	4.99	0.78	3.09	0.78	1.67
10/01/2018 12:00	1.26	6.61	1.26	5.02	1.26	3.11	1.26	1.69
10/01/2018 13:00	1.23	6.65	1.23	5.05	1.23	3.15	1.23	1.74
10/01/2018 14:00	1.62	6.67	1.62	5.07	1.62	3.15	1.62	1.75
10/01/2018 15:00	1.39	6.67	1.39	5.08	1.39	3.15	1.39	1.76
10/01/2018 16:00	1.09	6.67	1.09	5.07	1.09	3.14	1.09	1.75
10/01/2018 17:00	0.71	6.67	0.71	5.07	0.71	3.12	0.71	1.75
10/01/2018 18:00	0.71	6.68	0.71	5.08	0.71	3.12	0.71	1.76
10/01/2018 19:00	0.75	6.69	0.75	5.09	0.75	3.11	0.75	1.77
10/01/2018 20:00	0.32	6.70	0.32	5.10	0.32	3.10	0.32	1.78
10/01/2018 21:00	0.22	6.71	0.22	5.11	0.22	3.09	0.22	1.79
10/01/2018 22:00	0.12	6.73	0.12	5.12	0.12	3.08	0.12	1.81
10/01/2018 23:00	0.21	6.75	0.21	5.14	0.21	3.08	0.21	1.82
11/01/2018 00:00	0.31	6.76	0.31	5.15	0.31	3.08	0.31	1.84
11/01/2018 01:00	0.21	6.77	0.21	5.16	0.21	3.07	0.21	1.85
11/01/2018 02:00	0.02	6.78	0.02	5.16	0.02	3.06	0.02	1.85
11/01/2018 03:00	-0.17	6.78	-0.17	5.16	-0.17	3.05	-0.17	1.86
11/01/2018 04:00	-0.26	6.79	-0.26	5.16	-0.26	3.04	-0.26	1.86
11/01/2018 05:00	-0.36	6.78	-0.36	5.16	-0.36	3.03	-0.36	1.85
11/01/2018 06:00	-0.75	6.78	-0.75	5.17	-0.75	3.01	-0.75	1.84
11/01/2018 07:00	-0.86	6.77	-0.86	5.25	-0.86	3.00	-0.86	1.84
11/01/2018 08:00	-1.06	6.76	-1.06	5.20	-1.06	2.98	-1.06	1.83
11/01/2018 09:00	-1.05	6.77	-1.05	5.19	-1.05	2.99	-1.05	1.83
11/01/2018 10:00	-0.73	6.79	-0.73	5.19	-0.73	3.00	-0.73	1.85
11/01/2018 11:00	-0.23	6.81	-0.23	5.21	-0.23	3.03	-0.23	1.87
11/01/2018 12:00	0.33	6.82	0.33	5.21	0.33	3.05	0.33	1.88
11/01/2018 13:00	0.43	6.81	0.43	5.20	0.43	3.05	0.43	1.87
11/01/2018 14:00	0.33	6.79	0.33	5.18	0.33	3.03	0.33	1.85
11/01/2018 15:00	-0.46	6.77	-0.46	5.15	-0.46	3.00	-0.46	1.83
11/01/2018 16:00	-0.67	6.74	-0.67	5.12	-0.67	2.98	-0.67	1.80
11/01/2018 17:00	-1.26	6.72	-1.26	5.10	-1.26	2.95	-1.26	1.78
11/01/2018 18:00	-1.55	6.71	-1.55	5.08	-1.55	2.93	-1.55	1.76
11/01/2018 19:00	-1.66	6.70	-1.66	5.07	-1.66	2.92	-1.66	1.75
11/01/2018 20:00	-1.56	6.70	-1.56	5.07	-1.56	2.91	-1.56	1.76
11/01/2018 21:00	-1.44	6.70	-1.44	5.06	-1.44	2.90	-1.44	1.76
11/01/2018 22:00	-1.55	6.69	-1.55	5.05	-1.55	2.89	-1.55	1.75
11/01/2018 23:00	-1.65	6.69	-1.65	5.05	-1.65	2.88	-1.65	1.74
12/01/2018 00:00	-1.32	6.69	-1.32	5.05	-1.32	2.89	-1.32	1.75
12/01/2018 01:00	-0.98	6.68	-0.98	5.04	-0.98	2.89	-0.98	1.74
12/01/2018 02:00	-1.18	6.67	-1.18	5.02	-1.18	2.88	-1.18	1.72
12/01/2018 03:00	-1.50	6.65	-1.50	5.00	-1.50	2.86	-1.50	1.70
12/01/2018 04:00	-1.73	6.63	-1.73	5.01	-1.73	2.85	-1.73	1.77
12/01/2018 05:00	-2.06	6.61	-2.06	4.96	-2.06	2.83	-2.06	1.70
12/01/2018 06:00	-2.16	6.60	-2.16	4.94	-2.16	2.82	-2.16	1.66
12/01/2018 07:00	-1.97	6.58	-1.97	4.91	-1.97	2.81	-1.97	1.63
12/01/2018 08:00	-2.27	6.56	-2.27	4.89	-2.27	2.80	-2.27	1.61
12/01/2018 09:00	-2.37	6.55	-2.37	4.88	-2.37	2.79	-2.37	1.58
12/01/2018 10:00	-2.46	6.53	-2.46	4.85	-2.46	2.78	-2.46	1.56
12/01/2018 11:00	-2.44	6.53	-2.44	4.84	-2.44	2.78	-2.44	1.55
12/01/2018 12:00	-2.25	6.53	-2.25	4.82	-2.25	2.79	-2.25	1.54
12/01/2018 13:00	-2.56	6.51	-2.56	4.80	-2.56	2.78	-2.56	1.51
12/01/2018 14:00	-2.27	6.50	-2.27	4.77	-2.27	2.78	-2.27	1.50
12/01/2018 15:00	-2.58	6.47	-2.58	4.73	-2.58	2.76	-2.58	1.45
12/01/2018 16:00	-2.79	6.44	-2.79	4.70	-2.79	2.73	-2.79	1.41
12/01/2018 17:00	-2.97	6.42	-2.97	4.67	-2.97	2.72	-2.97	1.39
12/01/2018 18:00	-2.86	6.41	-2.86	4.65	-2.86	2.70	-2.86	1.37
12/01/2018 19:00	-2.85	6.39	-2.85	4.63	-2.85	2.69	-2.85	1.37
12/01/2018 20:00	-2.88	6.38	-2.88	4.60	-2.88	2.68	-2.88	1.33
12/01/2018 21:00	-3.07	6.36	-3.07	4.58	-3.07	2.66	-3.07	1.30
12/01/2018 22:00	-3.15	6.35	-3.15	4.56	-3.15	2.65	-3.15	1.28
12/01/2018 23:00	-2.99	6.33	-2.99	4.54	-2.99	2.64	-2.99	1.26
13/01/2018 00:00	-3.09	6.32	-3.09	4.51	-3.09	2.63	-3.09	1.23
13/01/2018 01:00	-3.49	6.30	-3.49	4.47	-3.49	2.61	-3.49	1.20
13/01/2018 02:00	-3.58	6.28	-3.58	4.45	-3.58	2.60	-3.58	1.17
13/01/2018 03:00	-3.47	6.27	-3.47	4.42	-3.47	2.59	-3.47	1.14
13/01/2018 04:00	-3.49	6.28	-3.49	4.39	-3.49	2.58	-3.49	1.11
13/01/2018 05:00	-3.41	6.34	-3.41	4.37	-3.41	2.58	-3.41	1.08
13/01/2018 06:00	-3.20	6.29	-3.20	4.34	-3.20	2.57	-3.20	1.06
13/01/2018 07:00	-3.40	6.26	-3.40	4.31	-3.40	2.57	-3.40	1.02
13/01/2018 08:00	-3.20	6.26	-3.20	4.29	-3.20	2.57	-3.20	1.00
13/01/2018 09:00	-2.90	6.29	-2.90	4.30	-2.90	2.62	-2.90	1.02
13/01/2018 10:00	-1.48	6.38	-1.48	4.36	-1.48	2.72	-1.48	1.08
13/01/2018 11:00	-0.15	6.47	-0.15	4.43	-0.15	2.84	-0.15	1.15
13/01/2018 12:00	1.13	6.55	1.13	4.48	1.13	2.96	1.13	1.20
13/01/2018 13:00	2.36	6.59	2.36	4.51	2.36	3.02	2.36	1.22
13/01/2018 14:00	2.50	6.57	2.50	4.48	2.50	3.02	2.50	1.19
13/01/2018 15:00	2.16	6.51	2.16	4.42	2.16	2.97	2.16	1.12
13/01/2018 16:00	0.24	6.45	0.24	4.37	0.24	2.91	0.24	1.06
13/01/2018 17:00	-0.74	6.43	-0.74	4.38	-0.74	2.89	-0.74	1.07
13/01/2018 18:00	0.31	6.44	0.31	4.43	0.31	2.90	0.31	1.12
13/01/2018 19:00	0.70	6.45	0.70	4.46	0.70	2.90	0.70	1.16
13/01/2018 20:00	-0.48	6.45	-0.48	4.52	-0.48	2.94	-0.48	1.21
13/01/2018 21:00	0.31	6.49	0.31	4.60	0.31	2.93	0.31	1.29
13/01/2018 22:00	1.19	6.53	1.19	4.67	1.19	2.95	1.19	1.36
13/01/2018 23:00	1.19	6.55	1.19	4.73	1.19	2.96	1.19	1.42
14/01/2018 00:00	1.09	6.57	1.09	4.78	1.09	2.97	1.09	1.47
14/01/2018 01:00	0.88	6.59	0.88	4.82	0.88	2.97	0.88	1.50
14/01/2018 02:00	0.78	6.60	0.78	4.85	0.78	2.97	0.78	1.53
14/01/2018 03:00	0.48	6.59	0.48	4.86	0.48	2.95	0.48	1.54
14/01/2018 04:00	-0.86	6.57	-0.86	4.88	-0.86	2.92	-0.86	1.54
14/01/2018 05:00	-0.77	6.56	-0.77	4.91	-0.77	2.90	-0.77	1.55
14/01/2018 06:00	-1.09	6.56	-1.09	4.91	-1.09	2.89	-1.09	1.56
14/01/2018 07:00	-0.91	6.55	-0.91	4.90	-0.91	2.87	-0.91	1.56
14/01/2018 08:00	-1.86	6.58	-1.86	4.92	-1.86	2.88	-1.86	1.60
14/01/2018 09:00	-0.93	6.64	-0.93	4.99	-0.93	2.95	-0.93	1.66
14/01/2018 10:00	0.74	6.70	0.74	5.04	0.74	3.01	0.74	1.72
14/01/2018 11:00	1.95	6.79	1.95	5.11	1.95	3.09	1.95	1.79
14/01/2018 12:00	2.80	6.84	2.80	5.14	2.80	3.13	2.80	1.82
14/01/2018 13:00	1.77	6.79	1.77	5.12	1.77	3.12	1.77	1.78
14/01/2018 14:00	1.64	6.76	1.64	5.11	1.64	3.11	1.64	1.76
14/01/2018 15:00	1.34	6.76	1.34	5.11	1.34	3.10	1.34	1.77
14/01/2018 16:00	1.14	6.76	1.14	5.12	1.14	3.09	1.14	1.77
14/01/2018 17:00	1.13	6.79	1.13	5.14	1.13	3.08	1.13	1.80
14/01/2018 18:00	1.23	6.82	1.23	5.17	1.23	3.08	1.23	1.83
14/01/2018 19:00	1.13	6.85	1.13	5.20	1.13	3.08	1.13	1.86
14/01/2018 20:00	0.85	6.89	0.85	5.24	0.85	3.08	0.85	1.90
14/01/2018 21:00	1.25	6.93	1.25	5.29	1.25	3.09	1.25	1.95
14/01/2018 22:00	1.25	6.96	1.25	5.32	1.25	3.09	1.25	1.98
14/01/2018 23:00	0.78	6.98	0.78	5.34	0.78	3.08	0.78	2.00
15/01/2018 00:00	0.79	7.01	0.79	5.36	0.79	3.07	0.79	2.02
15/01/2018 01:00	0.59	7.02	0.59	5.38	0.59	3.07	0.59	2.04
15/01/2018 02:00	0.59	7.04	0.59	5.40	0.59	3.07	0.59	2.06
15/01/2018 03:00	0.77	7.06	0.77	5.41	0.77	3.07	0.77	2.08
15/01/2018 04:00	0.78	7.07	0.78	5.43	0.78	3.08	0.78	2.09
15/01/2018 05:00	0.89	7.09	0.89	5.45	0.89	3.09	0.89	2.11
15/01/2018 06:00	1.57	7.12	1.57	5.47	1.57	3.11	1.57	2.14
15/01/2018 07:00	1.69	7.11	1.69	5.46	1.69	3.10	1.69	2.12
15/01/2018 08:00	-0.18	7.09	-0.18	5.45	-0.18	3.08	-0.18	2.11
15/01/2018 09:00	0.81	7.14	0.81	5.49	0.81	3.12	0.81	2.16
15/01/2018 10:00	2.30	7.21	2.30	5.56	2.30	3.19	2.30	2.23
15/01/2018 11:00	3.88	7.26	3.88	5.61	3.88	3.26	3.88	2.29
15/01/2018 12:00	4.16	7.28	4.16	5.63	4.16	3.29	4.16	2.31
15/01/2018 13:00	4.46	7.30	4.46	5.65	4.46	3.33	4.46	2.33
15/01/2018 14:00	4.13	7.33	4.13	5.68	4.13	3.36	4.13	2.37
15/01/2018 15:00	4.13	7.37	4.13	5.69	4.13	3.39	4.13	2.39
15/01/2018 16:00	3.75	7.38	3.75	5.70	3.75	3.40	3.75	2.40
15/01/2018 17:00	3.83	7.38	3.83	5.72	3.83	3.43	3.83	2.42
15/01/2018 18:00	3.85	7.40	3.85	5.74	3.85	3.46	3.85	2.45
15/01/2018 19:00	3.65	7.43	3.65	5.77	3.65	3.49	3.65	2.47
15/01/2018 20:00	3.55	7.47	3.55	5.80	3.55	3.53	3.55	2.51
15/01/2018 21:00	3.96	7.50	3.96	5.84	3.96	3.58	3.96	2.55
15/01/2018 22:00	3.83	7.56	3.83	5.88	3.83	3.62	3.83	2.59
15/01/2018 23:00	3.96	7.61	3.96	5.92	3.96	3.68	3.96	2.64
16/01/2018 00:00	4.15	7.73	4.15	5.97	4.15	3.73	4.15	2.68
16/01/2018 01:00	4.13	7.71	4.13	6.01	4.13	3.79	4.13	2.73
16/01/2018 02:00	4.35	7.73	4.35	6.04	4.35	3.84	4.35	2.77
16/01/2018 03:00	4.33	7.78	4.33	6.08	4.33	3.89	4.33	2.81
16/01/2018 04:00	4.53	7.81	4.53	6.12	4.53	3.95	4.53	2.85
16/01/2018 05:00	4.73	7.85	4.73	6.18	4.73	4.01	4.73	2.90
16/01/2018 06:00	5.02	7.92	5.02	6.22	5.02	4.07	5.02	2.95
16/01/2018 07:00	5.22	8.08	5.22	6.25	5.22	4.13	5.22	3.00
16/01/2018 08:00	5.25	8.06	5.25	6.30	5.25	4.20	5.25	3.05
16/01/2018 09:00	5.74	8.07	5.74	6.35	5.74	4.27	5.74	3.11
16/01/2018 10:00	5.75	8.10	5.75	6.40	5.75	4.34	5.75	3.17
16/01/2018 11:00	6.05	8.14	6.05	6.45	6.05	4.42	6.05	3.23
16/01/2018 12:00	6.35	8.20	6.35	6.50	6.35	4.49	6.35	3.29
16/01/2018 13:00	6.45	8.24	6.45	6.55	6.45	4.55	6.45	3.33
16/01/2018 14:00	6.55	8.28	6.55	6.59	6.55	4.61	6.55	3.38
16/01/2018 15:00	6.75	8.30	6.75	6.63	6.75	4.67	6.75	3.43
16/01/2018 16:00	6.73	8.33	6.73	6.67	6.73	4.73	6.73	3.47
16/01/2018 17:00	6.64	8.37	6.64	6.71	6.64	4.79	6.64	3.52
16/01/2018 18:00	6.64	8.42	6.64	6.77	6.64	4.86	6.64	3.58
16/01/2018 19:00	6.71	8.47	6.71	6.82	6.71	4.93	6.71	3.64
16/01/2018 20:00	6.91	8.52	6.91	6.88	6.91	5.01	6.91	3.71
16/01/2018 21:00	7.01	8.58	7.01	6.94	7.01	5.09	7.01	3.78
16/01/2018 22:00	7.29	8.64	7.29	7.01	7.29	5.17	7.29	3.85
16/01/2018 23:00	7.39	8.70	7.39	7.07	7.39	5.26	7.39	3.92
17/01/2018 00:00	7.78	8.76	7.78	7.13	7.78	5.34	7.78	3.99
17/01/2018 01:00	7.49	8.80	7.49	7.18	7.49	5.41	7.49	4.04
17/01/2018 02:00	7.27	8.84	7.27	7.23	7.27	5.47	7.27	4.09
17/01/2018 03:00	7.17	8.89	7.17	7.28	7.17	5.53	7.17	4.14
17/01/2018 04:00	7.25	8.93	7.25	7.33	7.25	5.60	7.25	4.20
17/01/2018 05:00	7.05	8.98	7.05	7.38	7.05	5.66	7.05	4.25
17/01/2018 06:00	7.25	9.02	7.25	7.43	7.25	5.72	7.25	4.30
17/01/2018 07:00	7.25	9.06	7.25	7.47	7.25	5.78	7.25	4.35
17/01/2018 08:00	7.05	9.11	7.05	7.53	7.05	5.85	7.05	4.41
17/01/2018 09:00	7.45	9.17	7.45	7.58	7.45	5.92	7.45	4.48
17/01/2018 10:00	7.26	9.22	7.26	7.64	7.26	5.99	7.26	4.55
17/01/2018 11:00	7.56	9.28	7.56	7.70	7.56	6.07	7.56	4.62
17/01/2018 12:00	7.94	9.33	7.94	7.76	7.94	6.15	7.94	4.68
17/01/2018 13:00	8.04	9.37	8.04	7.81	8.04	6.20	8.04	4.71
17/01/2018 14:00	8.21	9.41	8.21	7.85	8.21	6.24	8.21	4.73
17/01/2018 15:00	7.83	9.44	7.83	7.89	7.83	6.28	7.83	4.76
17/01/2018 16:00	8.52	9.48	8.52	7.93	8.52	6.33	8.52	4.80
17/01/2018 17:00	7.73	9.51	7.73	8.15	7.73	6.36	7.73	4.83
17/01/2018 18:00	7.65	9.53	7.65	8.09	7.65	6.39	7.65	4.88
17/01/2018 19:00	5.91	9.54	5.91	8.12	5.91	6.42	5.91	4.90
17/01/2018 20:00	5.77	9.55	5.77	8.11	5.77	6.44	5.77	4.91
17/01/2018 21:00	4.58	9.53	4.58	8.08	4.58	6.43	4.58	4.89
17/01/2018 22:00	2.97	9.51	2.97	8.05	2.97	6.41	2.97	4.86
17/01/2018 23:00	1.73	9.50	1.73	8.04	1.73	6.40	1.73	4.85
18/01/2018 00:00	1.39	9.49	1.39	8.02	1.39	6.38	1.39	4.83
18/01/2018 01:00	0.44	9.46	0.44	8.00	0.44	6.35	0.44	4.80
18/01/2018 02:00	-0.52	9.45	-0.52	7.99	-0.52	6.33	-0.52	4.79
18/01/2018 03:00	-0.47	9.44	-0.47	7.98	-0.47	6.31	-0.47	4.77
18/01/2018 04:00	-1.10	9.42	-1.10	7.96	-1.10	6.28	-1.10	4.75
18/01/2018 05:00	-1.10	9.42	-1.10	7.97	-1.10	6.32	-1.10	4.76
18/01/2018 06:00	0.07	9.44	0.07	7.98	0.07	6.32	0.07	4.80
18/01/2018 07:00	0.07	9.41	0.07	7.95	0.07	6.28	0.07	4.76
18/01/2018 08:00	-1.41	9.37	-1.41	7.92	-1.41	6.25	-1.41	4.74
18/01/2018 09:00	0.16	9.38	0.16	7.92	0.16	6.25	0.16	4.75
18/01/2018 10:00	-0.53	9.40	-0.53	7.94	-0.53	6.28	-0.53	4.80
18/01/2018 11:00	3.78	9.48	3.78	8.01	3.78	6.38	3.78	4.92
18/01/2018 12:00	4.91	9.52	4.91	8.05	4.91	6.45	4.91	5.00
18/01/2018 13:00	5.72	9.50	5.72	8.04	5.72	6.46	5.72	4.99
18/01/2018 14:00	5.25	9.44	5.25	7.99	5.25	6.42	5.25	4.93
18/01/2018 15:00	4.86	9.38	4.86	7.93	4.86	6.36	4.86	4.86
18/01/2018 16:00	3.51	9.30	3.51	7.85	3.51	6.27	3.51	4.78
18/01/2018 17:00	1.74	9.22	1.74	7.78	1.74	6.18	1.74	4.70
18/01/2018 18:00	0.92	9.16	0.92	7.73	0.92	6.11	0.92	4.63
18/01/2018 19:00	-1.12	9.10	-1.12	7.67	-1.12	6.02	-1.12	4.58
18/01/2018 20:00	-1.81	9.07	-1.81	7.64	-1.81	5.97	-1.81	4.57
18/01/2018 21:00	-2.19	9.05	-2.19	7.62	-2.19	5.93	-2.19	4.56
18/01/2018 22:00	-2.20	9.04	-2.20	7.60	-2.20	5.90	-2.20	4.56
18/01/2018 23:00	-2.48	9.02	-2.48	7.58	-2.48	5.86	-2.48	4.54
19/01/2018 00:00	-2.87	9.00	-2.87	7.56	-2.87	5.83	-2.87	4.52
19/01/2018 01:00	-2.58	8.97	-2.58	7.53	-2.58	5.80	-2.58	4.50
19/01/2018 02:00	-2.77	8.94	-2.77	7.50	-2.77	5.76	-2.77	4.49
19/01/2018 03:00	-2.19	8.93	-2.19	7.48	-2.19	5.73	-2.19	4.46
19/01/2018 04:00	-1.51	8.90	-1.51	7.45	-1.51	5.70	-1.51	4.44
19/01/2018 05:00	-1.50	8.86	-1.50	7.40	-1.50	5.66	-1.50	4.39
19/01/2018 06:00	-1.28	8.81	-1.28	7.35	-1.28	5.61	-1.28	4.35
19/01/2018 07:00	-1.29	8.76	-1.29	7.30	-1.29	5.56	-1.29	4.29
19/01/2018 08:00	-1.18	8.72	-1.18	7.24	-1.18	5.52	-1.18	4.24
19/01/2018 09:00	-0.68	8.70	-0.68	7.22	-0.68	5.50	-0.68	4.23
19/01/2018 10:00	0.06	8.70	0.06	7.22	0.06	5.51	0.06	4.22
19/01/2018 11:00	1.56	8.71	1.56	7.22	1.56	5.53	1.56	4.23
19/01/2018 12:00	3.59	8.75	3.59	7.25	3.59	5.59	3.59	4.27
19/01/2018 13:00	4.16	8.74	4.16	7.23	4.16	5.61	4.16	4.27
19/01/2018 14:00	4.33	8.68	4.33	7.18	4.33	5.56	4.33	4.19
19/01/2018 15:00	3.32	8.59	3.32	7.09	3.32	5.47	3.32	4.09
19/01/2018 16:00	1.73	8.50	1.73	7.01	1.73	5.37	1.73	4.00
19/01/2018 17:00	0.54	8.42	0.54	6.94	0.54	5.27	0.54	3.95
19/01/2018 18:00	-0.65	8.36	-0.65	6.89	-0.65	5.18	-0.65	3.90
19/01/2018 19:00	-1.24	8.33	-1.24	6.86	-1.24	5.13	-1.24	3.87
19/01/2018 20:00	-1.13	8.34	-1.13	6.86	-1.13	5.11	-1.13	3.88
19/01/2018 21:00	-0.44	8.35	-0.44	6.87	-0.44	5.10	-0.44	3.90
19/01/2018 22:00	-0.35	8.36	-0.35	6.88	-0.35	5.10	-0.35	3.92
19/01/2018 23:00	0.31	8.37	0.31	6.89	0.31	5.10	0.31	3.94
20/01/2018 00:00	0.31	8.37	0.31	6.89	0.31	5.09	0.31	3.93
20/01/2018 01:00	0.50	8.37	0.50	6.89	0.50	5.08	0.50	3.93
20/01/2018 02:00	1.19	8.37	1.19	6.88	1.19	5.07	1.19	3.93
20/01/2018 03:00	0.90	8.34	0.90	6.85	0.90	5.03	0.90	3.90
20/01/2018 04:00	0.70	8.32	0.70	6.83	0.70	5.00	0.70	3.88
20/01/2018 05:00	1.10	8.30	1.10	6.81	1.10	4.97	1.10	3.86
20/01/2018 06:00	1.00	8.29	1.00	6.79	1.00	4.96	1.00	3.85
20/01/2018 07:00	2.08	8.28	2.08	6.78	2.08	4.96	2.08	3.84
20/01/2018 08:00	1.91	8.26	1.91	6.76	1.91	4.94	1.91	3.82
20/01/2018 09:00	1.72	8.25	1.72	6.75	1.72	4.94	1.72	3.81
20/01/2018 10:00	2.15	8.24	2.15	6.74	2.15	4.94	2.15	3.80
20/01/2018 11:00	2.15	8.24	2.15	6.73	2.15	4.93	2.15	3.79
20/01/2018 12:00	2.34	8.23	2.34	6.72	2.34	4.93	2.34	3.78
20/01/2018 13:00	2.54	8.22	2.54	6.71	2.54	4.93	2.54	3.77
20/01/2018 14:00	2.74	8.21	2.74	6.70	2.74	4.92	2.74	3.75
20/01/2018 15:00	2.65	8.19	2.65	6.68	2.65	4.91	2.65	3.73
20/01/2018 16:00	2.63	8.17	2.63	6.66	2.63	4.89	2.63	3.71
20/01/2018 17:00	2.47	8.16	2.47	6.65	2.47	4.87	2.47	3.70
20/01/2018 18:00	2.39	8.16	2.39	6.64	2.39	4.87	2.39	3.70
20/01/2018 19:00	2.97	8.16	2.97	6.65	2.97	4.88	2.97	3.70
20/01/2018 20:00	2.51	8.17	2.51	6.65	2.51	4.88	2.51	3.70
20/01/2018 21:00	2.70	8.17	2.70	6.65	2.70	4.88	2.70	3.71
20/01/2018 22:00	2.60	8.18	2.60	6.66	2.60	4.89	2.60	3.72
20/01/2018 23:00	3.09	8.20	3.09	6.68	3.09	4.91	3.09	3.73
21/01/2018 00:00	3.40	8.21	3.40	6.69	3.40	4.93	3.40	3.74
21/01/2018 01:00	3.10	8.22	3.10	6.81	3.10	4.94	3.10	3.75
21/01/2018 02:00	3.30	8.23	3.30	6.90	3.30	4.95	3.30	3.76
21/01/2018 03:00	3.30	8.24	3.30	6.80	3.30	4.96	3.30	3.76
21/01/2018 04:00	3.23	8.24	3.23	6.77	3.23	4.97	3.23	3.76
21/01/2018 05:00	3.13	8.25	3.13	6.76	3.13	4.98	3.13	3.77
21/01/2018 06:00	3.49	8.26	3.49	6.77	3.49	4.99	3.49	3.78
21/01/2018 07:00	3.51	8.27	3.51	6.78	3.51	5.01	3.51	3.79
21/01/2018 08:00	3.43	8.28	3.43	6.78	3.43	5.02	3.43	3.80
21/01/2018 09:00	3.92	8.32	3.92	6.82	3.92	5.07	3.92	3.84
21/01/2018 10:00	4.62	8.37	4.62	6.86	4.62	5.13	4.62	3.90
21/01/2018 11:00	5.32	8.43	5.32	6.92	5.32	5.20	5.32	3.97
21/01/2018 12:00	6.62	8.51	6.62	6.99	6.62	5.30	6.62	4.07
21/01/2018 13:00	8.83	8.58	8.83	7.05	8.83	5.39	8.83	4.14
21/01/2018 14:00	8.73	8.62	8.73	7.10	8.73	5.45	8.73	4.18
21/01/2018 15:00	9.18	8.62	9.18	7.10	9.18	5.46	9.18	4.16
21/01/2018 16:00	6.88	8.58	6.88	7.07	6.88	5.42	6.88	4.11
21/01/2018 17:00	5.28	8.55	5.28	7.04	5.28	5.39	5.28	4.06
21/01/2018 18:00	3.49	8.54	3.49	7.03	3.49	5.36	3.49	4.03
21/01/2018 19:00	2.52	8.54	2.52	7.03	2.52	5.35	2.52	4.01
21/01/2018 20:00	1.53	8.56	1.53	7.05	1.53	5.36	1.53	4.05
21/01/2018 21:00	1.23	8.58	1.23	7.07	1.23	5.38	1.23	4.09
21/01/2018 22:00	0.41	8.60	0.41	7.09	0.41	5.38	0.41	4.12
21/01/2018 23:00	0.21	8.62	0.21	7.11	0.21	5.40	0.21	4.15
22/01/2018 00:00	-0.36	8.65	-0.36	7.14	-0.36	5.42	-0.36	4.18
22/01/2018 01:00	-0.07	8.67	-0.07	7.16	-0.07	5.45	-0.07	4.20
22/01/2018 02:00	-0.16	8.68	-0.16	7.17	-0.16	5.46	-0.16	4.22
22/01/2018 03:00	-0.79	8.67	-0.79	7.16	-0.79	5.45	-0.79	4.21
22/01/2018 04:00	-0.84	8.64	-0.84	7.13	-0.84	5.42	-0.84	4.18
22/01/2018 05:00	-1.94	8.61	-1.94	7.10	-1.94	5.38	-1.94	4.15
22/01/2018 06:00	-1.84	8.59	-1.84	7.08	-1.84	5.36	-1.84	4.14
22/01/2018 07:00	-1.04	8.58	-1.04	7.07	-1.04	5.34	-1.04	4.13
22/01/2018 08:00	-1.15	8.59	-1.15	7.08	-1.15	5.35	-1.15	4.14
22/01/2018 09:00	0.83	8.65	0.83	7.13	0.83	5.42	0.83	4.20
22/01/2018 10:00	2.46	8.71	2.46	7.19	2.46	5.50	2.46	4.26
22/01/2018 11:00	3.87	8.74	3.87	7.22	3.87	5.56	3.87	4.29
22/01/2018 12:00	5.53	8.76	5.53	7.21	5.53	5.58	5.53	4.28
22/01/2018 13:00	4.68	8.71	4.68	7.17	4.68	5.57	4.68	4.24
22/01/2018 14:00	3.78	8.67	3.78	7.12	3.78	5.52	3.78	4.19
22/01/2018 15:00	3.28	8.60	3.28	7.08	3.28	5.47	3.28	4.13
22/01/2018 16:00	2.48	8.55	2.48	7.04	2.48	5.42	2.48	4.08
22/01/2018 17:00	2.58	8.55	2.58	7.03	2.58	5.41	2.58	4.08
22/01/2018 18:00	2.78	8.55	2.78	7.04	2.78	5.41	2.78	4.10
22/01/2018 19:00	2.98	8.57	2.98	7.06	2.98	5.42	2.98	4.12
22/01/2018 20:00	2.98	8.60	2.98	7.09	2.98	5.45	2.98	4.15
22/01/2018 21:00	3.57	8.63	3.57	7.13	3.57	5.48	3.57	4.18
22/01/2018 22:00	3.84	8.66	3.84	7.15	3.84	5.51	3.84	4.21
22/01/2018 23:00	3.84	8.68	3.84	7.17	3.84	5.52	3.84	4.24
23/01/2018 00:00	3.92	8.69	3.92	7.19	3.92	5.54	3.92	4.26
23/01/2018 01:00	4.02	8.71	4.02	7.20	4.02	5.55	4.02	4.28
23/01/2018 02:00	4.19	8.72	4.19	7.22	4.19	5.56	4.19	4.30
23/01/2018 03:00	4.19	8.73	4.19	7.22	4.19	5.57	4.19	4.30
23/01/2018 04:00	4.07	8.74	4.07	7.23	4.07	5.58	4.07	4.31
23/01/2018 05:00	4.15	8.75	4.15	7.24	4.15	5.60	4.15	4.32
23/01/2018 06:00	3.75	8.74	3.75	7.23	3.75	5.59	3.75	4.31
23/01/2018 07:00	3.23	8.71	3.23	7.22	3.23	5.58	3.23	4.29
23/01/2018 08:00	1.84	8.70	1.84	7.21	1.84	5.55	1.84	4.28
23/01/2018 09:00	3.12	8.75	3.12	7.25	3.12	5.60	3.12	4.33
23/01/2018 10:00	4.99	8.80	4.99	7.30	4.99	5.66	4.99	4.39
23/01/2018 11:00	4.87	8.82	4.87	7.35	4.87	5.68	4.87	4.41
23/01/2018 12:00	5.84	8.85	5.84	7.36	5.84	5.71	5.84	4.44
23/01/2018 13:00	6.21	8.87	6.21	7.38	6.21	5.82	6.21	4.46
23/01/2018 14:00	6.57	8.88	6.57	7.38	6.57	5.81	6.57	4.48
23/01/2018 15:00	6.36	8.88	6.36	7.39	6.36	5.79	6.36	4.49
23/01/2018 16:00	6.44	8.89	6.44	7.40	6.44	5.80	6.44	4.50
23/01/2018 17:00	6.22	8.91	6.22	7.42	6.22	5.81	6.22	4.52
23/01/2018 18:00	6.22	8.94	6.22	7.44	6.22	5.84	6.22	4.55
23/01/2018 19:00	6.39	8.96	6.39	7.51	6.39	5.87	6.39	4.58
23/01/2018 20:00	6.59	9.00	6.59	7.53	6.59	5.92	6.59	4.62
23/01/2018 21:00	7.56	9.05	7.56	7.57	7.56	5.99	7.56	4.67
23/01/2018 22:00	7.31	9.09	7.31	7.60	7.31	6.04	7.31	4.70
23/01/2018 23:00	7.59	9.12	7.59	7.64	7.59	6.09	7.59	4.74
24/01/2018 00:00	7.85	9.16	7.85	7.67	7.85	6.14	7.85	4.78
24/01/2018 01:00	7.62	9.19	7.62	7.71	7.62	6.18	7.62	4.82
24/01/2018 02:00	8.11	9.23	8.11	7.75	8.11	6.24	8.11	4.86
24/01/2018 03:00	7.68	9.27	7.68	7.94	7.68	6.31	7.68	4.91
24/01/2018 04:00	8.36	9.32	8.36	7.91	8.36	6.37	8.36	4.96
24/01/2018 05:00	7.58	9.36	7.58	7.94	7.58	6.42	7.58	5.00
24/01/2018 06:00	9.40	9.40	9.40	7.97	9.40	6.47	9.40	5.03
24/01/2018 07:00	7.73	9.39	7.73	7.96	7.73	6.47	7.73	5.03
24/01/2018 08:00	6.97	9.40	6.97	7.96	6.97	6.47	6.97	5.04
24/01/2018 09:00	6.92	9.43	6.92	7.99	6.92	6.50	6.92	5.07
24/01/2018 10:00	7.53	9.48	7.53	8.04	7.53	6.55	7.53	5.13
24/01/2018 11:00	7.43	9.54	7.43	8.10	7.43	6.63	7.43	5.19
24/01/2018 12:00	9.11	9.59	9.11	8.16	9.11	6.69	9.11	5.26
24/01/2018 13:00	8.38	9.64	8.38	8.20	8.38	6.76	8.38	5.31
24/01/2018 14:00	9.49	9.70	9.49	8.30	9.49	6.83	9.49	5.37
24/01/2018 15:00	9.88	9.72	9.88	8.30	9.88	6.87	9.88	5.40
24/01/2018 16:00	7.79	9.68	7.79	8.26	7.79	6.82	7.79	5.36
24/01/2018 17:00	4.32	9.65	4.32	8.23	4.32	6.78	4.32	5.34
24/01/2018 18:00	4.83	9.68	4.83	8.26	4.83	6.80	4.83	5.38
24/01/2018 19:00	4.75	9.69	4.75	8.28	4.75	6.81	4.75	5.40
24/01/2018 20:00	3.07	9.69	3.07	8.28	3.07	6.80	3.07	5.41
24/01/2018 21:00	2.98	9.73	2.98	8.32	2.98	6.84	2.98	5.58
24/01/2018 22:00	3.47	9.77	3.47	8.36	3.47	6.89	3.47	5.57
24/01/2018 23:00	3.97	9.81	3.97	8.40	3.97	6.93	3.97	5.59
25/01/2018 00:00	4.27	9.85	4.27	8.44	4.27	6.99	4.27	5.63
25/01/2018 01:00	4.75	9.88	4.75	8.47	4.75	7.04	4.75	5.66
25/01/2018 02:00	4.45	9.90	4.45	8.49	4.45	7.07	4.45	5.68
25/01/2018 03:00	4.53	9.92	4.53	8.52	4.53	7.09	4.53	5.70
25/01/2018 04:00	5.11	9.94	5.11	8.54	5.11	7.13	5.11	5.73
25/01/2018 05:00	6.39	9.98	6.39	8.65	6.39	7.17	6.39	5.77
25/01/2018 06:00	6.97	10.00	6.97	8.64	6.97	7.21	6.97	5.79
25/01/2018 07:00	7.12	10.02	7.12	8.65	7.12	7.25	7.12	5.82
25/01/2018 08:00	7.31	10.03	7.31	8.66	7.31	7.29	7.31	5.84
25/01/2018 09:00	7.77	10.06	7.77	8.69	7.77	7.34	7.77	5.88
25/01/2018 10:00	8.75	10.10	8.75	8.73	8.75	7.40	8.75	5.93
25/01/2018 11:00	9.13	10.13	9.13	8.76	9.13	7.45	9.13	5.98
25/01/2018 12:00	9.31	10.16	9.31	8.80	9.31	7.51	9.31	6.03
25/01/2018 13:00	10.30	10.22	10.30	8.85	10.30	7.58	10.30	6.11
25/01/2018 14:00	11.15	10.28	11.15	8.91	11.15	7.67	11.15	6.20
25/01/2018 15:00	12.23	10.33	12.23	8.97	12.23	7.75	12.23	6.29
25/01/2018 16:00	12.23	10.42	12.23	9.05	12.23	7.87	12.23	6.39
25/01/2018 17:00	15.15	10.52	15.15	9.16	15.15	8.01	15.15	6.52
25/01/2018 18:00	15.15	10.55	15.15	9.20	15.15	8.06	15.15	6.56
25/01/2018 19:00	12.42	10.55	12.42	9.21	12.42	8.07	12.42	6.56
25/01/2018 20:00	12.29	10.60	12.29	9.26	12.29	8.11	12.29	6.61
25/01/2018 21:00	12.01	10.64	12.01	9.31	12.01	8.17	12.01	6.66
25/01/2018 22:00	11.52	10.69	11.52	9.36	11.52	8.22	11.52	6.70
25/01/2018 23:00	11.23	10.74	11.23	9.42	11.23	8.28	11.23	6.75
26/01/2018 00:00	10.84	10.79	10.84	9.48	10.84	8.34	10.84	6.81
26/01/2018 01:00	10.34	10.84	10.34	9.53	10.34	8.39	10.34	6.85
26/01/2018 02:00	9.46	10.89	9.46	9.58	9.46	8.43	9.46	6.88
26/01/2018 03:00	9.46	10.94	9.46	9.63	9.46	8.48	9.46	6.92
26/01/2018 04:00	8.68	10.97	8.68	9.68	8.68	8.51	8.68	6.94
26/01/2018 05:00	8.18	10.97	8.18	9.68	8.18	8.50	8.18	6.92
26/01/2018 06:00	4.73	10.94	4.73	9.66	4.73	8.46	4.73	6.87
26/01/2018 07:00	4.93	10.98	4.93	9.85	4.93	8.48	4.93	6.91
26/01/2018 08:00	5.93	11.05	5.93	10.02	5.93	8.55	5.93	6.99
26/01/2018 09:00	6.87	11.11	6.87	9.96	6.87	8.62	6.87	7.05
26/01/2018 10:00	8.19	11.18	8.19	9.99	8.19	8.68	8.19	7.11
26/01/2018 11:00	8.68	11.22	8.68	10.01	8.68	8.73	8.68	7.17
26/01/2018 12:00	8.88	11.24	8.88	10.02	8.88	8.75	8.88	7.25
26/01/2018 13:00	8.09	11.25	8.09	10.04	8.09	8.77	8.09	7.29
26/01/2018 14:00	9.09	11.28	9.09	10.06	9.09	8.80	9.09	7.34
26/01/2018 15:00	8.68	11.28	8.68	10.06	8.68	8.80	8.68	7.35
26/01/2018 16:00	7.65	11.27	7.65	10.05	7.65	8.79	7.65	7.35
26/01/2018 17:00	6.76	11.26	6.76	10.04	6.76	8.79	6.76	7.35
26/01/2018 18:00	6.06	11.27	6.06	10.05	6.06	8.80	6.06	7.37
26/01/2018 19:00	6.48	11.29	6.48	10.08	6.48	8.83	6.48	7.41
26/01/2018 20:00	6.10	11.30	6.10	10.09	6.10	8.85	6.10	7.43
26/01/2018 21:00	5.80	11.30	5.80	10.09	5.80	8.85	5.80	7.43
26/01/2018 22:00	4.62	11.28	4.62	10.08	4.62	8.84	4.62	7.43
26/01/2018 23:00	4.22	11.28	4.22	10.08	4.22	8.85	4.22	7.43
27/01/2018 00:00	4.43	11.29	4.43	10.09	4.43	8.86	4.43	7.45
27/01/2018 01:00	4.71	11.30	4.71	10.10	4.71	8.87	4.71	7.47
27/01/2018 02:00	4.82	11.31	4.82	10.11	4.82	8.88	4.82	7.48
27/01/2018 03:00	5.12	11.30	5.12	10.11	5.12	8.88	5.12	7.49
27/01/2018 04:00	5.41	11.30	5.41	10.11	5.41	8.87	5.41	7.50
27/01/2018 05:00	6.03	11.30	6.03	10.11	6.03	8.87	6.03	7.50
27/01/2018 06:00	6.25	11.28	6.25	10.09	6.25	8.86	6.25	7.49
27/01/2018 07:00	5.68	11.25	5.68	10.06	5.68	8.83	5.68	7.46
27/01/2018 08:00	5.77	11.23	5.77	10.04	5.77	8.81	5.77	7.45
27/01/2018 09:00	6.00	11.23	6.00	10.04	6.00	8.81	6.00	7.46
27/01/2018 10:00	7.21	11.24	7.21	10.06	7.21	8.83	7.21	7.48
27/01/2018 11:00	7.52	11.24	7.52	10.06	7.52	8.83	7.52	7.48
27/01/2018 12:00	7.62	11.25	7.62	10.08	7.62	8.85	7.62	7.50
27/01/2018 13:00	10.71	11.30	10.71	10.13	10.71	8.90	10.71	7.55
27/01/2018 14:00	11.01	11.33	11.01	10.16	11.01	8.94	11.01	7.59
27/01/2018 15:00	10.58	11.29	10.58	10.32	10.58	8.91	10.58	7.56
27/01/2018 16:00	8.76	11.21	8.76	10.14	8.76	8.82	8.76	7.49
27/01/2018 17:00	7.45	11.17	7.45	10.07	7.45	8.76	7.45	7.45
27/01/2018 18:00	7.55	11.15	7.55	10.04	7.55	8.73	7.55	7.44
27/01/2018 19:00	5.73	11.14	5.73	10.02	5.73	8.70	5.73	7.43
27/01/2018 20:00	5.82	11.17	5.82	10.04	5.82	8.73	5.82	7.47
27/01/2018 21:00	6.80	11.20	6.80	10.07	6.80	8.76	6.80	7.50
27/01/2018 22:00	6.08	11.22	6.08	10.09	6.08	8.78	6.08	7.53
27/01/2018 23:00	6.88	11.26	6.88	10.13	6.88	8.82	6.88	7.58
28/01/2018 00:00	7.24	11.30	7.24	10.16	7.24	8.86	7.24	7.62
28/01/2018 01:00	7.72	11.34	7.72	10.20	7.72	8.90	7.72	7.66
28/01/2018 02:00	8.40	11.37	8.40	10.23	8.40	8.94	8.40	7.70
28/01/2018 03:00	8.58	11.40	8.58	10.25	8.58	8.98	8.58	7.73
28/01/2018 04:00	8.96	11.42	8.96	10.28	8.96	9.01	8.96	7.76
28/01/2018 05:00	9.36	11.43	9.36	10.29	9.36	9.04	9.36	7.77
28/01/2018 06:00	9.36	11.43	9.36	10.48	9.36	9.06	9.36	7.77
28/01/2018 07:00	9.04	11.43	9.04	10.48	9.04	9.07	9.04	7.77
28/01/2018 08:00	8.66	11.42	8.66	10.39	8.66	9.07	8.66	7.77
28/01/2018 09:00	8.55	11.43	8.55	10.36	8.55	9.08	8.55	7.78
28/01/2018 10:00	8.91	11.44	8.91	10.36	8.91	9.10	8.91	7.80
28/01/2018 11:00	8.84	11.43	8.84	10.39	8.84	9.10	8.84	7.81
28/01/2018 12:00	7.86	11.44	7.86	10.39	7.86	9.10	7.86	7.82
28/01/2018 13:00	8.56	11.45	8.56	10.38	8.56	9.12	8.56	7.83
28/01/2018 14:00	8.58	11.43	8.58	10.36	8.58	9.10	8.58	7.83
28/01/2018 15:00	7.58	11.40	7.58	10.33	7.58	9.06	7.58	7.95
28/01/2018 16:00	6.89	11.38	6.89	10.30	6.89	9.04	6.89	7.88
28/01/2018 17:00	6.49	11.38	6.49	10.29	6.49	9.02	6.49	7.84
28/01/2018 18:00	6.61	11.37	6.61	10.30	6.61	9.02	6.61	7.83
28/01/2018 19:00	6.03	11.37	6.03	10.31	6.03	9.02	6.03	7.83
28/01/2018 20:00	6.05	11.37	6.05	10.37	6.05	9.02	6.05	7.83
28/01/2018 21:00	5.85	11.37	5.85	10.40	5.85	9.02	5.85	7.82
28/01/2018 22:00	5.57	11.36	5.57	10.34	5.57	9.01	5.57	7.82
28/01/2018 23:00	5.37	11.34	5.37	10.30	5.37	8.99	5.37	7.81
29/01/2018 00:00	4.49	11.33	4.49	10.29	4.49	8.97	4.49	7.79
29/01/2018 01:00	5.17	11.33	5.17	10.29	5.17	8.97	5.17	7.80
29/01/2018 02:00	5.09	11.31	5.09	10.26	5.09	8.95	5.09	7.78
29/01/2018 03:00	4.50	11.29	4.50	10.25	4.50	8.92	4.50	7.77
29/01/2018 04:00	4.89	11.27	4.89	10.22	4.89	8.89	4.89	7.75
29/01/2018 05:00	4.89	11.25	4.89	10.19	4.89	8.87	4.89	7.73
29/01/2018 06:00	4.69	11.23	4.69	10.30	4.69	8.84	4.69	7.71
29/01/2018 07:00	5.01	11.21	5.01	10.39	5.01	8.82	5.01	7.70
29/01/2018 08:00	5.11	11.20	5.11	10.44	5.11	8.81	5.11	7.69
29/01/2018 09:00	5.81	11.21	5.81	10.47	5.81	8.81	5.81	7.69
29/01/2018 10:00	6.14	11.23	6.14	10.48	6.14	8.84	6.14	7.71
29/01/2018 11:00	7.05	11.28	7.05	10.46	7.05	8.90	7.05	7.77
29/01/2018 12:00	9.07	11.32	9.07	10.42	9.07	8.97	9.07	7.81
29/01/2018 13:00	9.33	11.33	9.33	10.39	9.33	8.98	9.33	7.81
29/01/2018 14:00	10.04	11.34	10.04	10.38	10.04	9.01	10.04	7.83
29/01/2018 15:00	10.43	11.32	10.43	10.35	10.43	9.01	10.43	7.81
29/01/2018 16:00	8.27	11.22	8.27	10.25	8.27	8.90	8.27	7.71
29/01/2018 17:00	6.09	11.14	6.09	10.16	6.09	8.79	6.09	7.62
29/01/2018 18:00	3.86	11.07	3.86	10.10	3.86	8.70	3.86	7.56
29/01/2018 19:00	2.34	11.05	2.34	10.06	2.34	8.65	2.34	7.54
29/01/2018 20:00	3.20	11.07	3.20	10.07	3.20	8.64	3.20	7.57
29/01/2018 21:00	3.00	11.07	3.00	10.07	3.00	8.63	3.00	7.58
29/01/2018 22:00	2.60	11.09	2.60	10.09	2.60	8.63	2.60	7.60
29/01/2018 23:00	3.48	11.12	3.48	10.10	3.48	8.64	3.48	7.63
30/01/2018 00:00	3.29	11.11	3.29	10.09	3.29	8.62	3.29	7.70
30/01/2018 01:00	2.29	11.09	2.29	10.06	2.29	8.60	2.29	7.71
30/01/2018 02:00	2.09	11.08	2.09	10.04	2.09	8.57	2.09	7.67
30/01/2018 03:00	2.47	11.06	2.47	10.01	2.47	8.55	2.47	7.62
30/01/2018 04:00	2.56	11.03	2.56	9.98	2.56	8.53	2.56	7.58
30/01/2018 05:00	2.66	11.01	2.66	9.96	2.66	8.51	2.66	7.56
30/01/2018 06:00	3.17	10.98	3.17	9.92	3.17	8.47	3.17	7.52
30/01/2018 07:00	2.30	10.94	2.30	9.88	2.30	8.43	2.30	7.48
30/01/2018 08:00	3.81	10.93	3.81	9.86	3.81	8.42	3.81	7.47
30/01/2018 09:00	4.21	10.92	4.21	9.84	4.21	8.41	4.21	7.45
30/01/2018 10:00	5.14	10.94	5.14	9.86	5.14	8.44	5.14	7.48
30/01/2018 11:00	6.75	10.97	6.75	9.89	6.75	8.49	6.75	7.50
30/01/2018 12:00	8.63	10.99	8.63	9.90	8.63	8.52	8.63	7.51
30/01/2018 13:00	9.27	10.99	9.27	9.90	9.27	8.55	9.27	7.52
30/01/2018 14:00	9.26	10.96	9.26	9.87	9.26	8.52	9.26	7.48
30/01/2018 15:00	8.78	10.92	8.78	9.83	8.78	8.48	8.78	7.44
30/01/2018 16:00	8.97	10.88	8.97	9.79	8.97	8.43	8.97	7.39
30/01/2018 17:00	7.76	10.83	7.76	9.74	7.76	8.37	7.76	7.35
30/01/2018 18:00	7.28	10.80	7.28	9.70	7.28	8.31	7.28	7.31
30/01/2018 19:00	5.98	10.77	5.98	9.68	5.98	8.27	5.98	7.40
30/01/2018 20:00	6.10	10.78	6.10	9.68	6.10	8.26	6.10	7.52
30/01/2018 21:00	6.61	10.79	6.61	9.69	6.61	8.26	6.61	7.42
30/01/2018 22:00	6.11	10.79	6.11	9.68	6.11	8.25	6.11	7.38
30/01/2018 23:00	5.51	10.78	5.51	9.67	5.51	8.25	5.51	7.36
31/01/2018 00:00	5.40	10.79	5.40	9.67	5.40	8.26	5.40	7.36
31/01/2018 01:00	6.10	10.80	6.10	9.68	6.10	8.26	6.10	7.36
31/01/2018 02:00	5.70	10.79	5.70	9.67	5.70	8.26	5.70	7.35
31/01/2018 03:00	5.77	10.80	5.77	9.67	5.77	8.26	5.77	7.36
31/01/2018 04:00	6.48	10.81	6.48	9.67	6.48	8.27	6.48	7.35
31/01/2018 05:00	5.28	10.77	5.28	9.63	5.28	8.23	5.28	7.31
31/01/2018 06:00	4.68	10.75	4.68	9.61	4.68	8.20	4.68	7.29
31/01/2018 07:00	5.16	10.75	5.16	9.61	5.16	8.20	5.16	7.29
31/01/2018 08:00	5.76	10.78	5.76	9.63	5.76	8.22	5.76	7.31
31/01/2018 09:00	7.86	10.86	7.86	9.73	7.86	8.30	7.86	7.39
31/01/2018 10:00	11.15	10.92	11.15	9.77	11.15	8.38	11.15	7.44
31/01/2018 11:00	10.66	10.96	10.66	9.80	10.66	8.44	10.66	7.48
31/01/2018 12:00	13.11	11.01	13.11	9.85	13.11	8.50	13.11	7.52
31/01/2018 13:00	13.61	11.04	13.61	9.88	13.61	8.54	13.61	7.55
31/01/2018 14:00	14.09	11.04	14.09	9.89	14.09	8.55	14.09	7.56
31/01/2018 15:00	12.67	11.01	12.67	9.85	12.67	8.51	12.67	7.53
31/01/2018 16:00	11.16	10.97	11.16	9.81	11.16	8.46	11.16	7.49
31/01/2018 17:00	9.26	10.91	9.26	9.75	9.26	8.41	9.26	7.44
31/01/2018 18:00	6.37	10.88	6.37	9.72	6.37	8.37	6.37	7.40
31/01/2018 19:00	6.36	10.90	6.36	9.74	6.36	8.39	6.36	7.42
31/01/2018 20:00	6.38	10.93	6.38	9.78	6.38	8.43	6.38	7.45
31/01/2018 21:00	6.30	10.96	6.30	9.81	6.30	8.46	6.30	7.48
31/01/2018 22:00	5.72	10.98	5.72	9.82	5.72	8.49	5.72	7.50
31/01/2018 23:00	4.77	10.98	4.77	9.82	4.77	8.48	4.77	7.49
01/02/2018 00:00	3.41	10.95	3.41	9.79	3.41	8.45	3.41	7.47
01/02/2018 01:00	2.33	10.93	2.33	9.77	2.33	8.41	2.33	7.44
01/02/2018 02:00	1.55	10.91	1.55	9.74	1.55	8.38	1.55	7.42
01/02/2018 03:00	1.35	10.90	1.35	9.73	1.35	8.35	1.35	7.42
01/02/2018 04:00	1.53	10.89	1.53	9.73	1.53	8.34	1.53	7.41
01/02/2018 05:00	1.91	10.89	1.91	9.72	1.91	8.32	1.91	7.40
01/02/2018 06:00	2.47	10.88	2.47	9.71	2.47	8.31	2.47	7.40
01/02/2018 07:00	2.97	10.86	2.97	9.69	2.97	8.29	2.97	7.38
01/02/2018 08:00	2.77	10.83	2.77	9.65	2.77	8.25	2.77	7.34
01/02/2018 09:00	2.63	10.79	2.63	9.61	2.63	8.20	2.63	7.30
01/02/2018 10:00	3.21	10.78	3.21	9.60	3.21	8.18	3.21	7.29
01/02/2018 11:00	4.99	10.80	4.99	9.62	4.99	8.20	4.99	7.31
01/02/2018 12:00	7.15	10.82	7.15	9.63	7.15	8.23	7.15	7.33
01/02/2018 13:00	7.14	10.80	7.14	9.62	7.14	8.23	7.14	7.32
01/02/2018 14:00	7.94	10.78	7.94	9.59	7.94	8.22	7.94	7.30
01/02/2018 15:00	7.61	10.74	7.61	9.55	7.61	8.18	7.61	7.26
01/02/2018 16:00	7.29	10.72	7.29	9.53	7.29	8.16	7.29	7.23
01/02/2018 17:00	8.18	10.71	8.18	9.52	8.18	8.15	8.18	7.22
01/02/2018 18:00	8.28	10.69	8.28	9.50	8.28	8.14	8.28	7.21
01/02/2018 19:00	8.28	10.69	8.28	9.52	8.28	8.14	8.28	7.20
01/02/2018 20:00	8.18	10.68	8.18	9.50	8.18	8.14	8.18	7.20
01/02/2018 21:00	8.18	10.69	8.18	9.51	8.18	8.16	8.18	7.21
01/02/2018 22:00	9.08	10.71	9.08	9.52	9.08	8.19	9.08	7.22
01/02/2018 23:00	8.58	10.72	8.58	9.54	8.58	8.20	8.58	7.22
02/02/2018 00:00	8.17	10.72	8.17	9.54	8.17	8.20	8.17	7.22
02/02/2018 01:00	7.87	10.71	7.87	9.53	7.87	8.19	7.87	7.21
02/02/2018 02:00	7.67	10.70	7.67	9.52	7.67	8.17	7.67	7.20
02/02/2018 03:00	7.10	10.70	7.10	9.56	7.10	8.18	7.10	7.20
02/02/2018 04:00	7.19	10.70	7.19	9.53	7.19	8.17	7.19	7.20
02/02/2018 05:00	6.21	10.69	6.21	9.63	6.21	8.16	6.21	7.19
02/02/2018 06:00	6.81	10.70	6.81	9.59	6.81	8.17	6.81	7.19
02/02/2018 07:00	7.01	10.72	7.01	9.57	7.01	8.19	7.01	7.21
02/02/2018 08:00	7.13	10.74	7.13	9.59	7.13	8.21	7.13	7.23
02/02/2018 09:00	7.16	10.75	7.16	9.59	7.16	8.22	7.16	7.24
02/02/2018 10:00	7.46	10.77	7.46	9.61	7.46	8.22	7.46	7.26
02/02/2018 11:00	8.26	10.78	8.26	9.62	8.26	8.23	8.26	7.28
02/02/2018 12:00	8.36	10.79	8.36	9.62	8.36	8.22	8.36	7.28
02/02/2018 13:00	8.09	10.79	8.09	9.62	8.09	8.21	8.09	7.30
02/02/2018 14:00	8.81	10.81	8.81	9.64	8.81	8.22	8.81	7.32
02/02/2018 15:00	9.66	10.83	9.66	9.65	9.66	8.22	9.66	7.33
02/02/2018 16:00	8.87	10.83	8.87	9.65	8.87	8.22	8.87	7.33
02/02/2018 17:00	8.76	10.81	8.76	9.63	8.76	8.20	8.76	7.31
02/02/2018 18:00	6.69	10.79	6.69	9.60	6.69	8.19	6.69	7.29
02/02/2018 19:00	6.89	10.81	6.89	9.62	6.89	8.21	6.89	7.31
02/02/2018 20:00	7.09	10.84	7.09	9.65	7.09	8.26	7.09	7.34
02/02/2018 21:00	7.29	10.86	7.29	9.67	7.29	8.30	7.29	7.36
02/02/2018 22:00	6.69	10.88	6.69	9.69	6.69	8.33	6.69	7.38
02/02/2018 23:00	6.79	10.90	6.79	9.71	6.79	8.36	6.79	7.40
03/02/2018 00:00	6.69	10.92	6.69	9.72	6.69	8.39	6.69	7.42
03/02/2018 01:00	6.39	10.93	6.39	9.73	6.39	8.41	6.39	7.43
03/02/2018 02:00	6.50	10.95	6.50	9.75	6.50	8.43	6.50	7.44
03/02/2018 03:00	6.89	10.97	6.89	9.77	6.89	8.46	6.89	7.47
03/02/2018 04:00	6.80	10.97	6.80	9.77	6.80	8.47	6.80	7.47
03/02/2018 05:00	6.41	10.97	6.41	9.77	6.41	8.47	6.41	7.46
03/02/2018 06:00	6.33	10.98	6.33	9.78	6.33	8.49	6.33	7.48
03/02/2018 07:00	6.65	11.00	6.65	9.80	6.65	8.51	6.65	7.50
03/02/2018 08:00	7.27	10.99	7.27	9.86	7.27	8.51	7.27	7.48
03/02/2018 09:00	5.92	10.96	5.92	9.93	5.92	8.49	5.92	7.46
03/02/2018 10:00	5.96	10.97	5.96	9.87	5.96	8.49	5.96	7.47
03/02/2018 11:00	7.17	10.99	7.17	9.86	7.17	8.49	7.17	7.50
03/02/2018 12:00	7.78	11.02	7.78	9.88	7.78	8.52	7.78	7.53
03/02/2018 13:00	9.78	11.05	9.78	9.91	9.78	8.54	9.78	7.57
03/02/2018 14:00	9.56	11.06	9.56	9.91	9.56	8.54	9.56	7.57
03/02/2018 15:00	8.72	11.05	8.72	9.89	8.72	8.53	8.72	7.58
03/02/2018 16:00	8.22	11.02	8.22	9.86	8.22	8.49	8.22	7.54
03/02/2018 17:00	7.40	11.02	7.40	9.86	7.40	8.49	7.40	7.54
03/02/2018 18:00	7.81	11.05	7.81	9.88	7.81	8.53	7.81	7.57
03/02/2018 19:00	7.71	11.08	7.71	9.91	7.71	8.57	7.71	7.60
03/02/2018 20:00	7.59	11.11	7.59	9.94	7.59	8.62	7.59	7.63
03/02/2018 21:00	7.49	11.12	7.49	9.95	7.49	8.65	7.49	7.64
03/02/2018 22:00	7.49	11.13	7.49	9.96	7.49	8.67	7.49	7.65
03/02/2018 23:00	6.38	11.16	6.38	9.99	6.38	8.71	6.38	7.68
04/02/2018 00:00	6.38	11.16	6.38	9.99	6.38	8.72	6.38	7.68
04/02/2018 01:00	5.48	11.15	5.48	9.98	5.48	8.71	5.48	7.67
04/02/2018 02:00	4.66	11.13	4.66	9.96	4.66	8.69	4.66	7.66
04/02/2018 03:00	3.97	11.11	3.97	9.95	3.97	8.67	3.97	7.64
04/02/2018 04:00	3.97	11.11	3.97	9.95	3.97	8.66	3.97	7.64
04/02/2018 05:00	3.96	11.10	3.96	9.94	3.96	8.64	3.96	7.63
04/02/2018 06:00	3.96	11.08	3.96	9.92	3.96	8.60	3.96	7.61
04/02/2018 07:00	3.55	11.05	3.55	9.90	3.55	8.56	3.55	7.59
04/02/2018 08:00	4.24	11.05	4.24	9.89	4.24	8.54	4.24	7.59
04/02/2018 09:00	5.14	11.06	5.14	9.90	5.14	8.54	5.14	7.60
04/02/2018 10:00	6.04	11.08	6.04	9.92	6.04	8.56	6.04	7.62
04/02/2018 11:00	7.65	11.11	7.65	9.95	7.65	8.59	7.65	7.65
04/02/2018 12:00	8.45	11.14	8.45	9.98	8.45	8.63	8.45	7.68
04/02/2018 13:00	9.92	11.15	9.92	9.99	9.92	8.65	9.92	7.69
04/02/2018 14:00	10.02	11.13	10.02	9.96	10.02	8.63	10.02	7.67
04/02/2018 15:00	9.29	11.10	9.29	9.94	9.29	8.62	9.29	7.64
04/02/2018 16:00	9.29	11.08	9.29	9.91	9.29	8.58	9.29	7.67
04/02/2018 17:00	8.67	11.05	8.67	9.88	8.67	8.56	8.67	7.61
04/02/2018 18:00	8.28	11.04	8.28	9.88	8.28	8.56	8.28	7.60
04/02/2018 19:00	8.28	11.05	8.28	9.88	8.28	8.58	8.28	7.60
04/02/2018 20:00	8.18	11.06	8.18	9.90	8.18	8.60	8.18	7.62
04/02/2018 21:00	8.18	11.06	8.18	9.90	8.18	8.60	8.18	7.62
04/02/2018 22:00	7.20	11.04	7.20	9.88	7.20	8.57	7.20	7.60
04/02/2018 23:00	6.21	11.01	6.21	9.85	6.21	8.52	6.21	7.56
05/02/2018 00:00	4.52	10.97	4.52	9.81	4.52	8.47	4.52	7.53
05/02/2018 01:00	4.42	10.98	4.42	9.82	4.42	8.47	4.42	7.54
05/02/2018 02:00	5.69	11.00	5.69	9.84	5.69	8.49	5.69	7.56
05/02/2018 03:00	5.79	11.01	5.79	9.85	5.79	8.51	5.79	7.57
05/02/2018 04:00	6.17	11.02	6.17	9.85	6.17	8.52	6.17	7.58
05/02/2018 05:00	5.88	11.01	5.88	9.85	5.88	8.51	5.88	7.57
05/02/2018 06:00	6.07	11.00	6.07	9.84	6.07	8.50	6.07	7.56
05/02/2018 07:00	5.78	10.99	5.78	9.82	5.78	8.49	5.78	7.55
05/02/2018 08:00	5.88	10.99	5.88	9.82	5.88	8.50	5.88	7.55
05/02/2018 09:00	6.19	10.98	6.19	9.82	6.19	8.50	6.19	7.54
05/02/2018 10:00	6.09	10.97	6.09	9.80	6.09	8.49	6.09	7.53
05/02/2018 11:00	6.20	10.98	6.20	9.81	6.20	8.49	6.20	7.54
05/02/2018 12:00	7.39	11.00	7.39	9.83	7.39	8.52	7.39	7.56
05/02/2018 13:00	7.09	10.99	7.09	9.83	7.09	8.52	7.09	7.56
05/02/2018 14:00	7.59	10.99	7.59	9.82	7.59	8.52	7.59	7.55
05/02/2018 15:00	7.58	10.99	7.58	9.82	7.58	8.52	7.58	7.55
05/02/2018 16:00	7.98	10.98	7.98	9.83	7.98	8.53	7.98	7.54
05/02/2018 17:00	7.67	10.98	7.67	9.89	7.67	8.53	7.67	7.53
05/02/2018 18:00	7.67	10.98	7.67	9.86	7.67	8.54	7.67	7.54
05/02/2018 19:00	7.75	10.99	7.75	9.85	7.75	8.55	7.75	7.55
05/02/2018 20:00	7.75	11.01	7.75	9.86	7.75	8.58	7.75	7.56
05/02/2018 21:00	7.84	11.03	7.84	9.89	7.84	8.62	7.84	7.58
05/02/2018 22:00	8.42	11.06	8.42	9.91	8.42	8.65	8.42	7.61
05/02/2018 23:00	8.50	11.09	8.50	9.94	8.50	8.68	8.50	7.63
06/02/2018 00:00	8.88	11.10	8.88	9.95	8.88	8.71	8.88	7.65
06/02/2018 01:00	8.56	11.12	8.56	9.96	8.56	8.73	8.56	7.66
06/02/2018 02:00	9.06	11.15	9.06	9.99	9.06	8.77	9.06	7.69
06/02/2018 03:00	9.86	11.19	9.86	10.03	9.86	8.82	9.86	7.73
06/02/2018 04:00	9.93	11.22	9.93	10.06	9.93	8.87	9.93	7.77
06/02/2018 05:00	10.41	11.25	10.41	10.08	10.41	8.92	10.41	7.81
06/02/2018 06:00	10.21	11.27	10.21	10.10	10.21	8.94	10.21	7.82
06/02/2018 07:00	9.44	11.27	9.44	10.11	9.44	8.95	9.44	7.81
06/02/2018 08:00	9.26	11.29	9.26	10.13	9.26	8.97	9.26	7.82
06/02/2018 09:00	9.68	11.31	9.68	10.15	9.68	8.99	9.68	7.84
06/02/2018 10:00	9.00	11.32	9.00	10.16	9.00	9.00	9.00	7.85
06/02/2018 11:00	9.23	11.34	9.23	10.19	9.23	9.02	9.23	7.88
06/02/2018 12:00	9.85	11.37	9.85	10.22	9.85	9.05	9.85	7.91
06/02/2018 13:00	9.75	11.39	9.75	10.24	9.75	9.05	9.75	7.93
06/02/2018 14:00	9.57	11.40	9.57	10.25	9.57	9.06	9.57	7.95
06/02/2018 15:00	9.46	11.42	9.46	10.27	9.46	9.06	9.46	7.97
06/02/2018 16:00	8.95	11.42	8.95	10.27	8.95	9.05	8.95	7.97
06/02/2018 17:00	8.16	11.41	8.16	10.26	8.16	9.10	8.16	7.97
06/02/2018 18:00	7.26	11.40	7.26	10.25	7.26	9.09	7.26	7.96
06/02/2018 19:00	6.36	11.38	6.36	10.24	6.36	9.04	6.36	7.95
06/02/2018 20:00	5.37	11.37	5.37	10.22	5.37	9.01	5.37	7.94
06/02/2018 21:00	4.41	11.35	4.41	10.20	4.41	8.99	4.41	7.93
06/02/2018 22:00	3.38	11.34	3.38	10.19	3.38	8.97	3.38	7.92
06/02/2018 23:00	3.24	11.35	3.24	10.19	3.24	8.97	3.24	7.93
07/02/2018 00:00	3.88	11.35	3.88	10.19	3.88	8.97	3.88	7.93
07/02/2018 01:00	3.13	11.33	3.13	10.18	3.13	8.96	3.13	7.92
07/02/2018 02:00	3.36	11.32	3.36	10.17	3.36	8.95	3.36	7.91
07/02/2018 03:00	3.39	11.31	3.39	10.15	3.39	8.93	3.39	7.89
07/02/2018 04:00	3.57	11.28	3.57	10.13	3.57	8.90	3.57	7.87
07/02/2018 05:00	3.01	11.24	3.01	10.08	3.01	8.85	3.01	7.83
07/02/2018 06:00	2.31	11.19	2.31	10.04	2.31	8.80	2.31	7.78
07/02/2018 07:00	2.49	11.15	2.49	9.99	2.49	8.75	2.49	7.74
07/02/2018 08:00	2.10	11.11	2.10	9.96	2.10	8.70	2.10	7.71
07/02/2018 09:00	2.76	11.11	2.76	9.95	2.76	8.70	2.76	7.70
07/02/2018 10:00	4.07	11.14	4.07	9.98	4.07	8.72	4.07	7.73
07/02/2018 11:00	5.28	11.17	5.28	10.00	5.28	8.76	5.28	7.76
07/02/2018 12:00	6.77	11.18	6.77	10.01	6.77	8.79	6.77	7.77
07/02/2018 13:00	7.44	11.17	7.44	9.99	7.44	8.79	7.44	7.74
07/02/2018 14:00	7.15	11.12	7.15	9.96	7.15	8.75	7.15	7.70
07/02/2018 15:00	6.81	11.09	6.81	9.93	6.81	8.72	6.81	7.67
07/02/2018 16:00	6.85	11.03	6.85	9.87	6.85	8.73	6.85	7.61
07/02/2018 17:00	5.05	10.95	5.05	9.79	5.05	8.76	5.05	7.52
07/02/2018 18:00	4.86	10.91	4.86	9.75	4.86	8.63	4.86	7.48
07/02/2018 19:00	4.45	10.88	4.45	9.72	4.45	8.53	4.45	7.47
07/02/2018 20:00	4.04	10.85	4.04	9.70	4.04	8.47	4.04	7.44
07/02/2018 21:00	3.64	10.80	3.64	9.64	3.64	8.39	3.64	7.39
07/02/2018 22:00	1.05	10.73	1.05	9.57	1.05	8.29	1.05	7.32
07/02/2018 23:00	0.93	10.71	0.93	9.55	0.93	8.25	0.93	7.29
08/02/2018 00:00	1.22	10.71	1.22	9.54	1.22	8.23	1.22	7.29
08/02/2018 01:00	2.47	10.72	2.47	9.55	2.47	8.22	2.47	7.30
08/02/2018 02:00	3.12	10.73	3.12	9.55	3.12	8.22	3.12	7.30
08/02/2018 03:00	4.18	10.73	4.18	9.55	4.18	8.23	4.18	7.30
08/02/2018 04:00	3.93	10.69	3.93	9.51	3.93	8.19	3.93	7.26
08/02/2018 05:00	3.30	10.65	3.30	9.46	3.30	8.14	3.30	7.21
08/02/2018 06:00	3.08	10.61	3.08	9.41	3.08	8.09	3.08	7.17
08/02/2018 07:00	2.66	10.55	2.66	9.36	2.66	8.03	2.66	7.12
08/02/2018 08:00	2.77	10.54	2.77	9.34	2.77	8.00	2.77	7.10
08/02/2018 09:00	4.90	10.56	4.90	9.36	4.90	8.01	4.90	7.12
08/02/2018 10:00	6.93	10.57	6.93	9.36	6.93	8.02	6.93	7.12
08/02/2018 11:00	6.59	10.54	6.59	9.34	6.59	8.00	6.59	7.10
08/02/2018 12:00	6.96	10.51	6.96	9.30	6.96	7.96	6.96	7.06
08/02/2018 13:00	5.74	10.45	5.74	9.24	5.74	7.91	5.74	7.00
08/02/2018 14:00	4.79	10.38	4.79	9.18	4.79	7.83	4.79	6.93
08/02/2018 15:00	2.43	10.31	2.43	9.10	2.43	7.87	2.43	6.86
08/02/2018 16:00	2.74	10.29	2.74	9.08	2.74	7.87	2.74	6.83
08/02/2018 17:00	3.56	10.28	3.56	9.06	3.56	7.78	3.56	6.82
08/02/2018 18:00	3.69	10.26	3.69	9.05	3.69	7.73	3.69	6.80
08/02/2018 19:00	3.44	10.25	3.44	9.03	3.44	7.70	3.44	6.79
08/02/2018 20:00	3.28	10.23	3.28	9.01	3.28	7.67	3.28	6.77
08/02/2018 21:00	3.11	10.22	3.11	8.99	3.11	7.63	3.11	6.75
08/02/2018 22:00	2.82	10.19	2.82	8.97	2.82	7.61	2.82	6.72
08/02/2018 23:00	2.44	10.17	2.44	8.94	2.44	7.57	2.44	6.69
09/02/2018 00:00	2.56	10.14	2.56	8.90	2.56	7.51	2.56	6.66
09/02/2018 01:00	1.46	10.09	1.46	8.85	1.46	7.45	1.46	6.60
09/02/2018 02:00	1.59	10.05	1.59	8.81	1.59	7.40	1.59	6.56
09/02/2018 03:00	1.19	10.01	1.19	8.77	1.19	7.35	1.19	6.52
09/02/2018 04:00	1.19	9.98	1.19	8.73	1.19	7.31	1.19	6.49
09/02/2018 05:00	1.69	9.95	1.69	8.71	1.69	7.27	1.69	6.45
09/02/2018 06:00	1.97	9.93	1.97	8.68	1.97	7.24	1.97	6.42
09/02/2018 07:00	2.34	9.91	2.34	8.65	2.34	7.21	2.34	6.40
09/02/2018 08:00	3.00	9.89	3.00	8.63	3.00	7.20	3.00	6.38
09/02/2018 09:00	3.59	9.88	3.59	8.62	3.59	7.18	3.59	6.36
09/02/2018 10:00	4.17	9.88	4.17	8.61	4.17	7.18	4.17	6.36
09/02/2018 11:00	5.43	9.89	5.43	8.62	5.43	7.19	5.43	6.37
09/02/2018 12:00	6.72	9.90	6.72	8.68	6.72	7.21	6.72	6.37
09/02/2018 13:00	6.90	9.90	6.90	8.69	6.90	7.20	6.90	6.35
09/02/2018 14:00	7.38	9.89	7.38	8.64	7.38	7.21	7.38	6.35
09/02/2018 15:00	8.35	9.90	8.35	8.64	8.35	7.22	8.35	6.35
09/02/2018 16:00	8.74	9.90	8.74	8.63	8.74	7.22	8.74	6.34
09/02/2018 17:00	8.56	9.87	8.56	8.60	8.56	7.20	8.56	6.31
09/02/2018 18:00	7.25	9.84	7.25	8.57	7.25	7.16	7.25	6.28
09/02/2018 19:00	6.87	9.83	6.87	8.55	6.87	7.15	6.87	6.26
09/02/2018 20:00	6.47	9.83	6.47	8.54	6.47	7.15	6.47	6.25
09/02/2018 21:00	6.09	9.84	6.09	8.55	6.09	7.16	6.09	6.25
09/02/2018 22:00	6.11	9.85	6.11	8.56	6.11	7.22	6.11	6.26
09/02/2018 23:00	5.73	9.86	5.73	8.57	5.73	7.19	5.73	6.27
10/02/2018 00:00	5.92	9.86	5.92	8.57	5.92	7.18	5.92	6.27
10/02/2018 01:00	4.36	9.86	4.36	8.56	4.36	7.17	4.36	6.25
10/02/2018 02:00	4.85	9.89	4.85	8.59	4.85	7.19	4.85	6.28
10/02/2018 03:00	5.64	9.92	5.64	8.61	5.64	7.22	5.64	6.30
10/02/2018 04:00	5.52	9.93	5.52	8.63	5.52	7.23	5.52	6.32
10/02/2018 05:00	5.52	9.93	5.52	8.63	5.52	7.24	5.52	6.31
10/02/2018 06:00	4.72	9.93	4.72	8.68	4.72	7.23	4.72	6.30
10/02/2018 07:00	4.72	9.93	4.72	8.84	4.72	7.23	4.72	6.32
10/02/2018 08:00	5.19	9.94	5.19	8.72	5.19	7.23	5.19	6.32
10/02/2018 09:00	5.19	9.95	5.19	8.75	5.19	7.24	5.19	6.32
10/02/2018 10:00	5.39	9.96	5.39	8.72	5.39	7.25	5.39	6.34
10/02/2018 11:00	6.11	9.97	6.11	8.71	6.11	7.25	6.11	6.34
10/02/2018 12:00	5.90	9.97	5.90	8.71	5.90	7.25	5.90	6.34
10/02/2018 13:00	6.21	9.97	6.21	8.70	6.21	7.25	6.21	6.35
10/02/2018 14:00	5.93	9.96	5.93	8.69	5.93	7.23	5.93	6.33
10/02/2018 15:00	5.43	9.96	5.43	8.68	5.43	7.22	5.43	6.33
10/02/2018 16:00	5.82	9.95	5.82	8.68	5.82	7.21	5.82	6.33
10/02/2018 17:00	5.01	9.93	5.01	8.65	5.01	7.18	5.01	6.30
10/02/2018 18:00	3.73	9.90	3.73	8.62	3.73	7.15	3.73	6.27
10/02/2018 19:00	3.45	9.89	3.45	8.61	3.45	7.13	3.45	6.26
10/02/2018 20:00	3.25	9.89	3.25	8.60	3.25	7.12	3.25	6.25
10/02/2018 21:00	3.05	9.88	3.05	8.59	3.05	7.12	3.05	6.24
10/02/2018 22:00	2.95	9.89	2.95	8.59	2.95	7.13	2.95	6.25
10/02/2018 23:00	3.36	9.90	3.36	8.60	3.36	7.14	3.36	6.26
11/02/2018 00:00	3.63	9.90	3.63	8.60	3.63	7.15	3.63	6.25
11/02/2018 01:00	2.71	9.88	2.71	8.58	2.71	7.12	2.71	6.23
11/02/2018 02:00	3.17	9.87	3.17	8.58	3.17	7.12	3.17	6.22
11/02/2018 03:00	3.56	9.86	3.56	8.56	3.56	7.10	3.56	6.21
11/02/2018 04:00	3.14	9.87	3.14	8.54	3.14	7.07	3.14	6.18
11/02/2018 05:00	3.04	10.06	3.04	8.52	3.04	7.05	3.04	6.17
11/02/2018 06:00	3.81	9.95	3.81	8.52	3.81	7.05	3.81	6.16
11/02/2018 07:00	4.25	9.90	4.25	8.51	4.25	7.05	4.25	6.16
11/02/2018 08:00	4.27	9.87	4.27	8.51	4.27	7.05	4.27	6.15
11/02/2018 09:00	5.41	9.87	5.41	8.51	5.41	7.05	5.41	6.15
11/02/2018 10:00	5.70	9.87	5.70	8.52	5.70	7.06	5.70	6.16
11/02/2018 11:00	6.95	9.87	6.95	8.52	6.95	7.07	6.95	6.16
11/02/2018 12:00	6.25	9.86	6.25	8.51	6.25	7.06	6.25	6.15
11/02/2018 13:00	6.83	9.86	6.83	8.52	6.83	7.07	6.83	6.15
11/02/2018 14:00	7.18	9.89	7.18	8.54	7.18	7.10	7.18	6.18
11/02/2018 15:00	9.13	9.91	9.13	8.57	9.13	7.14	9.13	6.21
11/02/2018 16:00	7.63	9.88	7.63	8.54	7.63	7.11	7.63	6.17
11/02/2018 17:00	5.33	9.84	5.33	8.50	5.33	7.08	5.33	6.14
11/02/2018 18:00	5.03	9.85	5.03	8.51	5.03	7.08	5.03	6.14
11/02/2018 19:00	4.83	9.86	4.83	8.53	4.83	7.10	4.83	6.16
11/02/2018 20:00	4.82	9.89	4.82	8.56	4.82	7.13	4.82	6.19
11/02/2018 21:00	4.62	9.92	4.62	8.59	4.62	7.17	4.62	6.22
11/02/2018 22:00	4.60	9.95	4.60	8.61	4.60	7.20	4.60	6.24
11/02/2018 23:00	4.58	9.97	4.58	8.64	4.58	7.24	4.58	6.27
12/02/2018 00:00	4.66	9.99	4.66	8.65	4.66	7.26	4.66	6.28
12/02/2018 01:00	4.14	9.99	4.14	8.66	4.14	7.27	4.14	6.29
12/02/2018 02:00	4.13	10.00	4.13	8.67	4.13	7.28	4.13	6.30
12/02/2018 03:00	4.31	10.02	4.31	8.68	4.31	7.30	4.31	6.31
12/02/2018 04:00	4.80	10.04	4.80	8.70	4.80	7.33	4.80	6.33
12/02/2018 05:00	4.99	10.06	4.99	8.72	4.99	7.35	4.99	6.34
12/02/2018 06:00	5.37	10.07	5.37	8.73	5.37	7.38	5.37	6.35
12/02/2018 07:00	5.67	10.07	5.67	8.73	5.67	7.38	5.67	6.35
12/02/2018 08:00	5.01	10.06	5.01	8.73	5.01	7.38	5.01	6.34
12/02/2018 09:00	5.34	10.08	5.34	8.75	5.34	7.41	5.34	6.36
12/02/2018 10:00	5.96	10.10	5.96	8.77	5.96	7.44	5.96	6.37
12/02/2018 11:00	5.26	10.08	5.26	8.75	5.26	7.43	5.26	6.35
12/02/2018 12:00	4.84	10.05	4.84	8.73	4.84	7.40	4.84	6.32
12/02/2018 13:00	3.68	10.03	3.68	8.72	3.68	7.37	3.68	6.30
12/02/2018 14:00	3.82	10.01	3.82	8.69	3.82	7.35	3.82	6.27
12/02/2018 15:00	3.19	9.98	3.19	8.67	3.19	7.32	3.19	6.25
12/02/2018 16:00	3.52	9.97	3.52	8.65	3.52	7.30	3.52	6.24
12/02/2018 17:00	3.51	9.97	3.51	8.65	3.51	7.29	3.51	6.24
12/02/2018 18:00	3.82	9.97	3.82	8.65	3.82	7.28	3.82	6.24
12/02/2018 19:00	3.54	9.96	3.54	8.64	3.54	7.26	3.54	6.24
12/02/2018 20:00	3.08	9.94	3.08	8.62	3.08	7.24	3.08	6.22
12/02/2018 21:00	2.80	9.92	2.80	8.59	2.80	7.20	2.80	6.33
12/02/2018 22:00	1.43	9.89	1.43	8.57	1.43	7.17	1.43	6.24
12/02/2018 23:00	1.85	9.88	1.85	8.56	1.85	7.15	1.85	6.19
13/02/2018 00:00	1.56	9.83	1.56	8.51	1.56	7.09	1.56	6.14
13/02/2018 01:00	-0.07	9.76	-0.07	8.44	-0.07	7.00	-0.07	6.05
13/02/2018 02:00	-1.37	9.69	-1.37	8.37	-1.37	6.92	-1.37	5.98
13/02/2018 03:00	-1.56	9.65	-1.56	8.33	-1.56	6.85	-1.56	5.93
13/02/2018 04:00	-1.64	9.60	-1.64	8.27	-1.64	6.79	-1.64	5.88
13/02/2018 05:00	-2.02	9.54	-2.02	8.21	-2.02	6.71	-2.02	5.82
13/02/2018 06:00	-2.11	9.48	-2.11	8.15	-2.11	6.63	-2.11	5.75
13/02/2018 07:00	-2.58	9.43	-2.58	8.10	-2.58	6.57	-2.58	5.70
13/02/2018 08:00	-1.29	9.44	-1.29	8.11	-1.29	6.57	-1.29	5.71
13/02/2018 09:00	0.85	9.50	0.85	8.16	0.85	6.63	0.85	5.76
13/02/2018 10:00	3.09	9.55	3.09	8.20	3.09	6.69	3.09	5.80
13/02/2018 11:00	4.38	9.56	4.38	8.21	4.38	6.73	4.38	5.81
13/02/2018 12:00	5.02	9.59	5.02	8.23	5.02	6.78	5.02	5.84
13/02/2018 13:00	6.10	9.56	6.10	8.20	6.10	6.77	6.10	5.79
13/02/2018 14:00	5.72	9.47	5.72	8.11	5.72	6.69	5.72	5.70
13/02/2018 15:00	4.65	9.44	4.65	8.08	4.65	6.65	4.65	5.67
13/02/2018 16:00	4.10	9.39	4.10	8.04	4.10	6.59	4.10	5.61
13/02/2018 17:00	2.14	9.29	2.14	7.94	2.14	6.47	2.14	5.52
13/02/2018 18:00	0.24	9.24	0.24	7.90	0.24	6.40	0.24	5.48
13/02/2018 19:00	-0.52	9.23	-0.52	7.89	-0.52	6.36	-0.52	5.46
13/02/2018 20:00	-1.32	9.24	-1.32	7.88	-1.32	6.34	-1.32	5.46
13/02/2018 21:00	-2.01	9.26	-2.01	7.91	-2.01	6.35	-2.01	5.50
13/02/2018 22:00	-1.44	9.30	-1.44	7.94	-1.44	6.37	-1.44	5.52
13/02/2018 23:00	-1.22	9.32	-1.22	7.96	-1.22	6.38	-1.22	5.53
14/02/2018 00:00	-1.90	9.31	-1.90	7.95	-1.90	6.36	-1.90	5.52
14/02/2018 01:00	-2.01	9.30	-2.01	7.94	-2.01	6.35	-2.01	5.51
14/02/2018 02:00	-2.30	9.29	-2.30	7.92	-2.30	6.32	-2.30	5.49
14/02/2018 03:00	-1.82	9.27	-1.82	7.90	-1.82	6.30	-1.82	5.47
14/02/2018 04:00	-2.12	9.24	-2.12	7.87	-2.12	6.27	-2.12	5.43
14/02/2018 05:00	-1.72	9.21	-1.72	7.83	-1.72	6.23	-1.72	5.39
14/02/2018 06:00	-1.80	9.16	-1.80	7.78	-1.80	6.18	-1.80	5.34
14/02/2018 07:00	-1.40	9.14	-1.40	7.76	-1.40	6.19	-1.40	5.32
14/02/2018 08:00	0.58	9.15	0.58	7.80	0.58	6.18	0.58	5.32
14/02/2018 09:00	2.47	9.17	2.47	7.84	2.47	6.20	2.47	5.33
14/02/2018 10:00	4.11	9.21	4.11	7.84	4.11	6.26	4.11	5.37
14/02/2018 11:00	4.95	9.30	4.95	7.91	4.95	6.38	4.95	5.44
14/02/2018 12:00	8.03	9.45	8.03	7.99	8.03	6.51	8.03	5.52
14/02/2018 13:00	8.53	9.47	8.53	7.97	8.53	6.53	8.53	5.50
14/02/2018 14:00	7.60	9.37	7.60	7.88	7.60	6.44	7.60	5.41
14/02/2018 15:00	7.74	9.24	7.74	7.79	7.74	6.33	7.74	5.31
14/02/2018 16:00	6.24	9.13	6.24	7.70	6.24	6.22	6.24	5.22
14/02/2018 17:00	3.73	9.04	3.73	7.62	3.73	6.11	3.73	5.14
14/02/2018 18:00	1.76	9.00	1.76	7.58	1.76	6.05	1.76	5.10
14/02/2018 19:00	1.45	9.01	1.45	7.60	1.45	6.04	1.45	5.12
14/02/2018 20:00	1.15	9.04	1.15	7.62	1.15	6.04	1.15	5.14
14/02/2018 21:00	0.85	9.06	0.85	7.65	0.85	6.06	0.85	5.17
14/02/2018 22:00	0.45	9.08	0.45	7.67	0.45	6.07	0.45	5.19
14/02/2018 23:00	0.35	9.09	0.35	7.68	0.35	6.07	0.35	5.20
15/02/2018 00:00	-1.14	9.07	-1.14	7.65	-1.14	6.04	-1.14	5.17
15/02/2018 01:00	-2.70	9.03	-2.70	7.62	-2.70	6.00	-2.70	5.14
15/02/2018 02:00	-3.70	9.01	-3.70	7.60	-3.70	5.97	-3.70	5.11
15/02/2018 03:00	-2.91	9.01	-2.91	7.59	-2.91	5.95	-2.91	5.10
15/02/2018 04:00	-2.30	8.99	-2.30	7.57	-2.30	5.92	-2.30	5.08
15/02/2018 05:00	-2.74	8.95	-2.74	7.53	-2.74	5.88	-2.74	5.04
15/02/2018 06:00	-2.33	8.90	-2.33	7.47	-2.33	5.82	-2.33	4.98
15/02/2018 07:00	-3.79	8.87	-3.79	7.44	-3.79	5.78	-3.79	4.94
15/02/2018 08:00	-1.58	8.92	-1.58	7.48	-1.58	5.83	-1.58	4.99
15/02/2018 09:00	0.75	8.99	0.75	7.55	0.75	5.92	0.75	5.05
15/02/2018 10:00	2.11	9.06	2.11	7.60	2.11	6.02	2.11	5.11
15/02/2018 11:00	3.06	9.15	3.06	7.66	3.06	6.13	3.06	5.17
15/02/2018 12:00	5.03	9.28	5.03	7.68	5.03	6.20	5.03	5.18
15/02/2018 13:00	5.55	9.30	5.55	7.69	5.55	6.25	5.55	5.19
15/02/2018 14:00	6.27	9.25	6.27	7.70	6.27	6.27	6.27	5.19
15/02/2018 15:00	5.34	9.17	5.34	7.68	5.34	6.23	5.34	5.13
15/02/2018 16:00	5.73	9.06	5.73	7.57	5.73	6.12	5.73	5.04
15/02/2018 17:00	2.30	8.95	2.30	7.47	2.30	6.01	2.30	4.94
15/02/2018 18:00	1.44	8.91	1.44	7.44	1.44	5.98	1.44	4.93
15/02/2018 19:00	0.21	8.90	0.21	7.44	0.21	5.93	0.21	4.91
15/02/2018 20:00	-1.10	8.91	-1.10	7.45	-1.10	5.91	-1.10	4.92
15/02/2018 21:00	-2.35	8.93	-2.35	7.47	-2.35	5.90	-2.35	4.94
15/02/2018 22:00	-2.94	8.96	-2.94	7.50	-2.94	5.91	-2.94	4.97
15/02/2018 23:00	-3.28	8.99	-3.28	7.54	-3.28	5.93	-3.28	5.00
16/02/2018 00:00	-3.03	9.01	-3.03	7.56	-3.03	5.94	-3.03	5.02
16/02/2018 01:00	-4.70	9.02	-4.70	7.57	-4.70	5.93	-4.70	5.03
16/02/2018 02:00	-3.80	9.03	-3.80	7.58	-3.80	5.93	-3.80	5.03
16/02/2018 03:00	-4.44	9.02	-4.44	7.57	-4.44	5.92	-4.44	5.02
16/02/2018 04:00	-3.29	9.01	-3.29	7.55	-3.29	5.89	-3.29	5.00
16/02/2018 05:00	-3.92	8.97	-3.92	7.51	-3.92	5.85	-3.92	4.95
16/02/2018 06:00	-4.54	9.01	-4.54	7.46	-4.54	5.79	-4.54	4.90
16/02/2018 07:00	-4.63	8.99	-4.63	7.43	-4.63	5.77	-4.63	4.87
16/02/2018 08:00	-2.64	9.03	-2.64	7.47	-2.64	5.88	-2.64	4.91
16/02/2018 09:00	0.84	9.14	0.84	7.53	0.84	5.99	0.84	4.97
16/02/2018 10:00	3.34	9.18	3.34	7.58	3.34	6.06	3.34	5.02
16/02/2018 11:00	5.62	9.23	5.62	7.65	5.62	6.17	5.62	5.09
16/02/2018 12:00	7.65	9.28	7.65	7.69	7.65	6.27	7.65	5.13
16/02/2018 13:00	8.82	9.28	8.82	7.69	8.82	6.32	8.82	5.12
16/02/2018 14:00	9.00	9.26	9.00	7.67	9.00	6.33	9.00	5.10
16/02/2018 15:00	8.63	9.22	8.63	7.63	8.63	6.31	8.63	5.06
16/02/2018 16:00	8.04	9.14	8.04	7.57	8.04	6.24	8.04	4.98
16/02/2018 17:00	5.33	9.08	5.33	7.59	5.33	6.18	5.33	5.06
16/02/2018 18:00	6.70	9.10	6.70	7.63	6.70	6.19	6.70	5.01
16/02/2018 19:00	6.14	9.13	6.14	7.64	6.14	6.21	6.14	5.03
16/02/2018 20:00	5.75	9.17	5.75	7.68	5.75	6.25	5.75	5.07
16/02/2018 21:00	5.18	9.21	5.18	7.72	5.18	6.28	5.18	5.11
16/02/2018 22:00	4.01	9.21	4.01	7.73	4.01	6.28	4.01	5.12
16/02/2018 23:00	1.66	9.19	1.66	7.71	1.66	6.24	1.66	5.10
17/02/2018 00:00	-0.07	9.16	-0.07	7.69	-0.07	6.20	-0.07	5.09
17/02/2018 01:00	-1.68	9.16	-1.68	7.69	-1.68	6.18	-1.68	5.09
17/02/2018 02:00	-0.86	9.18	-0.86	7.71	-0.86	6.19	-0.86	5.11
17/02/2018 03:00	-1.47	9.17	-1.47	7.71	-1.47	6.19	-1.47	5.13
17/02/2018 04:00	-1.89	9.15	-1.89	7.69	-1.89	6.15	-1.89	5.10
17/02/2018 05:00	-2.91	9.12	-2.91	7.66	-2.91	6.09	-2.91	5.06
17/02/2018 06:00	-3.30	9.08	-3.30	7.62	-3.30	6.04	-3.30	5.02
17/02/2018 07:00	-3.38	9.08	-3.38	7.62	-3.38	6.03	-3.38	5.02
17/02/2018 08:00	-1.56	9.17	-1.56	7.71	-1.56	6.12	-1.56	5.11
17/02/2018 09:00	2.53	9.28	2.53	7.81	2.53	6.24	2.53	5.22
17/02/2018 10:00	5.36	9.31	5.36	7.84	5.36	6.30	5.36	5.25
17/02/2018 11:00	5.82	9.30	5.82	7.83	5.82	6.32	5.82	5.23
17/02/2018 12:00	4.64	9.30	4.64	7.83	4.64	6.34	4.64	5.23
17/02/2018 13:00	6.23	9.29	6.23	7.82	6.23	6.36	6.23	5.21
17/02/2018 14:00	5.60	9.25	5.60	7.78	5.60	6.32	5.60	5.16
17/02/2018 15:00	5.79	9.23	5.79	7.76	5.79	6.31	5.79	5.15
17/02/2018 16:00	5.17	9.21	5.17	7.74	5.17	6.29	5.17	5.12
17/02/2018 17:00	4.42	9.20	4.42	7.74	4.42	6.28	4.42	5.11
17/02/2018 18:00	4.21	9.21	4.21	7.76	4.21	6.29	4.21	5.13
17/02/2018 19:00	4.21	9.24	4.21	7.79	4.21	6.32	4.21	5.16
17/02/2018 20:00	4.21	9.28	4.21	7.83	4.21	6.36	4.21	5.20
17/02/2018 21:00	4.22	9.33	4.22	7.87	4.22	6.40	4.22	5.24
17/02/2018 22:00	4.31	9.37	4.31	7.92	4.31	6.45	4.31	5.29
17/02/2018 23:00	4.51	9.41	4.51	7.96	4.51	6.50	4.51	5.33
18/02/2018 00:00	4.31	9.44	4.31	7.99	4.31	6.53	4.31	5.36
18/02/2018 01:00	4.31	9.46	4.31	8.01	4.31	6.56	4.31	5.38
18/02/2018 02:00	4.11	9.48	4.11	8.03	4.11	6.58	4.11	5.40
18/02/2018 03:00	4.14	9.49	4.14	8.05	4.14	6.60	4.14	5.41
18/02/2018 04:00	4.04	9.50	4.04	8.06	4.04	6.62	4.04	5.43
18/02/2018 05:00	4.23	9.50	4.23	8.07	4.23	6.63	4.23	5.43
18/02/2018 06:00	3.74	9.50	3.74	8.06	3.74	6.63	3.74	5.43
18/02/2018 07:00	4.14	9.50	4.14	8.07	4.14	6.64	4.14	5.44
18/02/2018 08:00	3.77	9.50	3.77	8.07	3.77	6.64	3.77	5.44
18/02/2018 09:00	3.47	9.51	3.47	8.08	3.47	6.65	3.47	5.45
18/02/2018 10:00	4.31	9.53	4.31	8.10	4.31	6.68	4.31	5.47
18/02/2018 11:00	4.64	9.57	4.64	8.14	4.64	6.74	4.64	5.51
18/02/2018 12:00	6.30	9.61	6.30	8.18	6.30	6.79	6.30	5.55
18/02/2018 13:00	6.22	9.64	6.22	8.21	6.22	6.84	6.22	5.58
18/02/2018 14:00	7.50	9.66	7.50	8.23	7.50	6.87	7.50	5.60
18/02/2018 15:00	6.94	9.63	6.94	8.21	6.94	6.84	6.94	5.57
18/02/2018 16:00	6.43	9.62	6.43	8.20	6.43	6.83	6.43	5.56
18/02/2018 17:00	6.02	9.60	6.02	8.20	6.02	6.81	6.02	5.55
18/02/2018 18:00	5.52	9.60	5.52	8.19	5.52	6.80	5.52	5.55
18/02/2018 19:00	5.32	9.61	5.32	8.20	5.32	6.80	5.32	5.56
18/02/2018 20:00	5.12	9.63	5.12	8.22	5.12	6.82	5.12	5.58
18/02/2018 21:00	5.01	9.64	5.01	8.24	5.01	6.83	5.01	5.59
18/02/2018 22:00	4.71	9.65	4.71	8.25	4.71	6.84	4.71	5.61
18/02/2018 23:00	4.79	9.67	4.79	8.27	4.79	6.86	4.79	5.63
19/02/2018 00:00	4.69	9.69	4.69	8.29	4.69	6.88	4.69	5.70
19/02/2018 01:00	5.26	9.72	5.26	8.31	5.26	6.90	5.26	5.70
19/02/2018 02:00	5.26	9.73	5.26	8.33	5.26	6.92	5.26	5.71
19/02/2018 03:00	5.44	9.75	5.44	8.37	5.44	6.94	5.44	5.73
19/02/2018 04:00	5.62	9.76	5.62	8.37	5.62	6.96	5.62	5.74
19/02/2018 05:00	5.75	9.77	5.75	8.38	5.75	6.97	5.75	5.76
19/02/2018 06:00	5.94	9.78	5.94	8.39	5.94	6.99	5.94	5.77
19/02/2018 07:00	5.84	9.78	5.84	8.38	5.84	6.99	5.84	5.76
19/02/2018 08:00	4.72	9.77	4.72	8.37	4.72	6.99	4.72	5.76
19/02/2018 09:00	5.03	9.79	5.03	8.40	5.03	7.02	5.03	5.78
19/02/2018 10:00	5.42	9.81	5.42	8.42	5.42	7.05	5.42	5.80
19/02/2018 11:00	6.26	9.81	6.26	8.42	6.26	7.06	6.26	5.81
19/02/2018 12:00	5.85	9.80	5.85	8.42	5.85	7.04	5.85	5.81
19/02/2018 13:00	4.86	9.81	4.86	8.42	4.86	7.03	4.86	5.81
19/02/2018 14:00	5.43	9.81	5.43	8.44	5.43	7.03	5.43	5.83
19/02/2018 15:00	5.97	9.83	5.97	8.45	5.97	7.04	5.97	5.84
19/02/2018 16:00	5.95	9.84	5.95	8.47	5.95	7.05	5.95	5.86
19/02/2018 17:00	5.93	9.85	5.93	8.47	5.93	7.05	5.93	5.87
19/02/2018 18:00	5.45	9.85	5.45	8.48	5.45	7.06	5.45	5.88
19/02/2018 19:00	4.78	9.86	4.78	8.48	4.78	7.08	4.78	5.89
19/02/2018 20:00	4.09	9.86	4.09	8.48	4.09	7.08	4.09	5.89
19/02/2018 21:00	3.42	9.85	3.42	8.48	3.42	7.08	3.42	5.89
19/02/2018 22:00	2.52	9.85	2.52	8.48	2.52	7.08	2.52	5.89
19/02/2018 23:00	2.70	9.85	2.70	8.48	2.70	7.08	2.70	5.90
20/02/2018 00:00	1.34	9.83	1.34	8.47	1.34	7.14	1.34	5.88
20/02/2018 01:00	1.19	9.83	1.19	8.46	1.19	7.11	1.19	5.88
20/02/2018 02:00	1.55	9.85	1.55	8.48	1.55	7.10	1.55	5.90
20/02/2018 03:00	3.28	9.87	3.28	8.50	3.28	7.12	3.28	5.91
20/02/2018 04:00	2.59	9.85	2.59	8.48	2.59	7.10	2.59	5.89
20/02/2018 05:00	2.10	9.82	2.10	8.46	2.10	7.07	2.10	5.87
20/02/2018 06:00	2.40	9.80	2.40	8.43	2.40	7.03	2.40	5.86
20/02/2018 07:00	2.01	9.77	2.01	8.41	2.01	7.00	2.01	5.83
20/02/2018 08:00	2.37	9.83	2.37	8.46	2.37	7.06	2.37	5.89
20/02/2018 09:00	5.96	9.92	5.96	8.54	5.96	7.17	5.96	5.97
20/02/2018 10:00	6.24	9.93	6.24	8.56	6.24	7.21	6.24	5.98
20/02/2018 11:00	6.60	9.93	6.60	8.56	6.60	7.22	6.60	5.98
20/02/2018 12:00	5.54	9.91	5.54	8.58	5.54	7.21	5.54	5.97
20/02/2018 13:00	6.18	9.91	6.18	8.57	6.18	7.21	6.18	5.98
20/02/2018 14:00	6.35	9.90	6.35	8.55	6.35	7.19	6.35	5.96
20/02/2018 15:00	5.55	9.86	5.55	8.52	5.55	7.14	5.55	5.93
20/02/2018 16:00	4.90	9.81	4.90	8.46	4.90	7.08	4.90	5.88
20/02/2018 17:00	3.81	9.75	3.81	8.41	3.81	7.00	3.81	5.83
20/02/2018 18:00	2.51	9.72	2.51	8.37	2.51	6.96	2.51	5.79
20/02/2018 19:00	1.26	9.70	1.26	8.35	1.26	6.93	1.26	5.77
20/02/2018 20:00	0.03	9.69	0.03	8.34	0.03	6.90	0.03	5.76
20/02/2018 21:00	-1.09	9.67	-1.09	8.33	-1.09	6.87	-1.09	5.75
20/02/2018 22:00	-2.11	9.67	-2.11	8.32	-2.11	6.85	-2.11	5.74
20/02/2018 23:00	-2.68	9.67	-2.68	8.32	-2.68	6.83	-2.68	5.74
21/02/2018 00:00	-2.49	9.66	-2.49	8.31	-2.49	6.81	-2.49	5.73
21/02/2018 01:00	-3.94	9.62	-3.94	8.27	-3.94	6.76	-3.94	5.69
21/02/2018 02:00	-4.73	9.59	-4.73	8.24	-4.73	6.71	-4.73	5.66
21/02/2018 03:00	-4.15	9.55	-4.15	8.20	-4.15	6.66	-4.15	5.62
21/02/2018 04:00	-5.16	9.48	-5.16	8.13	-5.16	6.58	-5.16	5.55
21/02/2018 05:00	-5.37	9.41	-5.37	8.06	-5.37	6.49	-5.37	5.47
21/02/2018 06:00	-5.74	9.35	-5.74	7.97	-5.74	6.40	-5.74	5.39
21/02/2018 07:00	-5.76	9.36	-5.76	7.94	-5.76	6.35	-5.76	5.36
21/02/2018 08:00	-2.84	9.43	-2.84	8.00	-2.84	6.43	-2.84	5.42
21/02/2018 09:00	0.60	9.54	0.60	8.08	0.60	6.54	0.60	5.51
21/02/2018 10:00	2.65	9.58	2.65	8.12	2.65	6.64	2.65	5.55
21/02/2018 11:00	4.75	9.59	4.75	8.13	4.75	6.70	4.75	5.56
21/02/2018 12:00	4.57	9.54	4.57	8.07	4.57	6.67	4.57	5.49
21/02/2018 13:00	4.44	9.62	4.44	7.99	4.44	6.61	4.44	5.41
21/02/2018 14:00	5.26	9.47	5.26	7.92	5.26	6.53	5.26	5.34
21/02/2018 15:00	4.72	9.36	4.72	7.84	4.72	6.44	4.72	5.26
21/02/2018 16:00	3.81	9.31	3.81	7.78	3.81	6.35	3.81	5.22
21/02/2018 17:00	3.67	9.28	3.67	7.77	3.67	6.28	3.67	5.17
21/02/2018 18:00	3.55	9.27	3.55	7.74	3.55	6.22	3.55	5.13
21/02/2018 19:00	1.88	9.18	1.88	7.69	1.88	6.15	1.88	5.08
21/02/2018 20:00	0.12	9.10	0.12	7.63	0.12	6.09	0.12	5.03
21/02/2018 21:00	-1.58	9.04	-1.58	7.60	-1.58	6.02	-1.58	4.99
21/02/2018 22:00	-2.38	9.05	-2.38	7.61	-2.38	5.98	-2.38	4.97
21/02/2018 23:00	-2.49	9.08	-2.49	7.69	-2.49	5.96	-2.49	4.97
22/02/2018 00:00	-1.77	9.16	-1.77	7.72	-1.77	5.96	-1.77	4.98
22/02/2018 01:00	-0.79	9.14	-0.79	7.67	-0.79	5.96	-0.79	5.00
22/02/2018 02:00	-0.49	9.21	-0.49	7.64	-0.49	5.95	-0.49	5.00
22/02/2018 03:00	-0.04	9.20	-0.04	7.63	-0.04	5.94	-0.04	4.99
22/02/2018 04:00	-0.31	9.26	-0.31	7.61	-0.31	5.91	-0.31	4.96
22/02/2018 05:00	-0.31	9.16	-0.31	7.56	-0.31	5.87	-0.31	4.92
22/02/2018 06:00	-0.31	9.05	-0.31	7.52	-0.31	5.83	-0.31	4.88
22/02/2018 07:00	-0.11	9.00	-0.11	7.48	-0.11	5.78	-0.11	4.84
22/02/2018 08:00	-0.30	9.03	-0.30	7.45	-0.30	5.76	-0.30	4.82
22/02/2018 09:00	0.99	8.98	0.99	7.46	0.99	5.77	0.99	4.83
22/02/2018 10:00	2.50	9.11	2.50	7.53	2.50	5.84	2.50	4.93
22/02/2018 11:00	5.63	9.24	5.63	7.64	5.63	5.98	5.63	5.03
22/02/2018 12:00	8.09	9.25	8.09	7.71	8.09	6.07	8.09	5.10
22/02/2018 13:00	9.34	9.25	9.34	7.72	9.34	6.10	9.34	5.11
22/02/2018 14:00	8.31	9.22	8.31	7.71	8.31	6.09	8.31	5.09
22/02/2018 15:00	8.71	9.22	8.71	7.71	8.71	6.10	8.71	5.10
22/02/2018 16:00	8.16	9.14	8.16	7.65	8.16	6.04	8.16	5.03
22/02/2018 17:00	6.43	9.06	6.43	7.57	6.43	5.93	6.43	4.96
22/02/2018 18:00	4.32	9.02	4.32	7.54	4.32	5.87	4.32	4.92
22/02/2018 19:00	3.11	9.01	3.11	7.54	3.11	5.86	3.11	4.91
22/02/2018 20:00	1.80	9.03	1.80	7.55	1.80	5.87	1.80	4.93
22/02/2018 21:00	0.51	9.04	0.51	7.57	0.51	5.89	0.51	4.94
22/02/2018 22:00	-0.90	9.08	-0.90	7.60	-0.90	5.92	-0.90	4.98
22/02/2018 23:00	-1.06	9.12	-1.06	7.64	-1.06	5.97	-1.06	5.02
23/02/2018 00:00	-1.67	9.14	-1.67	7.67	-1.67	5.99	-1.67	5.04
23/02/2018 01:00	-2.29	9.17	-2.29	7.69	-2.29	6.02	-2.29	5.06
23/02/2018 02:00	-2.07	9.21	-2.07	7.73	-2.07	6.06	-2.07	5.10
23/02/2018 03:00	-0.68	9.25	-0.68	7.78	-0.68	6.11	-0.68	5.14
23/02/2018 04:00	-0.24	9.27	-0.24	7.80	-0.24	6.14	-0.24	5.16
23/02/2018 05:00	-0.17	9.28	-0.17	7.81	-0.17	6.16	-0.17	5.16
23/02/2018 06:00	0.40	9.28	0.40	7.82	0.40	6.17	0.40	5.16
23/02/2018 07:00	0.96	9.29	0.96	7.83	0.96	6.19	0.96	5.17
23/02/2018 08:00	2.85	9.30	2.85	7.84	2.85	6.22	2.85	5.19
23/02/2018 09:00	2.85	9.29	2.85	7.82	2.85	6.21	2.85	5.17
23/02/2018 10:00	3.16	9.26	3.16	7.80	3.16	6.18	3.16	5.14
23/02/2018 11:00	3.35	9.23	3.35	7.77	3.35	6.15	3.35	5.11
23/02/2018 12:00	3.65	9.20	3.65	7.74	3.65	6.12	3.65	5.08
23/02/2018 13:00	4.12	9.18	4.12	7.72	4.12	6.08	4.12	5.10
23/02/2018 14:00	4.71	9.19	4.71	7.73	4.71	6.07	4.71	5.09
23/02/2018 15:00	5.57	9.19	5.57	7.74	5.57	6.07	5.57	5.09
23/02/2018 16:00	6.08	9.16	6.08	7.71	6.08	6.04	6.08	5.06
23/02/2018 17:00	5.15	9.11	5.15	7.66	5.15	5.99	5.15	5.01
23/02/2018 18:00	3.84	9.08	3.84	7.62	3.84	5.95	3.84	4.97
23/02/2018 19:00	3.74	9.07	3.74	7.62	3.74	5.95	3.74	4.96
23/02/2018 20:00	3.82	9.07	3.82	7.62	3.82	5.96	3.82	4.96
23/02/2018 21:00	3.72	9.06	3.72	7.61	3.72	5.96	3.72	4.95
23/02/2018 22:00	2.62	9.06	2.62	7.61	2.62	5.96	2.62	4.95
23/02/2018 23:00	3.61	9.09	3.61	7.64	3.61	6.00	3.61	4.98
24/02/2018 00:00	3.68	9.10	3.68	7.65	3.68	6.01	3.68	4.99
24/02/2018 01:00	3.48	9.10	3.48	7.65	3.48	6.03	3.48	5.00
24/02/2018 02:00	3.55	9.12	3.55	7.67	3.55	6.05	3.55	5.01
24/02/2018 03:00	4.03	9.11	4.03	7.66	4.03	6.05	4.03	5.01
24/02/2018 04:00	2.35	9.08	2.35	7.63	2.35	6.02	2.35	4.98
24/02/2018 05:00	2.85	9.07	2.85	7.63	2.85	6.02	2.85	4.97
24/02/2018 06:00	2.44	9.06	2.44	7.61	2.44	6.01	2.44	4.96
24/02/2018 07:00	2.54	9.06	2.54	7.62	2.54	6.02	2.54	4.97
24/02/2018 08:00	2.44	9.09	2.44	7.65	2.44	6.06	2.44	5.00
24/02/2018 09:00	3.39	9.14	3.39	7.70	3.39	6.13	3.39	5.05
24/02/2018 10:00	4.28	9.17	4.28	7.73	4.28	6.18	4.28	5.08
24/02/2018 11:00	4.53	9.19	4.53	7.75	4.53	6.20	4.53	5.26
24/02/2018 12:00	5.49	9.19	5.49	7.75	5.49	6.21	5.49	5.37
24/02/2018 13:00	5.02	9.18	5.02	7.75	5.02	6.19	5.02	5.27
24/02/2018 14:00	4.52	9.13	4.52	7.70	4.52	6.13	4.52	5.16
24/02/2018 15:00	1.32	9.08	1.32	7.65	1.32	6.06	1.32	5.08
24/02/2018 16:00	1.76	9.07	1.76	7.63	1.76	6.15	1.76	5.06
24/02/2018 17:00	1.99	9.05	1.99	7.62	1.99	6.11	1.99	5.03
24/02/2018 18:00	1.12	9.04	1.12	7.60	1.12	6.06	1.12	5.01
24/02/2018 19:00	0.73	9.04	0.73	7.61	0.73	6.05	0.73	5.01
24/02/2018 20:00	0.43	9.04	0.43	7.61	0.43	6.05	0.43	5.01
24/02/2018 21:00	0.03	9.05	0.03	7.62	0.03	6.05	0.03	5.01
24/02/2018 22:00	-0.16	9.07	-0.16	7.63	-0.16	6.06	-0.16	5.03
24/02/2018 23:00	0.12	9.08	0.12	7.65	0.12	6.07	0.12	5.04
25/02/2018 00:00	0.11	9.09	0.11	7.65	0.11	6.07	0.11	5.04
25/02/2018 01:00	0.09	9.08	0.09	7.65	0.09	6.07	0.09	5.03
25/02/2018 02:00	-0.12	9.07	-0.12	7.64	-0.12	6.05	-0.12	5.02
25/02/2018 03:00	0.21	9.06	0.21	7.63	0.21	6.04	0.21	5.01
25/02/2018 04:00	0.10	9.04	0.10	7.61	0.10	6.02	0.10	4.98
25/02/2018 05:00	0.13	9.01	0.13	7.58	0.13	5.99	0.13	4.96
25/02/2018 06:00	0.18	8.98	0.18	7.55	0.18	5.95	0.18	4.93
25/02/2018 07:00	0.19	8.95	0.19	7.53	0.19	5.92	0.19	4.89
25/02/2018 08:00	0.16	8.94	0.16	7.51	0.16	5.91	0.16	4.88
25/02/2018 09:00	0.66	8.95	0.66	7.51	0.66	5.91	0.66	4.88
25/02/2018 10:00	0.81	8.95	0.81	7.52	0.81	5.92	0.81	4.89
25/02/2018 11:00	1.61	8.96	1.61	7.52	1.61	5.93	1.61	4.89
25/02/2018 12:00	1.92	8.94	1.92	7.50	1.92	5.93	1.92	4.87
25/02/2018 13:00	1.71	8.92	1.71	7.48	1.71	5.90	1.71	4.84
25/02/2018 14:00	2.38	8.88	2.38	7.45	2.38	5.86	2.38	4.81
25/02/2018 15:00	2.23	8.83	2.23	7.40	2.23	5.79	2.23	4.75
25/02/2018 16:00	2.02	8.78	2.02	7.35	2.02	5.73	2.02	4.72
25/02/2018 17:00	1.58	8.74	1.58	7.31	1.58	5.68	1.58	4.67
25/02/2018 18:00	1.22	8.73	1.22	7.29	1.22	5.65	1.22	4.65
25/02/2018 19:00	1.20	8.72	1.20	7.28	1.20	5.64	1.20	4.64
25/02/2018 20:00	1.17	8.72	1.17	7.28	1.17	5.64	1.17	4.64
25/02/2018 21:00	1.16	8.73	1.16	7.28	1.16	5.64	1.16	4.64
25/02/2018 22:00	1.27	8.73	1.27	7.28	1.27	5.65	1.27	4.64
25/02/2018 23:00	1.27	8.73	1.27	7.28	1.27	5.64	1.27	4.63
26/02/2018 00:00	0.50	8.71	0.50	7.26	0.50	5.62	0.50	4.61
26/02/2018 01:00	0.11	8.69	0.11	7.23	0.11	5.59	0.11	4.58
26/02/2018 02:00	-0.12	8.67	-0.12	7.21	-0.12	5.57	-0.12	4.56
26/02/2018 03:00	-0.17	8.66	-0.17	7.20	-0.17	5.55	-0.17	4.54
26/02/2018 04:00	0.00	8.64	0.00	7.17	0.00	5.53	0.00	4.52
26/02/2018 05:00	-0.05	8.61	-0.05	7.15	-0.05	5.49	-0.05	4.49
26/02/2018 06:00	-0.13	8.58	-0.13	7.12	-0.13	5.46	-0.13	4.46
26/02/2018 07:00	-0.01	8.56	-0.01	7.09	-0.01	5.43	-0.01	4.43
26/02/2018 08:00	-0.18	8.54	-0.18	7.13	-0.18	5.41	-0.18	4.41
26/02/2018 09:00	0.20	8.54	0.20	7.12	0.20	5.40	0.20	4.40
26/02/2018 10:00	0.21	8.55	0.21	7.10	0.21	5.41	0.21	4.41
26/02/2018 11:00	1.11	8.55	1.11	7.09	1.11	5.42	1.11	4.41
26/02/2018 12:00	1.16	8.53	1.16	7.07	1.16	5.39	1.16	4.39
26/02/2018 13:00	1.51	8.51	1.51	7.05	1.51	5.37	1.51	4.36
26/02/2018 14:00	1.66	8.47	1.66	7.00	1.66	5.31	1.66	4.32
26/02/2018 15:00	1.16	8.42	1.16	6.95	1.16	5.24	1.16	4.26
26/02/2018 16:00	0.78	8.38	0.78	6.93	0.78	5.19	0.78	4.21
26/02/2018 17:00	0.47	8.34	0.47	6.94	0.47	5.14	0.47	4.18
26/02/2018 18:00	0.44	8.33	0.44	6.92	0.44	5.12	0.44	4.16
26/02/2018 19:00	0.36	8.33	0.36	6.88	0.36	5.11	0.36	4.15
26/02/2018 20:00	0.45	8.33	0.45	6.87	0.45	5.11	0.45	4.15
26/02/2018 21:00	0.45	8.33	0.45	6.86	0.45	5.12	0.45	4.15
26/02/2018 22:00	0.38	8.33	0.38	6.86	0.38	5.12	0.38	4.14
26/02/2018 23:00	0.47	8.33	0.47	6.85	0.47	5.12	0.47	4.14
27/02/2018 00:00	0.38	8.33	0.38	6.84	0.38	5.12	0.38	4.13
27/02/2018 01:00	0.36	8.32	0.36	6.83	0.36	5.11	0.36	4.12
27/02/2018 02:00	0.37	8.31	0.37	6.82	0.37	5.10	0.37	4.10
27/02/2018 03:00	0.37	8.30	0.37	6.80	0.37	5.08	0.37	4.08
27/02/2018 04:00	0.38	8.28	0.38	6.78	0.38	5.06	0.38	4.06
27/02/2018 05:00	0.38	8.26	0.38	6.76	0.38	5.04	0.38	4.04
27/02/2018 06:00	0.46	8.24	0.46	6.74	0.46	5.02	0.46	4.02
27/02/2018 07:00	0.54	8.23	0.54	6.72	0.54	5.00	0.54	3.99
27/02/2018 08:00	0.46	8.21	0.46	6.70	0.46	4.99	0.46	3.98
27/02/2018 09:00	0.50	8.21	0.50	6.70	0.50	4.98	0.50	3.97
27/02/2018 10:00	0.56	8.20	0.56	6.69	0.56	4.97	0.56	3.96
27/02/2018 11:00	0.76	8.19	0.76	6.67	0.76	4.96	0.76	3.94
27/02/2018 12:00	0.77	8.17	0.77	6.66	0.77	4.94	0.77	3.92
27/02/2018 13:00	1.26	8.16	1.26	6.65	1.26	4.92	1.26	3.91
27/02/2018 14:00	1.54	8.14	1.54	6.63	1.54	4.88	1.54	3.88
27/02/2018 15:00	1.32	8.11	1.32	6.59	1.32	4.85	1.32	3.85
27/02/2018 16:00	1.30	8.07	1.30	6.55	1.30	4.79	1.30	3.81
27/02/2018 17:00	0.59	8.04	0.59	6.51	0.59	4.74	0.59	3.77
27/02/2018 18:00	0.52	8.02	0.52	6.50	0.52	4.72	0.52	3.75
27/02/2018 19:00	0.52	8.02	0.52	6.49	0.52	4.71	0.52	3.74
27/02/2018 20:00	0.51	8.02	0.51	6.52	0.51	4.71	0.51	3.73
27/02/2018 21:00	0.51	8.02	0.51	6.52	0.51	4.72	0.51	3.73
27/02/2018 22:00	0.52	8.02	0.52	6.49	0.52	4.72	0.52	3.72
27/02/2018 23:00	0.33	8.01	0.33	6.48	0.33	4.72	0.33	3.71
28/02/2018 00:00	0.42	8.01	0.42	6.48	0.42	4.71	0.42	3.70
28/02/2018 01:00	0.48	8.00	0.48	6.46	0.48	4.71	0.48	3.69
28/02/2018 02:00	0.45	7.99	0.45	6.45	0.45	4.69	0.45	3.68
28/02/2018 03:00	0.34	7.98	0.34	6.43	0.34	4.68	0.34	3.66
28/02/2018 04:00	0.41	7.97	0.41	6.42	0.41	4.67	0.41	3.64
28/02/2018 05:00	0.45	7.95	0.45	6.40	0.45	4.65	0.45	3.62
28/02/2018 06:00	0.42	7.94	0.42	6.38	0.42	4.63	0.42	3.60
28/02/2018 07:00	0.61	7.92	0.61	6.37	0.61	4.61	0.61	3.58
28/02/2018 08:00	0.51	7.91	0.51	6.35	0.51	4.59	0.51	3.56
28/02/2018 09:00	0.59	7.88	0.59	6.32	0.59	4.55	0.59	3.53
28/02/2018 10:00	-0.20	7.86	-0.20	6.30	-0.20	4.51	-0.20	3.51
28/02/2018 11:00	-0.13	7.86	-0.13	6.30	-0.13	4.51	-0.13	3.51
28/02/2018 12:00	0.06	7.86	0.06	6.29	0.06	4.51	0.06	3.50
28/02/2018 13:00	0.42	7.84	0.42	6.27	0.42	4.48	0.42	3.48
28/02/2018 14:00	2.01	7.84	2.01	6.27	2.01	4.47	2.01	3.47
28/02/2018 15:00	2.77	7.84	2.77	6.27	2.77	4.46	2.77	3.47
28/02/2018 16:00	3.14	7.83	3.14	6.26	3.14	4.48	3.14	3.46
28/02/2018 17:00	2.61	7.84	2.61	6.25	2.61	4.48	2.61	3.44
28/02/2018 18:00	2.87	7.90	2.87	6.25	2.87	4.45	2.87	3.44
28/02/2018 19:00	3.07	7.91	3.07	6.26	3.07	4.46	3.07	3.45
28/02/2018 20:00	3.17	7.89	3.17	6.27	3.17	4.47	3.17	3.46
28/02/2018 21:00	3.19	7.89	3.19	6.28	3.19	4.49	3.19	3.47
28/02/2018 22:00	3.40	7.91	3.40	6.29	3.40	4.52	3.40	3.49
28/02/2018 23:00	3.63	7.93	3.63	6.32	3.63	4.56	3.63	3.51
01/03/2018 00:00	4.01	7.96	4.01	6.35	4.01	4.62	4.01	3.54
01/03/2018 01:00	4.55	8.01	4.55	6.39	4.55	4.68	4.55	3.58
01/03/2018 02:00	5.17	8.05	5.17	6.44	5.17	4.74	5.17	3.62
01/03/2018 03:00	5.69	8.08	5.69	6.47	5.69	4.80	5.69	3.66
01/03/2018 04:00	6.18	8.12	6.18	6.51	6.18	4.86	6.18	3.70
01/03/2018 05:00	6.76	8.17	6.76	6.56	6.76	4.92	6.76	3.74
01/03/2018 06:00	7.14	8.22	7.14	6.59	7.14	4.98	7.14	3.78
01/03/2018 07:00	6.55	8.25	6.55	6.63	6.55	5.04	6.55	3.83
01/03/2018 08:00	8.06	8.33	8.06	6.70	8.06	5.14	8.06	3.92
01/03/2018 09:00	8.67	8.40	8.67	6.77	8.67	5.22	8.67	3.99
01/03/2018 10:00	9.26	8.46	9.26	6.82	9.26	5.29	9.26	4.04
01/03/2018 11:00	8.75	8.75	8.75	6.88	8.75	5.37	8.75	4.11
01/03/2018 12:00	9.93	8.73	9.93	6.95	9.93	5.46	9.93	4.19
01/03/2018 13:00	10.41	8.72	10.41	7.02	10.41	5.54	10.41	4.25
01/03/2018 14:00	10.32	8.75	10.32	7.07	10.32	5.61	10.32	4.30
01/03/2018 15:00	10.39	8.82	10.39	7.15	10.39	5.71	10.39	4.39
01/03/2018 16:00	11.66	8.90	11.66	7.25	11.66	5.82	11.66	4.48
01/03/2018 17:00	11.14	8.98	11.14	7.33	11.14	5.90	11.14	4.55
01/03/2018 18:00	10.91	9.05	10.91	7.39	10.91	5.99	10.91	4.62
01/03/2018 19:00	10.63	9.11	10.63	7.48	10.63	6.08	10.63	4.70
01/03/2018 20:00	10.25	9.18	10.25	7.55	10.25	6.17	10.25	4.77
01/03/2018 21:00	10.05	9.23	10.05	7.61	10.05	6.24	10.05	4.81
01/03/2018 22:00	7.56	9.27	7.56	7.66	7.56	6.30	7.56	4.85
01/03/2018 23:00	8.23	9.36	8.23	7.76	8.23	6.41	8.23	4.96
02/03/2018 00:00	8.82	9.46	8.82	7.87	8.82	6.53	8.82	5.07
02/03/2018 01:00	9.10	9.54	9.10	7.95	9.10	6.63	9.10	5.15
02/03/2018 02:00	8.07	9.59	8.07	8.00	8.07	6.70	8.07	5.19
02/03/2018 03:00	7.16	9.63	7.16	8.05	7.16	6.76	7.16	5.24
02/03/2018 04:00	6.69	9.64	6.69	8.10	6.69	6.79	6.69	5.24
02/03/2018 05:00	3.55	9.63	3.55	8.12	3.55	6.78	3.55	5.22
02/03/2018 06:00	3.51	9.66	3.51	8.13	3.51	6.82	3.51	5.25
02/03/2018 07:00	3.77	9.71	3.77	8.18	3.77	6.87	3.77	5.30
02/03/2018 08:00	4.10	9.77	4.10	8.24	4.10	6.93	4.10	5.36
02/03/2018 09:00	4.75	9.83	4.75	8.30	4.75	7.01	4.75	5.43
02/03/2018 10:00	5.98	9.92	5.98	8.40	5.98	7.11	5.98	5.53
02/03/2018 11:00	8.31	10.02	8.31	8.47	8.31	7.19	8.31	5.60
02/03/2018 12:00	7.20	10.22	7.20	8.50	7.20	7.39	7.20	5.62
02/03/2018 13:00	7.96	10.23	7.96	8.56	7.96	7.63	7.96	5.69
02/03/2018 14:00	8.48	10.28	8.48	8.59	8.48	7.53	8.48	5.74
02/03/2018 15:00	7.38	10.29	7.38	8.62	7.38	7.51	7.38	5.76
02/03/2018 16:00	8.25	10.37	8.25	8.66	8.25	7.54	8.25	5.81
02/03/2018 17:00	7.45	10.39	7.45	8.66	7.45	7.54	7.45	5.83
02/03/2018 18:00	5.95	10.39	5.95	8.67	5.95	7.53	5.95	5.85
02/03/2018 19:00	5.77	10.36	5.77	8.68	5.77	7.53	5.77	5.87
02/03/2018 20:00	3.81	10.30	3.81	8.68	3.81	7.51	3.81	5.87
02/03/2018 21:00	3.70	10.28	3.70	8.71	3.70	7.51	3.70	5.89
02/03/2018 22:00	2.53	10.25	2.53	8.70	2.53	7.49	2.53	5.88
02/03/2018 23:00	1.51	10.26	1.51	8.70	1.51	7.48	1.51	5.89
03/03/2018 00:00	1.61	10.32	1.61	8.72	1.61	7.50	1.61	5.92
03/03/2018 01:00	2.51	10.33	2.51	8.77	2.51	7.55	2.51	5.97
03/03/2018 02:00	3.99	10.46	3.99	8.82	3.99	7.60	3.99	6.02
03/03/2018 03:00	4.06	10.49	4.06	8.83	4.06	7.62	4.06	6.04
03/03/2018 04:00	4.54	10.49	4.54	8.85	4.54	7.64	4.54	6.06
03/03/2018 05:00	4.54	10.43	4.54	8.85	4.54	7.65	4.54	6.07
03/03/2018 06:00	5.09	10.41	5.09	8.86	5.09	7.66	5.09	6.07
03/03/2018 07:00	5.09	10.41	5.09	8.87	5.09	7.68	5.09	6.09
03/03/2018 08:00	6.89	10.47	6.89	8.89	6.89	7.71	6.89	6.12
03/03/2018 09:00	6.89	10.55	6.89	8.90	6.89	7.72	6.89	6.12
03/03/2018 10:00	7.27	10.60	7.27	8.91	7.27	7.74	7.27	6.14
03/03/2018 11:00	8.25	10.53	8.25	8.94	8.25	7.78	8.25	6.18
03/03/2018 12:00	9.53	10.52	9.53	8.99	9.53	7.82	9.53	6.21
03/03/2018 13:00	9.52	10.51	9.52	8.99	9.52	7.85	9.52	6.22
03/03/2018 14:00	9.80	10.52	9.80	9.11	9.80	7.86	9.80	6.25
03/03/2018 15:00	10.08	10.62	10.08	9.09	10.08	7.89	10.08	6.28
03/03/2018 16:00	10.57	10.78	10.57	9.11	10.57	7.94	10.57	6.33
03/03/2018 17:00	11.15	10.81	11.15	9.14	11.15	7.99	11.15	6.37
03/03/2018 18:00	11.14	10.87	11.14	9.19	11.14	8.05	11.14	6.44
03/03/2018 19:00	12.04	11.00	12.04	9.26	12.04	8.11	12.04	6.49
03/03/2018 20:00	10.72	10.99	10.72	9.29	10.72	8.15	10.72	6.52
03/03/2018 21:00	11.02	11.02	11.02	9.35	11.02	8.23	11.02	6.61
03/03/2018 22:00	11.99	11.04	11.99	9.45	11.99	8.35	11.99	6.73
03/03/2018 23:00	13.69	11.20	13.69	9.49	13.69	8.41	13.69	6.79
04/03/2018 00:00	9.56	11.12	9.56	9.45	9.56	8.38	9.56	6.73
04/03/2018 01:00	7.59	11.03	7.59	9.44	7.59	8.36	7.59	6.70
04/03/2018 02:00	6.60	11.00	6.60	9.45	6.60	8.36	6.60	6.70
04/03/2018 03:00	6.10	11.04	6.10	9.48	6.10	8.37	6.10	6.75
04/03/2018 04:00	5.90	11.02	5.90	9.50	5.90	8.38	5.90	6.78
04/03/2018 05:00	5.21	11.02	5.21	9.52	5.21	8.40	5.21	6.81
04/03/2018 06:00	5.32	11.04	5.32	9.55	5.32	8.43	5.32	6.85
04/03/2018 07:00	5.41	11.07	5.41	9.59	5.41	8.46	5.41	6.90
04/03/2018 08:00	5.94	11.11	5.94	9.64	5.94	8.51	5.94	6.95
04/03/2018 09:00	6.54	11.14	6.54	9.68	6.54	8.55	6.54	7.00
04/03/2018 10:00	7.26	11.18	7.26	9.73	7.26	8.60	7.26	7.05
04/03/2018 11:00	8.40	11.21	8.40	9.77	8.40	8.64	8.40	7.09
04/03/2018 12:00	8.61	11.23	8.61	9.87	8.61	8.66	8.61	7.13
04/03/2018 13:00	8.93	11.25	8.93	10.04	8.93	8.69	8.93	7.16
04/03/2018 14:00	9.09	11.26	9.09	10.03	9.09	8.70	9.09	7.17
04/03/2018 15:00	9.01	11.26	9.01	9.95	9.01	8.70	9.01	7.19
04/03/2018 16:00	9.00	11.27	9.00	9.99	9.00	8.71	9.00	7.21
04/03/2018 17:00	8.69	11.24	8.69	9.99	8.69	8.69	8.69	7.19
04/03/2018 18:00	6.31	11.19	6.31	9.94	6.31	8.71	6.31	7.15
04/03/2018 19:00	5.53	11.18	5.53	9.90	5.53	8.73	5.53	7.17
04/03/2018 20:00	4.95	11.16	4.95	9.88	4.95	8.67	4.95	7.17
04/03/2018 21:00	3.29	11.14	3.29	9.86	3.29	8.64	3.29	7.14
04/03/2018 22:00	2.74	11.13	2.74	9.85	2.74	8.62	2.74	7.19
04/03/2018 23:00	1.62	11.13	1.62	9.85	1.62	8.62	1.62	7.17
05/03/2018 00:00	3.34	11.16	3.34	9.93	3.34	8.64	3.34	7.20
05/03/2018 01:00	3.28	11.16	3.28	9.97	3.28	8.65	3.28	7.20
05/03/2018 02:00	3.29	11.14	3.29	9.91	3.29	8.63	3.29	7.19
05/03/2018 03:00	2.40	11.10	2.40	9.86	2.40	8.59	2.40	7.16
05/03/2018 04:00	1.76	11.05	1.76	9.80	1.76	8.54	1.76	7.12
05/03/2018 05:00	1.04	10.99	1.04	9.74	1.04	8.46	1.04	7.07
05/03/2018 06:00	0.38	10.92	0.38	9.68	0.38	8.39	0.38	7.01
05/03/2018 07:00	-0.08	10.90	-0.08	9.66	-0.08	8.35	-0.08	7.00
05/03/2018 08:00	1.08	10.96	1.08	9.71	1.08	8.41	1.08	7.07
05/03/2018 09:00	4.04	11.04	4.04	9.78	4.04	8.50	4.04	7.15
05/03/2018 10:00	4.95	11.08	4.95	9.82	4.95	8.56	4.95	7.18
05/03/2018 11:00	5.99	11.10	5.99	9.84	5.99	8.60	5.99	7.20
05/03/2018 12:00	7.31	11.08	7.31	9.82	7.31	8.60	7.31	7.19
05/03/2018 13:00	6.17	11.05	6.17	9.79	6.17	8.57	6.17	7.16
05/03/2018 14:00	7.13	11.04	7.13	9.78	7.13	8.56	7.13	7.15
05/03/2018 15:00	7.09	11.00	7.09	9.75	7.09	8.53	7.09	7.13
05/03/2018 16:00	6.34	10.94	6.34	9.70	6.34	8.45	6.34	7.08
05/03/2018 17:00	4.16	10.87	4.16	9.63	4.16	8.37	4.16	7.01
05/03/2018 18:00	2.93	10.84	2.93	9.60	2.93	8.32	2.93	7.03
05/03/2018 19:00	2.46	10.84	2.46	9.60	2.46	8.31	2.46	7.02
05/03/2018 20:00	1.79	10.86	1.79	9.62	1.79	8.32	1.79	7.04
05/03/2018 21:00	1.62	10.88	1.62	9.64	1.62	8.33	1.62	7.06
05/03/2018 22:00	0.91	10.89	0.91	9.65	0.91	8.33	0.91	7.07
05/03/2018 23:00	0.16	10.88	0.16	9.64	0.16	8.31	0.16	7.07
06/03/2018 00:00	-0.56	10.86	-0.56	9.62	-0.56	8.28	-0.56	7.05
06/03/2018 01:00	-1.37	10.83	-1.37	9.59	-1.37	8.24	-1.37	7.02
06/03/2018 02:00	-2.16	10.79	-2.16	9.54	-2.16	8.18	-2.16	6.98
06/03/2018 03:00	-2.73	10.74	-2.73	9.50	-2.73	8.12	-2.73	6.94
06/03/2018 04:00	-2.85	10.69	-2.85	9.44	-2.85	8.05	-2.85	6.92
06/03/2018 05:00	-3.08	10.63	-3.08	9.38	-3.08	7.97	-3.08	6.84
06/03/2018 06:00	-3.50	10.57	-3.50	9.32	-3.50	7.89	-3.50	6.78
06/03/2018 07:00	-3.47	10.56	-3.47	9.30	-3.47	7.87	-3.47	6.77
06/03/2018 08:00	-0.33	10.63	-0.33	9.37	-0.33	7.94	-0.33	6.84
06/03/2018 09:00	1.84	10.68	1.84	9.41	1.84	8.01	1.84	6.89
06/03/2018 10:00	3.18	10.69	3.18	9.42	3.18	8.03	3.18	6.90
06/03/2018 11:00	4.14	10.71	4.14	9.44	4.14	8.08	4.14	6.93
06/03/2018 12:00	5.00	10.70	5.00	9.43	5.00	8.09	5.00	6.92
06/03/2018 13:00	5.63	10.61	5.63	9.35	5.63	8.01	5.63	6.83
06/03/2018 14:00	5.93	10.51	5.93	9.24	5.93	7.90	5.93	6.73
06/03/2018 15:00	5.95	10.45	5.95	9.19	5.95	7.83	5.95	6.67
06/03/2018 16:00	4.93	10.39	4.93	9.13	4.93	7.77	4.93	6.62
06/03/2018 17:00	3.38	10.33	3.38	9.08	3.38	7.70	3.38	6.56
06/03/2018 18:00	1.79	10.29	1.79	9.04	1.79	7.64	1.79	6.52
06/03/2018 19:00	0.59	10.28	0.59	9.03	0.59	7.61	0.59	6.52
06/03/2018 20:00	0.75	10.30	0.75	9.04	0.75	7.61	0.75	6.54
06/03/2018 21:00	0.65	10.33	0.65	9.07	0.65	7.63	0.65	6.56
06/03/2018 22:00	-0.23	10.35	-0.23	9.08	-0.23	7.63	-0.23	6.58
06/03/2018 23:00	-0.16	10.36	-0.16	9.09	-0.16	7.64	-0.16	6.60
07/03/2018 00:00	-0.25	10.37	-0.25	9.10	-0.25	7.64	-0.25	6.61
07/03/2018 01:00	-0.18	10.36	-0.18	9.09	-0.18	7.62	-0.18	6.60
07/03/2018 02:00	-0.98	10.32	-0.98	9.05	-0.98	7.58	-0.98	6.56
07/03/2018 03:00	-1.00	10.27	-1.00	9.00	-1.00	7.52	-1.00	6.51
07/03/2018 04:00	-1.61	10.22	-1.61	8.94	-1.61	7.46	-1.61	6.46
07/03/2018 05:00	-1.92	10.17	-1.92	8.89	-1.92	7.40	-1.92	6.41
07/03/2018 06:00	-1.65	10.11	-1.65	8.83	-1.65	7.33	-1.65	6.35
07/03/2018 07:00	-1.72	10.12	-1.72	8.80	-1.72	7.29	-1.72	6.32
07/03/2018 08:00	0.39	10.18	0.39	8.79	0.39	7.29	0.39	6.32
07/03/2018 09:00	1.21	10.19	1.21	8.79	1.21	7.30	1.21	6.32
07/03/2018 10:00	2.87	10.19	2.87	8.78	2.87	7.29	2.87	6.31
07/03/2018 11:00	4.09	10.19	4.09	8.74	4.09	7.25	4.09	6.27
07/03/2018 12:00	4.97	10.14	4.97	8.75	4.97	7.26	4.97	6.28
07/03/2018 13:00	5.55	10.14	5.55	8.78	5.55	7.29	5.55	6.31
07/03/2018 14:00	7.11	10.11	7.11	8.76	7.11	7.28	7.11	6.29
07/03/2018 15:00	6.62	10.01	6.62	8.67	6.62	7.18	6.62	6.19
07/03/2018 16:00	6.12	9.95	6.12	8.61	6.12	7.11	6.12	6.14
07/03/2018 17:00	5.26	9.89	5.26	8.56	5.26	7.05	5.26	6.09
07/03/2018 18:00	4.44	9.84	4.44	8.51	4.44	7.00	4.44	6.04
07/03/2018 19:00	2.84	9.81	2.84	8.48	2.84	6.97	2.84	6.01
07/03/2018 20:00	1.66	9.80	1.66	8.47	1.66	6.96	1.66	6.01
07/03/2018 21:00	1.36	9.81	1.36	8.48	1.36	6.96	1.36	6.01
07/03/2018 22:00	0.35	9.81	0.35	8.47	0.35	6.95	0.35	6.01
07/03/2018 23:00	-0.58	9.80	-0.58	8.47	-0.58	6.93	-0.58	6.00
08/03/2018 00:00	-1.23	9.78	-1.23	8.45	-1.23	6.90	-1.23	5.98
08/03/2018 01:00	-2.32	9.75	-2.32	8.42	-2.32	6.86	-2.32	5.95
08/03/2018 02:00	-3.00	9.73	-3.00	8.40	-3.00	6.84	-3.00	5.93
08/03/2018 03:00	-2.56	9.70	-2.56	8.37	-2.56	6.80	-2.56	5.90
08/03/2018 04:00	-2.65	9.66	-2.65	8.32	-2.65	6.74	-2.65	5.86
08/03/2018 05:00	-3.92	9.61	-3.92	8.28	-3.92	6.68	-3.92	5.80
08/03/2018 06:00	-2.66	9.58	-2.66	8.24	-2.66	6.63	-2.66	5.76
08/03/2018 07:00	-2.52	9.63	-2.52	8.23	-2.52	6.62	-2.52	5.76
08/03/2018 08:00	-0.60	9.75	-0.60	8.28	-0.60	6.68	-0.60	5.81
08/03/2018 09:00	1.42	9.81	1.42	8.35	1.42	6.78	1.42	5.88
08/03/2018 10:00	3.54	9.93	3.54	8.40	3.54	6.86	3.54	5.93
08/03/2018 11:00	5.27	9.90	5.27	8.44	5.27	6.94	5.27	5.97
08/03/2018 12:00	7.77	9.87	7.77	8.43	7.77	6.95	7.77	5.96
08/03/2018 13:00	7.92	9.83	7.92	8.40	7.92	6.91	7.92	5.93
08/03/2018 14:00	8.83	9.87	8.83	8.44	8.83	6.96	8.83	5.97
08/03/2018 15:00	9.34	9.85	9.34	8.42	9.34	6.94	9.34	5.95
08/03/2018 16:00	8.99	9.79	8.99	8.37	8.99	6.88	8.99	5.90
08/03/2018 17:00	7.36	9.74	7.36	8.31	7.36	6.80	7.36	5.84
08/03/2018 18:00	5.50	9.69	5.50	8.26	5.50	6.71	5.50	5.78
08/03/2018 19:00	2.81	9.71	2.81	8.23	2.81	6.64	2.81	5.75
08/03/2018 20:00	0.83	9.71	0.83	8.23	0.83	6.61	0.83	5.75
08/03/2018 21:00	0.12	9.74	0.12	8.26	0.12	6.63	0.12	5.79
08/03/2018 22:00	-0.17	9.75	-0.17	8.30	-0.17	6.65	-0.17	5.83
08/03/2018 23:00	-0.79	9.77	-0.79	8.33	-0.79	6.68	-0.79	5.86
09/03/2018 00:00	-1.37	9.83	-1.37	8.37	-1.37	6.71	-1.37	5.89
09/03/2018 01:00	-1.60	9.90	-1.60	8.40	-1.60	6.75	-1.60	5.93
09/03/2018 02:00	-1.33	9.99	-1.33	8.44	-1.33	6.79	-1.33	5.97
09/03/2018 03:00	-0.27	10.01	-0.27	8.46	-0.27	6.83	-0.27	5.99
09/03/2018 04:00	-0.71	10.04	-0.71	8.47	-0.71	6.84	-0.71	5.99
09/03/2018 05:00	-0.27	10.07	-0.27	8.46	-0.27	6.85	-0.27	5.98
09/03/2018 06:00	0.01	10.01	0.01	8.45	0.01	6.84	0.01	5.96
09/03/2018 07:00	-0.08	10.01	-0.08	8.43	-0.08	6.82	-0.08	5.94
09/03/2018 08:00	0.58	9.94	0.58	8.43	0.58	6.83	0.58	5.94
09/03/2018 09:00	1.79	9.98	1.79	8.47	1.79	6.88	1.79	5.98
09/03/2018 10:00	3.90	10.04	3.90	8.55	3.90	6.98	3.90	6.07
09/03/2018 11:00	6.50	10.03	6.50	8.55	6.50	7.01	6.50	6.07
09/03/2018 12:00	6.68	9.97	6.68	8.51	6.68	6.95	6.68	6.02
09/03/2018 13:00	8.54	9.96	8.54	8.51	8.54	6.93	8.54	6.01
09/03/2018 14:00	8.55	9.94	8.55	8.49	8.55	6.90	8.55	6.00
09/03/2018 15:00	8.81	9.93	8.81	8.49	8.81	6.88	8.81	5.99
09/03/2018 16:00	8.36	9.91	8.36	8.47	8.36	6.85	8.36	5.97
09/03/2018 17:00	7.22	9.88	7.22	8.44	7.22	6.81	7.22	5.94
09/03/2018 18:00	5.90	9.84	5.90	8.40	5.90	6.77	5.90	5.90
09/03/2018 19:00	3.72	9.84	3.72	8.41	3.72	6.77	3.72	5.91
09/03/2018 20:00	4.81	9.90	4.81	8.46	4.81	6.82	4.81	5.96
09/03/2018 21:00	4.71	9.95	4.71	8.52	4.71	6.89	4.71	6.02
09/03/2018 22:00	5.10	10.01	5.10	8.58	5.10	6.97	5.10	6.08
09/03/2018 23:00	4.68	10.04	4.68	8.62	4.68	7.03	4.68	6.12
10/03/2018 00:00	4.55	10.09	4.55	8.66	4.55	7.09	4.55	6.16
10/03/2018 01:00	4.96	10.13	4.96	8.70	4.96	7.15	4.96	6.21
10/03/2018 02:00	4.37	10.15	4.37	8.73	4.37	7.19	4.37	6.23
10/03/2018 03:00	4.24	10.16	4.24	8.75	4.24	7.23	4.24	6.25
10/03/2018 04:00	4.32	10.18	4.32	8.77	4.32	7.25	4.32	6.27
10/03/2018 05:00	4.32	10.19	4.32	8.78	4.32	7.28	4.32	6.28
10/03/2018 06:00	4.93	10.20	4.93	8.79	4.93	7.30	4.93	6.30
10/03/2018 07:00	4.72	10.22	4.72	8.82	4.72	7.34	4.72	6.32
10/03/2018 08:00	5.69	10.27	5.69	8.87	5.69	7.41	5.69	6.37
10/03/2018 09:00	6.97	10.32	6.97	8.94	6.97	7.48	6.97	6.43
10/03/2018 10:00	9.56	10.36	9.56	8.98	9.56	7.53	9.56	6.48
10/03/2018 11:00	9.73	10.38	9.73	8.99	9.73	7.54	9.73	6.49
10/03/2018 12:00	10.11	10.36	10.11	8.99	10.11	7.52	10.11	6.48
10/03/2018 13:00	8.60	10.33	8.60	8.96	8.60	7.48	8.60	6.45
10/03/2018 14:00	8.39	10.31	8.39	8.95	8.39	7.44	8.39	6.44
10/03/2018 15:00	7.97	10.30	7.97	8.94	7.97	7.41	7.97	6.43
10/03/2018 16:00	7.95	10.31	7.95	8.95	7.95	7.40	7.95	6.45
10/03/2018 17:00	8.03	10.33	8.03	8.97	8.03	7.41	8.03	6.47
10/03/2018 18:00	8.10	10.37	8.10	9.00	8.10	7.44	8.10	6.51
10/03/2018 19:00	7.96	10.40	7.96	9.04	7.96	7.49	7.96	6.55
10/03/2018 20:00	8.04	10.45	8.04	9.08	8.04	7.55	8.04	6.59
10/03/2018 21:00	8.12	10.49	8.12	9.13	8.12	7.62	8.12	6.64
10/03/2018 22:00	8.51	10.54	8.51	9.18	8.51	7.70	8.51	6.70
10/03/2018 23:00	8.48	10.59	8.48	9.23	8.48	7.77	8.48	6.75
11/03/2018 00:00	8.74	10.63	8.74	9.27	8.74	7.83	8.74	6.79
11/03/2018 01:00	8.56	10.65	8.56	9.30	8.56	7.88	8.56	6.82
11/03/2018 02:00	7.66	10.68	7.66	9.33	7.66	7.92	7.66	6.85
11/03/2018 03:00	8.17	10.70	8.17	9.36	8.17	7.97	8.17	6.89
11/03/2018 04:00	7.79	10.70	7.79	9.36	7.79	7.97	7.79	6.89
11/03/2018 05:00	5.65	10.68	5.65	9.35	5.65	7.96	5.65	6.87
11/03/2018 06:00	5.88	10.67	5.88	9.34	5.88	7.94	5.88	6.87
11/03/2018 07:00	3.94	10.65	3.94	9.32	3.94	7.92	3.94	6.85
11/03/2018 08:00	4.10	10.66	4.10	9.34	4.10	7.93	4.10	6.87
11/03/2018 09:00	4.84	10.68	4.84	9.37	4.84	7.95	4.84	6.90
11/03/2018 10:00	5.09	10.70	5.09	9.39	5.09	7.96	5.09	6.93
11/03/2018 11:00	5.33	10.73	5.33	9.42	5.33	7.98	5.33	7.02
11/03/2018 12:00	6.05	10.75	6.05	9.45	6.05	8.00	6.05	7.12
11/03/2018 13:00	7.53	10.79	7.53	9.49	7.53	8.04	7.53	7.11
11/03/2018 14:00	8.76	10.82	8.76	9.52	8.76	8.08	8.76	7.12
11/03/2018 15:00	8.05	10.81	8.05	9.51	8.05	8.06	8.05	7.10
11/03/2018 16:00	6.96	10.78	6.96	9.49	6.96	8.03	6.96	7.08
11/03/2018 17:00	6.05	10.77	6.05	9.48	6.05	8.02	6.05	7.07
11/03/2018 18:00	5.85	10.75	5.85	9.47	5.85	8.00	5.85	7.05
11/03/2018 19:00	4.28	10.72	4.28	9.45	4.28	7.97	4.28	7.03
11/03/2018 20:00	3.22	10.69	3.22	9.42	3.22	7.94	3.22	7.01
11/03/2018 21:00	1.84	10.67	1.84	9.41	1.84	7.93	1.84	7.00
11/03/2018 22:00	1.84	10.67	1.84	9.41	1.84	7.93	1.84	7.00
11/03/2018 23:00	1.18	10.67	1.18	9.48	1.18	7.94	1.18	7.00
12/03/2018 00:00	1.47	10.66	1.47	9.49	1.47	7.94	1.47	7.00
12/03/2018 01:00	0.77	10.64	0.77	9.43	0.77	7.91	0.77	6.98
12/03/2018 02:00	0.08	10.60	0.08	9.38	0.08	7.88	0.08	6.95
12/03/2018 03:00	0.07	10.56	0.07	9.34	0.07	7.84	0.07	6.91
12/03/2018 04:00	-0.32	10.52	-0.32	9.30	-0.32	7.79	-0.32	6.87
12/03/2018 05:00	-0.24	10.48	-0.24	9.26	-0.24	7.75	-0.24	6.83
12/03/2018 06:00	0.15	10.45	0.15	9.23	0.15	7.72	0.15	6.81
12/03/2018 07:00	0.73	10.45	0.73	9.23	0.73	7.71	0.73	6.81
12/03/2018 08:00	2.21	10.47	2.21	9.24	2.21	7.74	2.21	6.82
12/03/2018 09:00	3.58	10.47	3.58	9.24	3.58	7.75	3.58	6.83
12/03/2018 10:00	4.50	10.47	4.50	9.24	4.50	7.76	4.50	6.82
12/03/2018 11:00	5.84	10.47	5.84	9.24	5.84	7.76	5.84	6.82
12/03/2018 12:00	7.30	10.45	7.30	9.22	7.30	7.73	7.30	6.82
12/03/2018 13:00	7.36	10.40	7.36	9.17	7.36	7.67	7.36	6.77
12/03/2018 14:00	7.46	10.37	7.46	9.14	7.46	7.62	7.46	6.73
12/03/2018 15:00	7.91	10.33	7.91	9.10	7.91	7.56	7.91	6.69
12/03/2018 16:00	7.21	10.28	7.21	9.05	7.21	7.50	7.21	6.64
12/03/2018 17:00	6.78	10.25	6.78	9.02	6.78	7.45	6.78	6.67
12/03/2018 18:00	7.09	10.23	7.09	9.00	7.09	7.41	7.09	6.64
12/03/2018 19:00	6.51	10.22	6.51	8.98	6.51	7.38	6.51	6.60
12/03/2018 20:00	6.23	10.22	6.23	8.98	6.23	7.38	6.23	6.59
12/03/2018 21:00	6.92	10.23	6.92	8.98	6.92	7.39	6.92	6.59
12/03/2018 22:00	5.38	10.20	5.38	8.95	5.38	7.36	5.38	6.55
12/03/2018 23:00	4.10	10.14	4.10	8.89	4.10	7.32	4.10	6.50
13/03/2018 00:00	2.04	10.11	2.04	8.86	2.04	7.29	2.04	6.47
13/03/2018 01:00	2.16	10.11	2.16	8.86	2.16	7.30	2.16	6.46
13/03/2018 02:00	2.44	10.11	2.44	8.85	2.44	7.29	2.44	6.46
13/03/2018 03:00	2.15	10.09	2.15	8.83	2.15	7.27	2.15	6.44
13/03/2018 04:00	1.77	10.06	1.77	8.80	1.77	7.23	1.77	6.40
13/03/2018 05:00	0.31	10.01	0.31	8.75	0.31	7.18	0.31	6.35
13/03/2018 06:00	0.31	10.02	0.31	8.76	0.31	7.19	0.31	6.36
13/03/2018 07:00	2.35	10.05	2.35	8.79	2.35	7.22	2.35	6.39
13/03/2018 08:00	2.35	10.06	2.35	8.79	2.35	7.23	2.35	6.39
13/03/2018 09:00	3.76	10.07	3.76	8.80	3.76	7.25	3.76	6.40
13/03/2018 10:00	4.47	10.05	4.47	8.78	4.47	7.23	4.47	6.38
13/03/2018 11:00	4.58	10.02	4.58	8.75	4.58	7.19	4.58	6.36
13/03/2018 12:00	5.57	10.01	5.57	8.74	5.57	7.15	5.57	6.34
13/03/2018 13:00	5.65	9.98	5.65	8.71	5.65	7.10	5.65	6.31
13/03/2018 14:00	5.48	9.97	5.48	8.69	5.48	7.09	5.48	6.29
13/03/2018 15:00	6.26	9.95	6.26	8.68	6.26	7.04	6.26	6.28
13/03/2018 16:00	5.94	9.93	5.94	8.66	5.94	7.00	5.94	6.26
13/03/2018 17:00	5.64	9.92	5.64	8.63	5.64	6.97	5.64	6.23
13/03/2018 18:00	4.97	9.90	4.97	8.61	4.97	6.96	4.97	6.21
13/03/2018 19:00	4.69	9.89	4.69	8.60	4.69	6.95	4.69	6.20
13/03/2018 20:00	3.94	9.88	3.94	8.59	3.94	6.94	3.94	6.19
13/03/2018 21:00	3.57	9.89	3.57	8.59	3.57	6.95	3.57	6.19
13/03/2018 22:00	3.26	9.88	3.26	8.58	3.26	6.96	3.26	6.18
13/03/2018 23:00	2.06	9.85	2.06	8.55	2.06	6.93	2.06	6.15
14/03/2018 00:00	0.90	9.81	0.90	8.50	0.90	6.88	0.90	6.10
14/03/2018 01:00	-0.68	9.76	-0.68	8.46	-0.68	6.83	-0.68	6.05
14/03/2018 02:00	-0.96	9.73	-0.96	8.42	-0.96	6.79	-0.96	6.01
14/03/2018 03:00	-1.65	9.69	-1.65	8.38	-1.65	6.75	-1.65	5.97
14/03/2018 04:00	-1.45	9.67	-1.45	8.36	-1.45	6.72	-1.45	5.95
14/03/2018 05:00	-1.33	9.64	-1.33	8.33	-1.33	6.69	-1.33	5.92
14/03/2018 06:00	-1.24	9.61	-1.24	8.30	-1.24	6.65	-1.24	5.89
14/03/2018 07:00	-0.84	9.60	-0.84	8.29	-0.84	6.64	-0.84	5.87
14/03/2018 08:00	-0.02	9.64	-0.02	8.31	-0.02	6.67	-0.02	5.90
14/03/2018 09:00	2.28	9.72	2.28	8.38	2.28	6.76	2.28	5.97
14/03/2018 10:00	5.06	9.77	5.06	8.44	5.06	6.84	5.06	6.03
14/03/2018 11:00	6.72	9.77	6.72	8.44	6.72	6.85	6.72	6.03
14/03/2018 12:00	7.26	9.76	7.26	8.43	7.26	6.84	7.26	6.01
14/03/2018 13:00	8.62	9.72	8.62	8.39	8.62	6.78	8.62	5.97
14/03/2018 14:00	8.56	9.70	8.56	8.37	8.56	6.74	8.56	5.95
14/03/2018 15:00	8.56	9.68	8.56	8.35	8.56	6.71	8.56	5.93
14/03/2018 16:00	7.61	9.66	7.61	8.33	7.61	6.66	7.61	5.90
14/03/2018 17:00	6.88	9.65	6.88	8.32	6.88	6.64	6.88	5.92
14/03/2018 18:00	6.77	9.67	6.77	8.33	6.77	6.65	6.77	5.92
14/03/2018 19:00	5.88	9.69	5.88	8.36	5.88	6.66	5.88	5.93
14/03/2018 20:00	5.40	9.73	5.40	8.39	5.40	6.71	5.40	5.97
14/03/2018 21:00	5.58	9.78	5.58	8.43	5.58	6.76	5.58	6.01
14/03/2018 22:00	4.10	9.81	4.10	8.46	4.10	6.81	4.10	6.03
14/03/2018 23:00	3.90	9.86	3.90	8.50	3.90	6.87	3.90	6.08
15/03/2018 00:00	4.19	9.90	4.19	8.54	4.19	6.94	4.19	6.12
15/03/2018 01:00	3.79	9.90	3.79	8.55	3.79	6.96	3.79	6.12
15/03/2018 02:00	1.48	9.87	1.48	8.52	1.48	6.93	1.48	6.08
15/03/2018 03:00	0.48	9.85	0.48	8.50	0.48	6.91	0.48	6.06
15/03/2018 04:00	0.28	9.83	0.28	8.49	0.28	6.90	0.28	6.05
15/03/2018 05:00	0.18	9.82	0.18	8.47	0.18	6.88	0.18	6.03
15/03/2018 06:00	-0.53	9.80	-0.53	8.46	-0.53	6.87	-0.53	6.02
15/03/2018 07:00	0.37	9.87	0.37	8.52	0.37	6.93	0.37	6.08
15/03/2018 08:00	3.95	9.98	3.95	8.63	3.95	7.07	3.95	6.20
15/03/2018 09:00	6.16	10.06	6.16	8.71	6.16	7.18	6.16	6.27
15/03/2018 10:00	7.57	10.13	7.57	8.78	7.57	7.27	7.57	6.34
15/03/2018 11:00	9.17	10.18	9.17	8.83	9.17	7.33	9.17	6.39
15/03/2018 12:00	10.70	10.22	10.70	8.87	10.70	7.38	10.70	6.43
15/03/2018 13:00	12.50	10.29	12.50	8.94	12.50	7.45	12.50	6.50
15/03/2018 14:00	12.97	10.31	12.97	8.96	12.97	7.47	12.97	6.52
15/03/2018 15:00	13.45	10.30	13.45	8.96	13.45	7.45	13.45	6.52
15/03/2018 16:00	13.20	10.32	13.20	8.98	13.20	7.45	13.20	6.53
15/03/2018 17:00	11.57	10.31	11.57	8.97	11.57	7.43	11.57	6.52
15/03/2018 18:00	9.14	10.30	9.14	8.95	9.14	7.41	9.14	6.51
15/03/2018 19:00	6.74	10.31	6.74	8.97	6.74	7.43	6.74	6.54
15/03/2018 20:00	6.02	10.39	6.02	9.05	6.02	7.51	6.02	6.61
15/03/2018 21:00	7.51	10.51	7.51	9.16	7.51	7.62	7.51	6.72
15/03/2018 22:00	6.69	10.59	6.69	9.25	6.69	7.71	6.69	6.80
15/03/2018 23:00	6.29	10.67	6.29	9.33	6.29	7.81	6.29	6.88
16/03/2018 00:00	6.07	10.75	6.07	9.41	6.07	7.91	6.07	6.97
16/03/2018 01:00	6.47	10.83	6.47	9.50	6.47	8.02	6.47	7.05
16/03/2018 02:00	6.75	10.90	6.75	9.57	6.75	8.12	6.75	7.12
16/03/2018 03:00	6.75	10.95	6.75	9.62	6.75	8.19	6.75	7.18
16/03/2018 04:00	6.53	10.99	6.53	9.68	6.53	8.26	6.53	7.22
16/03/2018 05:00	6.71	11.03	6.71	9.71	6.71	8.32	6.71	7.26
16/03/2018 06:00	7.31	11.07	7.31	9.75	7.31	8.38	7.31	7.30
16/03/2018 07:00	7.43	11.09	7.43	9.79	7.43	8.43	7.43	7.34
16/03/2018 08:00	7.24	11.11	7.24	9.81	7.24	8.47	7.24	7.36
16/03/2018 09:00	7.77	11.13	7.77	9.84	7.77	8.51	7.77	7.38
16/03/2018 10:00	8.08	11.14	8.08	9.85	8.08	8.53	8.08	7.40
16/03/2018 11:00	8.48	11.14	8.48	9.86	8.48	8.52	8.48	7.44
16/03/2018 12:00	8.48	11.11	8.48	9.84	8.48	8.49	8.48	7.40
16/03/2018 13:00	7.39	11.08	7.39	9.82	7.39	8.47	7.39	7.37
16/03/2018 14:00	7.33	11.09	7.33	9.83	7.33	8.46	7.33	7.38
16/03/2018 15:00	8.82	11.10	8.82	9.85	8.82	8.45	8.82	7.40
16/03/2018 16:00	8.12	11.09	8.12	9.84	8.12	8.43	8.12	7.39
16/03/2018 17:00	7.39	11.07	7.39	9.82	7.39	8.40	7.39	7.38
16/03/2018 18:00	6.88	11.05	6.88	9.80	6.88	8.38	6.88	7.41
16/03/2018 19:00	5.88	11.03	5.88	9.78	5.88	8.36	5.88	7.42
16/03/2018 20:00	5.48	11.02	5.48	9.78	5.48	8.36	5.48	7.49
16/03/2018 21:00	5.18	11.03	5.18	9.79	5.18	8.37	5.18	7.47
16/03/2018 22:00	4.69	11.03	4.69	9.79	4.69	8.38	4.69	7.46
16/03/2018 23:00	4.59	11.04	4.59	9.80	4.59	8.40	4.59	7.44
17/03/2018 00:00	4.77	11.05	4.77	9.82	4.77	8.42	4.77	7.45
17/03/2018 01:00	5.17	11.05	5.17	9.82	5.17	8.43	5.17	7.45
17/03/2018 02:00	4.56	11.05	4.56	9.82	4.56	8.43	4.56	7.44
17/03/2018 03:00	5.23	11.05	5.23	9.82	5.23	8.44	5.23	7.44
17/03/2018 04:00	4.71	11.03	4.71	9.81	4.71	8.43	4.71	7.43
17/03/2018 05:00	4.81	11.02	4.81	9.80	4.81	8.43	4.81	7.42
17/03/2018 06:00	5.19	11.02	5.19	9.79	5.19	8.44	5.19	7.42
17/03/2018 07:00	5.39	11.01	5.39	9.79	5.39	8.45	5.39	7.41
17/03/2018 08:00	5.20	11.00	5.20	9.78	5.20	8.45	5.20	7.41
17/03/2018 09:00	5.01	11.01	5.01	9.78	5.01	8.46	5.01	7.40
17/03/2018 10:00	5.03	10.99	5.03	9.77	5.03	8.47	5.03	7.40
17/03/2018 11:00	5.65	10.97	5.65	9.75	5.65	8.45	5.65	7.38
17/03/2018 12:00	5.64	10.94	5.64	9.72	5.64	8.43	5.64	7.35
17/03/2018 13:00	5.67	10.92	5.67	9.71	5.67	8.41	5.67	7.34
17/03/2018 14:00	6.08	10.93	6.08	9.73	6.08	8.42	6.08	7.36
17/03/2018 15:00	6.99	10.95	6.99	9.74	6.99	8.44	6.99	7.37
17/03/2018 16:00	6.77	10.94	6.77	9.73	6.77	8.43	6.77	7.37
17/03/2018 17:00	6.17	10.91	6.17	9.70	6.17	8.39	6.17	7.34
17/03/2018 18:00	5.97	10.87	5.97	9.67	5.97	8.35	5.97	7.30
17/03/2018 19:00	4.44	10.84	4.44	9.64	4.44	8.30	4.44	7.28
17/03/2018 20:00	4.69	10.83	4.69	9.63	4.69	8.27	4.69	7.27
17/03/2018 21:00	4.22	10.79	4.22	9.59	4.22	8.22	4.22	7.24
17/03/2018 22:00	1.90	10.74	1.90	9.54	1.90	8.17	1.90	7.19
17/03/2018 23:00	2.09	10.72	2.09	9.52	2.09	8.14	2.09	7.17
18/03/2018 00:00	1.59	10.70	1.59	9.50	1.59	8.10	1.59	7.15
18/03/2018 01:00	1.68	10.68	1.68	9.48	1.68	8.07	1.68	7.13
18/03/2018 02:00	1.49	10.67	1.49	9.46	1.49	8.05	1.49	7.12
18/03/2018 03:00	1.80	10.66	1.80	9.45	1.80	8.04	1.80	7.11
18/03/2018 04:00	2.30	10.65	2.30	9.44	2.30	8.02	2.30	7.10
18/03/2018 05:00	2.69	10.63	2.69	9.42	2.69	8.00	2.69	7.08
18/03/2018 06:00	2.89	10.60	2.89	9.39	2.89	7.98	2.89	7.05
18/03/2018 07:00	3.11	10.59	3.11	9.37	3.11	7.96	3.11	7.04
18/03/2018 08:00	3.53	10.61	3.53	9.39	3.53	7.99	3.53	7.06
18/03/2018 09:00	5.20	10.65	5.20	9.43	5.20	8.05	5.20	7.10
18/03/2018 10:00	6.85	10.67	6.85	9.44	6.85	8.09	6.85	7.12
18/03/2018 11:00	6.57	10.67	6.57	9.44	6.57	8.10	6.57	7.11
18/03/2018 12:00	7.28	10.69	7.28	9.46	7.28	8.13	7.28	7.14
18/03/2018 13:00	9.42	10.75	9.42	9.51	9.42	8.19	9.42	7.19
18/03/2018 14:00	9.27	10.73	9.27	9.50	9.27	8.18	9.27	7.17
18/03/2018 15:00	9.37	10.67	9.37	9.45	9.37	8.11	9.37	7.12
18/03/2018 16:00	7.51	10.62	7.51	9.39	7.51	8.04	7.51	7.07
18/03/2018 17:00	6.48	10.59	6.48	9.36	6.48	7.99	6.48	7.03
18/03/2018 18:00	5.71	10.54	5.71	9.31	5.71	7.92	5.71	6.99
18/03/2018 19:00	3.55	10.52	3.55	9.29	3.55	7.87	3.55	6.97
18/03/2018 20:00	3.03	10.52	3.03	9.29	3.03	7.86	3.03	6.97
18/03/2018 21:00	2.11	10.53	2.11	9.29	2.11	7.84	2.11	6.97
18/03/2018 22:00	0.66	10.55	0.66	9.31	0.66	7.85	0.66	6.99
18/03/2018 23:00	1.46	10.58	1.46	9.34	1.46	7.87	1.46	7.02
19/03/2018 00:00	1.24	10.60	1.24	9.35	1.24	7.89	1.24	7.03
19/03/2018 01:00	0.73	10.60	0.73	9.35	0.73	7.89	0.73	7.03
19/03/2018 02:00	0.44	10.60	0.44	9.35	0.44	7.88	0.44	7.02
19/03/2018 03:00	0.14	10.58	0.14	9.33	0.14	7.85	0.14	7.00
19/03/2018 04:00	0.06	10.55	0.06	9.30	0.06	7.83	0.06	6.98
19/03/2018 05:00	-0.12	10.53	-0.12	9.27	-0.12	7.80	-0.12	6.95
19/03/2018 06:00	-0.09	10.51	-0.09	9.25	-0.09	7.78	-0.09	6.93
19/03/2018 07:00	0.69	10.51	0.69	9.25	0.69	7.78	0.69	6.92
19/03/2018 08:00	1.18	10.52	1.18	9.26	1.18	7.80	1.18	6.94
19/03/2018 09:00	2.86	10.53	2.86	9.26	2.86	7.81	2.86	6.94
19/03/2018 10:00	3.59	10.50	3.59	9.24	3.59	7.79	3.59	6.91
19/03/2018 11:00	3.93	10.51	3.93	9.24	3.93	7.80	3.93	6.92
19/03/2018 12:00	5.15	10.51	5.15	9.25	5.15	7.81	5.15	6.92
19/03/2018 13:00	5.45	10.48	5.45	9.21	5.45	7.78	5.45	6.92
19/03/2018 14:00	6.04	10.47	6.04	9.20	6.04	7.76	6.04	6.89
19/03/2018 15:00	6.91	10.45	6.91	9.18	6.91	7.75	6.91	6.86
19/03/2018 16:00	6.89	10.45	6.89	9.13	6.89	7.68	6.89	6.80
19/03/2018 17:00	6.17	10.41	6.17	9.07	6.17	7.59	6.17	6.74
19/03/2018 18:00	4.92	10.33	4.92	8.99	4.92	7.49	4.92	6.66
19/03/2018 19:00	2.73	10.23	2.73	8.93	2.73	7.42	2.73	6.60
19/03/2018 20:00	1.73	10.19	1.73	8.89	1.73	7.38	1.73	6.56
19/03/2018 21:00	1.32	10.18	1.32	8.88	1.32	7.33	1.32	6.55
19/03/2018 22:00	1.32	10.20	1.32	8.90	1.32	7.34	1.32	6.57
19/03/2018 23:00	1.85	10.24	1.85	8.93	1.85	7.39	1.85	6.60
20/03/2018 00:00	1.85	10.24	1.85	8.94	1.85	7.41	1.85	6.61
20/03/2018 01:00	2.22	10.26	2.22	8.95	2.22	7.42	2.22	6.62
20/03/2018 02:00	4.04	10.28	4.04	8.97	4.04	7.45	4.04	6.64
20/03/2018 03:00	4.12	10.28	4.12	8.97	4.12	7.45	4.12	6.64
20/03/2018 04:00	4.20	10.27	4.20	8.96	4.20	7.44	4.20	6.62
20/03/2018 05:00	3.98	10.24	3.98	8.93	3.98	7.42	3.98	6.60
20/03/2018 06:00	3.56	10.21	3.56	8.91	3.56	7.40	3.56	6.57
20/03/2018 07:00	3.66	10.19	3.66	8.89	3.66	7.38	3.66	6.55
20/03/2018 08:00	3.66	10.18	3.66	8.88	3.66	7.37	3.66	6.53
20/03/2018 09:00	4.07	10.18	4.07	8.88	4.07	7.37	4.07	6.53
20/03/2018 10:00	4.38	10.21	4.38	8.90	4.38	7.40	4.38	6.56
20/03/2018 11:00	5.99	10.31	5.99	8.94	5.99	7.45	5.99	6.59
20/03/2018 12:00	7.14	10.35	7.14	8.97	7.14	7.50	7.14	6.63
20/03/2018 13:00	7.64	10.34	7.64	8.99	7.64	7.54	7.64	6.65
20/03/2018 14:00	7.63	10.28	7.63	8.95	7.63	7.51	7.63	6.60
20/03/2018 15:00	5.49	10.22	5.49	8.90	5.49	7.43	5.49	6.54
20/03/2018 16:00	5.75	10.21	5.75	8.89	5.75	7.42	5.75	6.54
20/03/2018 17:00	5.28	10.18	5.28	8.86	5.28	7.37	5.28	6.51
20/03/2018 18:00	5.46	10.16	5.46	8.85	5.46	7.33	5.46	6.49
20/03/2018 19:00	4.90	10.16	4.90	8.85	4.90	7.32	4.90	6.49
20/03/2018 20:00	4.55	10.18	4.55	8.86	4.55	7.34	4.55	6.51
20/03/2018 21:00	4.46	10.21	4.46	8.88	4.46	7.38	4.46	6.54
20/03/2018 22:00	5.17	10.24	5.17	8.92	5.17	7.43	5.17	6.57
20/03/2018 23:00	4.95	10.26	4.95	8.94	4.95	7.46	4.95	6.59
21/03/2018 00:00	4.74	10.27	4.74	8.94	4.74	7.48	4.74	6.60
21/03/2018 01:00	4.25	10.28	4.25	8.95	4.25	7.49	4.25	6.60
21/03/2018 02:00	4.01	10.27	4.01	8.94	4.01	7.49	4.01	6.59
21/03/2018 03:00	3.54	10.27	3.54	8.96	3.54	7.49	3.54	6.59
21/03/2018 04:00	3.43	10.26	3.43	8.94	3.43	7.48	3.43	6.58
21/03/2018 05:00	3.22	10.25	3.22	8.92	3.22	7.47	3.22	6.56
21/03/2018 06:00	2.96	10.24	2.96	8.91	2.96	7.46	2.96	6.55
21/03/2018 07:00	3.03	10.26	3.03	8.93	3.03	7.48	3.03	6.57
21/03/2018 08:00	3.57	10.30	3.57	8.97	3.57	7.53	3.57	6.61
21/03/2018 09:00	4.60	10.37	4.60	9.04	4.60	7.62	4.60	6.68
21/03/2018 10:00	7.02	10.44	7.02	9.11	7.02	7.72	7.02	6.75
21/03/2018 11:00	7.37	10.48	7.37	9.15	7.37	7.77	7.37	6.79
21/03/2018 12:00	7.75	10.51	7.75	9.18	7.75	7.81	7.75	6.82
21/03/2018 13:00	7.82	10.48	7.82	9.14	7.82	7.79	7.82	6.78
21/03/2018 14:00	7.50	10.46	7.50	9.14	7.50	7.78	7.50	6.77
21/03/2018 15:00	7.84	10.46	7.84	9.17	7.84	7.79	7.84	6.77
21/03/2018 16:00	7.43	10.47	7.43	9.16	7.43	7.80	7.43	6.78
21/03/2018 17:00	6.82	10.47	6.82	9.16	6.82	7.80	6.82	6.78
21/03/2018 18:00	6.05	10.47	6.05	9.15	6.05	7.80	6.05	6.79
21/03/2018 19:00	4.87	10.48	4.87	9.17	4.87	7.81	4.87	6.80
21/03/2018 20:00	4.57	10.51	4.57	9.19	4.57	7.83	4.57	6.83
21/03/2018 21:00	4.21	10.54	4.21	9.22	4.21	7.85	4.21	6.86
21/03/2018 22:00	3.80	10.56	3.80	9.24	3.80	7.86	3.80	6.88
21/03/2018 23:00	2.97	10.56	2.97	9.25	2.97	7.86	2.97	6.89
22/03/2018 00:00	2.37	10.57	2.37	9.25	2.37	7.86	2.37	6.90
22/03/2018 01:00	2.03	10.58	2.03	9.26	2.03	7.86	2.03	6.91
22/03/2018 02:00	2.13	10.58	2.13	9.27	2.13	7.86	2.13	6.92
22/03/2018 03:00	1.82	10.57	1.82	9.26	1.82	7.85	1.82	6.91
22/03/2018 04:00	1.81	10.56	1.81	9.24	1.81	7.83	1.81	6.89
22/03/2018 05:00	0.94	10.52	0.94	9.21	0.94	7.79	0.94	6.86
22/03/2018 06:00	0.83	10.50	0.83	9.19	0.83	7.77	0.83	6.84
22/03/2018 07:00	0.83	10.50	0.83	9.19	0.83	7.76	0.83	6.84
22/03/2018 08:00	1.41	10.55	1.41	9.23	1.41	7.82	1.41	6.89
22/03/2018 09:00	3.52	10.63	3.52	9.30	3.52	7.91	3.52	6.96
22/03/2018 10:00	5.66	10.71	5.66	9.37	5.66	8.01	5.66	7.02
22/03/2018 11:00	6.86	10.79	6.86	9.44	6.86	8.13	6.86	7.11
22/03/2018 12:00	8.49	10.85	8.49	9.50	8.49	8.23	8.49	7.19
22/03/2018 13:00	9.20	10.86	9.20	9.54	9.20	8.28	9.20	7.20
22/03/2018 14:00	10.03	10.86	10.03	9.53	10.03	8.29	10.03	7.17
22/03/2018 15:00	9.91	10.84	9.91	9.52	9.91	8.28	9.91	7.16
22/03/2018 16:00	9.61	10.80	9.61	9.49	9.61	8.25	9.61	7.11
22/03/2018 17:00	8.16	10.77	8.16	9.46	8.16	8.21	8.16	7.06
22/03/2018 18:00	6.94	10.76	6.94	9.45	6.94	8.18	6.94	7.06
22/03/2018 19:00	5.75	10.77	5.75	9.47	5.75	8.21	5.75	7.09
22/03/2018 20:00	5.20	10.81	5.20	9.51	5.20	8.23	5.20	7.14
22/03/2018 21:00	4.53	10.86	4.53	9.55	4.53	8.25	4.53	7.23
22/03/2018 22:00	3.65	10.90	3.65	9.60	3.65	8.29	3.65	7.25
22/03/2018 23:00	3.70	10.96	3.70	9.66	3.70	8.34	3.70	7.31
23/03/2018 00:00	3.86	11.02	3.86	9.71	3.86	8.40	3.86	7.36
23/03/2018 01:00	4.23	11.07	4.23	9.76	4.23	8.46	4.23	7.41
23/03/2018 02:00	4.11	11.10	4.11	9.79	4.11	8.50	4.11	7.44
23/03/2018 03:00	4.10	11.11	4.10	9.91	4.10	8.51	4.10	7.46
23/03/2018 04:00	3.22	11.11	3.22	9.87	3.22	8.52	3.22	7.46
23/03/2018 05:00	3.52	11.11	3.52	9.85	3.52	8.53	3.52	7.46
23/03/2018 06:00	3.57	11.16	3.57	9.84	3.57	8.53	3.57	7.47
23/03/2018 07:00	3.52	10.98	3.52	9.83	3.52	8.53	3.52	7.46
23/03/2018 08:00	2.90	11.15	2.90	9.83	2.90	8.54	2.90	7.47
23/03/2018 09:00	4.01	11.20	4.01	9.87	4.01	8.59	4.01	7.51
23/03/2018 10:00	5.10	11.22	5.10	9.93	5.10	8.66	5.10	7.56
23/03/2018 11:00	6.60	11.25	6.60	9.97	6.60	8.71	6.60	7.60
23/03/2018 12:00	7.44	11.25	7.44	9.98	7.44	8.73	7.44	7.77
23/03/2018 13:00	8.17	11.26	8.17	9.98	8.17	8.73	8.17	7.75
23/03/2018 14:00	8.74	11.29	8.74	9.98	8.74	8.73	8.74	7.69
23/03/2018 15:00	8.50	11.26	8.50	9.96	8.50	8.71	8.50	7.72
23/03/2018 16:00	7.45	11.22	7.45	9.92	7.45	8.66	7.45	7.63
23/03/2018 17:00	6.83	11.19	6.83	9.88	6.83	8.61	6.83	7.58
23/03/2018 18:00	6.22	11.14	6.22	9.85	6.22	8.56	6.22	7.54
23/03/2018 19:00	5.26	11.11	5.26	9.84	5.26	8.53	5.26	7.52
23/03/2018 20:00	4.30	11.11	4.30	9.83	4.30	8.52	4.30	7.52
23/03/2018 21:00	3.92	11.11	3.92	9.83	3.92	8.51	3.92	7.52
23/03/2018 22:00	2.68	11.09	2.68	9.82	2.68	8.49	2.68	7.50
23/03/2018 23:00	2.04	11.08	2.04	9.81	2.04	8.47	2.04	7.49
24/03/2018 00:00	1.44	11.08	1.44	9.82	1.44	8.46	1.44	7.49
24/03/2018 01:00	2.67	11.08	2.67	9.81	2.67	8.45	2.67	7.49
24/03/2018 02:00	0.74	11.03	0.74	9.77	0.74	8.40	0.74	7.44
24/03/2018 03:00	0.07	11.00	0.07	9.73	0.07	8.36	0.07	7.41
24/03/2018 04:00	0.35	10.97	0.35	9.70	0.35	8.33	0.35	7.38
24/03/2018 05:00	0.16	10.94	0.16	9.67	0.16	8.29	0.16	7.35
24/03/2018 06:00	0.83	10.93	0.83	9.67	0.83	8.28	0.83	7.35
24/03/2018 07:00	2.07	10.98	2.07	9.71	2.07	8.33	2.07	7.39
24/03/2018 08:00	4.70	11.10	4.70	9.79	4.70	8.43	4.70	7.47
24/03/2018 09:00	6.42	11.09	6.42	9.80	6.42	8.47	6.42	7.48
24/03/2018 10:00	7.32	11.07	7.32	9.80	7.32	8.46	7.32	7.47
24/03/2018 11:00	9.15	11.19	9.15	9.84	9.15	8.50	9.15	7.52
24/03/2018 12:00	10.12	11.23	10.12	9.87	10.12	8.54	10.12	7.55
24/03/2018 13:00	11.11	11.26	11.11	9.88	11.11	8.56	11.11	7.56
24/03/2018 14:00	11.32	11.20	11.32	9.85	11.32	8.50	11.32	7.52
24/03/2018 15:00	11.33	11.13	11.33	9.82	11.33	8.45	11.33	7.49
24/03/2018 16:00	11.27	11.11	11.27	9.81	11.27	8.42	11.27	7.49
24/03/2018 17:00	10.46	11.10	10.46	9.80	10.46	8.40	10.46	7.48
24/03/2018 18:00	9.04	11.06	9.04	9.78	9.04	8.36	9.04	7.45
24/03/2018 19:00	5.79	11.03	5.79	9.75	5.79	8.30	5.79	7.42
24/03/2018 20:00	3.99	11.03	3.99	9.75	3.99	8.30	3.99	7.42
24/03/2018 21:00	3.59	11.06	3.59	9.78	3.59	8.33	3.59	7.45
24/03/2018 22:00	2.70	11.11	2.70	9.82	2.70	8.39	2.70	7.50
24/03/2018 23:00	2.99	11.17	2.99	9.89	2.99	8.47	2.99	7.57
25/03/2018 00:00	4.16	11.24	4.16	9.96	4.16	8.55	4.16	7.64
25/03/2018 01:00	3.87	11.28	3.87	10.00	3.87	8.60	3.87	7.68
25/03/2018 02:00	3.55	11.29	3.55	10.01	3.55	8.63	3.55	7.69
25/03/2018 03:00	2.20	11.25	2.20	9.98	2.20	8.61	2.20	7.65
25/03/2018 04:00	1.09	11.21	1.09	9.94	1.09	8.57	1.09	7.61
25/03/2018 05:00	0.59	11.15	0.59	9.89	0.59	8.52	0.59	7.56
[truncated: 6,762 more rows]
