# Supplementary material for: Hygrothermal simulation data of a living wall system for decentralized greywater treatment
Source: Data Brief. 2021 Dec 27;40:107741. doi: 10.1016/j.dib.2021.107741 (PMC8741426; doi:10.1016/j.dib.2021.107741)
Supplement: Supplementary file 1 [file mmc1.zip › DataInBrief_Submission/Output_Delphin_Wall moisture content.csv]

The simulated moisture content in the investigated wall assemblies [kg]
Date/Time	Brick wall_No greening	Brick wall_With greening	Precast concrete_No greening	Precast concrete_With greening	Limestone wall_No greening	Limestone wall_With greening	Double-shell wall_No greening	Double-shell wall_With greening
01/01/2018 00:00	1.92	1.48	8.26	7.91	8.55	8.54	3.94	3.88
01/01/2018 01:00	1.92	1.48	8.25	7.90	8.55	8.54	3.94	3.88
01/01/2018 02:00	1.91	1.48	8.25	7.90	8.54	8.54	3.94	3.88
01/01/2018 03:00	1.91	1.47	8.25	7.90	8.54	8.54	3.94	3.87
01/01/2018 04:00	1.90	1.47	8.25	7.90	8.54	8.53	3.94	3.87
01/01/2018 05:00	1.90	1.47	8.25	7.90	8.54	8.53	3.94	3.87
01/01/2018 06:00	1.90	1.47	8.25	7.89	8.54	8.53	3.94	3.87
01/01/2018 07:00	1.89	1.47	8.25	7.89	8.54	8.53	3.94	3.87
01/01/2018 08:00	1.89	1.46	8.24	7.89	8.54	8.52	3.94	3.87
01/01/2018 09:00	1.89	1.46	8.24	7.89	8.53	8.52	3.94	3.86
01/01/2018 10:00	1.88	1.46	8.24	7.89	8.53	8.52	3.93	3.86
01/01/2018 11:00	1.88	1.46	8.24	7.89	8.52	8.52	3.93	3.86
01/01/2018 12:00	1.87	1.46	8.23	7.88	8.52	8.52	3.93	3.86
01/01/2018 13:00	1.86	1.45	8.23	7.88	8.51	8.51	3.93	3.86
01/01/2018 14:00	1.86	1.45	8.23	7.88	8.51	8.51	3.93	3.86
01/01/2018 15:00	1.86	1.45	8.23	7.88	8.51	8.51	3.93	3.86
01/01/2018 16:00	1.86	1.45	8.23	7.88	8.51	8.51	3.93	3.85
01/01/2018 17:00	1.85	1.45	8.23	7.88	8.50	8.51	3.92	3.85
01/01/2018 18:00	1.84	1.44	8.22	7.87	8.50	8.50	3.92	3.85
01/01/2018 19:00	1.84	1.44	8.22	7.87	8.50	8.50	3.92	3.85
01/01/2018 20:00	1.84	1.44	8.22	7.87	8.49	8.50	3.92	3.85
01/01/2018 21:00	1.83	1.44	8.22	7.87	8.49	8.50	3.92	3.85
01/01/2018 22:00	1.83	1.43	8.22	7.87	8.48	8.49	3.92	3.84
01/01/2018 23:00	1.82	1.43	8.21	7.87	8.48	8.49	3.91	3.84
02/01/2018 00:00	1.82	1.43	8.21	7.86	8.48	8.49	3.91	3.84
02/01/2018 01:00	1.82	1.43	8.21	7.86	8.48	8.49	3.91	3.84
02/01/2018 02:00	1.81	1.43	8.21	7.86	8.48	8.49	3.91	3.84
02/01/2018 03:00	1.81	1.42	8.21	7.86	8.48	8.48	3.91	3.84
02/01/2018 04:00	1.81	1.42	8.21	7.86	8.47	8.48	3.91	3.83
02/01/2018 05:00	1.81	1.42	8.21	7.86	8.47	8.48	3.91	3.83
02/01/2018 06:00	1.81	1.42	8.21	7.86	8.47	8.48	3.91	3.83
02/01/2018 07:00	1.81	1.42	8.21	7.86	8.47	8.48	3.91	3.83
02/01/2018 08:00	1.81	1.41	8.21	7.85	8.47	8.48	3.91	3.83
02/01/2018 09:00	1.81	1.41	8.21	7.85	8.47	8.47	3.91	3.83
02/01/2018 10:00	1.80	1.41	8.21	7.85	8.46	8.47	3.91	3.83
02/01/2018 11:00	1.80	1.41	8.20	7.85	8.46	8.47	3.91	3.83
02/01/2018 12:00	1.79	1.41	8.20	7.85	8.45	8.47	3.91	3.83
02/01/2018 13:00	1.79	1.41	8.20	7.85	8.45	8.47	3.91	3.83
02/01/2018 14:00	1.79	1.41	8.20	7.85	8.44	8.47	3.91	3.83
02/01/2018 15:00	1.79	1.40	8.20	7.85	8.45	8.47	3.91	3.82
02/01/2018 16:00	1.80	1.40	8.21	7.85	8.45	8.47	3.91	3.82
02/01/2018 17:00	1.80	1.40	8.21	7.85	8.46	8.47	3.91	3.82
02/01/2018 18:00	1.81	1.40	8.21	7.85	8.46	8.46	3.91	3.82
02/01/2018 19:00	1.81	1.40	8.21	7.85	8.46	8.46	3.91	3.82
02/01/2018 20:00	1.81	1.40	8.21	7.85	8.46	8.46	3.91	3.82
02/01/2018 21:00	1.81	1.40	8.21	7.85	8.46	8.46	3.91	3.82
02/01/2018 22:00	1.81	1.40	8.21	7.85	8.46	8.46	3.91	3.82
02/01/2018 23:00	1.81	1.40	8.21	7.85	8.46	8.46	3.91	3.82
03/01/2018 00:00	1.81	1.40	8.21	7.84	8.46	8.46	3.91	3.82
03/01/2018 01:00	1.81	1.40	8.21	7.84	8.46	8.46	3.91	3.82
03/01/2018 02:00	1.81	1.39	8.21	7.84	8.46	8.46	3.91	3.82
03/01/2018 03:00	1.81	1.39	8.21	7.84	8.46	8.46	3.91	3.82
03/01/2018 04:00	1.81	1.39	8.20	7.84	8.46	8.46	3.91	3.82
03/01/2018 05:00	1.81	1.39	8.20	7.84	8.46	8.46	3.91	3.82
03/01/2018 06:00	1.81	1.39	8.20	7.84	8.46	8.46	3.91	3.82
03/01/2018 07:00	1.81	1.39	8.21	7.84	8.46	8.46	3.91	3.82
03/01/2018 08:00	1.82	1.39	8.21	7.84	8.47	8.46	3.91	3.82
03/01/2018 09:00	1.82	1.39	8.21	7.84	8.47	8.46	3.91	3.82
03/01/2018 10:00	1.82	1.39	8.21	7.84	8.47	8.46	3.91	3.82
03/01/2018 11:00	1.82	1.39	8.20	7.84	8.47	8.45	3.91	3.82
03/01/2018 12:00	1.82	1.39	8.20	7.84	8.46	8.45	3.91	3.82
03/01/2018 13:00	1.81	1.39	8.20	7.84	8.46	8.45	3.90	3.82
03/01/2018 14:00	1.81	1.38	8.20	7.84	8.46	8.45	3.90	3.82
03/01/2018 15:00	1.81	1.38	8.20	7.84	8.46	8.45	3.91	3.82
03/01/2018 16:00	1.82	1.38	8.21	7.84	8.46	8.45	3.91	3.82
03/01/2018 17:00	1.82	1.38	8.21	7.84	8.47	8.45	3.91	3.82
03/01/2018 18:00	1.83	1.38	8.21	7.84	8.48	8.45	3.91	3.82
03/01/2018 19:00	1.84	1.38	8.21	7.84	8.48	8.45	3.91	3.82
03/01/2018 20:00	1.84	1.38	8.22	7.84	8.49	8.45	3.91	3.82
03/01/2018 21:00	1.85	1.38	8.22	7.84	8.49	8.45	3.91	3.82
03/01/2018 22:00	1.85	1.38	8.22	7.84	8.49	8.45	3.91	3.82
03/01/2018 23:00	1.86	1.38	8.22	7.84	8.50	8.45	3.91	3.82
04/01/2018 00:00	1.86	1.38	8.23	7.84	8.50	8.45	3.91	3.82
04/01/2018 01:00	1.87	1.38	8.23	7.84	8.51	8.45	3.91	3.82
04/01/2018 02:00	1.87	1.38	8.23	7.84	8.51	8.45	3.91	3.82
04/01/2018 03:00	1.87	1.38	8.22	7.84	8.51	8.45	3.91	3.82
04/01/2018 04:00	1.87	1.38	8.23	7.84	8.51	8.45	3.91	3.82
04/01/2018 05:00	1.88	1.38	8.23	7.84	8.51	8.45	3.91	3.82
04/01/2018 06:00	1.88	1.38	8.23	7.84	8.52	8.45	3.91	3.81
04/01/2018 07:00	1.88	1.37	8.23	7.84	8.52	8.45	3.91	3.81
04/01/2018 08:00	1.88	1.37	8.23	7.84	8.52	8.45	3.91	3.81
04/01/2018 09:00	1.89	1.37	8.23	7.84	8.52	8.45	3.91	3.81
04/01/2018 10:00	1.88	1.37	8.23	7.84	8.52	8.45	3.91	3.81
04/01/2018 11:00	1.88	1.37	8.22	7.84	8.51	8.45	3.91	3.81
04/01/2018 12:00	1.87	1.37	8.21	7.84	8.50	8.44	3.91	3.81
04/01/2018 13:00	1.87	1.37	8.21	7.83	8.50	8.44	3.90	3.81
04/01/2018 14:00	1.86	1.37	8.21	7.83	8.49	8.44	3.90	3.81
04/01/2018 15:00	1.86	1.37	8.20	7.83	8.49	8.44	3.90	3.81
04/01/2018 16:00	1.85	1.37	8.20	7.83	8.48	8.44	3.90	3.81
04/01/2018 17:00	1.85	1.37	8.20	7.83	8.48	8.44	3.90	3.81
04/01/2018 18:00	1.85	1.37	8.21	7.83	8.49	8.44	3.90	3.81
04/01/2018 19:00	1.85	1.37	8.21	7.83	8.49	8.44	3.90	3.81
04/01/2018 20:00	1.85	1.36	8.21	7.83	8.49	8.44	3.90	3.81
04/01/2018 21:00	1.85	1.36	8.21	7.83	8.49	8.44	3.90	3.81
04/01/2018 22:00	1.86	1.36	8.21	7.83	8.49	8.44	3.90	3.81
04/01/2018 23:00	1.86	1.36	8.21	7.83	8.49	8.44	3.90	3.81
05/01/2018 00:00	1.86	1.36	8.21	7.83	8.49	8.44	3.90	3.81
05/01/2018 01:00	1.86	1.36	8.21	7.83	8.49	8.44	3.90	3.81
05/01/2018 02:00	1.86	1.36	8.21	7.83	8.49	8.44	3.90	3.81
05/01/2018 03:00	1.86	1.36	8.21	7.83	8.49	8.44	3.90	3.81
05/01/2018 04:00	1.86	1.36	8.21	7.83	8.49	8.44	3.90	3.81
05/01/2018 05:00	1.86	1.36	8.21	7.83	8.49	8.44	3.90	3.81
05/01/2018 06:00	1.86	1.36	8.21	7.83	8.49	8.44	3.90	3.81
05/01/2018 07:00	1.86	1.36	8.21	7.83	8.49	8.44	3.90	3.81
05/01/2018 08:00	1.86	1.36	8.21	7.83	8.49	8.44	3.90	3.81
05/01/2018 09:00	1.86	1.36	8.21	7.83	8.49	8.44	3.90	3.81
05/01/2018 10:00	1.86	1.36	8.20	7.83	8.49	8.43	3.90	3.81
05/01/2018 11:00	1.86	1.36	8.20	7.83	8.48	8.43	3.90	3.81
05/01/2018 12:00	1.85	1.36	8.20	7.83	8.47	8.43	3.90	3.81
05/01/2018 13:00	1.84	1.36	8.19	7.83	8.46	8.43	3.89	3.81
05/01/2018 14:00	1.83	1.35	8.19	7.83	8.45	8.43	3.89	3.81
05/01/2018 15:00	1.83	1.35	8.19	7.83	8.45	8.43	3.89	3.81
05/01/2018 16:00	1.82	1.35	8.19	7.83	8.45	8.43	3.89	3.81
05/01/2018 17:00	1.83	1.35	8.19	7.83	8.45	8.43	3.89	3.81
05/01/2018 18:00	1.83	1.35	8.19	7.83	8.46	8.43	3.89	3.81
05/01/2018 19:00	1.84	1.35	8.20	7.83	8.46	8.43	3.90	3.81
05/01/2018 20:00	1.84	1.35	8.20	7.83	8.46	8.43	3.90	3.81
05/01/2018 21:00	1.85	1.35	8.20	7.83	8.47	8.43	3.90	3.81
05/01/2018 22:00	1.85	1.35	8.20	7.83	8.47	8.43	3.90	3.81
05/01/2018 23:00	1.85	1.35	8.20	7.83	8.47	8.43	3.90	3.81
06/01/2018 00:00	1.85	1.35	8.20	7.83	8.47	8.43	3.90	3.81
06/01/2018 01:00	1.86	1.35	8.20	7.83	8.47	8.44	3.90	3.81
06/01/2018 02:00	1.86	1.35	8.20	7.83	8.48	8.44	3.90	3.81
06/01/2018 03:00	1.86	1.35	8.20	7.83	8.48	8.44	3.90	3.81
06/01/2018 04:00	1.86	1.35	8.20	7.83	8.48	8.44	3.90	3.81
06/01/2018 05:00	1.86	1.35	8.20	7.83	8.48	8.44	3.90	3.81
06/01/2018 06:00	1.86	1.35	8.20	7.83	8.48	8.44	3.90	3.81
06/01/2018 07:00	1.86	1.35	8.20	7.83	8.48	8.44	3.90	3.81
06/01/2018 08:00	1.87	1.35	8.21	7.83	8.49	8.44	3.90	3.81
06/01/2018 09:00	1.87	1.35	8.21	7.83	8.49	8.44	3.90	3.81
06/01/2018 10:00	1.87	1.35	8.21	7.83	8.49	8.44	3.90	3.81
06/01/2018 11:00	1.87	1.35	8.20	7.83	8.48	8.44	3.90	3.81
06/01/2018 12:00	1.86	1.35	8.19	7.83	8.47	8.44	3.90	3.81
06/01/2018 13:00	1.85	1.35	8.19	7.83	8.46	8.44	3.89	3.81
06/01/2018 14:00	1.84	1.35	8.19	7.83	8.45	8.44	3.89	3.81
06/01/2018 15:00	1.83	1.35	8.18	7.83	8.44	8.44	3.89	3.81
06/01/2018 16:00	1.83	1.35	8.18	7.83	8.43	8.44	3.89	3.81
06/01/2018 17:00	1.83	1.35	8.18	7.83	8.44	8.44	3.89	3.81
06/01/2018 18:00	1.83	1.35	8.18	7.83	8.44	8.44	3.89	3.81
06/01/2018 19:00	1.83	1.35	8.19	7.83	8.45	8.44	3.89	3.81
06/01/2018 20:00	1.84	1.35	8.19	7.83	8.46	8.44	3.90	3.81
06/01/2018 21:00	1.84	1.35	8.19	7.83	8.46	8.44	3.90	3.81
06/01/2018 22:00	1.85	1.35	8.20	7.83	8.47	8.44	3.90	3.81
06/01/2018 23:00	1.85	1.35	8.20	7.83	8.47	8.44	3.90	3.81
07/01/2018 00:00	1.85	1.35	8.20	7.83	8.47	8.44	3.90	3.81
07/01/2018 01:00	1.85	1.35	8.20	7.83	8.47	8.44	3.90	3.81
07/01/2018 02:00	1.86	1.35	8.20	7.83	8.47	8.44	3.90	3.81
07/01/2018 03:00	1.86	1.35	8.20	7.83	8.47	8.44	3.90	3.81
07/01/2018 04:00	1.86	1.35	8.20	7.83	8.47	8.44	3.90	3.81
07/01/2018 05:00	1.86	1.35	8.20	7.83	8.48	8.44	3.90	3.81
07/01/2018 06:00	1.86	1.35	8.20	7.83	8.48	8.44	3.90	3.81
07/01/2018 07:00	1.86	1.35	8.20	7.83	8.48	8.44	3.90	3.81
07/01/2018 08:00	1.86	1.35	8.20	7.83	8.48	8.44	3.90	3.81
07/01/2018 09:00	1.86	1.35	8.20	7.83	8.48	8.44	3.90	3.81
07/01/2018 10:00	1.86	1.35	8.20	7.83	8.48	8.44	3.90	3.81
07/01/2018 11:00	1.86	1.35	8.20	7.83	8.47	8.44	3.90	3.81
07/01/2018 12:00	1.86	1.35	8.19	7.83	8.47	8.44	3.90	3.81
07/01/2018 13:00	1.86	1.35	8.19	7.83	8.47	8.44	3.90	3.81
07/01/2018 14:00	1.86	1.35	8.19	7.83	8.47	8.44	3.90	3.81
07/01/2018 15:00	1.86	1.35	8.19	7.83	8.47	8.44	3.90	3.81
07/01/2018 16:00	1.86	1.35	8.19	7.83	8.47	8.44	3.90	3.81
07/01/2018 17:00	1.86	1.35	8.19	7.83	8.47	8.44	3.90	3.81
07/01/2018 18:00	1.86	1.35	8.19	7.83	8.47	8.44	3.89	3.81
07/01/2018 19:00	1.85	1.35	8.19	7.83	8.47	8.44	3.89	3.81
07/01/2018 20:00	1.85	1.34	8.19	7.83	8.47	8.44	3.89	3.81
07/01/2018 21:00	1.85	1.34	8.19	7.83	8.47	8.43	3.89	3.81
07/01/2018 22:00	1.85	1.34	8.19	7.82	8.47	8.43	3.89	3.81
07/01/2018 23:00	1.84	1.34	8.18	7.82	8.47	8.43	3.89	3.81
08/01/2018 00:00	1.84	1.34	8.18	7.82	8.47	8.43	3.89	3.81
08/01/2018 01:00	1.84	1.34	8.18	7.82	8.46	8.43	3.89	3.81
08/01/2018 02:00	1.84	1.34	8.18	7.82	8.46	8.43	3.89	3.81
08/01/2018 03:00	1.84	1.34	8.18	7.82	8.46	8.43	3.89	3.81
08/01/2018 04:00	1.83	1.34	8.18	7.82	8.47	8.43	3.89	3.81
08/01/2018 05:00	1.84	1.34	8.18	7.82	8.47	8.43	3.89	3.80
08/01/2018 06:00	1.84	1.34	8.18	7.82	8.47	8.43	3.89	3.80
08/01/2018 07:00	1.84	1.33	8.18	7.82	8.47	8.43	3.89	3.80
08/01/2018 08:00	1.84	1.33	8.18	7.82	8.47	8.43	3.89	3.80
08/01/2018 09:00	1.84	1.33	8.18	7.82	8.47	8.43	3.89	3.80
08/01/2018 10:00	1.83	1.33	8.18	7.82	8.46	8.42	3.89	3.80
08/01/2018 11:00	1.83	1.33	8.18	7.81	8.46	8.42	3.89	3.80
08/01/2018 12:00	1.83	1.33	8.18	7.81	8.45	8.42	3.89	3.80
08/01/2018 13:00	1.82	1.33	8.18	7.81	8.45	8.42	3.88	3.80
08/01/2018 14:00	1.82	1.33	8.17	7.81	8.44	8.42	3.88	3.80
08/01/2018 15:00	1.82	1.33	8.17	7.81	8.44	8.42	3.88	3.80
08/01/2018 16:00	1.82	1.33	8.17	7.81	8.44	8.42	3.88	3.80
08/01/2018 17:00	1.82	1.33	8.17	7.81	8.44	8.42	3.88	3.80
08/01/2018 18:00	1.82	1.33	8.17	7.81	8.44	8.42	3.88	3.80
08/01/2018 19:00	1.82	1.33	8.17	7.81	8.44	8.42	3.88	3.80
08/01/2018 20:00	1.82	1.33	8.17	7.81	8.44	8.42	3.88	3.80
08/01/2018 21:00	1.82	1.33	8.17	7.81	8.44	8.42	3.88	3.80
08/01/2018 22:00	1.82	1.32	8.18	7.81	8.45	8.42	3.88	3.80
08/01/2018 23:00	1.82	1.32	8.18	7.81	8.45	8.42	3.88	3.80
09/01/2018 00:00	1.82	1.32	8.18	7.81	8.45	8.42	3.88	3.80
09/01/2018 01:00	1.83	1.32	8.18	7.81	8.45	8.42	3.89	3.80
09/01/2018 02:00	1.83	1.32	8.18	7.81	8.46	8.42	3.89	3.80
09/01/2018 03:00	1.84	1.32	8.19	7.81	8.46	8.42	3.89	3.80
09/01/2018 04:00	1.84	1.32	8.19	7.81	8.46	8.42	3.89	3.80
09/01/2018 05:00	1.85	1.32	8.19	7.81	8.47	8.42	3.89	3.80
09/01/2018 06:00	1.85	1.32	8.19	7.81	8.47	8.42	3.89	3.80
09/01/2018 07:00	1.85	1.32	8.19	7.81	8.47	8.42	3.89	3.80
09/01/2018 08:00	1.86	1.32	8.19	7.81	8.48	8.42	3.89	3.80
09/01/2018 09:00	1.86	1.32	8.20	7.81	8.48	8.42	3.89	3.80
09/01/2018 10:00	1.87	1.32	8.20	7.81	8.48	8.42	3.89	3.80
09/01/2018 11:00	1.87	1.32	8.20	7.81	8.48	8.42	3.89	3.80
09/01/2018 12:00	1.87	1.32	8.20	7.81	8.48	8.42	3.89	3.80
09/01/2018 13:00	1.88	1.32	8.20	7.82	8.48	8.42	3.89	3.80
09/01/2018 14:00	1.88	1.33	8.20	7.82	8.48	8.42	3.89	3.80
09/01/2018 15:00	1.88	1.33	8.20	7.82	8.48	8.43	3.89	3.80
09/01/2018 16:00	1.88	1.33	8.20	7.82	8.49	8.43	3.89	3.80
09/01/2018 17:00	1.89	1.33	8.20	7.82	8.49	8.43	3.89	3.80
09/01/2018 18:00	1.89	1.33	8.20	7.82	8.50	8.43	3.89	3.80
09/01/2018 19:00	1.90	1.33	8.20	7.82	8.50	8.43	3.89	3.80
09/01/2018 20:00	1.90	1.33	8.20	7.82	8.51	8.43	3.89	3.80
09/01/2018 21:00	1.90	1.33	8.21	7.82	8.51	8.43	3.89	3.80
09/01/2018 22:00	1.90	1.33	8.20	7.82	8.51	8.43	3.89	3.80
09/01/2018 23:00	1.90	1.33	8.21	7.82	8.51	8.43	3.89	3.81
10/01/2018 00:00	1.91	1.33	8.21	7.82	8.51	8.43	3.89	3.81
10/01/2018 01:00	1.91	1.33	8.21	7.82	8.52	8.43	3.89	3.81
10/01/2018 02:00	1.91	1.33	8.21	7.82	8.52	8.43	3.89	3.81
10/01/2018 03:00	1.91	1.33	8.21	7.82	8.52	8.43	3.89	3.81
10/01/2018 04:00	1.91	1.33	8.21	7.82	8.52	8.43	3.89	3.81
10/01/2018 05:00	1.91	1.33	8.21	7.82	8.52	8.43	3.89	3.81
10/01/2018 06:00	1.91	1.33	8.21	7.82	8.53	8.43	3.89	3.81
10/01/2018 07:00	1.92	1.33	8.21	7.82	8.53	8.43	3.89	3.81
10/01/2018 08:00	1.91	1.33	8.21	7.82	8.53	8.43	3.89	3.81
10/01/2018 09:00	1.91	1.33	8.20	7.82	8.52	8.43	3.89	3.81
10/01/2018 10:00	1.90	1.33	8.19	7.82	8.51	8.43	3.89	3.81
10/01/2018 11:00	1.89	1.33	8.19	7.82	8.50	8.43	3.88	3.81
10/01/2018 12:00	1.88	1.33	8.18	7.82	8.49	8.43	3.88	3.81
10/01/2018 13:00	1.87	1.33	8.18	7.82	8.48	8.43	3.88	3.81
10/01/2018 14:00	1.86	1.33	8.18	7.82	8.47	8.43	3.88	3.81
10/01/2018 15:00	1.86	1.33	8.18	7.82	8.47	8.43	3.88	3.81
10/01/2018 16:00	1.86	1.33	8.18	7.82	8.47	8.43	3.88	3.81
10/01/2018 17:00	1.86	1.33	8.18	7.82	8.47	8.43	3.88	3.81
10/01/2018 18:00	1.86	1.33	8.18	7.82	8.47	8.43	3.88	3.81
10/01/2018 19:00	1.86	1.33	8.18	7.82	8.47	8.44	3.88	3.81
10/01/2018 20:00	1.86	1.33	8.18	7.82	8.47	8.44	3.88	3.81
10/01/2018 21:00	1.86	1.33	8.18	7.82	8.47	8.44	3.88	3.81
10/01/2018 22:00	1.87	1.33	8.19	7.82	8.48	8.44	3.89	3.81
10/01/2018 23:00	1.87	1.33	8.19	7.82	8.48	8.44	3.89	3.81
11/01/2018 00:00	1.88	1.33	8.19	7.82	8.49	8.44	3.89	3.81
11/01/2018 01:00	1.88	1.33	8.20	7.82	8.49	8.44	3.89	3.81
11/01/2018 02:00	1.89	1.33	8.20	7.82	8.50	8.44	3.89	3.81
11/01/2018 03:00	1.89	1.33	8.20	7.82	8.50	8.44	3.89	3.81
11/01/2018 04:00	1.89	1.33	8.20	7.82	8.50	8.44	3.89	3.81
11/01/2018 05:00	1.89	1.33	8.20	7.82	8.51	8.44	3.89	3.81
11/01/2018 06:00	1.89	1.33	8.20	7.82	8.51	8.43	3.89	3.81
11/01/2018 07:00	1.89	1.33	8.20	7.82	8.51	8.43	3.89	3.81
11/01/2018 08:00	1.89	1.33	8.19	7.82	8.50	8.43	3.89	3.81
11/01/2018 09:00	1.89	1.33	8.19	7.82	8.50	8.43	3.89	3.81
11/01/2018 10:00	1.88	1.33	8.19	7.82	8.50	8.43	3.89	3.81
11/01/2018 11:00	1.88	1.33	8.19	7.82	8.49	8.43	3.89	3.81
11/01/2018 12:00	1.87	1.33	8.19	7.82	8.48	8.43	3.89	3.81
11/01/2018 13:00	1.87	1.33	8.18	7.82	8.48	8.43	3.88	3.81
11/01/2018 14:00	1.87	1.33	8.18	7.82	8.47	8.43	3.88	3.81
11/01/2018 15:00	1.86	1.33	8.18	7.82	8.47	8.43	3.88	3.81
11/01/2018 16:00	1.85	1.33	8.17	7.82	8.47	8.43	3.88	3.81
11/01/2018 17:00	1.85	1.33	8.17	7.81	8.46	8.43	3.88	3.81
11/01/2018 18:00	1.84	1.33	8.17	7.81	8.46	8.43	3.88	3.81
11/01/2018 19:00	1.84	1.32	8.17	7.81	8.46	8.43	3.88	3.81
11/01/2018 20:00	1.84	1.32	8.17	7.81	8.46	8.43	3.88	3.81
11/01/2018 21:00	1.84	1.32	8.17	7.81	8.46	8.43	3.88	3.80
11/01/2018 22:00	1.84	1.32	8.17	7.81	8.46	8.43	3.88	3.80
11/01/2018 23:00	1.84	1.32	8.17	7.81	8.46	8.43	3.88	3.80
12/01/2018 00:00	1.83	1.32	8.17	7.81	8.46	8.43	3.88	3.80
12/01/2018 01:00	1.83	1.32	8.17	7.81	8.46	8.43	3.88	3.80
12/01/2018 02:00	1.83	1.32	8.17	7.81	8.46	8.43	3.88	3.80
12/01/2018 03:00	1.83	1.32	8.17	7.81	8.45	8.43	3.88	3.80
12/01/2018 04:00	1.83	1.32	8.17	7.81	8.45	8.43	3.87	3.80
12/01/2018 05:00	1.83	1.32	8.17	7.81	8.45	8.43	3.87	3.80
12/01/2018 06:00	1.82	1.32	8.17	7.81	8.45	8.43	3.87	3.80
12/01/2018 07:00	1.82	1.32	8.17	7.81	8.45	8.43	3.87	3.80
12/01/2018 08:00	1.82	1.32	8.17	7.81	8.45	8.42	3.87	3.80
12/01/2018 09:00	1.82	1.31	8.17	7.81	8.45	8.42	3.87	3.80
12/01/2018 10:00	1.82	1.31	8.17	7.81	8.45	8.42	3.87	3.80
12/01/2018 11:00	1.83	1.31	8.17	7.81	8.45	8.42	3.88	3.80
12/01/2018 12:00	1.83	1.31	8.17	7.80	8.45	8.42	3.88	3.80
12/01/2018 13:00	1.83	1.31	8.17	7.80	8.45	8.42	3.88	3.80
12/01/2018 14:00	1.83	1.31	8.17	7.80	8.44	8.42	3.88	3.80
12/01/2018 15:00	1.82	1.31	8.16	7.80	8.44	8.42	3.87	3.80
12/01/2018 16:00	1.81	1.31	8.16	7.80	8.43	8.42	3.87	3.80
12/01/2018 17:00	1.80	1.31	8.16	7.80	8.43	8.42	3.87	3.80
12/01/2018 18:00	1.80	1.31	8.15	7.80	8.43	8.42	3.87	3.80
12/01/2018 19:00	1.80	1.31	8.15	7.80	8.42	8.42	3.86	3.80
12/01/2018 20:00	1.79	1.31	8.15	7.80	8.42	8.42	3.86	3.80
12/01/2018 21:00	1.79	1.30	8.15	7.80	8.42	8.42	3.86	3.80
12/01/2018 22:00	1.79	1.30	8.15	7.80	8.42	8.41	3.86	3.80
12/01/2018 23:00	1.79	1.30	8.15	7.80	8.42	8.41	3.86	3.80
13/01/2018 00:00	1.78	1.30	8.15	7.80	8.42	8.41	3.86	3.79
13/01/2018 01:00	1.78	1.30	8.15	7.80	8.41	8.41	3.86	3.79
13/01/2018 02:00	1.77	1.30	8.15	7.80	8.41	8.41	3.86	3.79
13/01/2018 03:00	1.77	1.30	8.15	7.79	8.41	8.41	3.86	3.79
13/01/2018 04:00	1.77	1.30	8.15	7.79	8.41	8.41	3.86	3.79
13/01/2018 05:00	1.77	1.30	8.15	7.79	8.41	8.41	3.86	3.79
13/01/2018 06:00	1.78	1.30	8.16	7.79	8.42	8.41	3.86	3.79
13/01/2018 07:00	1.78	1.30	8.16	7.79	8.42	8.41	3.87	3.79
13/01/2018 08:00	1.79	1.29	8.16	7.79	8.42	8.41	3.87	3.79
13/01/2018 09:00	1.79	1.29	8.16	7.79	8.42	8.41	3.87	3.79
13/01/2018 10:00	1.78	1.29	8.15	7.79	8.41	8.41	3.86	3.79
13/01/2018 11:00	1.76	1.29	8.14	7.79	8.36	8.41	3.86	3.79
13/01/2018 12:00	1.73	1.30	8.13	7.79	8.31	8.41	3.85	3.79
13/01/2018 13:00	1.70	1.30	8.12	7.79	8.27	8.41	3.84	3.79
13/01/2018 14:00	1.69	1.30	8.12	7.80	8.25	8.41	3.84	3.79
13/01/2018 15:00	1.69	1.30	8.11	7.80	8.25	8.41	3.84	3.79
13/01/2018 16:00	1.69	1.30	8.11	7.79	8.26	8.41	3.84	3.79
13/01/2018 17:00	1.70	1.30	8.11	7.79	8.28	8.41	3.84	3.79
13/01/2018 18:00	1.71	1.30	8.12	7.80	8.29	8.41	3.85	3.79
13/01/2018 19:00	1.71	1.30	8.12	7.80	8.31	8.41	3.85	3.79
13/01/2018 20:00	1.72	1.30	8.13	7.80	8.32	8.41	3.85	3.79
13/01/2018 21:00	1.73	1.30	8.13	7.80	8.33	8.41	3.85	3.79
13/01/2018 22:00	1.74	1.30	8.14	7.80	8.34	8.41	3.86	3.79
13/01/2018 23:00	1.74	1.30	8.14	7.80	8.35	8.41	3.86	3.80
14/01/2018 00:00	1.75	1.30	8.14	7.80	8.36	8.41	3.86	3.80
14/01/2018 01:00	1.75	1.30	8.14	7.80	8.36	8.41	3.86	3.80
14/01/2018 02:00	1.76	1.30	8.14	7.80	8.37	8.41	3.86	3.80
14/01/2018 03:00	1.76	1.30	8.15	7.80	8.37	8.41	3.86	3.80
14/01/2018 04:00	1.76	1.30	8.14	7.80	8.38	8.41	3.86	3.80
14/01/2018 05:00	1.76	1.30	8.14	7.80	8.38	8.41	3.87	3.80
14/01/2018 06:00	1.76	1.30	8.14	7.80	8.38	8.41	3.87	3.80
14/01/2018 07:00	1.76	1.30	8.14	7.80	8.39	8.41	3.86	3.80
14/01/2018 08:00	1.76	1.30	8.14	7.80	8.38	8.41	3.86	3.80
14/01/2018 09:00	1.75	1.30	8.14	7.80	8.37	8.41	3.86	3.80
14/01/2018 10:00	1.75	1.30	8.14	7.80	8.36	8.41	3.86	3.80
14/01/2018 11:00	1.73	1.30	8.13	7.80	8.33	8.42	3.86	3.80
14/01/2018 12:00	1.72	1.30	8.13	7.80	8.31	8.42	3.86	3.80
14/01/2018 13:00	1.72	1.30	8.12	7.80	8.30	8.42	3.86	3.80
14/01/2018 14:00	1.72	1.30	8.12	7.80	8.31	8.42	3.86	3.80
14/01/2018 15:00	1.72	1.30	8.12	7.80	8.32	8.42	3.86	3.80
14/01/2018 16:00	1.73	1.30	8.13	7.80	8.33	8.42	3.86	3.80
14/01/2018 17:00	1.73	1.30	8.13	7.80	8.34	8.42	3.86	3.80
14/01/2018 18:00	1.74	1.30	8.13	7.80	8.35	8.42	3.86	3.80
14/01/2018 19:00	1.74	1.30	8.13	7.80	8.36	8.42	3.86	3.80
14/01/2018 20:00	1.74	1.30	8.14	7.80	8.36	8.42	3.86	3.80
14/01/2018 21:00	1.75	1.30	8.14	7.80	8.37	8.42	3.87	3.80
14/01/2018 22:00	1.76	1.30	8.14	7.80	8.38	8.42	3.87	3.80
14/01/2018 23:00	1.76	1.31	8.15	7.80	8.38	8.42	3.87	3.80
15/01/2018 00:00	1.77	1.31	8.15	7.80	8.39	8.42	3.87	3.80
15/01/2018 01:00	1.77	1.31	8.15	7.80	8.40	8.42	3.87	3.80
15/01/2018 02:00	1.78	1.31	8.15	7.80	8.41	8.42	3.87	3.80
15/01/2018 03:00	1.79	1.31	8.16	7.80	8.41	8.42	3.87	3.80
15/01/2018 04:00	1.79	1.31	8.16	7.80	8.42	8.42	3.87	3.80
15/01/2018 05:00	1.80	1.31	8.16	7.80	8.42	8.42	3.87	3.80
15/01/2018 06:00	1.80	1.31	8.17	7.80	8.43	8.42	3.87	3.80
15/01/2018 07:00	1.81	1.31	8.17	7.80	8.43	8.42	3.87	3.80
15/01/2018 08:00	1.81	1.31	8.17	7.80	8.44	8.42	3.87	3.80
15/01/2018 09:00	1.81	1.31	8.17	7.80	8.44	8.42	3.87	3.80
15/01/2018 10:00	1.81	1.31	8.17	7.80	8.44	8.42	3.87	3.80
15/01/2018 11:00	1.82	1.31	8.17	7.81	8.43	8.43	3.87	3.80
15/01/2018 12:00	1.82	1.31	8.17	7.81	8.43	8.43	3.87	3.80
15/01/2018 13:00	1.82	1.31	8.16	7.81	8.43	8.43	3.87	3.80
15/01/2018 14:00	1.82	1.31	8.16	7.81	8.43	8.43	3.87	3.81
15/01/2018 15:00	1.82	1.31	8.16	7.81	8.43	8.43	3.87	3.81
15/01/2018 16:00	1.82	1.31	8.16	7.81	8.44	8.43	3.87	3.81
15/01/2018 17:00	1.83	1.32	8.16	7.81	8.44	8.43	3.87	3.81
15/01/2018 18:00	1.83	1.32	8.16	7.81	8.44	8.43	3.87	3.81
15/01/2018 19:00	1.83	1.32	8.17	7.81	8.45	8.44	3.88	3.81
15/01/2018 20:00	1.84	1.32	8.17	7.81	8.45	8.44	3.88	3.81
15/01/2018 21:00	1.84	1.32	8.17	7.81	8.45	8.44	3.88	3.81
15/01/2018 22:00	1.84	1.32	8.17	7.81	8.46	8.44	3.88	3.81
15/01/2018 23:00	1.85	1.32	8.17	7.81	8.46	8.44	3.88	3.81
16/01/2018 00:00	1.85	1.32	8.18	7.82	8.47	8.44	3.88	3.81
16/01/2018 01:00	1.86	1.32	8.18	7.82	8.47	8.44	3.88	3.81
16/01/2018 02:00	1.86	1.32	8.18	7.82	8.48	8.44	3.88	3.81
16/01/2018 03:00	1.87	1.33	8.18	7.82	8.48	8.44	3.88	3.81
16/01/2018 04:00	1.87	1.33	8.19	7.82	8.49	8.44	3.88	3.81
16/01/2018 05:00	1.88	1.33	8.19	7.82	8.49	8.45	3.88	3.81
16/01/2018 06:00	1.88	1.33	8.19	7.82	8.50	8.45	3.88	3.82
16/01/2018 07:00	1.89	1.33	8.20	7.82	8.50	8.45	3.88	3.82
16/01/2018 08:00	1.89	1.33	8.20	7.82	8.50	8.45	3.88	3.82
16/01/2018 09:00	1.90	1.33	8.20	7.82	8.50	8.45	3.88	3.82
16/01/2018 10:00	1.90	1.34	8.20	7.82	8.50	8.45	3.88	3.82
16/01/2018 11:00	1.89	1.34	8.19	7.83	8.49	8.46	3.88	3.82
16/01/2018 12:00	1.88	1.34	8.18	7.83	8.48	8.46	3.88	3.82
16/01/2018 13:00	1.88	1.34	8.18	7.83	8.48	8.46	3.88	3.82
16/01/2018 14:00	1.87	1.34	8.17	7.83	8.47	8.46	3.88	3.82
16/01/2018 15:00	1.87	1.34	8.17	7.83	8.47	8.46	3.88	3.82
16/01/2018 16:00	1.88	1.34	8.18	7.83	8.47	8.46	3.88	3.83
16/01/2018 17:00	1.88	1.35	8.18	7.83	8.48	8.46	3.88	3.83
16/01/2018 18:00	1.89	1.35	8.19	7.83	8.49	8.47	3.88	3.83
16/01/2018 19:00	1.90	1.35	8.19	7.83	8.50	8.47	3.88	3.83
16/01/2018 20:00	1.91	1.35	8.20	7.84	8.50	8.47	3.89	3.83
16/01/2018 21:00	1.92	1.35	8.20	7.84	8.51	8.47	3.89	3.83
16/01/2018 22:00	1.92	1.36	8.21	7.84	8.52	8.47	3.89	3.83
16/01/2018 23:00	1.93	1.36	8.21	7.84	8.52	8.47	3.90	3.83
17/01/2018 00:00	1.94	1.36	8.22	7.84	8.53	8.48	3.90	3.83
17/01/2018 01:00	1.94	1.36	8.22	7.84	8.54	8.48	3.90	3.84
17/01/2018 02:00	1.95	1.36	8.22	7.84	8.54	8.48	3.91	3.84
17/01/2018 03:00	1.95	1.36	8.22	7.84	8.54	8.48	3.91	3.84
17/01/2018 04:00	1.95	1.37	8.22	7.85	8.55	8.48	3.91	3.84
17/01/2018 05:00	1.96	1.37	8.22	7.85	8.55	8.48	3.90	3.84
17/01/2018 06:00	1.96	1.37	8.23	7.85	8.55	8.49	3.91	3.84
17/01/2018 07:00	1.96	1.37	8.23	7.85	8.56	8.49	3.90	3.84
17/01/2018 08:00	1.96	1.37	8.23	7.85	8.56	8.49	3.90	3.84
17/01/2018 09:00	1.96	1.37	8.23	7.85	8.56	8.49	3.90	3.85
17/01/2018 10:00	1.96	1.38	8.22	7.85	8.55	8.49	3.90	3.85
17/01/2018 11:00	1.95	1.38	8.22	7.85	8.54	8.49	3.90	3.85
17/01/2018 12:00	1.95	1.38	8.21	7.85	8.53	8.49	3.90	3.85
17/01/2018 13:00	1.94	1.38	8.20	7.85	8.52	8.50	3.89	3.85
17/01/2018 14:00	1.92	1.38	8.19	7.85	8.51	8.50	3.89	3.85
17/01/2018 15:00	1.92	1.38	8.19	7.85	8.50	8.50	3.89	3.85
17/01/2018 16:00	1.92	1.38	8.19	7.85	8.50	8.50	3.89	3.85
17/01/2018 17:00	1.92	1.38	8.20	7.85	8.50	8.50	3.89	3.85
17/01/2018 18:00	1.93	1.38	8.20	7.85	8.51	8.50	3.89	3.86
17/01/2018 19:00	1.93	1.38	8.20	7.86	8.51	8.50	3.89	3.86
17/01/2018 20:00	1.93	1.39	8.21	7.86	8.52	8.50	3.89	3.86
17/01/2018 21:00	1.94	1.39	8.21	7.86	8.53	8.50	3.89	3.86
17/01/2018 22:00	1.94	1.39	8.21	7.85	8.54	8.50	3.89	3.86
17/01/2018 23:00	1.94	1.39	8.21	7.85	8.55	8.50	3.89	3.86
18/01/2018 00:00	1.94	1.38	8.21	7.85	8.55	8.50	3.89	3.86
18/01/2018 01:00	1.94	1.38	8.21	7.85	8.56	8.49	3.89	3.86
18/01/2018 02:00	1.94	1.38	8.21	7.85	8.56	8.49	3.89	3.86
18/01/2018 03:00	1.94	1.38	8.21	7.85	8.56	8.49	3.89	3.86
18/01/2018 04:00	1.94	1.38	8.21	7.85	8.56	8.49	3.89	3.86
18/01/2018 05:00	1.94	1.38	8.21	7.84	8.56	8.49	3.89	3.86
18/01/2018 06:00	1.94	1.38	8.22	7.84	8.57	8.49	3.89	3.86
18/01/2018 07:00	1.93	1.38	8.22	7.84	8.57	8.49	3.89	3.86
18/01/2018 08:00	1.93	1.38	8.21	7.84	8.56	8.48	3.89	3.86
18/01/2018 09:00	1.93	1.37	8.21	7.84	8.56	8.48	3.89	3.86
18/01/2018 10:00	1.92	1.37	8.21	7.84	8.54	8.48	3.89	3.86
18/01/2018 11:00	1.91	1.38	8.21	7.84	8.52	8.48	3.89	3.86
18/01/2018 12:00	1.89	1.38	8.19	7.84	8.48	8.48	3.89	3.86
18/01/2018 13:00	1.88	1.38	8.19	7.84	8.45	8.49	3.89	3.86
18/01/2018 14:00	1.88	1.38	8.18	7.84	8.45	8.49	3.89	3.86
18/01/2018 15:00	1.88	1.38	8.18	7.84	8.46	8.49	3.89	3.86
18/01/2018 16:00	1.89	1.38	8.18	7.84	8.47	8.49	3.89	3.86
18/01/2018 17:00	1.90	1.38	8.18	7.84	8.49	8.48	3.89	3.86
18/01/2018 18:00	1.90	1.38	8.19	7.84	8.50	8.48	3.89	3.86
18/01/2018 19:00	1.90	1.38	8.19	7.84	8.50	8.48	3.89	3.86
18/01/2018 20:00	1.90	1.37	8.19	7.84	8.51	8.48	3.89	3.85
18/01/2018 21:00	1.90	1.37	8.19	7.83	8.52	8.48	3.89	3.85
18/01/2018 22:00	1.90	1.37	8.19	7.83	8.52	8.48	3.89	3.85
18/01/2018 23:00	1.90	1.37	8.19	7.83	8.53	8.47	3.89	3.85
19/01/2018 00:00	1.90	1.37	8.20	7.83	8.53	8.47	3.89	3.85
19/01/2018 01:00	1.91	1.37	8.20	7.83	8.54	8.47	3.89	3.84
19/01/2018 02:00	1.91	1.36	8.20	7.83	8.55	8.47	3.89	3.84
19/01/2018 03:00	1.91	1.36	8.21	7.82	8.55	8.47	3.89	3.84
19/01/2018 04:00	1.91	1.36	8.22	7.82	8.55	8.47	3.90	3.84
19/01/2018 05:00	1.92	1.36	8.22	7.82	8.55	8.46	3.90	3.84
19/01/2018 06:00	1.92	1.36	8.22	7.82	8.55	8.46	3.90	3.84
19/01/2018 07:00	1.92	1.36	8.22	7.82	8.55	8.46	3.90	3.84
19/01/2018 08:00	1.92	1.36	8.22	7.82	8.55	8.46	3.89	3.83
19/01/2018 09:00	1.92	1.35	8.22	7.82	8.55	8.46	3.89	3.83
19/01/2018 10:00	1.91	1.35	8.21	7.82	8.52	8.46	3.89	3.83
19/01/2018 11:00	1.89	1.35	8.20	7.82	8.49	8.46	3.89	3.83
19/01/2018 12:00	1.88	1.36	8.19	7.82	8.47	8.46	3.89	3.83
19/01/2018 13:00	1.87	1.36	8.18	7.82	8.44	8.46	3.88	3.83
19/01/2018 14:00	1.86	1.36	8.18	7.82	8.43	8.46	3.88	3.83
19/01/2018 15:00	1.86	1.36	8.17	7.82	8.43	8.46	3.88	3.83
19/01/2018 16:00	1.86	1.36	8.17	7.82	8.44	8.46	3.88	3.83
19/01/2018 17:00	1.86	1.36	8.17	7.82	8.44	8.46	3.88	3.83
19/01/2018 18:00	1.86	1.35	8.17	7.82	8.45	8.46	3.88	3.83
19/01/2018 19:00	1.86	1.35	8.17	7.82	8.46	8.46	3.88	3.83
19/01/2018 20:00	1.86	1.35	8.17	7.82	8.46	8.45	3.88	3.83
19/01/2018 21:00	1.86	1.35	8.17	7.82	8.46	8.45	3.88	3.83
19/01/2018 22:00	1.86	1.35	8.18	7.82	8.47	8.45	3.88	3.83
19/01/2018 23:00	1.86	1.35	8.18	7.81	8.47	8.45	3.88	3.83
20/01/2018 00:00	1.86	1.35	8.18	7.81	8.47	8.45	3.88	3.83
20/01/2018 01:00	1.87	1.35	8.18	7.81	8.47	8.45	3.88	3.82
20/01/2018 02:00	1.87	1.35	8.18	7.81	8.47	8.45	3.88	3.82
20/01/2018 03:00	1.87	1.34	8.18	7.81	8.47	8.45	3.88	3.82
20/01/2018 04:00	1.86	1.34	8.18	7.81	8.46	8.45	3.88	3.82
20/01/2018 05:00	1.86	1.34	8.18	7.81	8.46	8.44	3.88	3.82
20/01/2018 06:00	1.86	1.34	8.18	7.81	8.46	8.44	3.88	3.82
20/01/2018 07:00	1.87	1.34	8.18	7.81	8.47	8.44	3.88	3.82
20/01/2018 08:00	1.87	1.34	8.19	7.81	8.47	8.44	3.88	3.82
20/01/2018 09:00	1.87	1.34	8.18	7.81	8.47	8.44	3.88	3.82
20/01/2018 10:00	1.87	1.34	8.18	7.81	8.46	8.44	3.88	3.82
20/01/2018 11:00	1.86	1.34	8.17	7.81	8.45	8.44	3.88	3.82
20/01/2018 12:00	1.86	1.34	8.17	7.81	8.45	8.44	3.88	3.82
20/01/2018 13:00	1.85	1.34	8.17	7.81	8.44	8.45	3.88	3.82
20/01/2018 14:00	1.85	1.34	8.17	7.81	8.44	8.45	3.88	3.82
20/01/2018 15:00	1.86	1.34	8.17	7.81	8.44	8.45	3.88	3.82
20/01/2018 16:00	1.86	1.34	8.17	7.81	8.45	8.45	3.88	3.82
20/01/2018 17:00	1.86	1.34	8.18	7.81	8.45	8.45	3.88	3.82
20/01/2018 18:00	1.87	1.34	8.18	7.81	8.46	8.45	3.88	3.82
20/01/2018 19:00	1.88	1.35	8.19	7.81	8.47	8.45	3.88	3.82
20/01/2018 20:00	1.88	1.35	8.19	7.81	8.47	8.45	3.88	3.82
20/01/2018 21:00	1.89	1.35	8.19	7.81	8.47	8.45	3.88	3.82
20/01/2018 22:00	1.89	1.35	8.19	7.81	8.48	8.45	3.88	3.82
20/01/2018 23:00	1.89	1.35	8.19	7.81	8.48	8.45	3.88	3.82
21/01/2018 00:00	1.90	1.35	8.20	7.81	8.49	8.45	3.88	3.82
21/01/2018 01:00	1.90	1.35	8.20	7.82	8.49	8.45	3.88	3.82
21/01/2018 02:00	1.90	1.35	8.20	7.82	8.49	8.45	3.88	3.82
21/01/2018 03:00	1.91	1.35	8.20	7.82	8.49	8.45	3.88	3.82
21/01/2018 04:00	1.91	1.35	8.20	7.82	8.50	8.45	3.88	3.82
21/01/2018 05:00	1.91	1.35	8.20	7.82	8.50	8.45	3.88	3.82
21/01/2018 06:00	1.91	1.35	8.20	7.82	8.50	8.45	3.88	3.83
21/01/2018 07:00	1.92	1.35	8.20	7.82	8.51	8.45	3.88	3.83
21/01/2018 08:00	1.93	1.35	8.22	7.82	8.52	8.45	3.89	3.83
21/01/2018 09:00	1.94	1.35	8.22	7.82	8.52	8.45	3.90	3.83
21/01/2018 10:00	1.93	1.35	8.21	7.82	8.51	8.45	3.89	3.83
21/01/2018 11:00	1.92	1.35	8.21	7.82	8.50	8.46	3.89	3.83
21/01/2018 12:00	1.91	1.36	8.19	7.82	8.47	8.46	3.88	3.83
21/01/2018 13:00	1.88	1.36	8.18	7.82	8.42	8.46	3.88	3.83
21/01/2018 14:00	1.86	1.36	8.17	7.83	8.39	8.46	3.87	3.83
21/01/2018 15:00	1.86	1.36	8.17	7.83	8.39	8.46	3.87	3.83
21/01/2018 16:00	1.86	1.36	8.17	7.83	8.40	8.46	3.87	3.83
21/01/2018 17:00	1.87	1.36	8.17	7.83	8.42	8.46	3.88	3.83
21/01/2018 18:00	1.87	1.36	8.17	7.83	8.43	8.46	3.88	3.83
21/01/2018 19:00	1.87	1.36	8.17	7.83	8.44	8.46	3.88	3.83
21/01/2018 20:00	1.87	1.36	8.17	7.82	8.45	8.46	3.88	3.83
21/01/2018 21:00	1.87	1.36	8.17	7.82	8.45	8.46	3.88	3.83
21/01/2018 22:00	1.87	1.36	8.17	7.82	8.46	8.46	3.88	3.83
21/01/2018 23:00	1.86	1.36	8.17	7.82	8.46	8.46	3.88	3.83
22/01/2018 00:00	1.86	1.36	8.17	7.82	8.46	8.46	3.88	3.83
22/01/2018 01:00	1.86	1.36	8.18	7.82	8.46	8.46	3.88	3.83
22/01/2018 02:00	1.87	1.36	8.18	7.82	8.47	8.45	3.88	3.83
22/01/2018 03:00	1.88	1.36	8.19	7.82	8.48	8.45	3.88	3.83
22/01/2018 04:00	1.88	1.35	8.19	7.82	8.48	8.45	3.88	3.83
22/01/2018 05:00	1.88	1.35	8.19	7.82	8.49	8.45	3.88	3.83
22/01/2018 06:00	1.88	1.35	8.19	7.82	8.49	8.45	3.88	3.83
22/01/2018 07:00	1.88	1.35	8.20	7.81	8.50	8.45	3.88	3.83
22/01/2018 08:00	1.89	1.35	8.20	7.81	8.50	8.45	3.88	3.83
22/01/2018 09:00	1.88	1.35	8.20	7.81	8.49	8.45	3.88	3.83
22/01/2018 10:00	1.87	1.35	8.19	7.82	8.46	8.45	3.88	3.83
22/01/2018 11:00	1.86	1.35	8.18	7.82	8.42	8.45	3.88	3.83
22/01/2018 12:00	1.86	1.35	8.18	7.82	8.41	8.45	3.88	3.83
22/01/2018 13:00	1.86	1.35	8.17	7.82	8.41	8.45	3.88	3.83
22/01/2018 14:00	1.86	1.35	8.17	7.82	8.42	8.45	3.88	3.83
22/01/2018 15:00	1.86	1.36	8.17	7.82	8.43	8.45	3.88	3.83
22/01/2018 16:00	1.87	1.36	8.17	7.82	8.44	8.45	3.88	3.83
22/01/2018 17:00	1.87	1.36	8.17	7.82	8.45	8.45	3.88	3.83
22/01/2018 18:00	1.88	1.35	8.18	7.82	8.45	8.45	3.88	3.83
22/01/2018 19:00	1.88	1.35	8.18	7.82	8.46	8.45	3.88	3.83
22/01/2018 20:00	1.88	1.36	8.18	7.82	8.46	8.45	3.88	3.83
22/01/2018 21:00	1.88	1.36	8.18	7.82	8.46	8.45	3.88	3.83
22/01/2018 22:00	1.88	1.36	8.18	7.82	8.47	8.45	3.88	3.83
22/01/2018 23:00	1.88	1.35	8.18	7.82	8.46	8.45	3.88	3.83
23/01/2018 00:00	1.88	1.35	8.18	7.82	8.46	8.45	3.88	3.83
23/01/2018 01:00	1.88	1.35	8.18	7.82	8.46	8.45	3.88	3.83
23/01/2018 02:00	1.88	1.35	8.18	7.82	8.46	8.45	3.88	3.83
23/01/2018 03:00	1.88	1.35	8.18	7.82	8.46	8.45	3.88	3.83
23/01/2018 04:00	1.89	1.35	8.19	7.82	8.47	8.45	3.88	3.83
23/01/2018 05:00	1.89	1.35	8.19	7.82	8.47	8.45	3.88	3.83
23/01/2018 06:00	1.90	1.35	8.19	7.82	8.48	8.45	3.88	3.83
23/01/2018 07:00	1.90	1.35	8.19	7.82	8.48	8.45	3.88	3.83
23/01/2018 08:00	1.90	1.35	8.19	7.82	8.48	8.45	3.88	3.83
23/01/2018 09:00	1.89	1.35	8.19	7.82	8.48	8.45	3.88	3.83
23/01/2018 10:00	1.89	1.35	8.18	7.82	8.46	8.45	3.88	3.83
23/01/2018 11:00	1.88	1.35	8.18	7.82	8.45	8.45	3.88	3.83
23/01/2018 12:00	1.87	1.35	8.17	7.82	8.44	8.45	3.88	3.83
23/01/2018 13:00	1.87	1.35	8.17	7.82	8.44	8.45	3.88	3.83
23/01/2018 14:00	1.86	1.35	8.17	7.82	8.43	8.45	3.88	3.83
23/01/2018 15:00	1.86	1.35	8.17	7.82	8.43	8.45	3.88	3.83
23/01/2018 16:00	1.86	1.35	8.17	7.82	8.43	8.45	3.88	3.83
23/01/2018 17:00	1.86	1.35	8.17	7.82	8.44	8.45	3.88	3.83
23/01/2018 18:00	1.87	1.35	8.17	7.82	8.44	8.45	3.88	3.83
23/01/2018 19:00	1.87	1.35	8.18	7.82	8.45	8.45	3.88	3.83
23/01/2018 20:00	1.88	1.35	8.18	7.82	8.45	8.45	3.88	3.83
23/01/2018 21:00	1.88	1.35	8.19	7.82	8.46	8.45	3.88	3.83
23/01/2018 22:00	1.89	1.35	8.19	7.82	8.46	8.45	3.88	3.83
23/01/2018 23:00	1.89	1.36	8.19	7.82	8.46	8.45	3.88	3.83
24/01/2018 00:00	1.89	1.36	8.19	7.82	8.47	8.45	3.89	3.83
24/01/2018 01:00	1.89	1.36	8.19	7.82	8.47	8.45	3.89	3.83
24/01/2018 02:00	1.90	1.36	8.19	7.82	8.47	8.45	3.89	3.83
24/01/2018 03:00	1.90	1.36	8.20	7.82	8.47	8.45	3.89	3.83
24/01/2018 04:00	1.91	1.36	8.20	7.83	8.48	8.46	3.89	3.84
24/01/2018 05:00	1.92	1.36	8.21	7.83	8.49	8.46	3.89	3.84
24/01/2018 06:00	1.92	1.37	8.21	7.83	8.49	8.46	3.89	3.84
24/01/2018 07:00	1.92	1.37	8.20	7.83	8.49	8.46	3.89	3.84
24/01/2018 08:00	1.92	1.37	8.20	7.83	8.49	8.46	3.89	3.84
24/01/2018 09:00	1.92	1.37	8.20	7.83	8.49	8.46	3.89	3.84
24/01/2018 10:00	1.92	1.37	8.20	7.83	8.48	8.46	3.89	3.84
24/01/2018 11:00	1.91	1.37	8.19	7.83	8.47	8.46	3.89	3.84
24/01/2018 12:00	1.91	1.37	8.19	7.83	8.46	8.46	3.89	3.84
24/01/2018 13:00	1.90	1.37	8.19	7.83	8.46	8.46	3.89	3.84
24/01/2018 14:00	1.90	1.37	8.19	7.83	8.45	8.46	3.89	3.84
24/01/2018 15:00	1.90	1.37	8.18	7.83	8.45	8.46	3.89	3.84
24/01/2018 16:00	1.90	1.37	8.18	7.83	8.45	8.46	3.88	3.84
24/01/2018 17:00	1.89	1.37	8.18	7.83	8.45	8.46	3.88	3.84
24/01/2018 18:00	1.89	1.37	8.18	7.83	8.46	8.46	3.88	3.84
24/01/2018 19:00	1.90	1.37	8.18	7.83	8.46	8.46	3.88	3.84
24/01/2018 20:00	1.90	1.37	8.19	7.83	8.47	8.46	3.89	3.84
24/01/2018 21:00	1.90	1.37	8.19	7.83	8.47	8.46	3.89	3.84
24/01/2018 22:00	1.90	1.37	8.19	7.83	8.48	8.46	3.89	3.84
24/01/2018 23:00	1.90	1.37	8.19	7.83	8.48	8.46	3.89	3.84
25/01/2018 00:00	1.90	1.37	8.19	7.83	8.48	8.46	3.89	3.84
25/01/2018 01:00	1.90	1.37	8.20	7.83	8.48	8.46	3.89	3.84
25/01/2018 02:00	1.90	1.37	8.20	7.83	8.48	8.46	3.89	3.84
25/01/2018 03:00	1.91	1.37	8.20	7.83	8.48	8.46	3.89	3.84
25/01/2018 04:00	1.91	1.37	8.20	7.83	8.49	8.46	3.89	3.84
25/01/2018 05:00	1.92	1.37	8.21	7.83	8.49	8.46	3.89	3.84
25/01/2018 06:00	1.92	1.37	8.22	7.83	8.50	8.46	3.90	3.84
25/01/2018 07:00	1.93	1.37	8.23	7.83	8.51	8.46	3.91	3.84
25/01/2018 08:00	1.94	1.37	8.23	7.83	8.51	8.46	3.91	3.84
25/01/2018 09:00	1.95	1.38	8.24	7.83	8.52	8.46	3.92	3.84
25/01/2018 10:00	1.96	1.38	8.24	7.83	8.52	8.46	3.93	3.84
25/01/2018 11:00	1.96	1.38	8.25	7.84	8.52	8.47	3.94	3.85
25/01/2018 12:00	1.97	1.38	8.25	7.84	8.52	8.47	3.95	3.85
25/01/2018 13:00	1.98	1.39	8.25	7.84	8.53	8.47	3.96	3.85
25/01/2018 14:00	1.98	1.39	8.26	7.84	8.53	8.47	3.97	3.85
25/01/2018 15:00	1.99	1.39	8.26	7.85	8.54	8.48	3.98	3.85
25/01/2018 16:00	2.00	1.40	8.27	7.85	8.54	8.48	3.99	3.85
25/01/2018 17:00	2.02	1.40	8.28	7.85	8.55	8.48	4.01	3.86
25/01/2018 18:00	2.02	1.40	8.28	7.86	8.56	8.48	4.02	3.86
25/01/2018 19:00	2.03	1.41	8.28	7.86	8.57	8.49	4.02	3.86
25/01/2018 20:00	2.04	1.41	8.28	7.86	8.58	8.49	4.02	3.86
25/01/2018 21:00	2.05	1.41	8.29	7.86	8.59	8.49	4.03	3.86
25/01/2018 22:00	2.05	1.42	8.29	7.86	8.60	8.49	4.04	3.87
25/01/2018 23:00	2.05	1.42	8.29	7.86	8.61	8.50	4.03	3.87
26/01/2018 00:00	2.06	1.42	8.29	7.87	8.61	8.50	4.03	3.87
26/01/2018 01:00	2.06	1.42	8.29	7.87	8.62	8.50	4.03	3.87
26/01/2018 02:00	2.05	1.42	8.29	7.87	8.62	8.50	4.02	3.87
26/01/2018 03:00	2.05	1.42	8.29	7.87	8.61	8.50	4.00	3.87
26/01/2018 04:00	2.04	1.42	8.28	7.87	8.60	8.50	3.99	3.87
26/01/2018 05:00	2.03	1.42	8.27	7.87	8.59	8.50	3.98	3.88
26/01/2018 06:00	2.02	1.42	8.26	7.87	8.59	8.50	3.97	3.88
26/01/2018 07:00	2.02	1.42	8.27	7.86	8.59	8.50	3.97	3.88
26/01/2018 08:00	2.04	1.42	8.30	7.86	8.63	8.50	4.00	3.88
26/01/2018 09:00	2.03	1.42	8.30	7.86	8.61	8.50	4.00	3.88
26/01/2018 10:00	2.00	1.42	8.27	7.86	8.56	8.50	3.97	3.88
26/01/2018 11:00	1.97	1.42	8.25	7.86	8.53	8.49	3.95	3.88
26/01/2018 12:00	1.95	1.42	8.24	7.86	8.50	8.49	3.94	3.88
26/01/2018 13:00	1.93	1.42	8.23	7.86	8.48	8.49	3.94	3.88
26/01/2018 14:00	1.91	1.42	8.23	7.86	8.46	8.49	3.93	3.88
26/01/2018 15:00	1.91	1.42	8.23	7.86	8.46	8.49	3.93	3.88
26/01/2018 16:00	1.92	1.42	8.23	7.86	8.48	8.49	3.93	3.87
26/01/2018 17:00	1.93	1.42	8.23	7.86	8.49	8.49	3.93	3.87
26/01/2018 18:00	1.94	1.42	8.24	7.85	8.50	8.49	3.93	3.87
26/01/2018 19:00	1.95	1.42	8.25	7.85	8.52	8.49	3.93	3.87
26/01/2018 20:00	1.95	1.42	8.25	7.85	8.52	8.48	3.93	3.87
26/01/2018 21:00	1.96	1.41	8.25	7.85	8.53	8.48	3.93	3.87
26/01/2018 22:00	1.96	1.41	8.25	7.85	8.53	8.48	3.93	3.87
26/01/2018 23:00	1.95	1.41	8.25	7.85	8.53	8.48	3.93	3.87
27/01/2018 00:00	1.95	1.41	8.25	7.85	8.53	8.48	3.93	3.87
27/01/2018 01:00	1.95	1.41	8.25	7.85	8.53	8.48	3.93	3.87
27/01/2018 02:00	1.95	1.41	8.25	7.85	8.53	8.48	3.93	3.86
27/01/2018 03:00	1.95	1.41	8.25	7.85	8.53	8.48	3.93	3.86
27/01/2018 04:00	1.95	1.41	8.25	7.85	8.53	8.48	3.92	3.86
27/01/2018 05:00	1.95	1.41	8.25	7.85	8.53	8.48	3.92	3.86
27/01/2018 06:00	1.96	1.41	8.26	7.85	8.54	8.47	3.93	3.86
27/01/2018 07:00	1.97	1.41	8.26	7.85	8.55	8.47	3.93	3.86
27/01/2018 08:00	1.97	1.41	8.26	7.85	8.55	8.47	3.93	3.86
27/01/2018 09:00	1.96	1.41	8.26	7.85	8.54	8.47	3.92	3.86
27/01/2018 10:00	1.96	1.41	8.25	7.85	8.52	8.47	3.92	3.86
27/01/2018 11:00	1.94	1.41	8.24	7.85	8.51	8.47	3.92	3.86
27/01/2018 12:00	1.93	1.41	8.23	7.85	8.49	8.47	3.92	3.86
27/01/2018 13:00	1.91	1.41	8.22	7.85	8.45	8.47	3.91	3.86
27/01/2018 14:00	1.88	1.41	8.21	7.85	8.41	8.47	3.90	3.86
27/01/2018 15:00	1.86	1.41	8.20	7.85	8.38	8.47	3.90	3.86
27/01/2018 16:00	1.85	1.41	8.20	7.84	8.38	8.47	3.89	3.86
27/01/2018 17:00	1.85	1.41	8.20	7.84	8.40	8.47	3.90	3.86
27/01/2018 18:00	1.86	1.41	8.20	7.84	8.42	8.47	3.90	3.86
27/01/2018 19:00	1.87	1.41	8.21	7.84	8.43	8.47	3.90	3.86
27/01/2018 20:00	1.88	1.41	8.21	7.84	8.44	8.47	3.91	3.86
27/01/2018 21:00	1.89	1.41	8.22	7.84	8.45	8.47	3.91	3.86
27/01/2018 22:00	1.89	1.41	8.22	7.84	8.46	8.46	3.91	3.86
27/01/2018 23:00	1.90	1.40	8.22	7.84	8.46	8.46	3.91	3.86
28/01/2018 00:00	1.90	1.40	8.22	7.84	8.47	8.46	3.91	3.85
28/01/2018 01:00	1.90	1.40	8.23	7.84	8.47	8.46	3.91	3.85
28/01/2018 02:00	1.91	1.40	8.23	7.84	8.48	8.46	3.91	3.85
28/01/2018 03:00	1.92	1.40	8.24	7.84	8.48	8.46	3.91	3.86
28/01/2018 04:00	1.93	1.41	8.25	7.84	8.49	8.46	3.91	3.86
28/01/2018 05:00	1.94	1.41	8.26	7.84	8.50	8.46	3.92	3.86
28/01/2018 06:00	1.95	1.41	8.26	7.84	8.52	8.46	3.93	3.86
28/01/2018 07:00	1.96	1.41	8.27	7.84	8.53	8.46	3.94	3.86
28/01/2018 08:00	1.97	1.41	8.28	7.84	8.53	8.46	3.95	3.86
28/01/2018 09:00	1.97	1.41	8.28	7.85	8.54	8.47	3.96	3.86
28/01/2018 10:00	1.97	1.41	8.28	7.85	8.53	8.47	3.95	3.86
28/01/2018 11:00	1.96	1.41	8.26	7.85	8.52	8.47	3.93	3.86
28/01/2018 12:00	1.95	1.41	8.26	7.85	8.51	8.47	3.93	3.86
28/01/2018 13:00	1.95	1.41	8.25	7.85	8.51	8.47	3.92	3.86
28/01/2018 14:00	1.94	1.41	8.25	7.85	8.50	8.47	3.92	3.86
28/01/2018 15:00	1.94	1.41	8.24	7.85	8.50	8.47	3.92	3.86
28/01/2018 16:00	1.95	1.41	8.25	7.85	8.51	8.47	3.92	3.86
28/01/2018 17:00	1.95	1.41	8.25	7.85	8.51	8.47	3.92	3.86
28/01/2018 18:00	1.95	1.41	8.26	7.85	8.52	8.47	3.92	3.86
28/01/2018 19:00	1.96	1.41	8.26	7.85	8.53	8.47	3.92	3.86
28/01/2018 20:00	1.96	1.41	8.26	7.85	8.53	8.47	3.92	3.86
28/01/2018 21:00	1.96	1.42	8.26	7.85	8.53	8.47	3.92	3.86
28/01/2018 22:00	1.96	1.42	8.26	7.85	8.54	8.47	3.92	3.86
28/01/2018 23:00	1.96	1.42	8.26	7.85	8.54	8.47	3.92	3.86
29/01/2018 00:00	1.97	1.42	8.26	7.85	8.54	8.47	3.92	3.86
29/01/2018 01:00	1.97	1.42	8.26	7.85	8.55	8.47	3.92	3.86
29/01/2018 02:00	1.97	1.42	8.26	7.85	8.55	8.46	3.92	3.86
29/01/2018 03:00	1.96	1.42	8.26	7.85	8.54	8.46	3.92	3.86
29/01/2018 04:00	1.96	1.42	8.26	7.85	8.55	8.46	3.92	3.86
29/01/2018 05:00	1.97	1.42	8.26	7.84	8.55	8.46	3.92	3.86
29/01/2018 06:00	1.97	1.42	8.27	7.84	8.55	8.46	3.92	3.86
29/01/2018 07:00	1.97	1.42	8.27	7.84	8.56	8.46	3.92	3.86
29/01/2018 08:00	1.97	1.42	8.27	7.84	8.56	8.46	3.92	3.86
29/01/2018 09:00	1.97	1.42	8.27	7.84	8.55	8.46	3.92	3.86
29/01/2018 10:00	1.96	1.42	8.26	7.84	8.54	8.46	3.92	3.86
29/01/2018 11:00	1.95	1.42	8.25	7.85	8.52	8.46	3.92	3.86
29/01/2018 12:00	1.93	1.42	8.24	7.85	8.48	8.46	3.91	3.86
29/01/2018 13:00	1.92	1.42	8.24	7.85	8.45	8.47	3.91	3.86
29/01/2018 14:00	1.90	1.42	8.23	7.85	8.42	8.47	3.91	3.86
29/01/2018 15:00	1.90	1.42	8.22	7.85	8.41	8.47	3.91	3.86
29/01/2018 16:00	1.91	1.43	8.22	7.85	8.43	8.47	3.91	3.86
29/01/2018 17:00	1.91	1.42	8.22	7.85	8.45	8.47	3.91	3.86
29/01/2018 18:00	1.92	1.42	8.22	7.85	8.47	8.47	3.91	3.86
29/01/2018 19:00	1.92	1.42	8.22	7.85	8.48	8.47	3.91	3.86
29/01/2018 20:00	1.92	1.42	8.22	7.85	8.48	8.46	3.91	3.86
29/01/2018 21:00	1.91	1.42	8.22	7.84	8.48	8.46	3.91	3.86
29/01/2018 22:00	1.91	1.42	8.23	7.84	8.49	8.46	3.91	3.85
29/01/2018 23:00	1.92	1.42	8.23	7.84	8.49	8.46	3.91	3.85
30/01/2018 00:00	1.92	1.42	8.23	7.84	8.49	8.46	3.91	3.85
30/01/2018 01:00	1.92	1.41	8.24	7.84	8.50	8.46	3.91	3.85
30/01/2018 02:00	1.92	1.41	8.24	7.84	8.50	8.46	3.91	3.85
30/01/2018 03:00	1.92	1.41	8.24	7.84	8.50	8.45	3.91	3.85
30/01/2018 04:00	1.92	1.41	8.24	7.84	8.51	8.45	3.91	3.85
30/01/2018 05:00	1.93	1.41	8.25	7.84	8.51	8.45	3.91	3.85
30/01/2018 06:00	1.93	1.41	8.25	7.84	8.52	8.45	3.91	3.85
30/01/2018 07:00	1.93	1.41	8.25	7.84	8.52	8.45	3.91	3.85
30/01/2018 08:00	1.94	1.41	8.26	7.84	8.52	8.45	3.92	3.85
30/01/2018 09:00	1.94	1.41	8.26	7.84	8.53	8.45	3.92	3.85
30/01/2018 10:00	1.94	1.41	8.26	7.84	8.52	8.45	3.92	3.85
30/01/2018 11:00	1.94	1.41	8.26	7.84	8.50	8.45	3.92	3.85
30/01/2018 12:00	1.94	1.41	8.26	7.84	8.50	8.45	3.92	3.85
30/01/2018 13:00	1.93	1.42	8.25	7.84	8.49	8.46	3.91	3.85
30/01/2018 14:00	1.93	1.42	8.24	7.84	8.48	8.46	3.91	3.85
30/01/2018 15:00	1.92	1.42	8.23	7.84	8.47	8.46	3.91	3.85
30/01/2018 16:00	1.92	1.42	8.23	7.84	8.48	8.46	3.91	3.85
30/01/2018 17:00	1.92	1.42	8.23	7.84	8.48	8.46	3.91	3.85
30/01/2018 18:00	1.92	1.42	8.23	7.84	8.48	8.46	3.91	3.85
30/01/2018 19:00	1.92	1.42	8.23	7.84	8.49	8.45	3.91	3.85
30/01/2018 20:00	1.92	1.41	8.23	7.84	8.49	8.45	3.91	3.85
30/01/2018 21:00	1.93	1.41	8.24	7.84	8.49	8.45	3.91	3.85
30/01/2018 22:00	1.93	1.41	8.24	7.84	8.50	8.45	3.91	3.85
30/01/2018 23:00	1.93	1.41	8.24	7.84	8.50	8.45	3.91	3.85
31/01/2018 00:00	1.94	1.41	8.25	7.84	8.51	8.45	3.91	3.85
31/01/2018 01:00	1.94	1.41	8.25	7.84	8.52	8.45	3.91	3.85
31/01/2018 02:00	1.94	1.41	8.25	7.84	8.52	8.45	3.91	3.85
31/01/2018 03:00	1.95	1.41	8.25	7.84	8.53	8.45	3.91	3.85
31/01/2018 04:00	1.95	1.42	8.26	7.84	8.53	8.45	3.91	3.85
31/01/2018 05:00	1.95	1.41	8.26	7.84	8.53	8.45	3.91	3.85
31/01/2018 06:00	1.95	1.41	8.25	7.84	8.53	8.45	3.91	3.85
31/01/2018 07:00	1.94	1.41	8.25	7.84	8.53	8.45	3.91	3.85
31/01/2018 08:00	1.94	1.41	8.25	7.84	8.53	8.45	3.91	3.85
31/01/2018 09:00	1.95	1.41	8.26	7.84	8.52	8.45	3.91	3.85
31/01/2018 10:00	1.95	1.42	8.26	7.84	8.51	8.45	3.91	3.85
31/01/2018 11:00	1.94	1.42	8.25	7.84	8.50	8.45	3.91	3.85
31/01/2018 12:00	1.94	1.42	8.24	7.84	8.48	8.46	3.91	3.85
31/01/2018 13:00	1.91	1.42	8.23	7.84	8.45	8.46	3.90	3.85
31/01/2018 14:00	1.90	1.42	8.22	7.84	8.44	8.46	3.90	3.85
31/01/2018 15:00	1.89	1.42	8.22	7.84	8.43	8.46	3.90	3.85
31/01/2018 16:00	1.88	1.42	8.21	7.84	8.42	8.45	3.89	3.85
31/01/2018 17:00	1.88	1.42	8.21	7.84	8.43	8.45	3.89	3.85
31/01/2018 18:00	1.88	1.42	8.22	7.84	8.44	8.45	3.90	3.85
31/01/2018 19:00	1.89	1.42	8.22	7.84	8.45	8.45	3.90	3.85
31/01/2018 20:00	1.90	1.42	8.23	7.84	8.46	8.46	3.90	3.85
31/01/2018 21:00	1.91	1.42	8.23	7.84	8.47	8.46	3.91	3.85
31/01/2018 22:00	1.92	1.42	8.24	7.84	8.48	8.46	3.91	3.85
31/01/2018 23:00	1.92	1.42	8.24	7.84	8.49	8.46	3.91	3.85
01/02/2018 00:00	1.93	1.42	8.24	7.84	8.50	8.46	3.91	3.85
01/02/2018 01:00	1.93	1.42	8.24	7.84	8.51	8.45	3.91	3.85
01/02/2018 02:00	1.93	1.42	8.24	7.84	8.52	8.45	3.91	3.85
01/02/2018 03:00	1.93	1.42	8.25	7.84	8.53	8.45	3.91	3.85
01/02/2018 04:00	1.93	1.42	8.25	7.84	8.53	8.45	3.91	3.85
01/02/2018 05:00	1.94	1.42	8.25	7.84	8.53	8.45	3.91	3.85
01/02/2018 06:00	1.94	1.41	8.26	7.84	8.53	8.45	3.91	3.85
01/02/2018 07:00	1.95	1.41	8.26	7.84	8.54	8.45	3.92	3.85
01/02/2018 08:00	1.95	1.41	8.26	7.83	8.54	8.45	3.91	3.85
01/02/2018 09:00	1.94	1.41	8.26	7.83	8.53	8.44	3.91	3.85
01/02/2018 10:00	1.94	1.41	8.25	7.83	8.52	8.44	3.91	3.85
01/02/2018 11:00	1.94	1.41	8.26	7.83	8.52	8.44	3.91	3.85
01/02/2018 12:00	1.94	1.41	8.26	7.83	8.51	8.44	3.91	3.85
01/02/2018 13:00	1.94	1.41	8.25	7.83	8.51	8.44	3.91	3.85
01/02/2018 14:00	1.94	1.41	8.25	7.83	8.50	8.44	3.91	3.85
01/02/2018 15:00	1.94	1.41	8.24	7.83	8.50	8.44	3.91	3.85
01/02/2018 16:00	1.94	1.41	8.24	7.83	8.50	8.44	3.91	3.85
01/02/2018 17:00	1.94	1.41	8.25	7.83	8.50	8.44	3.91	3.85
01/02/2018 18:00	1.94	1.41	8.25	7.83	8.51	8.44	3.91	3.85
01/02/2018 19:00	1.95	1.41	8.25	7.83	8.51	8.44	3.91	3.85
01/02/2018 20:00	1.95	1.41	8.25	7.83	8.51	8.44	3.91	3.85
01/02/2018 21:00	1.95	1.41	8.25	7.83	8.52	8.44	3.91	3.85
01/02/2018 22:00	1.96	1.41	8.26	7.84	8.52	8.45	3.91	3.85
01/02/2018 23:00	1.96	1.41	8.26	7.84	8.52	8.45	3.91	3.85
02/02/2018 00:00	1.97	1.41	8.26	7.84	8.53	8.45	3.91	3.85
02/02/2018 01:00	1.97	1.42	8.26	7.84	8.54	8.45	3.91	3.85
02/02/2018 02:00	1.97	1.42	8.26	7.84	8.54	8.45	3.91	3.85
02/02/2018 03:00	1.98	1.42	8.26	7.84	8.54	8.45	3.91	3.85
02/02/2018 04:00	1.98	1.42	8.26	7.84	8.55	8.45	3.91	3.85
02/02/2018 05:00	1.98	1.42	8.26	7.84	8.55	8.45	3.91	3.85
02/02/2018 06:00	1.98	1.42	8.26	7.84	8.55	8.45	3.91	3.85
02/02/2018 07:00	1.98	1.42	8.27	7.84	8.55	8.45	3.91	3.85
02/02/2018 08:00	1.98	1.42	8.27	7.84	8.55	8.45	3.91	3.85
02/02/2018 09:00	1.97	1.42	8.26	7.84	8.54	8.45	3.91	3.85
02/02/2018 10:00	1.96	1.42	8.25	7.84	8.53	8.45	3.91	3.85
02/02/2018 11:00	1.95	1.42	8.24	7.84	8.51	8.45	3.91	3.85
02/02/2018 12:00	1.93	1.42	8.23	7.84	8.49	8.45	3.90	3.85
02/02/2018 13:00	1.91	1.42	8.23	7.84	8.47	8.45	3.90	3.85
02/02/2018 14:00	1.88	1.41	8.22	7.84	8.44	8.44	3.89	3.85
02/02/2018 15:00	1.87	1.41	8.22	7.83	8.42	8.44	3.89	3.85
02/02/2018 16:00	1.87	1.41	8.22	7.83	8.42	8.44	3.89	3.85
02/02/2018 17:00	1.87	1.41	8.22	7.83	8.43	8.44	3.89	3.85
02/02/2018 18:00	1.88	1.41	8.22	7.83	8.44	8.44	3.90	3.85
02/02/2018 19:00	1.89	1.41	8.23	7.83	8.45	8.44	3.90	3.85
02/02/2018 20:00	1.90	1.41	8.24	7.83	8.47	8.44	3.90	3.85
02/02/2018 21:00	1.91	1.41	8.24	7.83	8.47	8.44	3.91	3.85
02/02/2018 22:00	1.92	1.41	8.24	7.83	8.48	8.44	3.91	3.85
02/02/2018 23:00	1.93	1.41	8.25	7.83	8.49	8.44	3.91	3.85
03/02/2018 00:00	1.94	1.41	8.25	7.84	8.50	8.44	3.91	3.85
03/02/2018 01:00	1.94	1.41	8.26	7.84	8.51	8.44	3.91	3.85
03/02/2018 02:00	1.94	1.41	8.26	7.84	8.51	8.44	3.91	3.85
03/02/2018 03:00	1.95	1.41	8.26	7.84	8.51	8.44	3.91	3.85
03/02/2018 04:00	1.95	1.41	8.26	7.84	8.52	8.44	3.91	3.85
03/02/2018 05:00	1.96	1.41	8.26	7.84	8.52	8.44	3.91	3.85
03/02/2018 06:00	1.96	1.41	8.27	7.84	8.53	8.44	3.92	3.85
03/02/2018 07:00	1.97	1.42	8.27	7.84	8.54	8.44	3.92	3.85
03/02/2018 08:00	1.97	1.42	8.27	7.84	8.54	8.44	3.92	3.85
03/02/2018 09:00	1.97	1.42	8.26	7.84	8.53	8.44	3.92	3.85
03/02/2018 10:00	1.95	1.42	8.25	7.84	8.51	8.44	3.91	3.85
03/02/2018 11:00	1.93	1.41	8.24	7.84	8.48	8.44	3.90	3.85
03/02/2018 12:00	1.90	1.41	8.23	7.84	8.45	8.44	3.90	3.85
03/02/2018 13:00	1.87	1.41	8.22	7.83	8.42	8.44	3.89	3.85
03/02/2018 14:00	1.85	1.41	8.21	7.83	8.39	8.44	3.89	3.85
03/02/2018 15:00	1.84	1.41	8.21	7.83	8.37	8.44	3.88	3.85
03/02/2018 16:00	1.83	1.41	8.20	7.83	8.37	8.44	3.88	3.85
03/02/2018 17:00	1.83	1.41	8.20	7.83	8.37	8.44	3.88	3.85
03/02/2018 18:00	1.84	1.41	8.21	7.83	8.39	8.44	3.89	3.85
03/02/2018 19:00	1.86	1.41	8.22	7.83	8.41	8.44	3.89	3.85
03/02/2018 20:00	1.87	1.41	8.22	7.83	8.42	8.44	3.90	3.85
03/02/2018 21:00	1.88	1.41	8.23	7.83	8.43	8.44	3.90	3.85
03/02/2018 22:00	1.89	1.41	8.23	7.83	8.44	8.44	3.90	3.85
03/02/2018 23:00	1.90	1.41	8.23	7.84	8.46	8.44	3.91	3.85
04/02/2018 00:00	1.90	1.41	8.24	7.84	8.47	8.44	3.91	3.85
04/02/2018 01:00	1.91	1.41	8.24	7.84	8.48	8.44	3.91	3.85
04/02/2018 02:00	1.91	1.41	8.24	7.84	8.48	8.44	3.91	3.85
04/02/2018 03:00	1.90	1.41	8.23	7.84	8.47	8.44	3.90	3.85
04/02/2018 04:00	1.89	1.41	8.22	7.83	8.46	8.44	3.90	3.85
04/02/2018 05:00	1.87	1.41	8.21	7.83	8.45	8.44	3.90	3.85
04/02/2018 06:00	1.86	1.41	8.21	7.83	8.45	8.43	3.89	3.85
04/02/2018 07:00	1.86	1.41	8.21	7.83	8.44	8.43	3.89	3.85
04/02/2018 08:00	1.85	1.40	8.22	7.83	8.44	8.43	3.89	3.84
04/02/2018 09:00	1.85	1.40	8.22	7.83	8.44	8.43	3.90	3.84
04/02/2018 10:00	1.85	1.40	8.21	7.83	8.43	8.43	3.89	3.84
04/02/2018 11:00	1.84	1.40	8.21	7.83	8.41	8.43	3.89	3.84
04/02/2018 12:00	1.83	1.40	8.21	7.83	8.39	8.43	3.89	3.84
04/02/2018 13:00	1.82	1.40	8.20	7.83	8.38	8.43	3.89	3.84
04/02/2018 14:00	1.81	1.40	8.20	7.83	8.37	8.43	3.89	3.84
04/02/2018 15:00	1.81	1.40	8.20	7.82	8.36	8.42	3.88	3.84
04/02/2018 16:00	1.80	1.40	8.20	7.82	8.36	8.42	3.88	3.84
04/02/2018 17:00	1.81	1.40	8.20	7.82	8.37	8.42	3.88	3.84
04/02/2018 18:00	1.82	1.40	8.21	7.83	8.38	8.42	3.89	3.84
04/02/2018 19:00	1.83	1.40	8.21	7.83	8.40	8.42	3.89	3.84
04/02/2018 20:00	1.83	1.40	8.21	7.83	8.40	8.42	3.89	3.84
04/02/2018 21:00	1.83	1.40	8.21	7.83	8.40	8.42	3.89	3.84
04/02/2018 22:00	1.83	1.40	8.20	7.83	8.40	8.42	3.89	3.84
04/02/2018 23:00	1.83	1.40	8.20	7.82	8.40	8.42	3.89	3.84
05/02/2018 00:00	1.82	1.40	8.20	7.82	8.40	8.42	3.89	3.84
05/02/2018 01:00	1.82	1.40	8.20	7.82	8.41	8.42	3.89	3.84
05/02/2018 02:00	1.82	1.39	8.21	7.82	8.41	8.42	3.89	3.84
05/02/2018 03:00	1.83	1.39	8.21	7.82	8.41	8.42	3.89	3.84
05/02/2018 04:00	1.83	1.39	8.21	7.82	8.41	8.42	3.89	3.84
05/02/2018 05:00	1.83	1.39	8.21	7.82	8.41	8.42	3.89	3.84
05/02/2018 06:00	1.83	1.39	8.21	7.82	8.41	8.42	3.89	3.84
05/02/2018 07:00	1.82	1.39	8.20	7.82	8.41	8.42	3.89	3.84
05/02/2018 08:00	1.82	1.39	8.21	7.82	8.41	8.42	3.89	3.84
05/02/2018 09:00	1.82	1.39	8.21	7.82	8.41	8.42	3.89	3.84
05/02/2018 10:00	1.82	1.39	8.20	7.82	8.40	8.42	3.89	3.84
05/02/2018 11:00	1.82	1.39	8.20	7.82	8.40	8.42	3.89	3.84
05/02/2018 12:00	1.82	1.39	8.20	7.82	8.39	8.42	3.89	3.84
05/02/2018 13:00	1.81	1.39	8.20	7.82	8.39	8.42	3.89	3.84
05/02/2018 14:00	1.81	1.40	8.20	7.82	8.38	8.42	3.89	3.84
05/02/2018 15:00	1.81	1.40	8.20	7.83	8.38	8.42	3.89	3.84
05/02/2018 16:00	1.82	1.40	8.20	7.83	8.39	8.42	3.89	3.84
05/02/2018 17:00	1.82	1.40	8.21	7.83	8.40	8.42	3.89	3.84
05/02/2018 18:00	1.84	1.40	8.21	7.83	8.41	8.42	3.90	3.84
05/02/2018 19:00	1.85	1.40	8.22	7.83	8.43	8.42	3.90	3.84
05/02/2018 20:00	1.87	1.40	8.24	7.83	8.45	8.42	3.92	3.85
05/02/2018 21:00	1.89	1.40	8.25	7.83	8.46	8.42	3.93	3.85
05/02/2018 22:00	1.89	1.40	8.25	7.83	8.47	8.43	3.93	3.85
05/02/2018 23:00	1.90	1.40	8.25	7.83	8.48	8.43	3.93	3.85
06/02/2018 00:00	1.91	1.41	8.26	7.83	8.48	8.43	3.93	3.85
06/02/2018 01:00	1.91	1.41	8.26	7.83	8.48	8.43	3.92	3.85
06/02/2018 02:00	1.92	1.41	8.26	7.83	8.49	8.43	3.93	3.85
06/02/2018 03:00	1.93	1.41	8.27	7.84	8.50	8.43	3.94	3.85
06/02/2018 04:00	1.94	1.41	8.28	7.84	8.51	8.43	3.95	3.85
06/02/2018 05:00	1.95	1.41	8.29	7.84	8.52	8.44	3.96	3.85
06/02/2018 06:00	1.96	1.42	8.29	7.84	8.53	8.44	3.97	3.85
06/02/2018 07:00	1.96	1.42	8.29	7.84	8.53	8.44	3.97	3.85
06/02/2018 08:00	1.97	1.42	8.29	7.84	8.54	8.44	3.96	3.85
06/02/2018 09:00	1.97	1.42	8.29	7.84	8.54	8.44	3.96	3.86
06/02/2018 10:00	1.97	1.42	8.28	7.85	8.53	8.44	3.95	3.86
06/02/2018 11:00	1.96	1.42	8.27	7.85	8.52	8.44	3.94	3.86
06/02/2018 12:00	1.95	1.42	8.26	7.85	8.50	8.44	3.93	3.85
06/02/2018 13:00	1.93	1.42	8.25	7.85	8.49	8.44	3.92	3.85
06/02/2018 14:00	1.92	1.42	8.25	7.84	8.48	8.44	3.92	3.85
06/02/2018 15:00	1.91	1.42	8.24	7.84	8.47	8.44	3.91	3.85
06/02/2018 16:00	1.91	1.42	8.24	7.84	8.47	8.44	3.91	3.85
06/02/2018 17:00	1.91	1.42	8.24	7.84	8.47	8.44	3.91	3.85
06/02/2018 18:00	1.91	1.42	8.24	7.84	8.47	8.44	3.91	3.85
06/02/2018 19:00	1.91	1.42	8.24	7.84	8.47	8.44	3.91	3.85
06/02/2018 20:00	1.91	1.42	8.24	7.84	8.48	8.44	3.91	3.85
06/02/2018 21:00	1.90	1.42	8.24	7.84	8.48	8.44	3.91	3.85
06/02/2018 22:00	1.90	1.42	8.24	7.84	8.48	8.44	3.91	3.85
06/02/2018 23:00	1.90	1.42	8.24	7.84	8.48	8.44	3.91	3.85
07/02/2018 00:00	1.90	1.42	8.24	7.84	8.48	8.44	3.91	3.85
07/02/2018 01:00	1.90	1.42	8.24	7.84	8.48	8.44	3.91	3.85
07/02/2018 02:00	1.90	1.42	8.24	7.84	8.49	8.44	3.91	3.85
07/02/2018 03:00	1.90	1.42	8.25	7.84	8.49	8.43	3.91	3.85
07/02/2018 04:00	1.91	1.41	8.25	7.84	8.49	8.43	3.91	3.85
07/02/2018 05:00	1.91	1.41	8.25	7.83	8.49	8.43	3.91	3.85
07/02/2018 06:00	1.91	1.41	8.25	7.83	8.50	8.43	3.91	3.85
07/02/2018 07:00	1.91	1.41	8.25	7.83	8.50	8.43	3.91	3.85
07/02/2018 08:00	1.91	1.41	8.25	7.83	8.50	8.43	3.91	3.85
07/02/2018 09:00	1.91	1.41	8.25	7.83	8.50	8.43	3.91	3.84
07/02/2018 10:00	1.91	1.41	8.25	7.83	8.49	8.43	3.91	3.84
07/02/2018 11:00	1.90	1.41	8.25	7.83	8.48	8.43	3.91	3.85
07/02/2018 12:00	1.90	1.41	8.24	7.83	8.47	8.43	3.91	3.85
07/02/2018 13:00	1.89	1.41	8.24	7.83	8.46	8.43	3.91	3.85
07/02/2018 14:00	1.89	1.41	8.23	7.83	8.45	8.43	3.90	3.85
07/02/2018 15:00	1.87	1.42	8.22	7.83	8.43	8.43	3.90	3.85
07/02/2018 16:00	1.87	1.42	8.22	7.83	8.43	8.43	3.90	3.85
07/02/2018 17:00	1.87	1.41	8.22	7.83	8.43	8.43	3.90	3.85
07/02/2018 18:00	1.88	1.41	8.22	7.83	8.45	8.43	3.90	3.84
07/02/2018 19:00	1.88	1.41	8.23	7.83	8.46	8.43	3.90	3.84
07/02/2018 20:00	1.89	1.41	8.23	7.83	8.47	8.43	3.90	3.84
07/02/2018 21:00	1.89	1.41	8.23	7.83	8.47	8.43	3.90	3.84
07/02/2018 22:00	1.89	1.41	8.23	7.83	8.48	8.43	3.90	3.84
07/02/2018 23:00	1.90	1.41	8.24	7.83	8.49	8.43	3.91	3.84
08/02/2018 00:00	1.95	1.41	8.29	7.83	8.55	8.42	3.96	3.84
08/02/2018 01:00	2.01	1.41	8.36	7.82	8.63	8.42	4.04	3.84
08/02/2018 02:00	2.03	1.41	8.39	7.82	8.66	8.42	4.07	3.84
08/02/2018 03:00	2.03	1.40	8.41	7.82	8.68	8.42	4.09	3.84
08/02/2018 04:00	2.02	1.40	8.40	7.82	8.67	8.42	4.09	3.84
08/02/2018 05:00	2.01	1.40	8.40	7.82	8.67	8.42	4.09	3.84
08/02/2018 06:00	2.00	1.40	8.38	7.82	8.66	8.42	4.08	3.84
08/02/2018 07:00	1.99	1.40	8.37	7.82	8.65	8.42	4.06	3.84
08/02/2018 08:00	1.99	1.40	8.37	7.82	8.64	8.42	4.05	3.84
08/02/2018 09:00	1.98	1.40	8.37	7.82	8.62	8.42	4.04	3.84
08/02/2018 10:00	1.97	1.40	8.35	7.82	8.60	8.42	4.02	3.84
08/02/2018 11:00	1.97	1.40	8.35	7.82	8.59	8.42	4.00	3.84
08/02/2018 12:00	1.98	1.40	8.34	7.82	8.59	8.42	4.00	3.84
08/02/2018 13:00	1.97	1.40	8.34	7.82	8.58	8.42	3.99	3.84
08/02/2018 14:00	1.97	1.40	8.33	7.82	8.57	8.42	3.99	3.84
08/02/2018 15:00	1.96	1.40	8.32	7.82	8.57	8.42	3.98	3.84
08/02/2018 16:00	1.96	1.40	8.32	7.82	8.57	8.42	3.98	3.84
08/02/2018 17:00	1.96	1.40	8.33	7.82	8.57	8.42	3.97	3.84
08/02/2018 18:00	1.97	1.40	8.33	7.82	8.58	8.42	3.97	3.84
08/02/2018 19:00	1.97	1.40	8.34	7.82	8.59	8.42	3.97	3.84
08/02/2018 20:00	1.98	1.40	8.34	7.82	8.59	8.42	3.97	3.83
08/02/2018 21:00	1.98	1.40	8.34	7.82	8.60	8.42	3.97	3.83
08/02/2018 22:00	1.99	1.40	8.34	7.82	8.60	8.42	3.97	3.83
08/02/2018 23:00	1.99	1.40	8.35	7.82	8.61	8.42	3.97	3.83
09/02/2018 00:00	1.99	1.40	8.35	7.82	8.61	8.41	3.97	3.83
09/02/2018 01:00	1.99	1.40	8.35	7.82	8.61	8.41	3.97	3.83
09/02/2018 02:00	1.99	1.39	8.35	7.82	8.62	8.41	3.97	3.83
09/02/2018 03:00	1.99	1.39	8.35	7.82	8.62	8.41	3.97	3.83
09/02/2018 04:00	1.99	1.39	8.35	7.82	8.62	8.41	3.97	3.83
09/02/2018 05:00	1.99	1.39	8.35	7.81	8.62	8.41	3.97	3.83
09/02/2018 06:00	1.99	1.39	8.35	7.81	8.62	8.41	3.97	3.83
09/02/2018 07:00	1.99	1.39	8.35	7.81	8.62	8.41	3.97	3.83
09/02/2018 08:00	2.00	1.39	8.35	7.81	8.62	8.41	3.97	3.83
09/02/2018 09:00	2.00	1.39	8.35	7.81	8.62	8.41	3.97	3.83
09/02/2018 10:00	1.99	1.39	8.35	7.81	8.61	8.41	3.97	3.83
09/02/2018 11:00	1.99	1.39	8.35	7.81	8.60	8.41	3.97	3.83
09/02/2018 12:00	1.99	1.39	8.34	7.82	8.59	8.41	3.97	3.83
09/02/2018 13:00	1.99	1.39	8.34	7.82	8.58	8.41	3.96	3.83
09/02/2018 14:00	1.98	1.39	8.33	7.82	8.57	8.41	3.96	3.83
09/02/2018 15:00	1.98	1.39	8.33	7.82	8.57	8.41	3.96	3.83
09/02/2018 16:00	1.99	1.40	8.33	7.82	8.57	8.42	3.96	3.83
09/02/2018 17:00	1.99	1.40	8.33	7.82	8.57	8.42	3.95	3.83
09/02/2018 18:00	1.99	1.40	8.33	7.82	8.57	8.42	3.95	3.83
09/02/2018 19:00	2.00	1.40	8.34	7.82	8.59	8.42	3.96	3.83
09/02/2018 20:00	2.02	1.40	8.35	7.82	8.61	8.42	3.98	3.83
09/02/2018 21:00	2.03	1.40	8.36	7.82	8.63	8.42	4.00	3.83
09/02/2018 22:00	2.03	1.40	8.36	7.82	8.63	8.42	4.00	3.83
09/02/2018 23:00	2.03	1.40	8.36	7.82	8.63	8.42	3.99	3.83
10/02/2018 00:00	2.03	1.40	8.36	7.82	8.63	8.42	3.98	3.83
10/02/2018 01:00	2.04	1.40	8.36	7.82	8.64	8.42	3.99	3.83
10/02/2018 02:00	2.05	1.40	8.37	7.82	8.65	8.42	4.00	3.83
10/02/2018 03:00	2.06	1.40	8.39	7.82	8.66	8.42	4.02	3.83
10/02/2018 04:00	2.06	1.40	8.39	7.82	8.67	8.42	4.03	3.83
10/02/2018 05:00	2.06	1.40	8.39	7.82	8.67	8.42	4.04	3.83
10/02/2018 06:00	2.06	1.40	8.39	7.82	8.67	8.42	4.03	3.83
10/02/2018 07:00	2.06	1.40	8.38	7.82	8.66	8.42	4.03	3.83
10/02/2018 08:00	2.05	1.40	8.38	7.82	8.65	8.42	4.02	3.83
10/02/2018 09:00	2.05	1.40	8.37	7.82	8.64	8.42	4.00	3.83
10/02/2018 10:00	2.04	1.40	8.36	7.82	8.63	8.42	3.99	3.83
10/02/2018 11:00	2.03	1.40	8.35	7.82	8.61	8.42	3.99	3.83
10/02/2018 12:00	2.02	1.40	8.35	7.82	8.60	8.42	3.98	3.83
10/02/2018 13:00	2.01	1.40	8.34	7.82	8.59	8.42	3.97	3.83
10/02/2018 14:00	2.00	1.40	8.33	7.82	8.57	8.42	3.97	3.83
10/02/2018 15:00	1.99	1.40	8.33	7.82	8.56	8.42	3.96	3.83
10/02/2018 16:00	1.99	1.40	8.33	7.82	8.56	8.42	3.96	3.83
10/02/2018 17:00	1.98	1.40	8.33	7.82	8.56	8.42	3.96	3.83
10/02/2018 18:00	1.98	1.40	8.33	7.82	8.56	8.42	3.96	3.83
10/02/2018 19:00	1.98	1.40	8.33	7.82	8.56	8.42	3.96	3.83
10/02/2018 20:00	1.98	1.39	8.33	7.82	8.57	8.42	3.96	3.83
10/02/2018 21:00	1.98	1.39	8.33	7.82	8.57	8.42	3.95	3.83
10/02/2018 22:00	1.98	1.39	8.33	7.82	8.57	8.42	3.95	3.83
10/02/2018 23:00	1.98	1.39	8.33	7.82	8.57	8.42	3.95	3.83
11/02/2018 00:00	1.98	1.39	8.33	7.82	8.57	8.42	3.95	3.83
11/02/2018 01:00	1.98	1.39	8.33	7.81	8.57	8.41	3.95	3.83
11/02/2018 02:00	1.98	1.39	8.33	7.81	8.56	8.41	3.95	3.83
11/02/2018 03:00	1.98	1.39	8.33	7.81	8.56	8.41	3.95	3.83
11/02/2018 04:00	1.98	1.39	8.33	7.81	8.56	8.41	3.95	3.83
11/02/2018 05:00	1.97	1.39	8.33	7.81	8.56	8.41	3.95	3.83
11/02/2018 06:00	1.98	1.39	8.33	7.81	8.56	8.41	3.95	3.83
11/02/2018 07:00	1.98	1.39	8.34	7.81	8.57	8.41	3.95	3.83
11/02/2018 08:00	1.98	1.39	8.33	7.81	8.56	8.41	3.95	3.83
11/02/2018 09:00	1.97	1.39	8.32	7.81	8.54	8.41	3.94	3.83
11/02/2018 10:00	1.95	1.39	8.31	7.81	8.51	8.41	3.94	3.83
11/02/2018 11:00	1.93	1.39	8.30	7.81	8.48	8.41	3.93	3.83
11/02/2018 12:00	1.92	1.39	8.30	7.81	8.47	8.41	3.93	3.83
11/02/2018 13:00	1.92	1.39	8.29	7.81	8.46	8.41	3.93	3.83
11/02/2018 14:00	1.92	1.39	8.30	7.81	8.47	8.41	3.93	3.83
11/02/2018 15:00	1.93	1.39	8.30	7.81	8.48	8.41	3.94	3.83
11/02/2018 16:00	1.93	1.39	8.30	7.81	8.49	8.41	3.93	3.83
11/02/2018 17:00	1.93	1.39	8.29	7.81	8.49	8.41	3.93	3.83
11/02/2018 18:00	1.93	1.39	8.29	7.81	8.49	8.41	3.93	3.83
11/02/2018 19:00	1.94	1.39	8.30	7.81	8.50	8.41	3.93	3.83
11/02/2018 20:00	1.94	1.39	8.30	7.81	8.50	8.41	3.93	3.83
11/02/2018 21:00	1.94	1.39	8.31	7.81	8.51	8.41	3.93	3.83
11/02/2018 22:00	1.95	1.39	8.31	7.81	8.51	8.41	3.93	3.83
11/02/2018 23:00	1.95	1.39	8.32	7.81	8.52	8.41	3.93	3.83
12/02/2018 00:00	1.96	1.39	8.32	7.81	8.53	8.41	3.93	3.83
12/02/2018 01:00	1.96	1.39	8.32	7.81	8.53	8.41	3.93	3.83
12/02/2018 02:00	1.97	1.39	8.32	7.81	8.54	8.41	3.93	3.83
12/02/2018 03:00	1.97	1.39	8.33	7.81	8.54	8.41	3.94	3.83
12/02/2018 04:00	1.98	1.39	8.33	7.82	8.55	8.41	3.94	3.83
12/02/2018 05:00	1.98	1.39	8.34	7.82	8.56	8.41	3.94	3.83
12/02/2018 06:00	1.99	1.39	8.35	7.82	8.56	8.41	3.95	3.83
12/02/2018 07:00	2.00	1.39	8.35	7.82	8.57	8.42	3.96	3.83
12/02/2018 08:00	2.00	1.39	8.36	7.82	8.57	8.42	3.97	3.83
12/02/2018 09:00	2.00	1.39	8.35	7.82	8.57	8.42	3.97	3.83
12/02/2018 10:00	2.00	1.39	8.35	7.82	8.57	8.42	3.96	3.83
12/02/2018 11:00	1.99	1.40	8.35	7.82	8.56	8.42	3.96	3.83
12/02/2018 12:00	1.99	1.40	8.34	7.82	8.55	8.42	3.95	3.83
12/02/2018 13:00	1.98	1.40	8.33	7.82	8.54	8.42	3.95	3.83
12/02/2018 14:00	1.97	1.40	8.32	7.82	8.54	8.42	3.94	3.83
12/02/2018 15:00	1.97	1.40	8.32	7.82	8.53	8.42	3.94	3.83
12/02/2018 16:00	1.97	1.40	8.32	7.82	8.53	8.42	3.94	3.83
12/02/2018 17:00	1.97	1.40	8.32	7.82	8.53	8.42	3.94	3.83
12/02/2018 18:00	1.97	1.40	8.32	7.82	8.54	8.42	3.94	3.83
12/02/2018 19:00	1.98	1.40	8.33	7.82	8.55	8.42	3.94	3.83
12/02/2018 20:00	1.98	1.40	8.33	7.82	8.56	8.42	3.94	3.83
12/02/2018 21:00	1.98	1.39	8.33	7.82	8.56	8.42	3.94	3.83
12/02/2018 22:00	1.98	1.39	8.33	7.82	8.57	8.42	3.94	3.83
12/02/2018 23:00	1.99	1.39	8.34	7.82	8.57	8.42	3.94	3.83
13/02/2018 00:00	1.99	1.39	8.34	7.82	8.57	8.42	3.94	3.83
13/02/2018 01:00	1.98	1.39	8.33	7.81	8.57	8.42	3.93	3.83
13/02/2018 02:00	1.98	1.39	8.33	7.81	8.58	8.41	3.93	3.83
13/02/2018 03:00	1.98	1.39	8.33	7.81	8.58	8.41	3.93	3.82
13/02/2018 04:00	1.98	1.39	8.33	7.81	8.58	8.41	3.93	3.82
13/02/2018 05:00	1.98	1.39	8.33	7.81	8.59	8.41	3.93	3.82
13/02/2018 06:00	1.98	1.38	8.34	7.81	8.59	8.41	3.93	3.82
13/02/2018 07:00	1.98	1.38	8.34	7.81	8.60	8.41	3.94	3.82
13/02/2018 08:00	1.98	1.38	8.34	7.80	8.59	8.41	3.94	3.82
13/02/2018 09:00	1.97	1.38	8.34	7.80	8.57	8.41	3.94	3.82
13/02/2018 10:00	1.95	1.38	8.32	7.80	8.51	8.41	3.93	3.82
13/02/2018 11:00	1.91	1.38	8.30	7.81	8.45	8.41	3.92	3.82
13/02/2018 12:00	1.87	1.38	8.28	7.81	8.39	8.41	3.91	3.82
13/02/2018 13:00	1.84	1.38	8.27	7.81	8.35	8.41	3.91	3.82
13/02/2018 14:00	1.83	1.38	8.26	7.81	8.33	8.41	3.90	3.82
13/02/2018 15:00	1.82	1.38	8.25	7.81	8.32	8.41	3.90	3.82
13/02/2018 16:00	1.82	1.38	8.25	7.81	8.32	8.41	3.90	3.82
13/02/2018 17:00	1.82	1.38	8.25	7.81	8.34	8.41	3.90	3.82
13/02/2018 18:00	1.83	1.38	8.25	7.81	8.37	8.41	3.90	3.82
13/02/2018 19:00	1.84	1.38	8.25	7.81	8.39	8.41	3.91	3.82
13/02/2018 20:00	1.85	1.38	8.26	7.80	8.40	8.41	3.91	3.82
13/02/2018 21:00	1.85	1.38	8.26	7.80	8.42	8.40	3.91	3.82
13/02/2018 22:00	1.86	1.38	8.27	7.80	8.43	8.40	3.91	3.82
13/02/2018 23:00	1.87	1.37	8.27	7.80	8.44	8.40	3.91	3.82
14/02/2018 00:00	1.87	1.37	8.27	7.80	8.45	8.40	3.91	3.81
14/02/2018 01:00	1.87	1.37	8.28	7.80	8.45	8.40	3.91	3.81
14/02/2018 02:00	1.87	1.37	8.28	7.80	8.46	8.40	3.91	3.81
14/02/2018 03:00	1.88	1.37	8.28	7.79	8.47	8.40	3.92	3.81
14/02/2018 04:00	1.88	1.37	8.29	7.79	8.47	8.39	3.92	3.81
14/02/2018 05:00	1.89	1.37	8.29	7.79	8.48	8.39	3.92	3.81
14/02/2018 06:00	1.89	1.36	8.30	7.79	8.49	8.39	3.92	3.81
14/02/2018 07:00	1.90	1.36	8.30	7.79	8.49	8.39	3.92	3.81
14/02/2018 08:00	1.91	1.36	8.31	7.79	8.50	8.39	3.93	3.81
14/02/2018 09:00	1.91	1.36	8.32	7.79	8.49	8.39	3.94	3.81
14/02/2018 10:00	1.92	1.36	8.32	7.79	8.49	8.39	3.94	3.81
14/02/2018 11:00	1.90	1.36	8.31	7.79	8.45	8.39	3.93	3.81
14/02/2018 12:00	1.87	1.37	8.29	7.80	8.38	8.40	3.92	3.81
14/02/2018 13:00	1.83	1.37	8.26	7.80	8.31	8.40	3.90	3.81
14/02/2018 14:00	1.80	1.37	8.25	7.80	8.27	8.40	3.90	3.81
14/02/2018 15:00	1.79	1.37	8.24	7.80	8.26	8.40	3.89	3.81
14/02/2018 16:00	1.80	1.37	8.24	7.80	8.29	8.40	3.90	3.81
14/02/2018 17:00	1.81	1.37	8.24	7.80	8.31	8.40	3.90	3.81
14/02/2018 18:00	1.82	1.36	8.24	7.79	8.33	8.39	3.90	3.81
14/02/2018 19:00	1.83	1.36	8.25	7.79	8.36	8.39	3.90	3.81
14/02/2018 20:00	1.85	1.36	8.26	7.79	8.37	8.39	3.90	3.81
14/02/2018 21:00	1.85	1.36	8.26	7.79	8.39	8.39	3.91	3.81
14/02/2018 22:00	1.86	1.36	8.27	7.79	8.40	8.39	3.91	3.81
14/02/2018 23:00	1.86	1.36	8.27	7.79	8.40	8.39	3.91	3.81
15/02/2018 00:00	1.86	1.36	8.27	7.79	8.41	8.39	3.91	3.81
15/02/2018 01:00	1.86	1.36	8.26	7.79	8.41	8.39	3.91	3.81
15/02/2018 02:00	1.86	1.36	8.26	7.79	8.42	8.39	3.91	3.80
15/02/2018 03:00	1.86	1.35	8.27	7.79	8.43	8.39	3.91	3.80
15/02/2018 04:00	1.86	1.35	8.27	7.79	8.43	8.38	3.91	3.80
15/02/2018 05:00	1.86	1.35	8.27	7.78	8.44	8.38	3.91	3.80
15/02/2018 06:00	1.86	1.35	8.28	7.78	8.44	8.38	3.91	3.80
15/02/2018 07:00	1.86	1.35	8.28	7.78	8.44	8.38	3.91	3.80
15/02/2018 08:00	1.86	1.35	8.28	7.78	8.44	8.38	3.91	3.80
15/02/2018 09:00	1.85	1.35	8.27	7.78	8.42	8.38	3.91	3.80
15/02/2018 10:00	1.82	1.35	8.26	7.78	8.37	8.38	3.90	3.80
15/02/2018 11:00	1.79	1.35	8.24	7.79	8.31	8.38	3.89	3.80
15/02/2018 12:00	1.76	1.35	8.23	7.79	8.25	8.39	3.89	3.81
15/02/2018 13:00	1.73	1.35	8.21	7.79	8.20	8.39	3.88	3.81
15/02/2018 14:00	1.70	1.36	8.20	7.79	8.16	8.39	3.87	3.81
15/02/2018 15:00	1.69	1.36	8.19	7.79	8.14	8.39	3.87	3.81
15/02/2018 16:00	1.68	1.36	8.18	7.79	8.13	8.39	3.86	3.81
15/02/2018 17:00	1.68	1.36	8.18	7.79	8.14	8.39	3.86	3.81
15/02/2018 18:00	1.69	1.36	8.18	7.79	8.16	8.39	3.86	3.81
15/02/2018 19:00	1.69	1.35	8.18	7.79	8.17	8.39	3.86	3.81
15/02/2018 20:00	1.69	1.35	8.18	7.79	8.19	8.39	3.86	3.81
15/02/2018 21:00	1.69	1.35	8.18	7.79	8.20	8.39	3.86	3.81
15/02/2018 22:00	1.69	1.35	8.18	7.79	8.20	8.38	3.86	3.80
15/02/2018 23:00	1.69	1.35	8.18	7.78	8.21	8.38	3.86	3.80
16/02/2018 00:00	1.69	1.35	8.19	7.78	8.22	8.38	3.86	3.80
16/02/2018 01:00	1.69	1.35	8.19	7.78	8.23	8.38	3.86	3.80
16/02/2018 02:00	1.69	1.34	8.19	7.78	8.24	8.38	3.87	3.80
16/02/2018 03:00	1.69	1.34	8.19	7.78	8.25	8.38	3.87	3.80
16/02/2018 04:00	1.70	1.34	8.20	7.78	8.25	8.37	3.87	3.80
16/02/2018 05:00	1.70	1.34	8.20	7.78	8.26	8.37	3.87	3.79
16/02/2018 06:00	1.70	1.34	8.20	7.77	8.27	8.37	3.87	3.79
16/02/2018 07:00	1.70	1.33	8.20	7.77	8.27	8.37	3.87	3.79
16/02/2018 08:00	1.70	1.33	8.21	7.77	8.27	8.37	3.88	3.79
16/02/2018 09:00	1.70	1.33	8.21	7.77	8.26	8.37	3.88	3.79
16/02/2018 10:00	1.69	1.33	8.21	7.77	8.23	8.37	3.88	3.79
16/02/2018 11:00	1.67	1.34	8.19	7.78	8.18	8.37	3.87	3.80
16/02/2018 12:00	1.65	1.34	8.18	7.78	8.14	8.37	3.87	3.80
16/02/2018 13:00	1.64	1.34	8.18	7.78	8.12	8.38	3.87	3.80
16/02/2018 14:00	1.64	1.34	8.17	7.78	8.11	8.38	3.86	3.80
16/02/2018 15:00	1.64	1.34	8.17	7.78	8.10	8.38	3.86	3.80
16/02/2018 16:00	1.64	1.34	8.16	7.78	8.11	8.38	3.86	3.80
16/02/2018 17:00	1.65	1.34	8.16	7.78	8.13	8.38	3.86	3.80
16/02/2018 18:00	1.66	1.35	8.17	7.79	8.15	8.38	3.87	3.80
16/02/2018 19:00	1.67	1.35	8.17	7.79	8.17	8.38	3.87	3.80
16/02/2018 20:00	1.68	1.35	8.18	7.79	8.19	8.38	3.87	3.80
16/02/2018 21:00	1.68	1.35	8.18	7.79	8.20	8.38	3.87	3.80
16/02/2018 22:00	1.69	1.35	8.18	7.79	8.21	8.38	3.87	3.81
16/02/2018 23:00	1.69	1.35	8.18	7.79	8.22	8.38	3.87	3.80
17/02/2018 00:00	1.69	1.35	8.18	7.79	8.23	8.38	3.87	3.80
17/02/2018 01:00	1.69	1.35	8.18	7.78	8.24	8.38	3.87	3.80
17/02/2018 02:00	1.70	1.35	8.19	7.78	8.25	8.38	3.88	3.80
17/02/2018 03:00	1.70	1.34	8.19	7.78	8.26	8.38	3.88	3.80
17/02/2018 04:00	1.70	1.34	8.19	7.78	8.27	8.38	3.88	3.80
17/02/2018 05:00	1.70	1.34	8.19	7.78	8.27	8.38	3.88	3.80
17/02/2018 06:00	1.70	1.34	8.19	7.78	8.28	8.38	3.88	3.80
17/02/2018 07:00	1.71	1.34	8.20	7.78	8.29	8.38	3.88	3.80
17/02/2018 08:00	1.71	1.34	8.21	7.78	8.30	8.38	3.88	3.80
17/02/2018 09:00	1.71	1.34	8.21	7.78	8.28	8.38	3.89	3.80
17/02/2018 10:00	1.71	1.34	8.20	7.78	8.25	8.38	3.89	3.80
17/02/2018 11:00	1.69	1.34	8.19	7.78	8.22	8.38	3.88	3.80
17/02/2018 12:00	1.67	1.34	8.18	7.78	8.20	8.38	3.88	3.80
17/02/2018 13:00	1.67	1.34	8.18	7.78	8.18	8.38	3.88	3.80
17/02/2018 14:00	1.68	1.35	8.18	7.79	8.21	8.38	3.88	3.81
17/02/2018 15:00	1.70	1.35	8.18	7.79	8.23	8.38	3.88	3.81
17/02/2018 16:00	1.71	1.35	8.19	7.79	8.25	8.39	3.89	3.81
17/02/2018 17:00	1.73	1.35	8.19	7.79	8.27	8.39	3.89	3.81
17/02/2018 18:00	1.75	1.35	8.21	7.79	8.30	8.39	3.89	3.81
17/02/2018 19:00	1.77	1.35	8.22	7.79	8.32	8.39	3.89	3.81
17/02/2018 20:00	1.78	1.35	8.23	7.79	8.34	8.39	3.90	3.81
17/02/2018 21:00	1.79	1.35	8.23	7.79	8.35	8.39	3.90	3.81
17/02/2018 22:00	1.80	1.35	8.24	7.79	8.36	8.39	3.91	3.81
17/02/2018 23:00	1.81	1.35	8.25	7.79	8.38	8.39	3.91	3.81
18/02/2018 00:00	1.82	1.35	8.26	7.79	8.39	8.39	3.92	3.81
18/02/2018 01:00	1.83	1.35	8.26	7.79	8.40	8.39	3.92	3.81
18/02/2018 02:00	1.84	1.35	8.27	7.79	8.40	8.39	3.93	3.81
18/02/2018 03:00	1.84	1.35	8.27	7.79	8.41	8.39	3.93	3.81
18/02/2018 04:00	1.85	1.35	8.27	7.79	8.42	8.39	3.94	3.81
18/02/2018 05:00	1.86	1.35	8.28	7.79	8.43	8.39	3.94	3.81
18/02/2018 06:00	1.86	1.35	8.28	7.79	8.43	8.39	3.94	3.81
18/02/2018 07:00	1.87	1.35	8.28	7.79	8.44	8.39	3.95	3.81
18/02/2018 08:00	1.87	1.35	8.28	7.79	8.44	8.39	3.95	3.81
18/02/2018 09:00	1.87	1.35	8.28	7.79	8.44	8.39	3.94	3.81
18/02/2018 10:00	1.87	1.36	8.28	7.79	8.43	8.39	3.93	3.81
18/02/2018 11:00	1.87	1.36	8.27	7.79	8.43	8.40	3.93	3.81
18/02/2018 12:00	1.87	1.36	8.27	7.79	8.43	8.40	3.93	3.81
18/02/2018 13:00	1.87	1.36	8.27	7.80	8.43	8.40	3.93	3.81
18/02/2018 14:00	1.87	1.36	8.26	7.80	8.42	8.40	3.92	3.81
18/02/2018 15:00	1.87	1.36	8.26	7.80	8.42	8.40	3.92	3.81
18/02/2018 16:00	1.87	1.36	8.26	7.80	8.42	8.40	3.91	3.81
18/02/2018 17:00	1.87	1.36	8.25	7.80	8.43	8.40	3.91	3.81
18/02/2018 18:00	1.88	1.36	8.26	7.80	8.43	8.40	3.91	3.81
18/02/2018 19:00	1.88	1.36	8.26	7.80	8.44	8.40	3.91	3.81
18/02/2018 20:00	1.89	1.36	8.26	7.80	8.45	8.40	3.91	3.81
18/02/2018 21:00	1.89	1.36	8.27	7.80	8.46	8.40	3.91	3.81
18/02/2018 22:00	1.90	1.36	8.27	7.80	8.46	8.40	3.91	3.81
18/02/2018 23:00	1.90	1.36	8.27	7.80	8.46	8.40	3.91	3.81
19/02/2018 00:00	1.90	1.36	8.26	7.80	8.46	8.40	3.91	3.81
19/02/2018 01:00	1.90	1.36	8.27	7.80	8.47	8.40	3.91	3.81
19/02/2018 02:00	1.91	1.36	8.27	7.79	8.47	8.40	3.91	3.81
19/02/2018 03:00	1.91	1.36	8.27	7.79	8.47	8.40	3.91	3.81
19/02/2018 04:00	1.91	1.36	8.27	7.79	8.47	8.40	3.91	3.81
19/02/2018 05:00	1.91	1.36	8.27	7.79	8.48	8.40	3.91	3.81
19/02/2018 06:00	1.92	1.36	8.28	7.80	8.48	8.40	3.91	3.81
19/02/2018 07:00	1.93	1.36	8.28	7.80	8.49	8.40	3.91	3.81
19/02/2018 08:00	1.93	1.36	8.27	7.80	8.49	8.40	3.91	3.81
19/02/2018 09:00	1.92	1.36	8.27	7.80	8.48	8.40	3.90	3.81
19/02/2018 10:00	1.90	1.36	8.25	7.80	8.44	8.40	3.90	3.81
19/02/2018 11:00	1.89	1.37	8.25	7.80	8.44	8.40	3.90	3.81
19/02/2018 12:00	1.87	1.36	8.24	7.80	8.42	8.40	3.89	3.81
19/02/2018 13:00	1.85	1.36	8.23	7.80	8.39	8.40	3.89	3.81
19/02/2018 14:00	1.83	1.36	8.23	7.79	8.38	8.40	3.88	3.81
19/02/2018 15:00	1.83	1.36	8.23	7.79	8.38	8.40	3.88	3.81
19/02/2018 16:00	1.83	1.36	8.23	7.79	8.38	8.40	3.88	3.81
19/02/2018 17:00	1.83	1.36	8.22	7.79	8.38	8.40	3.88	3.81
19/02/2018 18:00	1.83	1.36	8.23	7.79	8.39	8.40	3.88	3.81
19/02/2018 19:00	1.84	1.36	8.23	7.79	8.40	8.40	3.89	3.81
19/02/2018 20:00	1.84	1.36	8.23	7.79	8.41	8.40	3.89	3.81
19/02/2018 21:00	1.84	1.36	8.23	7.79	8.41	8.40	3.89	3.81
19/02/2018 22:00	1.84	1.36	8.23	7.79	8.42	8.40	3.89	3.81
19/02/2018 23:00	1.84	1.36	8.23	7.79	8.42	8.40	3.89	3.81
20/02/2018 00:00	1.84	1.36	8.23	7.79	8.42	8.40	3.89	3.81
20/02/2018 01:00	1.83	1.36	8.23	7.79	8.41	8.40	3.88	3.81
20/02/2018 02:00	1.83	1.36	8.23	7.79	8.41	8.40	3.88	3.81
20/02/2018 03:00	1.83	1.36	8.23	7.79	8.41	8.40	3.89	3.81
20/02/2018 04:00	1.83	1.36	8.23	7.79	8.42	8.40	3.89	3.81
20/02/2018 05:00	1.83	1.36	8.23	7.79	8.42	8.40	3.89	3.81
20/02/2018 06:00	1.83	1.35	8.23	7.79	8.42	8.39	3.89	3.81
20/02/2018 07:00	1.83	1.35	8.23	7.79	8.42	8.39	3.89	3.81
20/02/2018 08:00	1.83	1.35	8.23	7.79	8.41	8.39	3.89	3.81
20/02/2018 09:00	1.82	1.36	8.23	7.79	8.40	8.40	3.89	3.81
20/02/2018 10:00	1.82	1.36	8.23	7.79	8.38	8.40	3.89	3.81
20/02/2018 11:00	1.80	1.36	8.22	7.79	8.34	8.40	3.88	3.81
20/02/2018 12:00	1.77	1.36	8.20	7.79	8.31	8.40	3.87	3.81
20/02/2018 13:00	1.75	1.36	8.20	7.79	8.28	8.40	3.87	3.81
20/02/2018 14:00	1.74	1.36	8.19	7.79	8.26	8.40	3.86	3.81
20/02/2018 15:00	1.72	1.36	8.18	7.79	8.24	8.40	3.86	3.81
20/02/2018 16:00	1.71	1.36	8.18	7.79	8.23	8.40	3.86	3.81
20/02/2018 17:00	1.71	1.36	8.18	7.79	8.24	8.40	3.86	3.81
20/02/2018 18:00	1.71	1.36	8.18	7.79	8.25	8.39	3.86	3.81
20/02/2018 19:00	1.71	1.36	8.18	7.79	8.26	8.39	3.86	3.81
20/02/2018 20:00	1.71	1.35	8.18	7.79	8.26	8.39	3.85	3.81
20/02/2018 21:00	1.71	1.35	8.18	7.79	8.27	8.39	3.85	3.81
20/02/2018 22:00	1.71	1.35	8.18	7.78	8.27	8.39	3.85	3.80
20/02/2018 23:00	1.70	1.35	8.18	7.78	8.28	8.39	3.85	3.80
21/02/2018 00:00	1.70	1.35	8.18	7.78	8.28	8.39	3.85	3.80
21/02/2018 01:00	1.70	1.35	8.18	7.78	8.29	8.39	3.85	3.80
21/02/2018 02:00	1.70	1.34	8.18	7.78	8.30	8.38	3.86	3.80
21/02/2018 03:00	1.70	1.34	8.18	7.78	8.30	8.38	3.86	3.80
21/02/2018 04:00	1.71	1.34	8.19	7.77	8.31	8.38	3.86	3.80
21/02/2018 05:00	1.71	1.34	8.19	7.77	8.32	8.38	3.86	3.79
21/02/2018 06:00	1.71	1.34	8.19	7.77	8.32	8.37	3.86	3.79
21/02/2018 07:00	1.71	1.33	8.19	7.77	8.32	8.37	3.86	3.79
21/02/2018 08:00	1.70	1.33	8.19	7.77	8.32	8.37	3.86	3.79
21/02/2018 09:00	1.70	1.33	8.19	7.77	8.30	8.37	3.86	3.79
21/02/2018 10:00	1.68	1.33	8.18	7.77	8.26	8.37	3.86	3.79
21/02/2018 11:00	1.67	1.33	8.18	7.77	8.23	8.37	3.85	3.79
21/02/2018 12:00	1.66	1.33	8.17	7.77	8.20	8.37	3.85	3.79
21/02/2018 13:00	1.65	1.33	8.16	7.77	8.19	8.37	3.85	3.79
21/02/2018 14:00	1.64	1.33	8.16	7.77	8.18	8.37	3.85	3.79
21/02/2018 15:00	1.64	1.33	8.16	7.77	8.18	8.37	3.84	3.79
21/02/2018 16:00	1.64	1.33	8.15	7.77	8.19	8.37	3.84	3.79
21/02/2018 17:00	1.64	1.33	8.15	7.77	8.19	8.37	3.84	3.79
21/02/2018 18:00	1.64	1.33	8.16	7.77	8.20	8.37	3.84	3.79
21/02/2018 19:00	1.65	1.33	8.16	7.77	8.21	8.37	3.85	3.79
21/02/2018 20:00	1.66	1.33	8.17	7.77	8.23	8.37	3.85	3.79
21/02/2018 21:00	1.66	1.32	8.17	7.76	8.24	8.36	3.85	3.79
21/02/2018 22:00	1.67	1.32	8.17	7.76	8.25	8.36	3.85	3.78
21/02/2018 23:00	1.67	1.32	8.17	7.76	8.26	8.36	3.85	3.78
22/02/2018 00:00	1.67	1.32	8.17	7.76	8.27	8.36	3.85	3.78
22/02/2018 01:00	1.68	1.32	8.18	7.76	8.28	8.36	3.86	3.78
22/02/2018 02:00	1.68	1.32	8.18	7.76	8.28	8.36	3.86	3.78
22/02/2018 03:00	1.69	1.32	8.18	7.76	8.29	8.36	3.86	3.78
22/02/2018 04:00	1.69	1.32	8.18	7.76	8.29	8.36	3.86	3.78
22/02/2018 05:00	1.70	1.32	8.18	7.76	8.30	8.36	3.86	3.78
22/02/2018 06:00	1.70	1.32	8.19	7.76	8.30	8.36	3.86	3.78
22/02/2018 07:00	1.71	1.32	8.19	7.76	8.31	8.36	3.86	3.78
22/02/2018 08:00	1.71	1.32	8.19	7.76	8.31	8.36	3.87	3.78
22/02/2018 09:00	1.71	1.32	8.19	7.76	8.31	8.36	3.86	3.78
22/02/2018 10:00	1.69	1.32	8.17	7.76	8.28	8.36	3.86	3.78
22/02/2018 11:00	1.66	1.32	8.16	7.76	8.23	8.36	3.85	3.78
22/02/2018 12:00	1.62	1.32	8.15	7.76	8.17	8.36	3.84	3.78
22/02/2018 13:00	1.60	1.32	8.14	7.76	8.12	8.36	3.83	3.79
22/02/2018 14:00	1.58	1.32	8.13	7.76	8.09	8.36	3.83	3.79
22/02/2018 15:00	1.57	1.32	8.12	7.76	8.08	8.36	3.82	3.79
22/02/2018 16:00	1.56	1.32	8.12	7.76	8.07	8.36	3.82	3.79
22/02/2018 17:00	1.55	1.32	8.11	7.76	8.07	8.36	3.82	3.79
22/02/2018 18:00	1.55	1.32	8.11	7.76	8.08	8.36	3.82	3.78
22/02/2018 19:00	1.55	1.32	8.12	7.76	8.09	8.36	3.82	3.78
22/02/2018 20:00	1.56	1.32	8.12	7.76	8.10	8.36	3.82	3.78
22/02/2018 21:00	1.56	1.31	8.12	7.76	8.11	8.36	3.82	3.78
22/02/2018 22:00	1.57	1.31	8.12	7.76	8.12	8.36	3.82	3.78
22/02/2018 23:00	1.57	1.31	8.13	7.76	8.13	8.36	3.82	3.78
23/02/2018 00:00	1.58	1.31	8.13	7.76	8.15	8.36	3.82	3.78
23/02/2018 01:00	1.58	1.31	8.14	7.76	8.16	8.36	3.82	3.78
23/02/2018 02:00	1.58	1.31	8.14	7.76	8.16	8.36	3.83	3.78
23/02/2018 03:00	1.59	1.31	8.14	7.76	8.17	8.35	3.83	3.78
23/02/2018 04:00	1.59	1.31	8.14	7.76	8.17	8.35	3.83	3.78
23/02/2018 05:00	1.60	1.31	8.15	7.76	8.18	8.35	3.83	3.78
23/02/2018 06:00	1.61	1.31	8.15	7.76	8.19	8.35	3.84	3.78
23/02/2018 07:00	1.61	1.31	8.16	7.76	8.20	8.35	3.84	3.78
23/02/2018 08:00	1.62	1.31	8.16	7.76	8.21	8.35	3.84	3.78
23/02/2018 09:00	1.62	1.31	8.15	7.76	8.20	8.35	3.84	3.78
23/02/2018 10:00	1.61	1.31	8.14	7.76	8.19	8.35	3.83	3.78
23/02/2018 11:00	1.60	1.31	8.14	7.76	8.17	8.35	3.83	3.78
23/02/2018 12:00	1.59	1.31	8.14	7.76	8.16	8.35	3.83	3.78
23/02/2018 13:00	1.58	1.30	8.13	7.75	8.15	8.35	3.82	3.78
23/02/2018 14:00	1.57	1.30	8.13	7.75	8.13	8.35	3.82	3.78
23/02/2018 15:00	1.55	1.30	8.12	7.75	8.12	8.35	3.82	3.77
23/02/2018 16:00	1.56	1.30	8.13	7.75	8.12	8.34	3.82	3.77
23/02/2018 17:00	1.57	1.30	8.13	7.75	8.13	8.34	3.82	3.77
23/02/2018 18:00	1.58	1.30	8.14	7.75	8.15	8.34	3.82	3.77
23/02/2018 19:00	1.60	1.30	8.15	7.75	8.17	8.34	3.83	3.77
23/02/2018 20:00	1.62	1.30	8.15	7.75	8.19	8.34	3.83	3.77
23/02/2018 21:00	1.62	1.30	8.15	7.75	8.20	8.34	3.84	3.77
23/02/2018 22:00	1.63	1.30	8.15	7.75	8.21	8.34	3.84	3.77
23/02/2018 23:00	1.64	1.30	8.16	7.75	8.22	8.34	3.84	3.77
24/02/2018 00:00	1.65	1.30	8.16	7.75	8.23	8.34	3.84	3.77
24/02/2018 01:00	1.66	1.30	8.16	7.75	8.24	8.34	3.84	3.77
24/02/2018 02:00	1.67	1.30	8.17	7.75	8.25	8.34	3.85	3.77
24/02/2018 03:00	1.68	1.30	8.17	7.75	8.26	8.34	3.85	3.77
24/02/2018 04:00	1.69	1.30	8.17	7.75	8.27	8.34	3.85	3.78
24/02/2018 05:00	1.70	1.30	8.18	7.75	8.28	8.34	3.85	3.78
24/02/2018 06:00	1.70	1.30	8.18	7.75	8.29	8.34	3.85	3.78
24/02/2018 07:00	1.71	1.30	8.18	7.75	8.30	8.34	3.86	3.78
24/02/2018 08:00	1.71	1.30	8.18	7.75	8.29	8.34	3.86	3.78
24/02/2018 09:00	1.71	1.30	8.18	7.76	8.28	8.35	3.86	3.78
24/02/2018 10:00	1.70	1.30	8.17	7.76	8.26	8.35	3.86	3.78
24/02/2018 11:00	1.68	1.30	8.16	7.76	8.24	8.35	3.85	3.78
24/02/2018 12:00	1.67	1.30	8.15	7.76	8.23	8.35	3.84	3.78
24/02/2018 13:00	1.65	1.30	8.14	7.76	8.21	8.35	3.84	3.78
24/02/2018 14:00	1.63	1.30	8.14	7.76	8.19	8.35	3.84	3.78
24/02/2018 15:00	1.62	1.30	8.13	7.76	8.18	8.35	3.83	3.78
24/02/2018 16:00	1.61	1.30	8.13	7.76	8.17	8.35	3.83	3.78
24/02/2018 17:00	1.61	1.30	8.13	7.76	8.17	8.35	3.83	3.78
24/02/2018 18:00	1.60	1.30	8.13	7.76	8.17	8.35	3.83	3.78
24/02/2018 19:00	1.60	1.30	8.13	7.76	8.17	8.35	3.83	3.78
24/02/2018 20:00	1.60	1.30	8.13	7.75	8.18	8.35	3.83	3.78
24/02/2018 21:00	1.60	1.30	8.13	7.75	8.18	8.35	3.83	3.78
24/02/2018 22:00	1.60	1.30	8.13	7.75	8.19	8.34	3.83	3.78
24/02/2018 23:00	1.61	1.30	8.14	7.75	8.19	8.34	3.83	3.78
25/02/2018 00:00	1.61	1.30	8.14	7.75	8.20	8.34	3.83	3.78
25/02/2018 01:00	1.61	1.30	8.14	7.75	8.21	8.34	3.83	3.78
25/02/2018 02:00	1.62	1.29	8.14	7.75	8.21	8.34	3.83	3.78
25/02/2018 03:00	1.62	1.29	8.15	7.75	8.22	8.34	3.84	3.78
25/02/2018 04:00	1.63	1.29	8.15	7.75	8.23	8.34	3.84	3.78
25/02/2018 05:00	1.63	1.29	8.15	7.75	8.24	8.34	3.84	3.78
25/02/2018 06:00	1.64	1.29	8.16	7.75	8.24	8.34	3.84	3.78
25/02/2018 07:00	1.65	1.29	8.16	7.75	8.25	8.34	3.85	3.78
25/02/2018 08:00	1.65	1.29	8.16	7.75	8.26	8.34	3.85	3.78
25/02/2018 09:00	1.66	1.29	8.16	7.75	8.26	8.34	3.85	3.78
25/02/2018 10:00	1.65	1.29	8.16	7.75	8.25	8.34	3.85	3.78
25/02/2018 11:00	1.65	1.29	8.15	7.75	8.24	8.34	3.85	3.78
25/02/2018 12:00	1.63	1.29	8.14	7.75	8.22	8.34	3.84	3.78
25/02/2018 13:00	1.62	1.29	8.14	7.75	8.20	8.34	3.84	3.78
25/02/2018 14:00	1.61	1.29	8.13	7.75	8.19	8.34	3.83	3.78
25/02/2018 15:00	1.60	1.29	8.13	7.75	8.18	8.34	3.83	3.78
25/02/2018 16:00	1.59	1.29	8.12	7.75	8.18	8.34	3.83	3.78
25/02/2018 17:00	1.59	1.29	8.12	7.75	8.18	8.34	3.82	3.78
25/02/2018 18:00	1.59	1.29	8.12	7.75	8.18	8.34	3.82	3.77
25/02/2018 19:00	1.59	1.29	8.13	7.75	8.18	8.34	3.82	3.77
25/02/2018 20:00	1.59	1.29	8.13	7.75	8.19	8.34	3.83	3.77
25/02/2018 21:00	1.60	1.29	8.13	7.75	8.19	8.34	3.83	3.77
25/02/2018 22:00	1.60	1.29	8.14	7.75	8.20	8.34	3.83	3.77
25/02/2018 23:00	1.61	1.29	8.14	7.75	8.21	8.34	3.83	3.77
26/02/2018 00:00	1.61	1.29	8.14	7.75	8.22	8.34	3.84	3.77
26/02/2018 01:00	1.62	1.29	8.14	7.75	8.23	8.34	3.84	3.77
26/02/2018 02:00	1.63	1.29	8.14	7.75	8.24	8.34	3.84	3.77
26/02/2018 03:00	1.63	1.29	8.15	7.75	8.25	8.34	3.84	3.77
26/02/2018 04:00	1.64	1.29	8.15	7.75	8.26	8.34	3.84	3.77
26/02/2018 05:00	1.65	1.29	8.15	7.74	8.26	8.34	3.84	3.77
26/02/2018 06:00	1.65	1.28	8.15	7.74	8.27	8.34	3.85	3.77
26/02/2018 07:00	1.66	1.28	8.15	7.74	8.27	8.34	3.85	3.77
26/02/2018 08:00	1.66	1.28	8.15	7.74	8.27	8.34	3.85	3.77
26/02/2018 09:00	1.65	1.28	8.15	7.74	8.27	8.34	3.84	3.77
26/02/2018 10:00	1.64	1.28	8.14	7.74	8.25	8.34	3.84	3.77
26/02/2018 11:00	1.63	1.28	8.13	7.74	8.24	8.34	3.83	3.77
26/02/2018 12:00	1.61	1.28	8.13	7.74	8.22	8.34	3.83	3.77
26/02/2018 13:00	1.60	1.28	8.12	7.74	8.20	8.34	3.83	3.77
26/02/2018 14:00	1.59	1.28	8.12	7.74	8.18	8.33	3.82	3.77
26/02/2018 15:00	1.57	1.28	8.11	7.74	8.17	8.33	3.82	3.77
26/02/2018 16:00	1.56	1.28	8.11	7.74	8.16	8.33	3.81	3.77
26/02/2018 17:00	1.56	1.28	8.11	7.74	8.16	8.33	3.81	3.77
26/02/2018 18:00	1.56	1.28	8.11	7.74	8.16	8.33	3.81	3.77
26/02/2018 19:00	1.55	1.28	8.11	7.74	8.16	8.33	3.81	3.77
26/02/2018 20:00	1.56	1.28	8.11	7.74	8.16	8.33	3.81	3.77
26/02/2018 21:00	1.56	1.28	8.12	7.74	8.17	8.33	3.81	3.77
26/02/2018 22:00	1.56	1.28	8.12	7.74	8.17	8.33	3.81	3.77
26/02/2018 23:00	1.56	1.28	8.12	7.74	8.17	8.33	3.81	3.77
27/02/2018 00:00	1.57	1.28	8.12	7.74	8.18	8.33	3.81	3.77
27/02/2018 01:00	1.57	1.28	8.12	7.74	8.18	8.33	3.82	3.77
27/02/2018 02:00	1.58	1.28	8.12	7.74	8.19	8.33	3.82	3.77
27/02/2018 03:00	1.58	1.28	8.13	7.74	8.20	8.33	3.82	3.77
27/02/2018 04:00	1.59	1.28	8.13	7.74	8.20	8.33	3.82	3.77
27/02/2018 05:00	1.59	1.28	8.13	7.74	8.21	8.33	3.83	3.77
27/02/2018 06:00	1.60	1.28	8.14	7.74	8.22	8.33	3.83	3.77
27/02/2018 07:00	1.61	1.28	8.14	7.74	8.23	8.33	3.83	3.77
27/02/2018 08:00	1.62	1.28	8.14	7.74	8.24	8.33	3.83	3.77
27/02/2018 09:00	1.62	1.28	8.14	7.74	8.24	8.33	3.83	3.77
27/02/2018 10:00	1.61	1.28	8.13	7.74	8.23	8.33	3.83	3.77
27/02/2018 11:00	1.60	1.28	8.12	7.74	8.22	8.33	3.82	3.77
27/02/2018 12:00	1.59	1.27	8.12	7.74	8.20	8.33	3.82	3.77
27/02/2018 13:00	1.58	1.27	8.12	7.74	8.19	8.33	3.82	3.77
27/02/2018 14:00	1.57	1.27	8.11	7.74	8.18	8.33	3.82	3.77
27/02/2018 15:00	1.56	1.27	8.11	7.74	8.17	8.33	3.81	3.77
27/02/2018 16:00	1.55	1.27	8.10	7.73	8.16	8.33	3.81	3.77
27/02/2018 17:00	1.54	1.27	8.10	7.73	8.15	8.33	3.81	3.76
27/02/2018 18:00	1.54	1.27	8.10	7.73	8.15	8.33	3.81	3.76
27/02/2018 19:00	1.54	1.27	8.11	7.73	8.16	8.33	3.81	3.76
27/02/2018 20:00	1.55	1.27	8.11	7.73	8.16	8.33	3.81	3.76
27/02/2018 21:00	1.55	1.27	8.11	7.73	8.17	8.33	3.81	3.76
27/02/2018 22:00	1.56	1.27	8.11	7.73	8.17	8.33	3.81	3.76
27/02/2018 23:00	1.56	1.27	8.12	7.73	8.18	8.33	3.81	3.76
28/02/2018 00:00	1.57	1.27	8.12	7.73	8.19	8.33	3.82	3.76
28/02/2018 01:00	1.57	1.27	8.12	7.73	8.19	8.33	3.82	3.76
28/02/2018 02:00	1.58	1.27	8.12	7.73	8.20	8.33	3.82	3.76
28/02/2018 03:00	1.58	1.27	8.13	7.73	8.21	8.33	3.82	3.76
28/02/2018 04:00	1.59	1.27	8.13	7.73	8.22	8.33	3.82	3.76
28/02/2018 05:00	1.60	1.27	8.13	7.73	8.22	8.33	3.83	3.76
28/02/2018 06:00	1.60	1.27	8.13	7.73	8.23	8.33	3.83	3.76
28/02/2018 07:00	1.61	1.27	8.13	7.73	8.24	8.33	3.83	3.76
28/02/2018 08:00	1.61	1.27	8.13	7.73	8.24	8.33	3.83	3.76
28/02/2018 09:00	1.61	1.27	8.13	7.73	8.24	8.32	3.83	3.76
28/02/2018 10:00	1.60	1.27	8.12	7.73	8.23	8.32	3.82	3.76
28/02/2018 11:00	1.59	1.26	8.12	7.73	8.22	8.32	3.82	3.76
28/02/2018 12:00	1.58	1.26	8.11	7.73	8.20	8.32	3.81	3.76
28/02/2018 13:00	1.57	1.26	8.11	7.73	8.19	8.32	3.81	3.76
28/02/2018 14:00	1.56	1.26	8.11	7.73	8.18	8.32	3.81	3.76
28/02/2018 15:00	1.56	1.26	8.11	7.73	8.18	8.32	3.81	3.76
28/02/2018 16:00	1.56	1.26	8.11	7.73	8.18	8.32	3.81	3.76
28/02/2018 17:00	1.56	1.26	8.11	7.73	8.18	8.32	3.81	3.76
28/02/2018 18:00	1.57	1.26	8.11	7.73	8.19	8.32	3.81	3.76
28/02/2018 19:00	1.58	1.26	8.12	7.72	8.20	8.32	3.81	3.76
28/02/2018 20:00	1.60	1.26	8.12	7.72	8.21	8.32	3.82	3.76
28/02/2018 21:00	1.60	1.26	8.13	7.73	8.22	8.32	3.82	3.76
28/02/2018 22:00	1.61	1.26	8.13	7.73	8.23	8.32	3.82	3.76
28/02/2018 23:00	1.63	1.26	8.14	7.73	8.24	8.32	3.83	3.76
01/03/2018 00:00	1.63	1.26	8.14	7.73	8.25	8.32	3.83	3.76
01/03/2018 01:00	1.64	1.26	8.14	7.73	8.26	8.32	3.83	3.76
01/03/2018 02:00	1.66	1.26	8.15	7.73	8.27	8.32	3.83	3.76
01/03/2018 03:00	1.67	1.26	8.15	7.73	8.28	8.32	3.84	3.76
01/03/2018 04:00	1.68	1.26	8.16	7.73	8.28	8.33	3.84	3.77
01/03/2018 05:00	1.69	1.27	8.17	7.74	8.30	8.33	3.84	3.77
01/03/2018 06:00	1.70	1.27	8.17	7.74	8.31	8.33	3.85	3.77
01/03/2018 07:00	1.72	1.27	8.18	7.74	8.32	8.33	3.86	3.77
01/03/2018 08:00	1.73	1.27	8.18	7.74	8.33	8.33	3.86	3.77
01/03/2018 09:00	1.74	1.28	8.19	7.74	8.33	8.34	3.86	3.77
01/03/2018 10:00	1.74	1.28	8.18	7.75	8.33	8.34	3.85	3.77
01/03/2018 11:00	1.74	1.28	8.18	7.75	8.33	8.34	3.85	3.78
01/03/2018 12:00	1.75	1.28	8.17	7.75	8.32	8.35	3.85	3.78
01/03/2018 13:00	1.75	1.29	8.17	7.75	8.32	8.35	3.85	3.78
01/03/2018 14:00	1.75	1.29	8.16	7.75	8.32	8.35	3.85	3.78
01/03/2018 15:00	1.75	1.29	8.16	7.76	8.32	8.35	3.85	3.78
01/03/2018 16:00	1.75	1.29	8.16	7.76	8.33	8.36	3.85	3.78
01/03/2018 17:00	1.76	1.30	8.17	7.76	8.33	8.36	3.85	3.78
01/03/2018 18:00	1.77	1.30	8.17	7.76	8.35	8.36	3.85	3.78
01/03/2018 19:00	1.78	1.30	8.17	7.76	8.35	8.36	3.85	3.79
01/03/2018 20:00	1.79	1.30	8.18	7.76	8.36	8.36	3.85	3.79
01/03/2018 21:00	1.79	1.30	8.18	7.77	8.37	8.37	3.85	3.79
01/03/2018 22:00	1.79	1.31	8.18	7.77	8.38	8.37	3.85	3.79
01/03/2018 23:00	1.80	1.31	8.18	7.77	8.39	8.37	3.86	3.79
02/03/2018 00:00	1.82	1.31	8.20	7.77	8.40	8.37	3.86	3.79
02/03/2018 01:00	1.83	1.31	8.21	7.77	8.42	8.37	3.87	3.79
02/03/2018 02:00	1.84	1.31	8.21	7.77	8.43	8.38	3.87	3.80
02/03/2018 03:00	1.85	1.32	8.21	7.77	8.44	8.38	3.88	3.80
02/03/2018 04:00	1.85	1.32	8.21	7.77	8.44	8.38	3.87	3.80
02/03/2018 05:00	1.84	1.32	8.20	7.78	8.44	8.38	3.86	3.80
02/03/2018 06:00	1.84	1.32	8.20	7.77	8.44	8.38	3.86	3.80
02/03/2018 07:00	1.84	1.32	8.20	7.77	8.45	8.38	3.86	3.80
02/03/2018 08:00	1.85	1.32	8.21	7.78	8.45	8.38	3.86	3.80
02/03/2018 09:00	1.85	1.32	8.21	7.78	8.45	8.38	3.86	3.80
02/03/2018 10:00	1.85	1.32	8.20	7.78	8.43	8.38	3.86	3.80
02/03/2018 11:00	1.82	1.32	8.19	7.78	8.39	8.38	3.86	3.81
02/03/2018 12:00	1.81	1.32	8.18	7.78	8.38	8.38	3.86	3.81
02/03/2018 13:00	1.82	1.32	8.18	7.78	8.39	8.39	3.86	3.81
02/03/2018 14:00	1.82	1.33	8.18	7.78	8.39	8.39	3.86	3.81
02/03/2018 15:00	1.83	1.33	8.19	7.78	8.40	8.39	3.86	3.81
02/03/2018 16:00	1.84	1.33	8.19	7.78	8.41	8.39	3.86	3.81
02/03/2018 17:00	1.85	1.33	8.19	7.78	8.42	8.39	3.86	3.81
02/03/2018 18:00	1.85	1.33	8.19	7.78	8.43	8.39	3.86	3.81
02/03/2018 19:00	1.85	1.33	8.19	7.78	8.44	8.39	3.86	3.81
02/03/2018 20:00	1.86	1.33	8.19	7.78	8.45	8.39	3.86	3.81
02/03/2018 21:00	1.86	1.33	8.20	7.78	8.46	8.39	3.86	3.81
02/03/2018 22:00	1.86	1.33	8.20	7.78	8.46	8.39	3.86	3.81
02/03/2018 23:00	1.86	1.33	8.20	7.77	8.47	8.39	3.86	3.81
03/03/2018 00:00	1.86	1.33	8.20	7.77	8.47	8.39	3.86	3.80
03/03/2018 01:00	1.87	1.33	8.21	7.77	8.48	8.39	3.86	3.80
03/03/2018 02:00	1.88	1.33	8.22	7.77	8.48	8.39	3.87	3.80
03/03/2018 03:00	1.88	1.33	8.22	7.77	8.49	8.39	3.87	3.80
03/03/2018 04:00	1.89	1.33	8.23	7.77	8.49	8.39	3.87	3.80
03/03/2018 05:00	1.91	1.33	8.25	7.77	8.52	8.39	3.90	3.80
03/03/2018 06:00	1.94	1.33	8.28	7.77	8.55	8.39	3.94	3.80
03/03/2018 07:00	1.95	1.33	8.31	7.77	8.58	8.39	3.98	3.80
03/03/2018 08:00	1.95	1.33	8.31	7.77	8.57	8.39	3.99	3.80
03/03/2018 09:00	1.94	1.33	8.30	7.77	8.56	8.39	3.99	3.80
03/03/2018 10:00	1.94	1.33	8.29	7.78	8.55	8.39	3.98	3.80
03/03/2018 11:00	1.94	1.33	8.29	7.78	8.54	8.39	3.97	3.80
03/03/2018 12:00	1.94	1.33	8.28	7.78	8.53	8.39	3.96	3.81
03/03/2018 13:00	1.93	1.34	8.27	7.78	8.52	8.39	3.94	3.81
03/03/2018 14:00	1.93	1.34	8.26	7.78	8.51	8.39	3.93	3.81
03/03/2018 15:00	1.93	1.34	8.26	7.78	8.50	8.39	3.92	3.81
03/03/2018 16:00	1.93	1.34	8.26	7.78	8.50	8.40	3.92	3.81
03/03/2018 17:00	1.93	1.34	8.26	7.78	8.50	8.40	3.91	3.81
03/03/2018 18:00	1.94	1.34	8.27	7.78	8.51	8.40	3.92	3.81
03/03/2018 19:00	1.95	1.35	8.27	7.78	8.52	8.40	3.92	3.81
03/03/2018 20:00	1.95	1.35	8.27	7.79	8.53	8.40	3.91	3.81
03/03/2018 21:00	1.96	1.35	8.27	7.79	8.53	8.40	3.91	3.81
03/03/2018 22:00	1.97	1.35	8.29	7.79	8.54	8.41	3.92	3.81
03/03/2018 23:00	1.98	1.35	8.29	7.79	8.54	8.41	3.93	3.82
04/03/2018 00:00	1.98	1.36	8.28	7.79	8.54	8.41	3.92	3.82
04/03/2018 01:00	1.97	1.36	8.27	7.79	8.54	8.41	3.91	3.82
04/03/2018 02:00	1.97	1.36	8.27	7.79	8.54	8.41	3.91	3.82
04/03/2018 03:00	1.97	1.36	8.27	7.79	8.55	8.41	3.91	3.82
04/03/2018 04:00	1.98	1.36	8.28	7.79	8.56	8.41	3.91	3.82
04/03/2018 05:00	1.98	1.36	8.28	7.79	8.56	8.41	3.91	3.82
04/03/2018 06:00	1.98	1.36	8.28	7.79	8.57	8.41	3.91	3.82
04/03/2018 07:00	1.98	1.36	8.29	7.79	8.57	8.41	3.91	3.82
04/03/2018 08:00	1.98	1.36	8.28	7.79	8.56	8.41	3.90	3.82
04/03/2018 09:00	1.97	1.36	8.28	7.79	8.55	8.41	3.90	3.82
04/03/2018 10:00	1.96	1.36	8.27	7.79	8.53	8.41	3.90	3.82
04/03/2018 11:00	1.94	1.36	8.25	7.79	8.51	8.41	3.89	3.82
04/03/2018 12:00	1.92	1.36	8.25	7.79	8.48	8.41	3.89	3.82
04/03/2018 13:00	1.91	1.36	8.24	7.79	8.46	8.41	3.88	3.82
04/03/2018 14:00	1.89	1.36	8.23	7.79	8.44	8.41	3.88	3.82
04/03/2018 15:00	1.88	1.36	8.23	7.79	8.43	8.41	3.88	3.81
04/03/2018 16:00	1.88	1.36	8.23	7.79	8.43	8.41	3.87	3.81
04/03/2018 17:00	1.88	1.36	8.23	7.79	8.44	8.41	3.88	3.81
04/03/2018 18:00	1.89	1.36	8.23	7.79	8.45	8.41	3.88	3.81
04/03/2018 19:00	1.90	1.36	8.24	7.79	8.46	8.41	3.88	3.81
04/03/2018 20:00	1.90	1.36	8.24	7.79	8.47	8.41	3.88	3.81
04/03/2018 21:00	1.90	1.36	8.24	7.79	8.48	8.41	3.88	3.81
04/03/2018 22:00	1.90	1.36	8.24	7.78	8.48	8.41	3.88	3.81
04/03/2018 23:00	1.90	1.36	8.24	7.78	8.48	8.41	3.88	3.81
05/03/2018 00:00	1.90	1.36	8.24	7.78	8.48	8.41	3.88	3.81
05/03/2018 01:00	1.90	1.36	8.24	7.78	8.48	8.41	3.88	3.81
05/03/2018 02:00	1.90	1.36	8.24	7.78	8.48	8.40	3.88	3.81
05/03/2018 03:00	1.90	1.36	8.24	7.78	8.48	8.40	3.88	3.81
05/03/2018 04:00	1.90	1.35	8.24	7.78	8.49	8.40	3.88	3.81
05/03/2018 05:00	1.89	1.35	8.24	7.78	8.49	8.40	3.88	3.81
05/03/2018 06:00	1.89	1.35	8.24	7.78	8.49	8.40	3.88	3.80
05/03/2018 07:00	1.89	1.35	8.24	7.78	8.49	8.40	3.88	3.80
05/03/2018 08:00	1.89	1.35	8.24	7.78	8.48	8.40	3.88	3.80
05/03/2018 09:00	1.87	1.35	8.23	7.78	8.44	8.40	3.87	3.80
05/03/2018 10:00	1.84	1.35	8.22	7.78	8.38	8.40	3.86	3.80
05/03/2018 11:00	1.80	1.35	8.20	7.78	8.33	8.40	3.86	3.80
05/03/2018 12:00	1.78	1.35	8.19	7.78	8.29	8.40	3.85	3.80
05/03/2018 13:00	1.76	1.36	8.18	7.78	8.27	8.40	3.85	3.80
05/03/2018 14:00	1.76	1.36	8.18	7.78	8.25	8.40	3.84	3.80
05/03/2018 15:00	1.74	1.36	8.17	7.78	8.24	8.40	3.84	3.80
05/03/2018 16:00	1.74	1.36	8.16	7.78	8.24	8.40	3.84	3.80
05/03/2018 17:00	1.74	1.35	8.16	7.78	8.25	8.40	3.84	3.80
05/03/2018 18:00	1.74	1.35	8.16	7.78	8.26	8.40	3.84	3.80
05/03/2018 19:00	1.74	1.35	8.16	7.78	8.27	8.40	3.84	3.80
05/03/2018 20:00	1.74	1.35	8.17	7.78	8.29	8.40	3.84	3.80
05/03/2018 21:00	1.74	1.35	8.17	7.77	8.29	8.40	3.84	3.80
05/03/2018 22:00	1.74	1.35	8.16	7.77	8.30	8.40	3.83	3.80
05/03/2018 23:00	1.73	1.35	8.16	7.77	8.30	8.39	3.83	3.80
06/03/2018 00:00	1.73	1.35	8.17	7.77	8.30	8.39	3.83	3.80
06/03/2018 01:00	1.73	1.35	8.17	7.77	8.31	8.39	3.84	3.80
06/03/2018 02:00	1.73	1.34	8.17	7.77	8.32	8.39	3.84	3.79
06/03/2018 03:00	1.73	1.34	8.17	7.77	8.32	8.39	3.84	3.79
06/03/2018 04:00	1.73	1.34	8.17	7.76	8.33	8.38	3.84	3.79
06/03/2018 05:00	1.73	1.34	8.17	7.76	8.33	8.38	3.84	3.79
06/03/2018 06:00	1.73	1.34	8.17	7.76	8.33	8.38	3.84	3.79
06/03/2018 07:00	1.73	1.33	8.17	7.76	8.34	8.38	3.84	3.79
06/03/2018 08:00	1.73	1.33	8.18	7.76	8.33	8.38	3.84	3.79
06/03/2018 09:00	1.71	1.33	8.17	7.76	8.30	8.38	3.84	3.79
06/03/2018 10:00	1.69	1.33	8.16	7.76	8.25	8.38	3.83	3.79
06/03/2018 11:00	1.66	1.34	8.15	7.76	8.20	8.38	3.82	3.79
06/03/2018 12:00	1.64	1.34	8.14	7.76	8.15	8.38	3.82	3.79
06/03/2018 13:00	1.61	1.34	8.13	7.76	8.11	8.38	3.81	3.79
06/03/2018 14:00	1.60	1.34	8.12	7.76	8.10	8.38	3.81	3.79
06/03/2018 15:00	1.61	1.34	8.12	7.76	8.10	8.38	3.81	3.79
06/03/2018 16:00	1.62	1.34	8.12	7.76	8.13	8.38	3.81	3.79
06/03/2018 17:00	1.64	1.33	8.13	7.76	8.16	8.38	3.82	3.79
06/03/2018 18:00	1.65	1.33	8.13	7.76	8.19	8.38	3.82	3.79
06/03/2018 19:00	1.66	1.33	8.14	7.76	8.21	8.37	3.82	3.78
06/03/2018 20:00	1.67	1.33	8.14	7.76	8.22	8.37	3.82	3.78
06/03/2018 21:00	1.68	1.33	8.15	7.76	8.24	8.37	3.83	3.78
06/03/2018 22:00	1.69	1.33	8.15	7.75	8.26	8.37	3.83	3.78
06/03/2018 23:00	1.70	1.33	8.16	7.75	8.27	8.37	3.83	3.78
07/03/2018 00:00	1.71	1.33	8.16	7.75	8.28	8.37	3.84	3.78
07/03/2018 01:00	1.72	1.32	8.17	7.75	8.30	8.37	3.84	3.78
07/03/2018 02:00	1.72	1.32	8.17	7.75	8.31	8.36	3.84	3.78
07/03/2018 03:00	1.72	1.32	8.17	7.75	8.31	8.36	3.84	3.78
07/03/2018 04:00	1.73	1.32	8.18	7.75	8.32	8.36	3.84	3.78
07/03/2018 05:00	1.73	1.32	8.18	7.75	8.33	8.36	3.85	3.77
07/03/2018 06:00	1.74	1.32	8.19	7.75	8.34	8.36	3.85	3.77
07/03/2018 07:00	1.75	1.32	8.19	7.75	8.35	8.36	3.85	3.77
07/03/2018 08:00	1.75	1.32	8.20	7.75	8.35	8.36	3.86	3.77
07/03/2018 09:00	1.74	1.32	8.19	7.75	8.33	8.36	3.85	3.77
07/03/2018 10:00	1.73	1.32	8.17	7.75	8.29	8.36	3.85	3.77
07/03/2018 11:00	1.71	1.32	8.16	7.75	8.27	8.36	3.84	3.77
07/03/2018 12:00	1.68	1.32	8.15	7.74	8.23	8.36	3.83	3.77
07/03/2018 13:00	1.65	1.32	8.14	7.74	8.19	8.36	3.83	3.77
07/03/2018 14:00	1.62	1.32	8.13	7.75	8.15	8.36	3.82	3.77
07/03/2018 15:00	1.61	1.31	8.12	7.74	8.13	8.36	3.81	3.77
07/03/2018 16:00	1.60	1.31	8.12	7.74	8.13	8.35	3.81	3.77
07/03/2018 17:00	1.61	1.31	8.12	7.74	8.15	8.35	3.81	3.77
07/03/2018 18:00	1.62	1.31	8.12	7.74	8.16	8.35	3.81	3.77
07/03/2018 19:00	1.62	1.31	8.12	7.74	8.18	8.35	3.81	3.77
07/03/2018 20:00	1.63	1.31	8.12	7.74	8.19	8.35	3.82	3.77
07/03/2018 21:00	1.63	1.31	8.12	7.74	8.20	8.35	3.82	3.77
07/03/2018 22:00	1.63	1.31	8.12	7.74	8.21	8.35	3.82	3.77
07/03/2018 23:00	1.63	1.31	8.12	7.74	8.22	8.35	3.82	3.77
08/03/2018 00:00	1.63	1.31	8.13	7.74	8.22	8.35	3.82	3.77
08/03/2018 01:00	1.64	1.31	8.13	7.74	8.24	8.35	3.82	3.77
08/03/2018 02:00	1.64	1.31	8.13	7.74	8.25	8.35	3.82	3.77
08/03/2018 03:00	1.64	1.30	8.14	7.74	8.25	8.35	3.82	3.76
08/03/2018 04:00	1.65	1.30	8.14	7.74	8.26	8.34	3.83	3.76
08/03/2018 05:00	1.65	1.30	8.14	7.73	8.27	8.34	3.83	3.76
08/03/2018 06:00	1.65	1.30	8.14	7.73	8.28	8.34	3.83	3.76
08/03/2018 07:00	1.66	1.30	8.15	7.73	8.28	8.34	3.83	3.76
08/03/2018 08:00	1.65	1.30	8.15	7.73	8.28	8.34	3.83	3.76
08/03/2018 09:00	1.63	1.30	8.14	7.73	8.24	8.34	3.83	3.76
08/03/2018 10:00	1.60	1.30	8.12	7.73	8.18	8.34	3.82	3.76
08/03/2018 11:00	1.57	1.30	8.11	7.74	8.12	8.34	3.81	3.76
08/03/2018 12:00	1.55	1.30	8.10	7.74	8.07	8.34	3.80	3.76
08/03/2018 13:00	1.52	1.30	8.08	7.74	8.03	8.34	3.79	3.76
08/03/2018 14:00	1.50	1.30	8.07	7.74	8.01	8.34	3.79	3.76
08/03/2018 15:00	1.49	1.30	8.07	7.74	7.99	8.34	3.78	3.76
08/03/2018 16:00	1.48	1.30	8.06	7.74	7.98	8.34	3.78	3.76
08/03/2018 17:00	1.48	1.30	8.06	7.74	7.98	8.34	3.78	3.76
08/03/2018 18:00	1.48	1.30	8.06	7.73	7.99	8.34	3.77	3.76
08/03/2018 19:00	1.48	1.30	8.06	7.73	8.00	8.34	3.77	3.76
08/03/2018 20:00	1.48	1.30	8.06	7.73	8.00	8.34	3.77	3.76
08/03/2018 21:00	1.48	1.29	8.06	7.73	8.01	8.34	3.77	3.76
08/03/2018 22:00	1.48	1.29	8.06	7.73	8.02	8.33	3.77	3.76
08/03/2018 23:00	1.48	1.29	8.06	7.73	8.02	8.33	3.77	3.76
09/03/2018 00:00	1.48	1.29	8.06	7.73	8.03	8.33	3.77	3.76
09/03/2018 01:00	1.48	1.29	8.07	7.73	8.03	8.33	3.77	3.76
09/03/2018 02:00	1.48	1.29	8.07	7.73	8.04	8.33	3.77	3.76
09/03/2018 03:00	1.48	1.29	8.07	7.73	8.04	8.33	3.77	3.76
09/03/2018 04:00	1.48	1.29	8.07	7.73	8.04	8.33	3.77	3.76
09/03/2018 05:00	1.49	1.29	8.08	7.73	8.05	8.33	3.78	3.76
09/03/2018 06:00	1.49	1.29	8.08	7.73	8.05	8.33	3.78	3.76
09/03/2018 07:00	1.49	1.29	8.08	7.73	8.06	8.33	3.78	3.76
09/03/2018 08:00	1.50	1.29	8.08	7.73	8.06	8.33	3.78	3.76
09/03/2018 09:00	1.49	1.29	8.08	7.73	8.05	8.33	3.78	3.76
09/03/2018 10:00	1.48	1.29	8.07	7.73	8.02	8.33	3.77	3.76
09/03/2018 11:00	1.46	1.29	8.06	7.73	7.98	8.33	3.77	3.76
09/03/2018 12:00	1.45	1.29	8.06	7.73	7.97	8.33	3.77	3.76
09/03/2018 13:00	1.44	1.28	8.05	7.73	7.96	8.33	3.76	3.76
09/03/2018 14:00	1.43	1.28	8.05	7.73	7.94	8.33	3.76	3.75
09/03/2018 15:00	1.42	1.28	8.04	7.73	7.94	8.32	3.76	3.75
09/03/2018 16:00	1.42	1.28	8.04	7.72	7.93	8.32	3.76	3.75
09/03/2018 17:00	1.42	1.28	8.04	7.72	7.94	8.32	3.76	3.75
09/03/2018 18:00	1.42	1.28	8.04	7.72	7.95	8.32	3.76	3.75
09/03/2018 19:00	1.42	1.28	8.05	7.72	7.96	8.32	3.76	3.75
09/03/2018 20:00	1.43	1.28	8.05	7.72	7.97	8.32	3.76	3.75
09/03/2018 21:00	1.44	1.28	8.06	7.72	7.99	8.32	3.76	3.75
09/03/2018 22:00	1.46	1.28	8.07	7.72	8.01	8.32	3.77	3.75
09/03/2018 23:00	1.48	1.28	8.08	7.73	8.03	8.32	3.77	3.75
10/03/2018 00:00	1.49	1.28	8.08	7.73	8.05	8.32	3.78	3.75
10/03/2018 01:00	1.50	1.28	8.09	7.73	8.06	8.32	3.78	3.76
10/03/2018 02:00	1.51	1.28	8.09	7.73	8.08	8.32	3.79	3.76
10/03/2018 03:00	1.53	1.28	8.10	7.73	8.10	8.33	3.79	3.76
10/03/2018 04:00	1.54	1.28	8.11	7.73	8.11	8.33	3.80	3.76
10/03/2018 05:00	1.56	1.29	8.12	7.73	8.13	8.33	3.80	3.76
10/03/2018 06:00	1.57	1.29	8.12	7.73	8.14	8.33	3.80	3.76
10/03/2018 07:00	1.58	1.29	8.13	7.73	8.15	8.33	3.81	3.76
10/03/2018 08:00	1.58	1.29	8.13	7.74	8.15	8.33	3.81	3.76
10/03/2018 09:00	1.59	1.29	8.12	7.74	8.15	8.33	3.81	3.77
10/03/2018 10:00	1.57	1.29	8.11	7.74	8.13	8.33	3.81	3.77
10/03/2018 11:00	1.56	1.29	8.10	7.74	8.11	8.33	3.80	3.77
10/03/2018 12:00	1.54	1.29	8.09	7.74	8.10	8.33	3.80	3.77
10/03/2018 13:00	1.53	1.29	8.09	7.74	8.08	8.33	3.79	3.76
10/03/2018 14:00	1.51	1.29	8.08	7.73	8.07	8.33	3.79	3.76
10/03/2018 15:00	1.50	1.29	8.08	7.73	8.05	8.33	3.78	3.76
10/03/2018 16:00	1.49	1.28	8.07	7.73	8.05	8.33	3.78	3.76
10/03/2018 17:00	1.49	1.28	8.08	7.73	8.05	8.33	3.78	3.76
10/03/2018 18:00	1.51	1.28	8.09	7.73	8.06	8.32	3.78	3.76
10/03/2018 19:00	1.52	1.28	8.09	7.73	8.08	8.32	3.79	3.76
10/03/2018 20:00	1.53	1.28	8.09	7.73	8.09	8.33	3.79	3.76
10/03/2018 21:00	1.55	1.28	8.10	7.73	8.11	8.33	3.79	3.76
10/03/2018 22:00	1.56	1.29	8.11	7.73	8.12	8.33	3.80	3.76
10/03/2018 23:00	1.58	1.29	8.11	7.73	8.14	8.33	3.80	3.76
11/03/2018 00:00	1.59	1.29	8.12	7.74	8.15	8.33	3.80	3.77
11/03/2018 01:00	1.60	1.29	8.12	7.74	8.17	8.33	3.81	3.77
11/03/2018 02:00	1.62	1.29	8.12	7.74	8.18	8.33	3.81	3.77
11/03/2018 03:00	1.63	1.29	8.13	7.74	8.19	8.33	3.81	3.77
11/03/2018 04:00	1.64	1.29	8.13	7.74	8.20	8.33	3.82	3.77
11/03/2018 05:00	1.64	1.29	8.12	7.74	8.21	8.33	3.82	3.77
11/03/2018 06:00	1.65	1.29	8.12	7.74	8.22	8.33	3.82	3.77
11/03/2018 07:00	1.65	1.29	8.12	7.74	8.22	8.33	3.82	3.77
11/03/2018 08:00	1.65	1.29	8.12	7.74	8.22	8.33	3.82	3.77
11/03/2018 09:00	1.63	1.29	8.11	7.74	8.20	8.33	3.81	3.77
11/03/2018 10:00	1.61	1.29	8.11	7.74	8.18	8.33	3.81	3.77
11/03/2018 11:00	1.60	1.29	8.10	7.74	8.17	8.33	3.80	3.77
11/03/2018 12:00	1.58	1.29	8.10	7.74	8.15	8.33	3.80	3.77
11/03/2018 13:00	1.57	1.29	8.09	7.73	8.13	8.33	3.80	3.77
11/03/2018 14:00	1.56	1.29	8.09	7.73	8.12	8.33	3.79	3.77
11/03/2018 15:00	1.55	1.29	8.09	7.73	8.11	8.33	3.79	3.77
11/03/2018 16:00	1.54	1.28	8.08	7.73	8.10	8.33	3.79	3.76
11/03/2018 17:00	1.54	1.28	8.09	7.73	8.11	8.32	3.79	3.76
11/03/2018 18:00	1.55	1.28	8.09	7.73	8.12	8.32	3.79	3.76
11/03/2018 19:00	1.55	1.28	8.09	7.73	8.13	8.32	3.79	3.76
11/03/2018 20:00	1.55	1.28	8.09	7.73	8.14	8.32	3.79	3.76
11/03/2018 21:00	1.56	1.28	8.09	7.73	8.15	8.32	3.79	3.76
11/03/2018 22:00	1.57	1.28	8.10	7.73	8.16	8.32	3.80	3.76
11/03/2018 23:00	1.58	1.28	8.10	7.73	8.17	8.32	3.80	3.76
12/03/2018 00:00	1.58	1.28	8.11	7.73	8.18	8.32	3.80	3.76
12/03/2018 01:00	1.58	1.28	8.11	7.73	8.19	8.32	3.80	3.76
12/03/2018 02:00	1.59	1.28	8.11	7.73	8.20	8.32	3.81	3.76
12/03/2018 03:00	1.60	1.28	8.12	7.73	8.21	8.32	3.81	3.76
12/03/2018 04:00	1.61	1.28	8.12	7.73	8.22	8.32	3.81	3.76
12/03/2018 05:00	1.62	1.28	8.12	7.73	8.23	8.32	3.81	3.76
12/03/2018 06:00	1.63	1.28	8.13	7.73	8.24	8.31	3.82	3.76
12/03/2018 07:00	1.64	1.27	8.14	7.73	8.25	8.31	3.82	3.76
12/03/2018 08:00	1.64	1.27	8.14	7.73	8.26	8.31	3.82	3.76
12/03/2018 09:00	1.65	1.28	8.14	7.73	8.26	8.31	3.82	3.76
12/03/2018 10:00	1.64	1.28	8.13	7.73	8.24	8.31	3.82	3.76
12/03/2018 11:00	1.62	1.27	8.11	7.73	8.22	8.31	3.81	3.76
12/03/2018 12:00	1.60	1.27	8.11	7.72	8.20	8.31	3.81	3.76
12/03/2018 13:00	1.59	1.27	8.10	7.72	8.18	8.31	3.80	3.76
12/03/2018 14:00	1.57	1.27	8.09	7.72	8.16	8.31	3.80	3.75
12/03/2018 15:00	1.56	1.27	8.09	7.72	8.15	8.31	3.79	3.75
12/03/2018 16:00	1.55	1.27	8.08	7.72	8.14	8.31	3.79	3.75
12/03/2018 17:00	1.54	1.27	8.08	7.72	8.13	8.30	3.79	3.75
12/03/2018 18:00	1.54	1.26	8.08	7.72	8.13	8.30	3.79	3.75
12/03/2018 19:00	1.54	1.26	8.08	7.72	8.13	8.30	3.79	3.75
12/03/2018 20:00	1.54	1.26	8.09	7.72	8.14	8.30	3.79	3.75
12/03/2018 21:00	1.56	1.26	8.10	7.72	8.15	8.30	3.79	3.75
12/03/2018 22:00	1.57	1.26	8.10	7.72	8.17	8.30	3.80	3.75
12/03/2018 23:00	1.58	1.26	8.10	7.72	8.18	8.30	3.80	3.75
13/03/2018 00:00	1.59	1.26	8.10	7.72	8.19	8.30	3.80	3.75
13/03/2018 01:00	1.60	1.26	8.11	7.72	8.21	8.30	3.80	3.75
13/03/2018 02:00	1.62	1.26	8.12	7.72	8.23	8.30	3.81	3.75
13/03/2018 03:00	1.64	1.26	8.13	7.72	8.25	8.30	3.81	3.75
13/03/2018 04:00	1.64	1.26	8.13	7.72	8.26	8.30	3.81	3.75
13/03/2018 05:00	1.65	1.26	8.13	7.72	8.27	8.30	3.82	3.75
13/03/2018 06:00	1.66	1.26	8.13	7.72	8.27	8.30	3.82	3.75
13/03/2018 07:00	1.66	1.26	8.14	7.72	8.28	8.30	3.82	3.75
13/03/2018 08:00	1.67	1.27	8.14	7.72	8.28	8.30	3.82	3.75
13/03/2018 09:00	1.66	1.27	8.13	7.72	8.27	8.30	3.82	3.75
13/03/2018 10:00	1.64	1.27	8.11	7.72	8.24	8.30	3.81	3.75
13/03/2018 11:00	1.62	1.26	8.10	7.72	8.22	8.30	3.81	3.75
13/03/2018 12:00	1.60	1.26	8.10	7.72	8.19	8.30	3.80	3.75
13/03/2018 13:00	1.58	1.26	8.09	7.72	8.17	8.30	3.80	3.75
13/03/2018 14:00	1.56	1.26	8.08	7.71	8.16	8.30	3.79	3.75
13/03/2018 15:00	1.55	1.26	8.08	7.71	8.14	8.29	3.79	3.74
13/03/2018 16:00	1.54	1.25	8.08	7.71	8.13	8.29	3.79	3.74
13/03/2018 17:00	1.54	1.25	8.08	7.71	8.13	8.29	3.78	3.74
13/03/2018 18:00	1.54	1.25	8.08	7.71	8.13	8.29	3.78	3.74
13/03/2018 19:00	1.54	1.25	8.08	7.71	8.14	8.29	3.78	3.74
13/03/2018 20:00	1.54	1.25	8.08	7.71	8.14	8.29	3.78	3.74
13/03/2018 21:00	1.55	1.25	8.09	7.71	8.15	8.29	3.79	3.74
13/03/2018 22:00	1.57	1.25	8.10	7.71	8.17	8.29	3.79	3.74
13/03/2018 23:00	1.58	1.25	8.10	7.71	8.19	8.29	3.79	3.74
14/03/2018 00:00	1.59	1.25	8.10	7.71	8.20	8.29	3.80	3.74
14/03/2018 01:00	1.59	1.25	8.10	7.71	8.21	8.29	3.80	3.74
14/03/2018 02:00	1.60	1.25	8.10	7.71	8.22	8.28	3.80	3.74
14/03/2018 03:00	1.60	1.25	8.11	7.71	8.23	8.28	3.80	3.74
14/03/2018 04:00	1.61	1.25	8.11	7.71	8.24	8.28	3.81	3.74
14/03/2018 05:00	1.62	1.25	8.12	7.71	8.25	8.28	3.81	3.74
14/03/2018 06:00	1.63	1.25	8.12	7.71	8.26	8.28	3.81	3.74
14/03/2018 07:00	1.63	1.25	8.12	7.71	8.27	8.28	3.81	3.74
14/03/2018 08:00	1.63	1.25	8.12	7.71	8.27	8.28	3.81	3.74
14/03/2018 09:00	1.62	1.25	8.11	7.71	8.24	8.28	3.81	3.74
14/03/2018 10:00	1.59	1.25	8.09	7.71	8.19	8.28	3.80	3.74
14/03/2018 11:00	1.55	1.25	8.08	7.71	8.14	8.28	3.79	3.74
14/03/2018 12:00	1.53	1.25	8.07	7.71	8.11	8.28	3.78	3.74
14/03/2018 13:00	1.51	1.24	8.06	7.71	8.08	8.28	3.78	3.74
14/03/2018 14:00	1.50	1.24	8.06	7.71	8.07	8.28	3.77	3.74
14/03/2018 15:00	1.49	1.24	8.05	7.70	8.06	8.28	3.77	3.73
14/03/2018 16:00	1.48	1.24	8.05	7.70	8.06	8.28	3.77	3.73
14/03/2018 17:00	1.48	1.24	8.05	7.70	8.06	8.27	3.77	3.73
14/03/2018 18:00	1.48	1.24	8.05	7.70	8.06	8.27	3.76	3.73
14/03/2018 19:00	1.49	1.24	8.05	7.70	8.07	8.27	3.76	3.73
14/03/2018 20:00	1.49	1.24	8.06	7.70	8.08	8.27	3.76	3.73
14/03/2018 21:00	1.50	1.24	8.06	7.70	8.09	8.27	3.77	3.73
14/03/2018 22:00	1.51	1.24	8.07	7.70	8.11	8.27	3.77	3.73
14/03/2018 23:00	1.52	1.24	8.07	7.70	8.12	8.27	3.77	3.73
15/03/2018 00:00	1.53	1.24	8.08	7.70	8.13	8.27	3.78	3.73
15/03/2018 01:00	1.54	1.24	8.08	7.70	8.15	8.27	3.78	3.74
15/03/2018 02:00	1.55	1.24	8.08	7.71	8.16	8.27	3.78	3.74
15/03/2018 03:00	1.55	1.24	8.08	7.71	8.17	8.27	3.79	3.74
15/03/2018 04:00	1.57	1.24	8.09	7.70	8.19	8.27	3.79	3.74
15/03/2018 05:00	1.57	1.24	8.09	7.70	8.20	8.27	3.79	3.74
15/03/2018 06:00	1.58	1.24	8.10	7.70	8.21	8.27	3.79	3.74
15/03/2018 07:00	1.59	1.24	8.10	7.70	8.22	8.27	3.80	3.74
15/03/2018 08:00	1.59	1.24	8.11	7.71	8.22	8.28	3.80	3.74
15/03/2018 09:00	1.57	1.24	8.09	7.71	8.17	8.28	3.80	3.74
15/03/2018 10:00	1.53	1.24	8.07	7.71	8.12	8.28	3.78	3.74
15/03/2018 11:00	1.50	1.24	8.06	7.71	8.06	8.28	3.78	3.74
15/03/2018 12:00	1.47	1.24	8.05	7.71	8.02	8.28	3.77	3.74
15/03/2018 13:00	1.45	1.24	8.03	7.71	7.98	8.28	3.76	3.74
15/03/2018 14:00	1.43	1.24	8.02	7.71	7.95	8.28	3.75	3.74
15/03/2018 15:00	1.41	1.24	8.01	7.71	7.93	8.28	3.74	3.74
15/03/2018 16:00	1.40	1.24	8.01	7.71	7.92	8.27	3.74	3.74
15/03/2018 17:00	1.40	1.24	8.00	7.71	7.92	8.27	3.74	3.74
15/03/2018 18:00	1.39	1.24	8.00	7.71	7.92	8.27	3.74	3.74
15/03/2018 19:00	1.39	1.24	8.00	7.70	7.93	8.27	3.74	3.74
15/03/2018 20:00	1.40	1.24	8.01	7.70	7.94	8.27	3.74	3.74
15/03/2018 21:00	1.40	1.24	8.01	7.70	7.96	8.27	3.74	3.74
15/03/2018 22:00	1.42	1.24	8.02	7.70	7.97	8.27	3.74	3.74
15/03/2018 23:00	1.42	1.24	8.02	7.71	7.99	8.27	3.74	3.74
16/03/2018 00:00	1.44	1.24	8.03	7.71	8.01	8.27	3.75	3.74
16/03/2018 01:00	1.45	1.24	8.04	7.71	8.03	8.27	3.75	3.74
16/03/2018 02:00	1.46	1.24	8.05	7.71	8.04	8.27	3.76	3.74
16/03/2018 03:00	1.48	1.24	8.06	7.71	8.06	8.27	3.76	3.74
16/03/2018 04:00	1.50	1.24	8.06	7.71	8.08	8.27	3.77	3.74
16/03/2018 05:00	1.51	1.24	8.07	7.71	8.10	8.27	3.77	3.74
16/03/2018 06:00	1.53	1.24	8.08	7.71	8.11	8.27	3.78	3.74
16/03/2018 07:00	1.54	1.24	8.08	7.71	8.13	8.28	3.78	3.74
16/03/2018 08:00	1.54	1.25	8.08	7.71	8.13	8.28	3.78	3.74
16/03/2018 09:00	1.54	1.25	8.08	7.71	8.13	8.28	3.78	3.75
16/03/2018 10:00	1.53	1.25	8.07	7.71	8.12	8.28	3.78	3.75
16/03/2018 11:00	1.53	1.25	8.06	7.71	8.11	8.28	3.78	3.75
16/03/2018 12:00	1.51	1.25	8.06	7.71	8.09	8.28	3.77	3.75
16/03/2018 13:00	1.50	1.24	8.05	7.71	8.07	8.27	3.77	3.74
16/03/2018 14:00	1.49	1.24	8.05	7.71	8.07	8.27	3.76	3.74
16/03/2018 15:00	1.47	1.24	8.04	7.71	8.04	8.27	3.76	3.74
16/03/2018 16:00	1.46	1.24	8.04	7.71	8.03	8.27	3.76	3.74
16/03/2018 17:00	1.46	1.24	8.04	7.71	8.03	8.27	3.76	3.74
16/03/2018 18:00	1.46	1.24	8.04	7.71	8.04	8.27	3.75	3.74
16/03/2018 19:00	1.46	1.24	8.04	7.71	8.04	8.27	3.75	3.74
16/03/2018 20:00	1.46	1.24	8.04	7.71	8.05	8.27	3.75	3.74
16/03/2018 21:00	1.46	1.24	8.04	7.71	8.05	8.27	3.75	3.74
16/03/2018 22:00	1.46	1.24	8.04	7.71	8.05	8.27	3.75	3.74
16/03/2018 23:00	1.46	1.24	8.04	7.71	8.05	8.27	3.75	3.74
17/03/2018 00:00	1.46	1.24	8.04	7.71	8.05	8.27	3.75	3.74
17/03/2018 01:00	1.46	1.24	8.05	7.71	8.06	8.26	3.75	3.74
17/03/2018 02:00	1.46	1.24	8.05	7.71	8.06	8.26	3.75	3.74
17/03/2018 03:00	1.47	1.24	8.05	7.71	8.06	8.26	3.76	3.74
17/03/2018 04:00	1.47	1.24	8.05	7.71	8.07	8.26	3.76	3.74
17/03/2018 05:00	1.47	1.24	8.05	7.71	8.07	8.26	3.76	3.74
17/03/2018 06:00	1.48	1.24	8.06	7.71	8.08	8.27	3.76	3.74
17/03/2018 07:00	1.50	1.24	8.07	7.71	8.10	8.27	3.77	3.74
17/03/2018 08:00	1.52	1.24	8.08	7.71	8.12	8.27	3.78	3.74
17/03/2018 09:00	1.53	1.24	8.08	7.71	8.12	8.27	3.78	3.74
17/03/2018 10:00	1.54	1.24	8.08	7.71	8.13	8.27	3.78	3.75
17/03/2018 11:00	1.54	1.25	8.08	7.71	8.13	8.27	3.78	3.75
17/03/2018 12:00	1.56	1.25	8.08	7.71	8.14	8.27	3.79	3.75
17/03/2018 13:00	1.57	1.25	8.08	7.71	8.15	8.27	3.79	3.75
17/03/2018 14:00	1.57	1.25	8.08	7.71	8.16	8.27	3.79	3.75
17/03/2018 15:00	1.57	1.25	8.08	7.72	8.15	8.27	3.79	3.75
17/03/2018 16:00	1.57	1.25	8.07	7.72	8.15	8.28	3.79	3.75
17/03/2018 17:00	1.57	1.25	8.07	7.72	8.15	8.28	3.79	3.75
17/03/2018 18:00	1.57	1.25	8.07	7.72	8.16	8.28	3.78	3.75
17/03/2018 19:00	1.57	1.25	8.07	7.72	8.17	8.28	3.79	3.75
17/03/2018 20:00	1.58	1.25	8.07	7.71	8.18	8.28	3.79	3.75
17/03/2018 21:00	1.58	1.25	8.07	7.71	8.18	8.28	3.79	3.75
17/03/2018 22:00	1.58	1.25	8.08	7.71	8.19	8.28	3.79	3.75
17/03/2018 23:00	1.59	1.25	8.08	7.71	8.20	8.28	3.79	3.75
18/03/2018 00:00	1.60	1.25	8.08	7.71	8.22	8.28	3.79	3.75
18/03/2018 01:00	1.61	1.25	8.09	7.71	8.23	8.27	3.79	3.75
18/03/2018 02:00	1.61	1.25	8.10	7.71	8.24	8.27	3.80	3.75
18/03/2018 03:00	1.62	1.25	8.10	7.71	8.25	8.27	3.80	3.75
18/03/2018 04:00	1.63	1.25	8.11	7.71	8.25	8.27	3.80	3.75
18/03/2018 05:00	1.64	1.25	8.11	7.71	8.26	8.27	3.80	3.75
18/03/2018 06:00	1.64	1.25	8.11	7.71	8.27	8.27	3.80	3.75
18/03/2018 07:00	1.65	1.25	8.12	7.71	8.27	8.27	3.80	3.75
18/03/2018 08:00	1.65	1.25	8.11	7.71	8.27	8.27	3.81	3.75
18/03/2018 09:00	1.64	1.25	8.10	7.71	8.25	8.28	3.80	3.75
18/03/2018 10:00	1.63	1.25	8.10	7.71	8.23	8.28	3.80	3.75
18/03/2018 11:00	1.62	1.26	8.09	7.72	8.21	8.28	3.80	3.75
18/03/2018 12:00	1.60	1.26	8.08	7.72	8.18	8.28	3.79	3.75
18/03/2018 13:00	1.57	1.26	8.07	7.72	8.14	8.28	3.78	3.75
18/03/2018 14:00	1.55	1.26	8.05	7.72	8.11	8.28	3.78	3.75
18/03/2018 15:00	1.53	1.26	8.05	7.72	8.09	8.28	3.77	3.75
18/03/2018 16:00	1.52	1.26	8.04	7.72	8.09	8.28	3.77	3.75
18/03/2018 17:00	1.52	1.26	8.04	7.72	8.09	8.28	3.77	3.75
18/03/2018 18:00	1.52	1.26	8.04	7.72	8.09	8.28	3.76	3.75
18/03/2018 19:00	1.52	1.26	8.04	7.72	8.10	8.28	3.76	3.75
18/03/2018 20:00	1.52	1.26	8.04	7.71	8.11	8.28	3.76	3.75
18/03/2018 21:00	1.52	1.26	8.04	7.71	8.12	8.28	3.76	3.75
18/03/2018 22:00	1.52	1.26	8.04	7.71	8.12	8.28	3.76	3.75
18/03/2018 23:00	1.52	1.26	8.04	7.71	8.12	8.28	3.76	3.75
19/03/2018 00:00	1.52	1.26	8.05	7.71	8.13	8.28	3.76	3.75
19/03/2018 01:00	1.52	1.26	8.05	7.71	8.13	8.28	3.76	3.75
19/03/2018 02:00	1.52	1.25	8.05	7.71	8.14	8.28	3.77	3.75
19/03/2018 03:00	1.53	1.25	8.05	7.71	8.15	8.28	3.77	3.75
19/03/2018 04:00	1.53	1.25	8.06	7.71	8.16	8.28	3.77	3.75
19/03/2018 05:00	1.53	1.25	8.06	7.71	8.16	8.28	3.77	3.75
19/03/2018 06:00	1.53	1.25	8.06	7.71	8.16	8.28	3.77	3.75
19/03/2018 07:00	1.53	1.25	8.06	7.71	8.17	8.27	3.77	3.74
19/03/2018 08:00	1.53	1.25	8.06	7.71	8.16	8.27	3.77	3.74
19/03/2018 09:00	1.53	1.25	8.06	7.71	8.15	8.27	3.77	3.74
19/03/2018 10:00	1.52	1.25	8.05	7.71	8.13	8.27	3.76	3.74
19/03/2018 11:00	1.51	1.25	8.04	7.71	8.12	8.27	3.76	3.74
19/03/2018 12:00	1.50	1.25	8.04	7.71	8.10	8.27	3.76	3.74
19/03/2018 13:00	1.49	1.25	8.04	7.71	8.09	8.27	3.76	3.74
19/03/2018 14:00	1.48	1.25	8.03	7.71	8.07	8.27	3.75	3.74
19/03/2018 15:00	1.47	1.25	8.03	7.71	8.06	8.27	3.75	3.74
19/03/2018 16:00	1.47	1.25	8.03	7.71	8.06	8.27	3.75	3.74
19/03/2018 17:00	1.46	1.25	8.02	7.70	8.05	8.27	3.75	3.74
19/03/2018 18:00	1.46	1.25	8.02	7.70	8.05	8.27	3.74	3.74
19/03/2018 19:00	1.45	1.25	8.02	7.70	8.06	8.27	3.74	3.74
19/03/2018 20:00	1.46	1.24	8.03	7.70	8.06	8.27	3.74	3.74
19/03/2018 21:00	1.47	1.24	8.03	7.70	8.08	8.26	3.75	3.74
19/03/2018 22:00	1.47	1.24	8.04	7.70	8.09	8.26	3.75	3.73
19/03/2018 23:00	1.48	1.24	8.04	7.70	8.09	8.26	3.75	3.73
20/03/2018 00:00	1.48	1.24	8.04	7.70	8.09	8.26	3.75	3.74
20/03/2018 01:00	1.48	1.24	8.04	7.70	8.10	8.26	3.75	3.73
20/03/2018 02:00	1.49	1.24	8.04	7.70	8.11	8.26	3.75	3.73
20/03/2018 03:00	1.50	1.24	8.05	7.70	8.11	8.26	3.75	3.73
20/03/2018 04:00	1.51	1.24	8.05	7.70	8.13	8.26	3.76	3.73
20/03/2018 05:00	1.53	1.24	8.06	7.70	8.14	8.26	3.76	3.73
20/03/2018 06:00	1.54	1.24	8.06	7.70	8.16	8.26	3.77	3.73
20/03/2018 07:00	1.56	1.24	8.07	7.70	8.17	8.26	3.77	3.73
20/03/2018 08:00	1.56	1.24	8.07	7.70	8.17	8.26	3.77	3.74
20/03/2018 09:00	1.55	1.24	8.06	7.70	8.17	8.26	3.77	3.74
20/03/2018 10:00	1.55	1.24	8.05	7.70	8.15	8.26	3.76	3.74
20/03/2018 11:00	1.53	1.24	8.05	7.70	8.14	8.27	3.76	3.74
20/03/2018 12:00	1.52	1.24	8.04	7.70	8.12	8.27	3.76	3.74
20/03/2018 13:00	1.51	1.25	8.04	7.70	8.10	8.27	3.75	3.74
20/03/2018 14:00	1.49	1.25	8.03	7.70	8.08	8.27	3.75	3.74
20/03/2018 15:00	1.48	1.25	8.02	7.70	8.07	8.27	3.74	3.74
20/03/2018 16:00	1.47	1.25	8.02	7.70	8.06	8.27	3.74	3.74
20/03/2018 17:00	1.46	1.25	8.02	7.70	8.06	8.27	3.74	3.74
20/03/2018 18:00	1.46	1.24	8.02	7.70	8.05	8.27	3.74	3.74
20/03/2018 19:00	1.46	1.24	8.02	7.70	8.05	8.27	3.74	3.74
20/03/2018 20:00	1.46	1.24	8.02	7.70	8.06	8.27	3.74	3.74
20/03/2018 21:00	1.46	1.25	8.03	7.70	8.07	8.27	3.74	3.74
20/03/2018 22:00	1.47	1.25	8.03	7.70	8.08	8.27	3.74	3.74
20/03/2018 23:00	1.48	1.25	8.04	7.70	8.09	8.27	3.75	3.74
21/03/2018 00:00	1.49	1.25	8.04	7.70	8.10	8.27	3.75	3.74
21/03/2018 01:00	1.50	1.25	8.04	7.71	8.11	8.27	3.75	3.74
21/03/2018 02:00	1.51	1.25	8.05	7.71	8.12	8.27	3.76	3.74
21/03/2018 03:00	1.52	1.25	8.05	7.71	8.13	8.27	3.76	3.74
21/03/2018 04:00	1.52	1.25	8.05	7.71	8.14	8.27	3.76	3.74
21/03/2018 05:00	1.53	1.25	8.06	7.71	8.15	8.27	3.76	3.74
21/03/2018 06:00	1.54	1.25	8.06	7.71	8.16	8.27	3.77	3.74
21/03/2018 07:00	1.55	1.25	8.06	7.71	8.17	8.27	3.77	3.74
21/03/2018 08:00	1.55	1.25	8.06	7.71	8.17	8.28	3.77	3.74
21/03/2018 09:00	1.54	1.26	8.06	7.71	8.16	8.28	3.77	3.75
21/03/2018 10:00	1.53	1.26	8.05	7.71	8.12	8.28	3.76	3.75
21/03/2018 11:00	1.50	1.26	8.04	7.71	8.09	8.28	3.75	3.75
21/03/2018 12:00	1.49	1.26	8.03	7.71	8.06	8.28	3.75	3.75
21/03/2018 13:00	1.48	1.26	8.03	7.71	8.06	8.28	3.75	3.75
21/03/2018 14:00	1.48	1.26	8.03	7.71	8.06	8.29	3.75	3.75
21/03/2018 15:00	1.49	1.26	8.03	7.72	8.07	8.29	3.75	3.75
21/03/2018 16:00	1.50	1.27	8.03	7.72	8.08	8.29	3.75	3.75
21/03/2018 17:00	1.51	1.27	8.04	7.72	8.09	8.29	3.76	3.75
21/03/2018 18:00	1.52	1.27	8.04	7.72	8.11	8.29	3.76	3.75
21/03/2018 19:00	1.52	1.27	8.04	7.72	8.12	8.29	3.76	3.76
21/03/2018 20:00	1.54	1.27	8.05	7.72	8.14	8.29	3.76	3.76
21/03/2018 21:00	1.54	1.27	8.05	7.72	8.15	8.29	3.77	3.76
21/03/2018 22:00	1.55	1.27	8.05	7.72	8.16	8.29	3.77	3.76
21/03/2018 23:00	1.56	1.27	8.05	7.72	8.17	8.29	3.77	3.76
22/03/2018 00:00	1.56	1.27	8.06	7.72	8.18	8.29	3.77	3.76
22/03/2018 01:00	1.57	1.27	8.06	7.72	8.19	8.29	3.77	3.75
22/03/2018 02:00	1.57	1.27	8.06	7.72	8.20	8.29	3.77	3.75
22/03/2018 03:00	1.58	1.27	8.06	7.72	8.21	8.29	3.78	3.75
22/03/2018 04:00	1.58	1.27	8.07	7.72	8.22	8.29	3.78	3.75
22/03/2018 05:00	1.59	1.27	8.07	7.71	8.22	8.29	3.78	3.75
22/03/2018 06:00	1.59	1.27	8.07	7.71	8.23	8.29	3.78	3.75
22/03/2018 07:00	1.59	1.27	8.07	7.71	8.23	8.29	3.78	3.75
22/03/2018 08:00	1.59	1.27	8.07	7.71	8.23	8.29	3.78	3.75
22/03/2018 09:00	1.59	1.27	8.07	7.71	8.22	8.29	3.78	3.75
22/03/2018 10:00	1.58	1.27	8.06	7.72	8.19	8.29	3.78	3.76
22/03/2018 11:00	1.55	1.28	8.05	7.72	8.14	8.30	3.77	3.76
22/03/2018 12:00	1.53	1.28	8.04	7.72	8.09	8.30	3.77	3.76
22/03/2018 13:00	1.51	1.28	8.03	7.72	8.05	8.30	3.76	3.76
22/03/2018 14:00	1.49	1.28	8.02	7.72	8.03	8.31	3.75	3.76
22/03/2018 15:00	1.49	1.29	8.02	7.73	8.03	8.31	3.75	3.76
22/03/2018 16:00	1.50	1.29	8.02	7.73	8.04	8.31	3.76	3.76
22/03/2018 17:00	1.51	1.29	8.02	7.73	8.06	8.31	3.76	3.76
22/03/2018 18:00	1.52	1.29	8.02	7.73	8.08	8.31	3.76	3.76
22/03/2018 19:00	1.52	1.29	8.02	7.73	8.09	8.31	3.76	3.76
22/03/2018 20:00	1.52	1.29	8.02	7.73	8.11	8.31	3.76	3.76
22/03/2018 21:00	1.53	1.29	8.02	7.73	8.12	8.31	3.76	3.76
22/03/2018 22:00	1.54	1.29	8.03	7.73	8.13	8.31	3.76	3.76
22/03/2018 23:00	1.54	1.29	8.03	7.73	8.15	8.31	3.76	3.76
23/03/2018 00:00	1.55	1.29	8.04	7.73	8.16	8.31	3.77	3.76
23/03/2018 01:00	1.55	1.29	8.04	7.72	8.17	8.31	3.77	3.76
23/03/2018 02:00	1.56	1.29	8.04	7.72	8.18	8.31	3.77	3.76
23/03/2018 03:00	1.57	1.29	8.05	7.72	8.18	8.31	3.77	3.76
23/03/2018 04:00	1.57	1.29	8.05	7.72	8.19	8.31	3.77	3.76
23/03/2018 05:00	1.58	1.29	8.05	7.72	8.20	8.31	3.78	3.76
23/03/2018 06:00	1.58	1.29	8.05	7.72	8.21	8.31	3.78	3.76
23/03/2018 07:00	1.58	1.29	8.05	7.72	8.21	8.31	3.78	3.76
23/03/2018 08:00	1.57	1.29	8.04	7.72	8.20	8.31	3.77	3.76
23/03/2018 09:00	1.56	1.29	8.04	7.72	8.19	8.32	3.77	3.76
23/03/2018 10:00	1.55	1.29	8.04	7.73	8.17	8.32	3.76	3.76
23/03/2018 11:00	1.53	1.29	8.03	7.73	8.14	8.32	3.76	3.76
23/03/2018 12:00	1.51	1.29	8.02	7.73	8.11	8.32	3.75	3.76
23/03/2018 13:00	1.50	1.29	8.02	7.73	8.09	8.32	3.75	3.76
23/03/2018 14:00	1.49	1.29	8.01	7.73	8.08	8.32	3.75	3.76
23/03/2018 15:00	1.48	1.30	8.01	7.73	8.07	8.32	3.74	3.76
23/03/2018 16:00	1.47	1.30	8.01	7.73	8.06	8.32	3.74	3.76
23/03/2018 17:00	1.47	1.29	8.00	7.72	8.06	8.32	3.74	3.76
23/03/2018 18:00	1.46	1.29	8.00	7.72	8.06	8.32	3.74	3.76
23/03/2018 19:00	1.46	1.29	8.00	7.72	8.06	8.32	3.74	3.76
23/03/2018 20:00	1.46	1.29	8.00	7.72	8.06	8.32	3.73	3.76
23/03/2018 21:00	1.45	1.29	8.00	7.72	8.06	8.32	3.73	3.76
23/03/2018 22:00	1.45	1.29	8.00	7.72	8.06	8.32	3.73	3.76
23/03/2018 23:00	1.45	1.29	8.00	7.72	8.06	8.31	3.73	3.76
24/03/2018 00:00	1.45	1.29	8.00	7.72	8.07	8.31	3.73	3.76
24/03/2018 01:00	1.45	1.29	8.01	7.72	8.07	8.31	3.73	3.76
24/03/2018 02:00	1.45	1.29	8.01	7.72	8.08	8.31	3.73	3.76
24/03/2018 03:00	1.46	1.29	8.01	7.72	8.08	8.31	3.73	3.76
24/03/2018 04:00	1.46	1.29	8.02	7.72	8.09	8.31	3.74	3.75
24/03/2018 05:00	1.47	1.29	8.02	7.71	8.10	8.31	3.74	3.75
24/03/2018 06:00	1.47	1.29	8.02	7.71	8.11	8.31	3.74	3.75
24/03/2018 07:00	1.48	1.29	8.03	7.71	8.12	8.31	3.75	3.75
24/03/2018 08:00	1.48	1.29	8.03	7.71	8.11	8.31	3.75	3.75
24/03/2018 09:00	1.46	1.29	8.02	7.72	8.07	8.31	3.74	3.75
24/03/2018 10:00	1.44	1.29	8.01	7.71	8.03	8.31	3.74	3.75
24/03/2018 11:00	1.42	1.29	8.00	7.71	8.00	8.31	3.73	3.75
24/03/2018 12:00	1.40	1.29	7.99	7.71	7.97	8.31	3.72	3.75
24/03/2018 13:00	1.38	1.29	7.98	7.71	7.93	8.31	3.72	3.75
24/03/2018 14:00	1.37	1.28	7.97	7.71	7.91	8.31	3.71	3.75
24/03/2018 15:00	1.36	1.28	7.96	7.71	7.90	8.31	3.71	3.75
24/03/2018 16:00	1.35	1.28	7.96	7.71	7.89	8.30	3.70	3.75
24/03/2018 17:00	1.35	1.28	7.96	7.71	7.90	8.30	3.70	3.75
24/03/2018 18:00	1.35	1.28	7.96	7.71	7.91	8.30	3.70	3.75
24/03/2018 19:00	1.35	1.28	7.96	7.71	7.92	8.30	3.70	3.74
24/03/2018 20:00	1.36	1.28	7.96	7.71	7.92	8.30	3.70	3.74
24/03/2018 21:00	1.36	1.28	7.97	7.71	7.93	8.30	3.70	3.74
24/03/2018 22:00	1.36	1.28	7.97	7.71	7.94	8.30	3.70	3.74
24/03/2018 23:00	1.36	1.27	7.97	7.71	7.95	8.30	3.70	3.74
25/03/2018 00:00	1.38	1.27	7.98	7.71	7.97	8.30	3.71	3.74
25/03/2018 01:00	1.40	1.27	8.00	7.71	8.00	8.30	3.72	3.74
25/03/2018 02:00	1.42	1.27	8.01	7.71	8.02	8.30	3.73	3.74
25/03/2018 03:00	1.44	1.27	8.02	7.71	8.04	8.30	3.73	3.74
25/03/2018 04:00	1.44	1.27	8.02	7.71	8.05	8.30	3.73	3.74
25/03/2018 05:00	1.45	1.27	8.02	7.71	8.06	8.29	3.74	3.74
[truncated: 6,762 more rows]
