# Supplementary material for: Hygrothermal simulation data of a living wall system for decentralized greywater treatment
Source: Data Brief. 2021 Dec 27;40:107741. doi: 10.1016/j.dib.2021.107741 (PMC8741426; doi:10.1016/j.dib.2021.107741)
Supplement: Supplementary file 1 [file mmc1.zip › DataInBrief_Submission/Results_U-values.csv]

The simulated and calculated U-values of the investigated wall assemblies [W/m2K]
Wall assembly	Simulated Brick wall	Calculated Brick wall	Simulated Precast concrete	Calculated Precast concrete	Simulated Limestone wall	Calculated Limestone wall	Simulated Double-shell wall	Calculated Double-shell wall
With greening	0.583	1.280	0.435	0.735	0.279	0.379	0.162	0.188
No greening	1.349	1.446	0.751	0.787	0.381	0.392	0.198	0.191
